# Supplementary material for: Transcriptomic atlas throughout Coccidioides development reveals key phase-enriched transcripts of this important fungal pathogen
Source: PLoS Biol. 2025 Apr 15;23(4):e3003066. doi: 10.1371/journal.pbio.3003066 (PMC12077801; doi:10.1371/journal.pbio.3003066)
Supplement: S1 Table — Raw data corresponding to the bar graph in S1B Fig. “Rounded” corresponds to round morphologies manually counted for each sample. “Total” corresponds to total number of cells counted for each sample. “Percentage” is percent of total cells that had rounded morphology. (XLSX) [file pbio.3003066.s007.xlsx]

## Sheet: Sheet1
Data underlying Figure S1B
	Baseline Arthroconidia	8H Rep 1	8H Rep 2	8H Rep 3
Rounded	203	103	129	155
Total	1852	410	460	605
Percentage	10.9611	25.122	28.0435	25.6198
