# Supplementary material for: Transcriptomic atlas throughout Coccidioides development reveals key phase-enriched transcripts of this important fungal pathogen
Source: PLoS Biol. 2025 Apr 15;23(4):e3003066. doi: 10.1371/journal.pbio.3003066 (PMC12077801; doi:10.1371/journal.pbio.3003066)
Supplement: S2 Table — Raw counts for each morphology (defined in S1A Fig) found in individual timepoints and replicates. (XLSX) [file pbio.3003066.s008.xlsx]

## Sheet: Sheet1
Data underlying Figure 1B
		Spherules	Spherule+Endospore	Free Endospores	Hyphae
Day 4	Rep1	360	55	151	7
	Rep2	551	4	32	1
	Rep3	272	6	45	15
Day 5	Rep1	135	162	637	7
	Rep2	765	64	91	4
	Rep3	154	133	530	10
Day 6	Rep1	209	96	256	8
	Rep2	55	151	577	2
	Rep3	121	207	605	3
