# Supplementary material for: Transcriptomic atlas throughout Coccidioides development reveals key phase-enriched transcripts of this important fungal pathogen
Source: PLoS Biol. 2025 Apr 15;23(4):e3003066. doi: 10.1371/journal.pbio.3003066 (PMC12077801; doi:10.1371/journal.pbio.3003066)
Supplement: S3 Table — Individual spherule diameters in microns listed for each biological replicate. (XLSX) [file pbio.3003066.s009.xlsx]

## Sheet: Sheet1
Data underlying Figure S1C
Rep 1	Rep 2	Rep 3
15.8506	13.6939	14.224
16.3175	23.5322	13.741
13.4457	11.7165	16.7114
15.1589	8.75601	9.61148
16.0357	19.6451	13.5237
20.3827	15.5037	15.5522
14.9317	12.5242	14.9485
17.6446	13.2322	12.9682
13.1969	11.5023	18.2811
17.2077	13.5111	11.8815
18.7271	12.9473	7.72782
12.9592	17.4557	13.6444
9.84749	20.8724	12.3887
10.9863	10.7961	16.7114
9.33442	12.6559	11.0121
11.307	12.2567	14.2482
9.28984	13.6561	14.9485
12.5696	9.42278	17.0978
13.8407	11.1129	11.6159
12.4371	12.7782	11.2053
10.6171	13.3064	18.6192
8.20624	9.38431	14.9727
8.97794	13.134	12.8717
12.8145	8.07266	11.64
14.1626	7.51421	17.291
15.8898	12.3829	17.2427
15.2135	17.512	14.3206
10.0609	8.39357	8.5006
16.2507	13.9748	14.2965
14.4127	11.7474	15.3349
10.1019	13.388	15.2383
17.1594	13.0191	15.9386
13.134	12.1164	18.2087
15.9256	10.3	16.3492
22.5428	9.6563	13.8376
18.0251	11.3391	15.842
15.3458	7.89096	13.6927
11.9138	9.68301	9.22509
15.6268	13.9748	17.5808
9.68301	9.6777	14.9727
13.6637	8.90262	11.8091
11.4887	12.1676	10.9638
8.78546	10.9863	11.8815
14.5166	8.97794	14.3689
12.6559	11.5921	15.5764
10.9863	13.1969	18.5951
12.5574	12.32	10.4809
10.7961	10.9485	12.0747
10.4795	9.78955	16.0111
16.1228	16.3175	16.3009
12.2693	11.1129	14.1516
9.03556	13.58	14.3931
11.6988	14.0597	15.5039
8.71449	12.2482	13.089
6.75941	13.4457	14.3206
9.16077		14.4897
9.97817		12.7509
8.78546		15.1417
10.3802		11.0121
7.75175		13.8618
9.01834		12.606
7.78523		14.3689
8.07266		9.75637
14.221		11.7608
19.2104		14.3448
19.8131		12.4853
12.3829		11.8815
13.4457		10.7948
14.9109		14.9968
24.3884		11.1812
14.1954		10.9155
15.9321		13.5478
18.7685		14.2723
13.822		18.1604
13.9339		12.7268
21.7379		15.4315
25.7279		16.1077
12.1846		12.0989
9.35663		13.089
14.6126		13.2339
9.01834		9.97372
7.75175		10.8431
13.13		11.64
17.423		16.6148
9.50485		18.1362
7.40316		24.077
12.8912		11.7608
10.6657		15.359
15.251		9.17679
10.3453		16.4941
13.1379		14.224
14.034		13.4029
21.1681		14.0067
16.3904		16.0594
11.8745		13.0648
13.415		12.7026
7.19732		17.0254
7.06664		10.0462
19.3581		13.3305
13.58		17.1944
14.6586		12.9441
13.58		12.4853
13.1063		13.2339
13.5227		14.0067
17.3216		14.3206
11.1733		13.741
14.1663		19.8508
11.2703		9.75637
10.3202		15.9386
15.4634		14.2482
9.01834		13.3063
9.35663		11.6159
12.5532		13.9101
16.8486		14.4172
12.9753		17.5083
8.06623		12.8717
10.9628		17.3393
14.5416		14.6829
13.5227		17.1461
14.5451		14.9727
14.5166		13.7169
13.2008
9.93649
11.9094
15.4501
13.2008
12.0651
20.2884
21.1779
14.3948
14.2936
13.8444
16.343
23.497
16.1645
12.3367
16.6164
13.8257
13.8444
10.5878
14.1954
13.5838
13.388
14.3695
18.4258
17.8054
15.6961
14.4988
14.6126
23.0428
18.7133
14.2863
18.5351
16.238
15.4031
16.7654
16.0068
14.1663
16.6164
15.8898
17.8867
13.58
17.5888
11.43
11.43
11.6054
9.98332
16.8024
12.8751
20.2884
13.2439
12.2693
13.2322
12.32
22.3791
15.4634
13.8444
12.619
15.7851
12.3367
10.9438
19.8027
14.9906
10.6997
19.1969
10.4251
8.3564
14.4127
16.8425
14.9109
8.07266
10.6268
24.9345
16.1741
11.284
