# Supplementary material for: Transcriptomic atlas throughout Coccidioides development reveals key phase-enriched transcripts of this important fungal pathogen
Source: PLoS Biol. 2025 Apr 15;23(4):e3003066. doi: 10.1371/journal.pbio.3003066 (PMC12077801; doi:10.1371/journal.pbio.3003066)
Supplement: S4 Table — Each row corresponds to a transcript. The columns are as follows: UNIQID: systemic gene name from Silveira genome [49]. Systematic gene names with _1, _2 appended have multiple isoforms as detected by kallisto although not all isoforms passed read count filter. NAME: short gene name from Mandel and colleagues [12]. Cp_anno: GenBank Coccidioides posadasii Silveira annotation. CiRS: Systematic CiRS gene name for the InParanoid-mapped Coccidioides immitis RS ortholog. CiRS_anno: Genbank annotation for CiRS ortholog. HcG217B: systematic HcG217B GSC gene name for the InParanoid-mapped Histoplasma G217B ortholog. HcG217B_anno: GSC annotation for HcG217B ortholog. The next 13 columns give limma-adjusted p-values for differential expression for the listed contrasts. The next 24 columns give kallisto mean row normalized counts for each sample (three replicates per timepoint of spherulation). The last 13 columns give limma-generated log2 fold change values for the listed contrasts. Spores refer to arthroconidia. (CSV) [file pbio.3003066.s010.csv]

UNIQID	NAME	Cp_anno	CiRS	CiRS_anno	HcG217B	HcG217B_anno	p(EightHour/Spores)	p(Day1/EightHour)	p(Day1/Spores)	p(Day2/Day1)	p(Day2/Spores)	p(Day3/Day2)	p(Day3/Spores)	p(Day4/Day3)	p(Day4/Spores)	p(Day5/Day4)	p(Day5/Spores)	p(Day6/Day5)	p(Day6/Spores)	Spores1	Spores2	Spores3	8h-1	8h-2	8h-3	Day1-1	Day1-2	Day1-3	Day2-1	Day2-2	Day2-3	Day3-1	Day3-2	Day3-3	Day4-1	Day4-2	Day4-3	Day5-1	Day5-2	Day5-3	Day6-1	Day6-2	Day6-3	EightHour/Spores	Day1/EightHour	Day1/Spores	Day2/Day1	Day2/Spores	Day3/Day2
D8B26_000001							4.5878582743857e-07	0.0008212025	9.08219022166164e-10	0.0002455507	2.11313327025055e-06	0.0011639319	2.59309945022183e-09	0.0053855382	0.0001232247	0.9298277255	0.0001169618	0.6470697519	0.0002852342	1.2859511604	1.3700391543	1.3569535634	0.0538893342	-0.2893729985	0.0162478013	-0.7598763465	-1.000339797	-1.1661895573	-0.0526116007	0.5142015976	-0.0388900603	-0.785011536	-0.8311269712	-1.025587224	0.4627024037	0.6445475036	0.1078926804	0.4628891524	-0.5433195055	0.4177811078	-0.4885291806	0.0334405037	0.2543188148	-1.4100947466	-0.9068018558	-2.3168966024	1.1400293629	-1.1768672395	-1.0476006328
D8B26_000002							4.71999071630356e-06	0.0033860489	1.00171636187241e-08	0.0002978257	8.87999337496242e-05	0.0010023904	2.3561075032007e-08	0.0247938772	0.0002196515	0.490442439	0.0052002329	0.4599008331	0.0009686107	1.1554658666	1.1848726866	1.1213068413	0.0545860946	-0.2371520396	-0.0659689666	-0.8160873605	-0.9576041989	-0.8526691603	0.2111399326	0.4942532159	0.0354264325	-0.7584838886	-0.9602255305	-0.8215638616	-0.0830150555	0.8901068502	-0.121032899	0.6745513842	-0.4065674221	0.5678133229	-0.5907532316	-0.0977406182	0.3793416055	-1.2389151553	-0.7893860512	-2.0283012065	1.1381196552	-0.8901815513	-1.1028691468
D8B26_000003							8.7468383418619e-05	0.0009968301	3.468163326418e-08	0.0004144915	0.0005326304	0.002268499	1.28739014370932e-07	0.0115055857	0.0062938307	0.7363279609	0.0315095578	0.5800002093	0.0090267872	0.8332647279	0.8816660427	1.125022107	0.0927209335	-0.2987999446	0.1545698097	-0.9791301237	-0.800700754	-0.8778793565	0.0655740895	0.4810802606	-0.0471187291	-0.8508836291	-0.7429654357	-0.7110289609	-0.0252619462	0.8245686835	0.1508082055	0.5618241428	-0.3910114286	0.7467020087	-0.0882750025	0.1681387295	-0.2728844299	-0.9615878592	-0.8703262885	-1.8319141478	1.0643162579	-0.7675978898	-0.9465055894
D8B26_000006		conserved hypothetical protein	CIMG_05660	CMGC/SRPK protein kinase			1.93931906184407e-05	1.41077081370149e-05	1.5354879595301e-09	0.0045214468	3.84695510537178e-11	0.0105135262	8.71724140420333e-10	0.2297775002	3.77857562512831e-08	0.6624061339	8.08469800061342e-09	0.3432831261	3.20412865094501e-05	-1.4406240989	-1.5103654916	-1.6356602235	-0.5668370164	-0.3830330168	-0.7296744026	0.4564633267	0.4198027055	0.3428388352	1.0064639192	0.6679940631	1.387096992	0.6231687291	0.3527799605	0.4005912165	0.2008664476	0.1633675728	0.1292354521	0.3468202202	0.0117799956	0.4282821191	0.1452518436	-0.5147624987	-0.3018466503	0.9655175283	0.9690154171	1.9345329454	0.6297674538	2.5643003992	-0.5802352137
D8B26_000009		conserved hypothetical protein	CIMG_05655	hypothetical protein			0.0022904903	0.8964634208	0.0034527125	0.7814442936	0.0088886695	0.734028252	0.0022479527	0.0944829225	9.74852066697012e-06	0.5381455781	5.82211771369341e-05	0.3913974719	8.12857461494096e-06	0.586259761	0.5743741104	0.5372335008	0.0533466674	0.0219360292	0.0709362423	0.0853929653	0.0401996908	0.0934157824	0.2243758065	0.234588937	-0.036442036	0.157805843	0.018616752	-0.0060306424	-0.6626752696	-0.2619467777	0.0183932333	-0.119876624	-0.0637829265	-0.248414304	-0.4910357214	-0.4446805506	-0.3819904694	-0.5172573585	0.0241705534	-0.4930868051	0.0626603684	-0.4304264367	-0.0789876501
D8B26_000010		conserved hypothetical protein					0.0152939128	0.0232530801	3.77949429792334e-05	0.7214276981	0.0001256769	0.3862080918	1.57054185114873e-05	0.1591413066	0.0119089047	0.4522813934	0.0005800587	0.8709281766	0.0271982971	0.9292838873	1.1469449072	1.0473195066	0.4938335139	0.1357809812	0.4601058055	-0.2541416791	-0.5067174597	-0.3175788253	-0.0319442551	-0.022966844	-0.6374953677	-0.9557472993	-0.2848586493	-0.4483923631	0.4026164641	0.2487847654	0.0263701194	-0.4800196925	1.0927866221	-1.1388688832	0.3957282825	0.0067538087	-1.3075773457	-0.6748212631	-0.7209142555	-1.3957355186	0.148237232	-1.2474982866	-0.3660026815
D8B26_000011		conserved hypothetical protein	CIMG_05654	hypothetical protein			2.98033248208376e-06	0.0016904473	8.78030871646848e-09	0.1003413284	8.82389185626068e-10	0.1733709585	5.66435208574421e-09	0.7620233131	5.33154007435289e-08	0.8598578804	7.58313653600433e-08	0.9120750791	9.09247815139467e-07	-1.7672038055	-1.6406168804	-1.6947993102	-0.4318916087	-0.1605761026	-0.5081057108	0.3496274979	0.3208489449	0.2373623605	0.5927566643	0.6485814572	0.7714651874	0.6500410454	0.2124004551	0.1911198794	-0.2047356679	0.5289410464	0.3476147367	0.1225944044	0.0829660889	0.318738079	-0.2966138965	0.6442510131	0.685234122	1.3352655484	0.6711750553	2.0064406036	0.3697264986	2.3761671022	-0.3211612387
D8B26_000012_1							0.0612135689	0.2699272331	0.0060984234	0.5737748087	0.0242440577	0.7397343963	0.0613452718	0.4864370244	0.4863644006	0.8229420881	0.2899255853	0.8184854571	0.8140725572	2.4789765133	2.0532583463	0.9628557286	-0.8495246972	-0.859805192	0.3968555136	-5.5222507625	-0.2910529641	-1.3131649985	0.5910699412	0.8431733424	-5.2337644997	-1.855190228	-0.1262402791	0.8240459066	1.1117873042	2.6981236317	0.333169872	1.004084592	-2.4733205394	1.6311841991	1.6768054705	2.2278236874	-0.3088998885	-2.2561442366	-1.948595121	-4.2047393576	1.2608754051	-2.9438639525	0.7320422951
D8B26_000012_2							0.7156277683	0.5519223866	0.7885184867	0.610737292	0.705743026	0.7297079147	0.9015452321	0.6419745512	0.5553259766	0.5163037418	0.0923421611	0.4738396915	0.0074475263	-1.5813636961	-1.3637026762	-1.417885106	-1.5955499959	-1.7502204	1.2357927156	-2.0203485477	-1.9986041149	-2.2035802065	-1.9293956571	1.4456024331	-1.731862285	-1.8127196318	-1.3792255665	-2.0139018815	0.7067989233	0.8424738418	-1.4503301321	-1.1087230374	4.935472271	3.7891320126	7.8717299318	1.3374084793	3.1930023263	0.7967734585	-1.4166339222	-0.6198604636	1.4214888978	0.8016284342	-1.0849022277
D8B26_000013		conserved hypothetical protein	CIMG_05652	hypothetical protein			0.0289334608	2.08564361771795e-05	1.76415114805139e-07	0.9870896522	1.7304145844117e-07	0.2985751296	1.91188519443355e-06	0.1856657382	3.38641445072749e-07	0.5289808276	3.46439390762648e-08	0.7605161527	5.90003369133192e-06	-1.1999233941	-1.1431001249	-1.2925203515	-0.793534011	-0.7086548726	-0.7367562864	0.2887590286	0.1314861434	0.3973052328	0.2920927984	0.5202786967	0.01584258	-0.1278598525	0.2849315072	0.0165853049	0.2974354796	-0.204929155	0.729832975	0.5838243003	0.6730563832	0.6710769977	0.5308937887	0.3567315964	0.4171452352	0.4667880633	1.0174777954	1.4842658588	0.0047051955	1.4889710542	-0.2278662147
D8B26_000014		conserved hypothetical protein	CIMG_05651	hypothetical protein	HISTO_AL.Contig317.Fgenesh_histo.47.final_new	HerA helicase domain-containing protein	0.3521723339	0.8225420634	0.2184457039	0.0041314616	0.0246445672	0.7648462061	0.0703195311	0.5918776673	0.4572772838	0.1097607286	0.0197202041	0.846536158	0.1631957856	-0.043618989	0.0630107186	-0.2427104783	0.1415035195	0.7050621469	-0.1068809615	0.4349339992	0.3388419417	0.1939868425	-1.0590756109	-0.948418124	-0.7010775666	-0.9423995856	-0.689477766	-0.5871884868	-0.925381371	-0.0527408584	-0.2751555044	0.6283304779	0.9813638818	0.9590123407	0.8620292166	-0.294771815	1.560822032	0.3144870049	0.0794773205	0.3939643255	-1.2282925637	-0.8343282382	0.1707778261
D8B26_000015		cystathionine beta-synthase	CIMG_05649	cystathionine beta-synthase			0.0880197605	0.2656856507	0.0064772751	0.238394091	0.1162709821	0.0260873	0.1914703418	0.1008047674	0.0024354815	0.9574197614	0.0030753716	0.4780513315	0.4331610628	0.5675864209	0.1848548996	-0.916633245	-2.1938338084	-1.9859341332	-0.9474535977	-3.8410247817	-2.5968879275	-2.8018640191	-1.6345946736	-1.1369140636	-1.678069401	0.1391936381	0.9964954124	1.5916866393	2.4304432056	1.9603970632	2.6438770203	2.2271052143	2.4809239358	2.515943574	4.2755692911	-2.0682302553	-0.2126364084	-1.6418364648	-1.3903389741	-3.032175439	1.6099549925	-1.4222204465	2.3911652752
D8B26_000016		class III chitin synthase	CIMG_05647	chitin synthase G	HISTO_ZU.Contig65.eannot.1955.final_new	chitin synthase	0.2646469264	0.0042817394	0.0001963364	0.0601286422	0.03155062	0.0046463931	0.0681422771	0.0873452446	0.5080121836	0.5281343724	0.0893060358	0.6567003099	0.0440483555	0.9262306097	0.8336713043	0.9724588472	0.284067541	0.1154444648	0.1767765118	-1.7968467398	-1.775102307	-1.8331899548	-0.3456758802	-0.0738959392	-0.8817028409	1.7841509971	2.6107331323	2.3027150291	0.1874883407	-0.6890942065	1.6304986043	-0.3144292596	1.8110419346	-1.4627069258	0.4553852706	-2.0851356753	-2.8328828583	-0.7165173189	-1.9959772997	-2.7124946186	1.3538790426	-1.358615576	2.6932196974
D8B26_000019		conserved hypothetical protein	CIMG_11587	hypothetical protein	HISTO_ZU.Contig65.Fgenesh_Neurospora.103.final_new	Mitochondr_Som1 superfamily domain-containing protein	3.01739790752244e-06	1.3726512171369e-07	1.4577512107992e-11	0.2148068828	6.1200237300475e-11	0.3740549618	2.77361950439848e-11	0.5950020643	2.10297861364259e-09	0.259837474	2.41949520867823e-10	0.5136762805	1.40005634334979e-08	1.2584882222	1.2981940795	1.3156428365	0.5377633621	0.710863621	0.700450969	-0.2749163577	-0.1994673976	-0.3560611575	-0.1550724883	-0.1021400169	-0.0728673641	-0.2292549215	-0.3335492989	-0.1903711886	0.0046063189	-0.1941378017	-0.1600043179	-0.4790720781	-0.1953085363	-0.4987886511	-0.3434980641	-1.0528401188	-0.98865965	-0.6390705196	-0.9301386276	-1.5692091472	0.1680039836	-1.4012051635	-0.134911434
D8B26_000021		pyridoxal-phosphate dependent enzyme	CIMG_05642	pyridoxal-phosphate dependent enzyme	HISTO_ZU.Contig65.fgenesh_plus.31.final_new		0.000819214	0.0532100195	0.0722426223	2.23253227168418e-05	9.42248761182652e-05	0.0005211995	0.6591391542	0.9610101785	0.6487015711	0.3868824033	0.272277917	0.58554972	0.6811512767	0.0106067181	-0.0401849478	-0.0943673776	0.7536036595	0.4894821129	0.6962913468	0.4039815755	0.1467024147	0.3074243282	-1.0512483131	-1.1502037093	-0.6139114297	-0.1194119634	0.1576239508	0.1007311608	0.3379967417	0.0933012928	-0.0704499611	-0.3788153584	0.1964727854	-0.4648159323	0.6754533839	-0.5557298441	0.1694673656	0.6864034318	-0.3597347913	0.3266686405	-1.2409509421	-0.9142823015	0.9973382926
D8B26_000022	ILV5	ketol-acid reductoisomerase	CIMG_05641	ketol-acid reductoisomerase, mitochondrial	HISTO_ZU.Contig65.eannot.1966.final_new	ketol-acid reductoisomerase	0.3049486668	0.0485447056	0.2332773323	0.8815925684	0.1525314151	0.982608375	0.1557445586	0.6897110445	0.358633872	0.1437174326	0.1829842233	0.46571385	0.0150335891	0.0054099794	0.0676563176	-0.0478088002	-0.3065278615	-0.6809668495	-0.4639044657	0.648810661	0.6389466998	0.5649154265	0.8737308427	0.7008299277	0.6622431318	1.0850038365	0.6787181577	0.4101192862	0.1775543978	0.6692192473	0.4056577955	-0.0795076681	0.2562813126	-1.6927945801	-0.4602575908	-1.7973430414	-2.3159861626	-0.4904732424	1.100032749	0.6095595066	0.1270847896	0.7366442962	-0.017860028
D8B26_000023		isochorismatase family hydrolase	CIMG_05640	isochorismatase family protein	HISTO_ZU.Contig65.Fgenesh_Neurospora.115.final_new	isochorismatase family	8.4272378590879e-11	0.0008900052	1.60895175251216e-09	0.0571378072	3.73944694251431e-08	0.0845347894	1.95604372664357e-06	0.4526781851	1.86397655130897e-06	0.1524448853	3.414724659326e-08	0.7167814665	1.44318330785515e-06	1.8436119906	1.7381668119	1.718915609	-1.0781073875	-1.2456879006	-1.3599825725	-0.4384962265	-0.267978788	-0.3380995447	0.0524357887	0.0676633256	0.1905416884	1.0059390776	0.4057962148	0.1493235072	-0.0089012751	0.4622341516	0.3158853023	-0.275147591	0.1866637608	-0.9283123267	-0.5783684409	-0.7658959882	-0.8521991867	-3.0001348116	0.8862959529	-2.1138388587	0.4499145473	-1.6639243114	0.4208128755
D8B26_000025		conserved hypothetical protein	CIMG_05637	hypothetical protein	HISTO_ZU.Contig65.Fgenesh_histo.143.final_new	glyoxalase, conidia-enriched transcript	0.1962061667	0.8221091744	0.2680196017	0.7803771119	0.4773553988	0.0080463506	0.0100437725	0.8587342306	0.0109096716	0.1935994231	0.8043794804	0.872808279	0.5402699453	-0.1480180518	-0.0348081958	-0.4828475801	-1.010201258	-0.9650310828	-0.7072375189	-0.9146673678	-0.6404648148	-0.7074988068	-0.7784497434	-0.3624764443	-0.5809163713	-0.158945753	1.2527638964	1.7247889736	2.1030313947	0.663111995	0.8156644545	-0.3821283741	0.7325749097	-0.1189585968	0.7097354638	-0.2430516758	0.2340305479	-0.6649087174	0.1331332614	-0.531775456	0.1894012683	-0.3423741876	1.5058454421
D8B26_000026	RPO31	DNA-directed RNA polymerase III largest subunit	CIMG_05636	DNA-directed RNA polymerase III largest subunit	HISTO_ZU.Contig65.fgenesh_plus.42.final_new	DNA-directed RNA polymerase III largest subunit	8.73111709934128e-06	0.0273189883	7.12004784279686e-08	0.3147317517	8.33268469377687e-09	0.040641564	2.06851088622001e-10	0.3599279168	1.66281609702552e-10	0.2931118595	2.92023472333654e-11	0.9694518602	9.86782252948107e-10	1.7856747833	1.8063633372	1.7887792757	0.7829911057	0.6169280619	0.661585561	0.2737135992	0.2344900147	0.2452359093	0.1881609103	0.1743073143	-0.2378271794	-0.4751260642	-0.3125005511	-0.4262790369	-0.9723175774	-0.4952232662	-0.4660991452	-0.9239809578	-0.4923671339	-1.1654276806	-0.7971206247	-1.0147012864	-0.7792593686	-1.1049339038	-0.4376219009	-1.5425558048	-0.2183667934	-1.7609225982	-0.4335102239
D8B26_000027	MAD2	mitotic spindle checkpoint component MAD2	CIMG_05635	HORMA domain-containing protein	HISTO_ZU.Contig65.eannot.2098.final_new	HORMA domain-containing protein	0.022776377	0.0022501504	1.03050265224733e-05	0.0574077572	0.0011345348	0.0243487265	2.73495726510589e-06	0.1329141162	0.0008231855	0.7786284403	0.0025729841	0.9108234331	0.0442514127	-1.1806384934	-1.0075586764	-1.0908454514	-0.5985989444	-0.2043928107	-0.3213135398	0.7126438435	0.6309131723	0.7240865439	0.0006925939	0.13336227	-0.1207671891	0.2594524297	1.2781177946	1.0121229171	0.5195653729	-0.5751726929	0.3526552966	-0.2795536768	0.9001218343	-0.2303572102	0.5189863633	-0.4835937496	-0.9499279975	0.7225897901	1.0610653286	1.7836551187	-0.6875245916	1.0961305271	0.8630038944
D8B26_000028	GUF1	GTP binding protein Guf1	CIMG_05634	translation factor GUF1, mitochondrial	HISTO_ZU.Contig65.Fgenesh_histo.97.final_new	GTP-binding protein GUF1	0.4982519977	5.92284499489898e-05	9.06111549104253e-05	0.0020948333	2.14003094133331e-08	0.2371018083	2.5965216367064e-07	0.0964612339	1.11815222602299e-08	0.4897117428	1.79251800375762e-09	0.6293163596	1.61190930888756e-08	1.2086506638	1.145369771	1.1679388143	1.4532732949	1.1322684357	1.3342752687	0.3410732004	0.2366745317	0.3375494019	-0.3560247164	-0.4768486247	-0.3870623406	-0.4490552993	-0.0510323671	0.0448958863	-0.5321257994	-0.6739098703	-0.4730622498	-0.9660936788	-0.3560359689	-0.7173646759	-0.6427070525	-1.2371192751	-1.0835273501	0.1346672767	-1.0035834134	-0.8689161368	-0.7087754692	-1.577691606	0.2533258006
D8B26_000029		conserved hypothetical protein	CIMG_13481	hypothetical protein	HISTO_ZU.Contig65.Fgenesh_Neurospora.147.final_new	C-x8-C-x5-C-x3-H zinc finger protein	6.66649684713299e-08	0.3380667213	1.18627979364037e-08	0.89067262	7.87213592403876e-09	0.7959859341	1.23828510494797e-08	0.553711588	1.29838760980613e-07	0.6252167761	2.66054579677416e-08	0.5427403516	2.78197486016264e-06	1.7404526182	1.6885282719	1.7573725849	-0.2151913152	-0.2237875559	-0.0462402814	-0.467180027	-0.3160264424	-0.3495336642	-0.3072634312	-0.1293522001	-0.7841589109	-0.5510212469	-0.1663746758	-0.3214916768	-0.3166797885	-0.3030814663	0.0610326407	-0.2824176195	0.1230542085	-0.7228833183	-0.3264180517	0.2233543144	0.2353070336	-1.8928175285	-0.2135512499	-2.1063687784	-0.0433376205	-2.1497063989	0.0799521415
D8B26_000031		conserved hypothetical protein	CIMG_05629	hypothetical protein			2.13395411434495e-08	0.1691861801	2.32483190369024e-07	0.0002539702	0.0338251451	0.5820841761	0.0048836366	0.6741928296	0.0141031734	0.6156525032	0.0023117713	0.9067875925	0.0076879457	1.1054820997	1.0862485489	1.0538285688	-1.2950960038	-1.571504482	-1.4113676277	-1.1101568443	-0.9525121287	-1.111801859	0.4264913602	0.6807250195	0.1645759042	0.6009206759	0.0552942311	-0.1129275061	-0.3081090287	0.889589379	0.5901193063	0.121670645	0.2831027495	0.0471934445	0.225231926	0.1945075971	0.3484940245	-2.5062965005	0.367659733	-2.1386367675	1.4703043304	-0.6683324371	-0.2322361595
D8B26_000032		conserved hypothetical protein	CIMG_05627	hypothetical protein			0.0026360745	0.2466537418	0.000153055	0.0117013265	0.2006978174	0.7204962406	0.0676340229	0.4433306881	0.4646385761	0.8749113306	0.2977513057	0.663600619	0.9631883543	0.9950414281	0.9977986986	0.9644836735	-1.008544235	-0.9084435444	-1.1059801436	-1.6171546186	-1.7459392322	-1.7228674855	0.015929237	-0.3638118542	0.7673575651	0.6783574955	-0.5510734243	-0.5869114252	-0.2278484251	2.2644339756	-0.5095701768	0.190223568	-0.4515695639	1.0586970695	0.2899500523	1.6192423736	0.9581989924	-1.9929393162	-0.6882462821	-2.6811855983	1.8608927735	-0.8202928248	-0.3265215464
D8B26_000033		import receptor	CIMG_05626	protein import receptor	HISTO_ZU.Contig65.Fgenesh_histo.120.final_new	s import receptor	0.2192130667	0.0742897538	0.0029921406	0.7902899806	0.0010907227	0.5576965676	0.0075061849	0.2297775002	0.0001010448	0.1586986018	1.14106109561548e-06	0.6169183279	1.70598492118394e-06	1.0360034526	1.058217853	1.0599331724	0.7780336938	0.5847298447	0.6772921607	0.1166661076	0.0579024575	0.168246853	0.0797895785	0.0321845746	-0.0906536026	0.1555330169	0.2698780681	0.2779054815	-0.5469533926	-0.060811612	0.0674105676	-0.8130721963	-0.1033895393	-1.193226329	-0.5942741659	-1.2437058175	-1.7736402276	-0.3703222396	-0.567901754	-0.9382239936	-0.1085675541	-1.0467915477	0.2302595209
D8B26_000035		PRELI domain-containing protein	CIMG_05624	MSF1 domain-containing protein	HISTO_ZU.Contig65-snap.181.final_new	MSF1 domain-containing protein	0.0014557522	1.22980318857127e-05	0.0100768961	0.0027499979	0.1674314971	0.1016861733	0.0013257582	0.5215281547	0.0071442692	0.2095818645	0.4005475741	0.8499019313	0.8229537419	-0.3146848397	-0.3818429337	-0.4550255129	0.8018297795	0.8251562415	0.7041071344	-1.0488214907	-1.2210189405	-1.2450739512	0.092444558	-0.3584710534	0.365177651	1.2456855773	0.5316334071	0.5500575866	-0.1305419938	1.0043758032	0.5214129458	-0.5391864095	0.4785437358	-0.2863298257	-0.0588442078	-0.3600912291	-0.7204920323	1.1632652507	-1.9489328036	-0.7856675529	1.2195997699	0.433932217	0.7212412685
D8B26_000036	SNF1	carbon catabolite-derepressing protein kinase	CIMG_05623	CAMK/CAMKL/AMPK protein kinase	HISTO_ZU.Contig65.Fgenesh_histo.70.final_new	carbon catabolite derepressing protein kinase	2.90708595196372e-08	0.0698456447	1.51120565208411e-09	0.7047236428	2.75315675470818e-09	0.1208359173	5.09484451155722e-08	0.0752402295	3.23397985985236e-09	0.8906517787	1.50356488313387e-09	0.9472049101	3.03375863907637e-08	1.5741249378	1.5212379182	1.5594736419	0.1052834288	-0.1526110778	0.0550051092	-0.3336897049	-0.3155107852	-0.2862224453	-0.2058214942	-0.1432704459	-0.3242624868	0.0266988422	0.1385650926	0.0943453633	-0.672575783	-0.4713125229	-0.0590260084	-0.4145166113	0.0274318027	-0.6318435982	-0.4605733893	-0.5348681747	-0.096061609	-1.5480005076	-0.315412358	-1.8634128656	0.0836227679	-1.7797900976	0.3171229433
D8B26_000037	NCE102	conserved hypothetical protein	CIMG_05622	hypothetical protein	HISTO_ZU.Contig65.fgenesh_plus.16.final_new	non-classical export protein, conidia-enriched transcript	0.3807015249	2.14107621571514e-09	1.13823918718534e-10	0.0060619971	1.38933809321941e-09	0.5046079272	4.04266757438574e-09	0.008040935	4.02825347871653e-06	0.6648930743	9.47845534526133e-07	0.6558221617	3.07842176134262e-05	3.075465154	3.0367746866	3.0708053901	2.4428926448	2.886433118	2.4781181426	-3.1504419655	-3.1420869099	-2.9912345	-1.8884538809	-1.5991554673	-1.5964245641	-1.1454884927	-1.6620626809	-1.3314140762	-0.4232944944	1.6274662849	-0.3577931582	-0.045026505	-0.48035659	0.2102042794	0.0381364857	0.8478355388	0.0991015602	-0.4584909899	-5.6940701486	-6.1525611386	1.3976080987	-4.7549530399	0.3255043953
D8B26_000038		conserved hypothetical protein	CIMG_05621	hypothetical protein	HISTO_ZU.Contig65.Fgenesh_Neurospora.85.final_new	hypothetical protein	0.6121882011	6.64323713410405e-08	8.29035977466345e-09	0.1899200255	3.53789545254304e-08	0.0912107203	9.32531966818406e-07	0.2089883354	0.0004156306	0.7028169305	0.0024671976	0.3161148564	0.0003396021	1.9780312459	1.7694729125	1.7950386667	1.713827426	1.800430909	1.6310624431	-2.2668563937	-2.0198196491	-2.0606763609	-1.7864918115	-1.267387958	-0.90894873	-1.3386098778	-0.0139292996	0.1328749733	1.1809086774	0.1186442183	0.0900528414	0.8657094039	0.8991132506	0.1018282651	0.2331141288	-2.2514915641	-0.3958977171	-0.1366181147	-3.8281515839	-3.9647696985	0.7852066604	-3.1795630382	0.9166278074
D8B26_000039		conserved hypothetical protein	CIMG_05620	hypothetical protein			4.92218302293696e-05	0.0041134473	6.42374387849597e-08	0.5207084032	1.63684841894075e-08	0.0009299933	0.0001969861	0.839892742	0.0001511091	0.8120928108	4.21744045105858e-05	0.9590303668	0.0005189981	1.2455527436	0.9191607406	0.9859658146	0.1886507666	-0.1914361496	0.0721109416	-0.5834032259	-0.6490047901	-0.5765627767	-0.7496385748	-0.7110212738	-0.8126094778	-0.21773886	0.3682608924	0.3025459768	0.0780834373	-0.3935515765	0.3924311629	-0.0762596198	0.3083212474	-0.1533070249	0.1131665153	-0.2076858225	0.3479689333	-1.0222237457	-0.6279732481	-1.6501969938	-0.1552411812	-1.805438175	0.9153997999
D8B26_000041		conserved hypothetical protein	CIMG_05619	hypothetical protein			0.098118847	0.5324238182	0.2896181843	0.5894463092	0.085956128	0.0959885977	0.7144716566	0.3770954973	0.1158232907	0.8221151223	0.0444381033	0.9378197973	0.1494647696	-0.2422279537	-0.0245669337	-0.0787493635	-1.4788066747	-3.2184395796	-0.5949965434	-1.1666396325	-1.1448951997	-0.8644444641	0.3028248815	-3.7230564646	-1.6151189639	-0.9590107166	0.3224802553	1.1617351287	2.0459346658	0.9592171629	0.9883412839	1.3299483786	2.3677174178	1.4278280369	2.6109528321	-0.1308107003	1.7247831467	-1.6293823431	0.6924518537	-0.9369304895	-0.6916232459	-1.6285537354	1.9379880196
D8B26_000042		hypothetical protein	CIMG_11581	hypothetical protein			0.2009448266	4.31941047214865e-05	0.0002588899	0.2386999249	2.27810475023706e-05	0.0106808807	0.022557253	0.1567243121	0.0004918285	0.9799112311	0.0005505836	0.9378197973	0.0041880734	-1.9360749455	-1.4289073084	-2.1351664348	-2.7982581518	-3.6898941501	-2.2888435352	0.6838338919	0.7055783247	1.013250529	1.2602136097	1.7827688884	1.0472822124	-0.4793748876	0.050334493	-0.2531359135	1.9370501746	1.4053004322	0.2344869827	1.7064907146	0.9633770432	-0.266018955	1.83464368	-0.6022652708	1.2533285762	-1.0779521151	3.7223851147	2.6444329996	0.5856832071	3.2301162067	-1.6347974832
D8B26_000043	PMU1	phosphoglycerate mutase	CIMG_05617	phosphoglycerate mutase	HISTO_ZU.Contig65.Fgenesh_histo.55.final_new	phosphoglycerate mutase	0.0041072205	0.0329161666	2.01873029725896e-05	0.2854549047	1.82053560052411e-06	0.6642985939	5.72342196230988e-06	0.9369444892	3.50506692179896e-05	0.428681986	0.0009227942	0.7847049588	0.0548311996	-0.9811610129	-1.170617829	-0.9106153615	-0.2797158602	-0.2786804421	-0.184443493	0.302721187	0.2969386167	0.1929687527	0.5165962887	0.5037735835	0.6103268246	0.867921667	0.2249423827	0.1264555071	-0.2517293527	1.0000225318	0.3895564696	0.0068467442	0.4753098779	-0.287475276	-0.2068653914	0.0859034822	-1.0489798967	0.7727640993	0.5104994984	1.2832635977	0.2800851008	1.5633486985	-0.1341742535
D8B26_000044		membrane transporter	CIMG_05615	hypothetical protein			0.0016655531	0.0263751028	5.83104959115252e-06	0.3361790865	8.01372142805841e-05	0.6892051979	0.0002958718	0.8795182557	0.0003624798	0.1621430569	0.0555024341	0.9788190163	0.1180235276	0.9836406081	1.0368905426	1.0648722879	0.0271201287	-0.139500378	-0.1145634339	-0.7418200861	-0.905967949	-0.7193335021	-0.6716158039	-0.815338272	0.1101832831	-0.2009091374	-0.3488392188	-0.2550566138	-0.4331475594	0.2414887922	-0.6359618906	0.4463949186	-0.3503719426	0.9011647472	-0.1691022816	0.8713981271	0.8183746338	-1.102857347	-0.7160686753	-1.8189260224	0.3470749058	-1.4718511166	0.1723378826
D8B26_000046		conserved hypothetical protein	CIMG_05613	hypothetical protein			3.78025510449183e-10	0.331409444	5.58939844461952e-11	0.7377175319	9.02984218582455e-11	0.0007543471	3.40803484639945e-08	0.4541617076	2.82355593419153e-07	0.4499350585	1.96029932938547e-06	0.8629544075	0.0002838685	1.9184577311	1.9126246152	1.7181070708	-0.6566637987	-0.7855711068	-0.7784346996	-0.9810604537	-1.1126667978	-0.9610777928	-0.7962406395	-0.9106946094	-0.987479112	0.0528498876	0.1489490567	0.5099468163	0.2775340088	-1.1061652318	0.2255216592	0.4535998082	0.1272483165	0.2555304382	0.8425521751	0.1257349999	0.5073976585	-2.5938226493	-0.2733538426	-2.867176492	0.1200876416	-2.7470888504	1.1472027149
D8B26_000047		conserved hypothetical protein			HISTO_ZU.Contig65.Fgenesh_histo.53.final_new	hypothetical protein	4.61070508051752e-10	3.00122633278735e-06	3.2447204512546e-05	0.0019705477	0.3770792058	0.0001127338	1.25455115427175e-05	0.8905709776	2.40120434744354e-05	0.6993267971	8.93273413494466e-05	0.3178362345	3.38910966739526e-06	0.0043816829	-0.1071038039	-0.1313375176	-1.2866246814	-1.3598906973	-1.3552106545	-0.5683934589	-0.645323132	-0.636810995	-0.2279716654	-0.326677582	0.0095994211	0.5322318581	0.5547049243	0.5225727041	0.5067593918	0.4161243857	0.5967022997	0.2965199162	0.5016400132	0.5098702704	0.6800242831	0.6476020972	0.8666109401	-1.2556578184	0.7181537122	-0.5375041062	0.4425300711	-0.0949740351	0.7115499771
D8B26_000048	PRP24	hypothetical protein	CIMG_05611	pre-mRNA splicing factor	HISTO_ZU.Contig65.Fgenesh_Neurospora.75.final_new	RNA-binding protein Prp24	8.23325480021339e-07	0.0839538581	1.92439329309536e-05	0.6398009807	8.49185082107499e-05	0.5815829191	0.0006114112	0.8792896292	0.0017808736	0.3902825896	4.78460499373047e-05	0.9459361364	0.0024814546	0.6211784343	0.9410005972	0.6940231912	-0.3388520954	-0.6299416978	-0.2716467068	-0.1422707479	-0.0276813586	-0.1109886168	0.1061747893	0.1433032407	-0.2543224147	-0.1210549563	0.3473191496	0.1976220369	-0.2538423698	0.0348441672	0.2381214129	-0.2779509524	0.1464737848	-0.4393632982	0.0216691793	-0.3401606548	-0.2836541139	-1.1619320628	0.3178178972	-0.8441141657	0.1010677405	-0.7430464252	0.1266692166
D8B26_000050		mitochondrial large ribosomal subunit	CIMG_05609	mitochondrial large ribosomal subunit	HISTO_ZU.Contig65.Fgenesh_histo.50.final_new	mitochondrial large ribosomal subunit	4.17188717639911e-05	9.617705332736e-05	0.9265280903	0.0053965554	0.0007038025	0.3990460779	3.97005249592396e-05	0.7324962532	0.000235408	0.1430384368	9.96907618246076e-07	0.9922795252	2.00398598510647e-05	0.3752306696	0.5107297468	0.4263562478	1.4516651945	1.3126992748	1.3406020722	0.448445074	0.3421493393	0.4788880726	-0.1353515496	-0.3746949797	-0.0968207521	-0.5801384007	-0.3832407953	-0.1567359617	-0.2517778644	-0.0803133266	-0.467258096	-0.8500934621	-0.2707300848	-0.8078235251	-0.4434885471	-0.8973988813	-0.8908994648	0.9310819145	-0.947612516	-0.0165306015	-0.6176347604	-0.6341653619	-0.1820761956
D8B26_000051	ORP1	conserved hypothetical protein	CIMG_05608	hypothetical protein	HISTO_ZU.Contig65.Fgenesh_histo.42.final_new	ORP1, hypothetical pathogenicity factor	0.0033525748	0.0402864335	0.2427216225	0.00266849	0.014216012	0.8777157909	0.0091593549	0.1820161791	0.0003121017	0.4389191795	0.0102804885	0.3857917959	0.0003348559	-0.7189630807	-0.395368616	-0.6403733882	-2.1619926792	-1.9873554581	-2.2313883364	-1.3023378417	-0.6312804967	-1.2352461464	0.1196262487	0.8270084677	-0.0368127273	0.8071106803	0.5827107225	-0.0778442243	1.952986104	0.5452177912	0.9121440864	0.6614838798	0.6030015278	0.345371849	2.1614391738	1.1002734212	0.8005890427	-1.5392822276	1.0664779744	-0.4728042532	1.3993718629	0.9265676098	0.076431693
D8B26_000054		conserved hypothetical protein	CIMG_05606	hypothetical protein	HISTO_ZU.Contig65.eannot.1935.final_new	conserved serine proline-rich protein	0.0878878518	0.2176712636	0.0045452759	0.8902759373	0.002611489	0.0058724367	6.4272839177894e-07	0.0196904846	0.0062614845	0.4926305056	0.0843169993	0.8976035957	0.3634877285	-0.3971426027	-0.5035739009	-0.4600668191	-0.1027261091	-0.2651780588	-0.1285669962	0.1459806735	-0.0334952253	0.0705328411	0.1267583699	0.2093786461	-0.027216849	0.7255562496	0.8975942269	0.6308862952	-0.3985933995	-0.053338112	0.4140038784	-0.36899313	0.3510924786	-0.1418037616	-0.2564662904	-0.1908749007	-0.2437475043	0.2872980475	0.2262760847	0.5135741322	0.0372316418	0.550805774	0.6614912104
D8B26_000055	UTP15	WD repeat containing protein 57	CIMG_05605	U3 small nucleolar RNA-associated protein 15	HISTO_ZU.Contig65-snap.166.final_new	U3 small nucleolar RNA-associated protein 15	0.0065055304	7.50632230288996e-05	8.94808392324112e-08	0.0142238029	9.70007562160937e-10	0.7951023624	1.66865755958592e-09	0.9795934921	1.1140588213565e-08	0.1820249308	9.73862701651152e-10	0.8665372457	1.47509675228571e-07	2.1456895979	2.1231037346	2.0757542371	1.5067775219	1.2613964844	1.2413138831	0.2392376083	0.048281856	0.019011742	-0.4630914001	-0.8229031331	-0.4253871517	-0.8824296803	-0.2544729242	-0.2986548007	-0.2898062104	-0.2785019849	-0.6438423706	-0.9236298462	-0.4131629894	-1.8292385251	-0.7636072929	-0.8069502748	-1.5648880807	-0.7741992204	-1.2368400598	-2.0110392802	-0.6720409029	-2.6830801831	0.0859169529
D8B26_000056		phytanoyl-CoA dioxygenase	CIMG_05604	phytanoyl-CoA dioxygenase	HISTO_ZU.Contig65.Fgenesh_Neurospora.52.final_new	phytanoyl-CoA dioxygenase	0.5810180481	4.03741079467619e-08	2.56611338715959e-08	0.3291815222	4.94204417358841e-09	0.2176778889	7.29429348529808e-10	0.1408424339	2.56224840155846e-08	0.2527682675	1.24411892646505e-09	0.316102164	1.71214871481753e-06	-1.5892461168	-1.6953576774	-1.7312005165	-1.8148071726	-1.8546571748	-1.7576884484	0.2986042572	0.3873515453	0.3432830931	0.4348861887	0.1726044778	1.1314810173	1.0871075582	0.9190041763	0.8284637781	0.5157202798	0.5769539423	0.3937386265	1.1624177551	0.4046831435	0.9537141252	0.5941949819	-0.015941593	0.2546897532	-0.137781776	2.1508869404	2.0131051644	0.2583854951	2.2714906594	0.3442633747
D8B26_000057		sulfate transporter	CIMG_05603	sulfate transporter	HISTO_ZU.Contig65-snap.164.final_new	sulfate transporter	2.65651383966344e-05	0.3396161869	0.0002183552	0.4566481867	0.0016313226	0.8498915881	0.0008112626	0.8132440728	0.005085239	0.1384121773	8.16622697064667e-06	0.9912294232	8.06181253298085e-05	-1.2526014022	-1.2990399007	-1.3278741814	0.5624552446	0.3795452382	0.2968994256	0.140649837	-0.0269086834	0.1658610409	-0.4214709938	-0.6587584925	0.4440093763	-0.1917913742	-0.0566875443	-0.0755451097	0.5054407873	-0.1164970392	-0.6919642258	0.7033096833	-0.2170104318	1.1286379022	0.4531040944	0.6247680743	0.9314686752	1.7092769552	-0.3250786906	1.3841982646	-0.2896194057	1.0945788589	0.0896661389
D8B26_000058		conserved hypothetical protein					2.858445849345e-12	1.09176900163952e-06	4.02034882199544e-14	0.0063591878	1.76482096390371e-13	0.0040896009	1.44899716116939e-12	0.0055822865	6.25734404323174e-10	0.3310762217	8.15485447044491e-11	0.2952858563	2.65932211259242e-07	-1.9751888541	-2.1485080661	-1.7778624935	0.4253947585	0.3274005146	0.3368089677	1.2736977506	1.2371435428	1.0970946127	0.7695206445	0.7544191372	0.8651866417	0.4323368803	0.2722511989	0.3934991774	-0.1352637843	-0.3259042779	-0.1895511304	0.0795574825	-0.15451795	0.0295813863	-0.3996717768	-0.2338529394	-0.9535714231	2.3295552745	0.8409368901	3.1704921646	-0.4056760329	2.7648161317	-0.4330554329
D8B26_000059		integral membrane protein	CIMG_05601	integral membrane protein	HISTO_ZU.Contig65.eannot.1928.final_new	integral membrane protein, putative	0.0332592539	0.0192531616	0.0001464542	0.1198197398	0.00549545	0.951537152	0.0051727686	0.5976431734	0.0018327418	0.165003543	1.03711650427413e-05	0.8634047655	3.09850607400891e-05	-1.6290183577	-2.1998532326	-1.8343216759	-0.9369358605	-0.5539494787	-0.5492293491	0.4408638452	0.4239795971	0.2690219432	-0.5935409016	-0.7841271946	0.5249501783	-0.4278166951	-0.4432436743	-0.0426975158	1.2549135174	0.0793867476	-0.3585103748	1.2821953148	-0.1436180842	1.9829346783	1.0636977559	1.955570571	1.2193482462	1.207819646	1.0469057891	2.2547254351	-0.7040636819	1.5506617532	0.0393818419
D8B26_000060	CAP59	polysaccharide export protein	CIMG_05600	polysaccharide export protein	HISTO_ZU.Contig65.Fgenesh_histo.69.final_new	polysaccharide export protein (CAP59)	6.90541819662033e-06	0.0037444464	2.35522462703908e-08	0.0229550513	1.02666370244521e-09	0.2054466506	2.52562035909268e-10	0.794701555	2.20916473186326e-09	0.9037161206	1.45533201672208e-09	0.5127209007	4.37818903715078e-09	-1.8406902237	-2.1629579509	-2.2798761361	-0.5772545814	-0.9109498976	-0.636924721	-0.0841738272	-0.0022456925	-0.270481596	0.2099485235	0.1975996773	0.573694923	0.7211645803	0.4844841715	0.5056981046	0.8178408456	0.6247664034	0.2956118612	0.5012922439	0.1878071312	0.8468531936	0.7508629774	0.9608442764	1.0870857133	1.3786858855	0.5872594136	1.9659452991	0.4421352088	2.4080805079	0.2527675485
D8B26_000061		conserved hypothetical protein	CIMG_05599	hypothetical protein			0.0814281577	0.0139588394	0.374084659	0.0046107832	0.0120215601	0.2703653273	0.000713481	0.103183917	0.2638566969	0.1455403619	0.1010413164	0.8472305082	0.5145317823	0.3848406443	0.389858953	0.3067493378	-0.9191955671	0.0033412292	-0.3313809471	0.6465331284	0.9189036632	0.5301564443	-1.0166888652	-0.9513405401	-0.3155240705	-2.4849753407	-1.2690727104	-0.8542803491	1.0818489293	-0.3306801029	-0.6579175739	1.1725969167	-0.3806396276	1.9591073646	1.1122096767	0.6261586389	0.3793907682	-0.763898198	1.0978555831	0.3339573851	-1.4767797093	-1.1428223242	-0.7487608704
D8B26_000062		class I chitin synthase	CIMG_05598	chitin synthase C			8.54041019628125e-06	0.0385711857	0.0016948828	0.0148060596	1.44942576551059e-06	0.0445668045	0.000404572	0.9057231971	0.00022325	0.1042157699	0.0748731013	0.6516511978	0.0145046822	1.2038138494	1.2462331122	1.2957411182	-0.6870556963	-0.9426732808	-0.6917407228	0.0268712837	-0.0193803307	-0.0696948667	-1.0183820989	-0.9833994049	-1.0692744945	-0.5328106183	-0.0501362627	-0.0159931662	0.1191525336	-1.114702751	0.2080155355	1.0634708997	0.1002144538	0.8762709974	-0.0750947923	0.5599930978	0.5705616047	-2.0230681843	0.7539190222	-1.2691491621	-1.0056913394	-2.2748405015	0.8289914957
D8B26_000063		FAD-dependent oxygenase	CIMG_05597	FAD-dependent oxygenase			0.0114762585	0.1361286774	0.177576069	0.9902079943	0.1875012578	0.0001451389	3.66980219401225e-06	0.0194344316	7.67180247129022e-08	0.7737864701	3.74248820381447e-08	0.8620096485	1.66715691641041e-07	-2.6258227874	-3.3515782391	-3.9828179716	-1.193374743	-1.2600486662	-1.4611356958	-2.2633533184	-2.5459070865	-2.0092524383	-2.3113236942	-2.5557506337	-1.901103001	-0.0569074244	1.3056350377	1.8188223537	3.1891240888	2.1363372836	2.5919460251	2.4900143925	3.2394074903	2.843912627	3.6003100962	1.8046342815	2.4982320231	1.9918433125	-0.9542854438	1.0375578688	-0.0139960357	1.0235618331	3.2956834608
D8B26_000064		conserved hypothetical protein	CIMG_11576	hypothetical protein	HISTO_LG.Contig392.Fgenesh_histo.146.final_new	hypothetical protein	5.12568313895761e-11	1.95323245593208e-05	1.00618856083738e-08	9.38701066212787e-05	0.00022495	0.1378982421	5.36655526012907e-06	0.0006780011	2.08381468721175e-09	0.8011291802	8.8263271769241e-10	0.3919465037	1.8590828510093e-09	-1.7682803425	-1.4222952256	-1.7039951089	0.9256949233	0.891964044	0.8183838488	0.0836568442	-0.1302743639	0.1904659362	-1.0123100782	-0.9121612413	-0.5543461079	-0.719528359	-0.5878735951	-0.3012959922	0.8824523563	0.3106807676	0.3758741432	0.5857842896	0.6248536399	0.5105063147	0.9440379074	0.9667207057	1.0012846937	2.515798003	-0.8307232023	1.6850748007	-0.8840849132	0.8009898875	0.3064632935
D8B26_000065		phosphotyrosine protein phosphatase	CIMG_11575	phosphotyrosine protein phosphatase	HISTO_ZU.Contig65.fgenesh_plus.104.final_new	phosphotyrosine protein phosphatase	0.04292435	0.6763155797	0.0144458282	0.001511421	0.1107476784	0.6814679133	0.0358316914	0.8922237107	0.1193814977	0.9512355018	0.163529273	0.7729397425	0.7891704439	0.0351091995	0.1640115591	0.1165944174	0.3951362158	0.933982477	0.5531821295	0.6789849876	0.76548132	0.7864909145	-0.3516985345	-0.757965686	0.2489508682	-0.8257279037	-0.5538595166	-0.0783731971	0.3656839816	-0.492462525	-0.6697892815	-0.4654011833	-0.2342049057	-0.2157419839	0.5503317805	-0.3287337959	-0.6199813373	0.5249640395	0.1145945945	0.639558634	-1.0557383009	-0.4161796669	-0.1609957119
D8B26_000066		ubiquinone biosynthesis protein Coq7	CIMG_05595	ubiquinone biosynthesis protein Coq7	HISTO_ZU.Contig65-snap.146.final_new		1.77431567455356e-06	0.0367713556	0.0001894835	0.9900065745	0.0001843237	0.676928018	0.0006870645	0.6014935387	0.0002322278	0.6993267971	0.001225389	0.8248261731	0.0017342057	-0.9361437856	-0.8640160264	-0.921204072	0.5246864482	0.5306348833	0.6729252306	0.1086492292	-0.1340972761	0.2066953619	-0.1575708207	-0.2056494187	0.4801097862	0.1916733821	-0.2653500063	-0.1599257101	-0.0330220634	0.698210471	-0.1439320939	-0.1631796265	-0.2873671547	0.2364923781	-0.05473984	0.0214596492	0.6546610749	1.4815642475	-0.5160951341	0.9654691134	-0.0051078882	0.9603612252	-0.1316770408
D8B26_000067		conserved hypothetical protein	CIMG_05594	RNA polymerase-associated protein RTF1	HISTO_ZU.Contig65.fgenesh_plus.105.final_new	RNA polymerase II transcription elongation factor Rtf1p	0.0023672056	0.0268912434	7.31342530580405e-06	0.2889658432	4.38286790923949e-07	0.7715423994	9.35587458749941e-07	0.4338560865	4.68740921443187e-07	0.3969692902	3.64898967941215e-08	0.759583694	6.25999189606408e-07	0.990227383	1.0063755392	0.9569557933	0.6042553232	0.300809055	0.4549030493	0.0591625376	0.0992670346	0.0728849581	-0.0610560199	-0.0505654142	-0.24242835	-0.1138125487	0.000757226	-0.057139493	-0.4677084327	-0.2863747972	-0.1120049489	-0.4725657772	-0.0735496252	-0.8005317935	-0.3696798452	-1.1066423913	-0.3315384622	-0.529099105	-0.3782276157	-0.9073267207	-0.1986533933	-1.105980114	0.0656636283
D8B26_000068		conserved hypothetical protein	CIMG_05593	mediator for replication checkpoint protein 1	HISTO_ZU.Contig65.eannot.2053.final_new	MRC1-like domain-containing protein	0.6360791898	4.45218465053228e-07	2.59382810786327e-07	0.0658346749	3.3083171557152e-06	0.0154701314	9.74160983632165e-08	0.0520100849	1.97110859288051e-05	0.2732811129	0.0006747431	0.7191338306	0.0518094519	-2.6870372349	-2.319350771	-2.5235586448	-3.4647833388	-2.5065596866	-2.7538969525	1.8671683555	1.9756089085	1.8786744908	1.345910683	1.2351170855	0.8102675505	2.0035700063	2.4731172295	2.2292739739	0.6497055649	-0.2242055654	1.6324666261	-0.0422773613	1.8879016867	-0.9779871127	0.605675612	-1.3142334286	-1.7805676765	-0.3766926737	4.8000598508	4.4233671771	-0.771230852	3.6521363251	1.1049858458
D8B26_000069		conserved hypothetical protein	CIMG_05592	hypothetical protein			4.60103239549659e-06	0.2349640645	3.58883008203217e-05	0.2470291633	0.0007953979	0.9689274557	0.0010854392	0.8806805349	0.0079685304	0.9493651476	0.0123300189	0.969458464	0.0463694195	-0.4982356908	-0.7930951589	-0.5968332235	0.4511750258	0.4369098306	0.5059630927	0.2063703112	0.2624152017	0.3411564135	0.2307254532	0.0520519227	-0.1375201189	0.3428503862	-0.0580420235	-0.1559649308	0.0641018921	-0.0042370814	-0.0424010903	-0.0546435646	-0.2392669467	0.0980719598	-0.1507541272	0.5267668108	-0.7875643437	1.090848047	-0.1943663528	0.8964816942	-0.2182583946	0.6782232996	-0.0101243092
D8B26_000071	SGD1	conserved hypothetical protein	CIMG_05590	nuclear protein	HISTO_ZU.Contig65.Fgenesh_Aspergillus.96.final_new	nuclear protein	0.0289205795	9.46944377255208e-06	0.0004853527	0.0023168156	1.14630388821616e-07	0.3894872821	1.12025416120117e-06	0.4512380269	1.56370721426014e-06	0.7734305453	4.33241650015912e-06	0.6849655629	0.0012038931	0.5904564401	0.5455536773	0.6430919855	0.7942851432	0.8686402527	0.9887057801	0.1701777831	0.0892302044	0.0431424039	-0.2088908278	-0.4570640391	-0.557690567	-0.4508062974	-0.0450839278	-0.2532020685	-0.5823824124	-0.4467074939	-0.3666594377	-0.1947688776	-0.5047526004	-0.4600720219	-0.1064477896	-0.346792462	0.2480371527	0.2882135486	-0.7802265665	-0.4920130179	-0.5073474469	-0.9993604648	0.1485013559
D8B26_000072	SRP14	conserved hypothetical protein	CIMG_05589	signal recognition particle subunit SRP14	HISTO_ZU.Contig65.Fgenesh_histo.275.final_new	signal recognition particle 14kD protein	0.0033490235	0.0030835997	1.71315697182557e-06	0.6511705442	6.32828697907665e-07	0.0085610751	0.0011238557	0.7829192505	0.013380193	0.1352901936	0.7704235744	0.3150571399	0.0400257865	-0.4865210929	-0.4694303918	-0.6354268249	-0.0080033997	0.0764718522	-0.0770129999	0.5006598362	0.6321446315	0.3047031111	0.8005952041	0.455843794	0.4111094892	0.0791053321	-0.0784996291	0.1495050083	-0.0643411255	-0.0584340819	0.0042425987	-0.684312277	-0.4488271703	-0.5351060382	-0.3660564283	0.3669596223	0.1306309799	0.5253679811	0.480150441	1.0055184221	0.079823585	1.0853420071	-0.4956451997
D8B26_000073		conserved hypothetical protein	CIMG_05588	hypothetical protein	HISTO_ZU.Contig65-snap.156.final_new	Inp1 superfamily domain-containing protein	9.26590977221505e-07	0.2543588176	8.99601639966987e-06	0.5898642134	1.99353534298271e-06	0.48929979	3.53259353588258e-07	0.9172456485	4.82229070288329e-06	0.880291747	7.31814952803939e-06	0.8202042952	9.33130111736134e-05	0.8961308748	0.8758484699	0.8056581639	-0.0217856796	-0.1597168672	-0.1786819603	0.1373255913	-0.098498825	0.1247208045	0.0266797224	-0.1457096673	-0.0235630529	-0.1217792393	-0.2679213906	-0.1615779678	-0.4193504275	-0.0104212609	-0.0869073279	-0.236582756	-0.004885673	0.0648109949	-0.5642041945	0.3666768863	-0.7962652181	-0.9800841423	0.1750796107	-0.8050045316	-0.1007620499	-0.9057665816	-0.1341371271
D8B26_000074		MFS monosaccharide transporter	CIMG_13476	sugar porter (SP) family MFS transporter			0.011553759	0.7037348281	0.0030697403	0.2027999146	0.0897732176	0.9334784202	0.0748028179	0.6010964958	0.4687815295	0.2649260008	0.2006911168	0.4369682523	0.0078060273	0.1981792258	0.1644815456	0.1502532241	-0.6738698977	-0.7615818793	-0.5931374986	-0.7475665946	-0.8433157249	-0.8574694741	-0.5529644733	-0.7132117079	0.3440466278	-0.1929741884	-0.4922273077	-0.4633844732	0.2054233473	0.4127997312	-0.3977035166	0.5067916257	-0.1380580294	1.2381398059	0.5311032003	1.8035069998	1.8727394324	-0.8456319358	-0.1429324146	-0.9885643504	0.480114155	-0.5084501954	-0.0420245279
D8B26_000075		methylated-DNA-protein-cysteine methyltransferase	CIMG_05586	methylated-DNA-[protein]-cysteine S-methyltransferase	HISTO_ZU.Contig65.eannot.2109.final_new	6-O-methylguanine DNA methyltransferase	6.00786844908576e-05	0.0024348464	0.0738061705	0.1809248239	0.7970587079	0.003549159	0.0015594755	0.0952697238	0.5305791483	0.548548866	0.643453878	0.6873197142	0.5561402623	0.3904368102	0.0028764905	0.0661876237	-2.641096733	-2.0775381056	-1.9565954099	-0.2989924066	-0.7037264136	-0.5098362966	-0.154351645	-0.4153765445	0.9158530939	1.2015577909	1.5006146355	1.1933693911	1.0820953071	0.6240905078	0.0813082808	-0.5085532428	0.8101983413	0.1550384373	1.3805984988	-0.1387726122	0.0006142008	-2.3699383473	1.7061508255	-0.6637875218	0.5726161448	-0.091171377	1.2155124577
D8B26_000077		carbonic anhydrase	CIMG_05585	hypothetical protein			0.8029507516	9.13785517881533e-08	2.75627931105786e-08	0.0226054516	2.88770388417302e-06	0.6702363018	7.91732287652299e-06	0.1258257096	6.65104011524597e-08	0.472534407	4.52973270398764e-07	0.6339134789	2.35668720764807e-07	-1.633657781	-1.7643739562	-1.63723663	-1.7470232251	-1.8327819245	-1.6686976821	1.3063489132	1.236780633	1.3883412794	0.2538359271	0.3844491599	0.1899028791	0.4127136868	-0.2042859669	0.0117802716	0.5402750877	1.1964546564	0.351184994	0.7868851901	-0.3835750748	0.7581076684	0.3538462831	1.2176673586	0.4830582522	-0.0716069465	3.058568794	2.9869618475	-1.037564875	1.9493969725	-0.2083982976
D8B26_000078		predicted protein	CIMG_11572	hypothetical protein			0.2578253643	0.1521736642	0.7327952371	0.1760365345	0.0618761142	0.5909720423	0.013862101	0.1090254587	0.0001867881	0.0840204287	0.3344150934	0.7636246286	0.1249127412	-1.1079730009	-0.2622807583	-0.9444944107	-0.6747003236	-1.0358216052	-2.5982451143	-0.6140720483	-0.3407888485	-0.7973037071	-0.2715803907	0.5920118058	0.236293102	0.4866416636	0.5889298205	0.5546460468	0.8906830014	1.9438957597	1.7534535034	-0.6353323421	1.2124657534	-0.575420534	-0.129261333	-0.0636699433	1.7919239036	-0.6915621927	0.8829714615	0.1914092688	0.7916983106	0.9831075794	0.3390126069
D8B26_000081		D-tyrosyl-tRNA(Tyr) deacylase	CIMG_05580	D-tyrosyl-tRNA(Tyr) deacylase	HISTO_ZU.Contig65.eannot.2108.final_new	D-tyrosyl-tRNA(Tyr) deacylase	2.3937182068799e-07	0.0327016946	1.16017758850772e-05	0.0092342878	0.0123438433	0.3638389692	0.0008890605	0.8599206292	0.0056180801	0.1326402603	7.38968735330944e-06	0.6137301327	0.0028302415	-1.1571433113	-1.3310854025	-1.0639397354	0.7039706722	1.4662514527	0.7833830222	0.4505505097	0.3341825582	0.3269428336	-0.4132810097	-0.5238582731	-0.4354609588	-0.6551964794	0.0020646573	0.195621994	0.5943947039	-0.6510976758	-0.4557007046	0.6479045618	0.4227688932	0.4758590846	0.5794166224	-0.3401949859	0.0436469707	2.1663635575	-0.6127355702	1.5536279873	-0.8298458267	0.7237821606	0.3030571601
D8B26_000082	CYP7	peptidyl-prolyl cis-trans isomerase	CIMG_05579	peptidyl-prolyl cis-trans isomerase	HISTO_ZU.Contig65.eannot.2107.final_new	peptidyl-prolyl cis-trans isomerase D	7.40172384181102e-10	0.0747463658	9.1497657509481e-11	0.1767428136	4.42637217577871e-10	0.9191040308	4.17804718797445e-10	0.1392447767	2.69585102738623e-09	0.8065351888	3.5765797793952e-09	0.19504511	2.65774999017138e-05	-1.891640575	-1.9643396486	-2.1206593958	0.6648267263	0.5085396758	0.4224910237	1.0982932891	0.849479256	1.1641098293	0.7352743724	0.4168964352	0.6463635999	0.4675544344	0.5543271466	0.67570125	0.113188077	0.0106133959	0.1698313175	-0.1065094169	0.411416101	-0.2664287163	-0.155377541	-0.9228713485	-1.4810792877	2.5266041979	0.4999941998	3.0265983977	-0.4304546592	2.5961437385	-0.0410740905
D8B26_000083		formamidase	CIMG_05578	formamidase	HISTO_ZU.Contig65.Fgenesh_histo.105.final_new	formamidase	0.0086013985	0.0047511881	0.7006655015	0.0084126487	0.0014091517	0.7757029033	0.0005096703	0.2084821437	8.78493201625393e-06	0.3192513927	4.94455307698459e-07	0.5183264203	6.39776678641844e-08	-1.6666525558	-2.0954262697	-1.7547127326	-3.6660755028	-4.0013181526	-3.6276534255	-1.6061468291	-1.5116269346	-1.747991569	0.1081301694	-0.1065886361	0.3866317165	1.3437445439	-0.1051539033	-0.0469736064	0.9993873958	1.6888140148	1.3923316263	2.1890900155	1.3953610459	3.3564847104	1.6361839261	3.7961103393	3.6440506138	-1.9291308231	2.1398376523	0.2107068291	1.7644496932	1.9751565223	0.2433584487
D8B26_000084							0.6349675729	0.2108235874	0.4072666512	0.8134226489	0.6253556269	0.4149950909	0.5764115052	0.9372745386	0.5319897283	0.5185425888	0.0730656064	0.4515984004	0.0026322367	-0.9052465944	0.3668622095	-0.9827761038	-0.2275551895	0.1796532939	-0.4348929462	-0.7967436507	-1.8530017299	-0.8355854002	0.0906758458	-1.1916970602	-1.5862599	0.3724111173	-0.0112307602	-0.6459070752	-2.3175236931	2.0660787388	0.1692034412	1.2245063508	-0.4107784404	1.3122971914	1.7069260918	2.9569420527	1.7536422106	0.3537877488	-0.9872466062	-0.6334588574	0.2605943917	-0.3728644657	0.7792300323
D8B26_000087		conserved hypothetical protein	CIMG_05573	hypothetical protein			0.0018826117	0.1860333479	0.0336006853	0.8684915907	0.0206572122	0.0988388019	0.0002083289	0.0382746271	0.488496092	0.5667966842	0.7127415186	0.3247848	0.0135656039	0.3623556113	0.2452416568	0.2713690743	-0.7167053545	-0.3580874561	-0.6095420822	-0.1783591273	-0.1610131584	-0.2763255005	-0.2255686757	-0.2008447813	-0.3885355188	-0.4086388346	-1.2175056069	-0.8627770371	-0.0427768918	0.5438822224	-0.0109882304	0.5559111762	-0.5584411269	0.7755032989	0.5742359122	1.7205151475	1.1670952828	-0.8542213933	0.3526490259	-0.5015723674	-0.0590419119	-0.5606142793	-0.5429819617
D8B26_000088		monoamine oxidase N	CIMG_05572	monoamine oxidase N	HISTO_DA.Contig93-snap.174.final_new	hypothetical protein	0.8466572184	0.0143475812	0.0049944165	0.4461768157	0.0482050396	0.1382754258	0.9432828322	0.9076918116	0.7807138491	0.6597179944	0.6530145756	0.6203877816	0.1461944068	0.1741242336	0.1789146682	0.1378926037	0.1667659255	0.073224039	0.0048102976	-0.9378653359	-0.9907677515	-0.988271837	-0.8172114984	-1.0893110518	0.0035240749	0.4472969794	0.0240030913	-0.0644505468	-0.2368701527	0.5185326846	-0.1256501513	0.1385736276	-0.03473761	0.8045726428	-0.1661958342	1.3571660397	1.4219308617	-0.0796009008	-1.0560437831	-1.1356446839	0.3626349648	-0.7730097191	0.7438941396
D8B26_000089		polyketide synthase	CIMG_05571	polyketide synthase			0.3971492991	0.3299075278	0.88613534	0.2053372123	0.1159434524	0.5213011384	0.0221795876	0.8637475	0.0941622164	0.4691815777	0.0048965656	0.5517279341	0.3880830142	-0.297258644	-0.1407379188	-0.8275008696	-0.5169751478	-0.7279529929	-0.9555862561	-0.5147065116	-0.3099757852	-0.2893326704	-0.1788015741	-0.0730499343	0.6589441593	0.5836356464	0.2634531773	0.2731932133	0.4178646421	-0.1138851003	0.34295035	1.0207158933	-0.6460062983	1.2478105698	0.0005848102	-0.5364883026	1.3191055444	-0.3233573341	0.3748749893	0.0515176552	0.4819008495	0.5334185047	0.2641838072
D8B26_000090		conserved hypothetical protein	CIMG_05570	FAD binding domain-containing protein	HISTO_GY.Contig460.Fgenesh_Aspergillus.93.final_new	hypothetical protein	0.0393856852	0.0251256656	0.8269438411	0.2526862921	0.2711743367	0.7639114311	0.5278324003	0.6857997713	0.2481309776	0.3854186218	0.0115685199	0.7407011488	0.0115263553	0.1770179372	0.8135080356	0.5650567854	-0.4297440473	-0.1523034388	-0.0313607431	0.7150719372	0.4283266494	0.5774028558	-0.2979261362	0.1720934794	0.6758322605	0.034017876	0.4092133007	0.4875070988	-0.197784456	0.9851961772	-0.1957149166	-1.0622160172	0.4650352139	-0.6353188393	-1.2177287904	-0.6667105736	-1.6184716487	-0.702810461	0.7689518159	0.066141355	-0.4045829289	-0.338441574	0.1403493476
D8B26_000092		citrinin biosynthesis oxydoreductase CtnB	CIMG_05565	citrinin biosynthesis oxydoreductase CtnB	HISTO_KF.Contig597.Fgenesh_histo.79.final_new	esterase/lipase superfamily domain-containing protein	0.0048666994	0.0507088098	8.64920085381753e-05	0.1590410948	2.47599930176037e-05	0.0362293581	0.0007760262	0.0676079583	0.439774728	0.5289429799	0.7135063535	0.7448446807	0.5978675543	2.235119972	1.9210892856	1.8515179628	-0.1009944226	0.3070677266	-0.1524786018	-1.7393884475	-2.2278387471	-1.9853558617	-4.3956694865	-5.9435035358	-2.4819290804	-2.5627864273	-0.1136955069	0.3635210582	2.7994923861	-0.5242643141	1.6981058826	2.198848793	3.0678358792	1.7339267802	3.5604307624	-0.235780554	0.7267284969	-1.9928109562	-1.9993299411	-3.9921408973	-2.3851723251	-6.3773132225	3.5953342121
D8B26_000093		delta-6 fatty acid desaturase	CIMG_05563	fatty acid desaturase			0.0026078809	0.0003637768	0.2040048285	0.470489804	0.6964388544	0.8466600966	0.9257131154	0.4049558949	0.206364852	0.8843269833	0.3321474247	0.9515230662	0.3409241006	0.8991404349	-0.3922121927	-0.687402722	-4.3244992305	-2.1572415397	-4.6630815204	0.9231275596	0.7642997468	0.900360573	0.5511084739	-0.0295902092	0.2940759826	-1.371743865	0.4153871549	1.0385085974	1.4372813073	-0.3015128921	1.4354304774	1.1165240384	2.5475599542	-1.0552944395	2.0022994737	0.1934217454	0.4640530917	-3.6829907266	4.5866472573	0.9036565307	-0.6054691593	0.2981873715	-0.2236668995
D8B26_000094		conserved hypothetical protein	CIMG_05561	hypothetical protein	HISTO_ZL.Contig1161c.fgenesh_plus.41.final_new	DUF2828 domain-containing protein	0.0015745028	0.0004253855	0.4812129056	0.0036976075	0.000346878	0.7455045721	0.0011245623	0.9545830843	0.0028790377	0.6930473309	0.0004629044	0.3102289374	0.8750188758	-0.3305013099	-0.6838366115	-0.3588660777	-2.6778868168	-2.0955916268	-1.6336120132	-0.2792556838	0.162513101	-0.4465897157	0.9615006124	1.041609493	0.7871711513	0.512002989	0.9508206584	0.9472979458	1.2649197157	0.497102615	0.7920871859	1.2213231875	0.7167630083	1.1856791729	1.086910535	-0.059801679	-3.5617598366	-1.6571537869	1.9145674408	0.2574136539	1.1324132557	1.3898269096	-0.1378873347
D8B26_000095		hypothetical protein	CIMG_05560	prp 5 CRoW domain-containing protein			0.0692791754	0.0009968301	0.0448771896	0.453451242	0.0068817402	0.026780892	2.47613537057524e-05	0.714648515	0.000434199	0.3526939026	0.0173004385	0.8494179287	0.1995788561	-0.7765915329	-0.6980932607	-1.2746967251	-1.6791324768	-1.8965386363	-2.1460388638	0.2423469276	-0.0898809877	-0.2196997197	0.3808002418	0.3309930565	0.2073952104	1.0529347735	1.6726010722	1.0518303593	1.2584521495	0.1584988195	1.2198375654	-0.0054273837	2.0197669628	-0.3400256726	0.9911977616	-0.6003231352	-0.8602065056	-1.0031297912	1.890324607	0.8871948157	0.3378136191	1.2250084348	0.919559174
D8B26_000096		conserved hypothetical protein			HISTO_GI.Contig363.eannot.1180.final_new		0.000688799	0.0023111088	0.6133291016	0.0154344	0.0230946106	0.6820455898	0.0810303571	0.2701272994	0.0042610895	0.3852726398	0.0001169413	0.9754569336	0.0006685962	-0.6659477729	-0.5731088681	-0.4818220319	-3.1965651917	-2.3889060138	-2.3602732642	-0.792916413	-0.6701015988	-0.8868388564	0.1020972321	-0.1237287746	1.0523400505	0.295828684	-0.1145871997	0.1460171647	1.2773603548	1.3796380634	0.1737005704	1.5752825726	0.0850414801	1.8463169719	1.2257071607	1.3891458738	1.706319806	-2.0534760204	1.8434306843	-0.2100453361	1.1181250899	0.9080797539	-0.2135865302
D8B26_000097		conserved hypothetical protein	CIMG_05558	hypothetical protein			7.40172384181102e-10	2.88284235791655e-05	9.44979906029989e-07	0.9328312928	1.3773191266877e-06	0.0255937827	1.49028396363596e-08	0.4738996356	2.33416984524091e-06	0.7332190407	5.59862191652239e-07	0.7462075044	0.0002304335	1.2806252362	1.189703377	1.2921984136	-0.9918558208	-1.0333156145	-0.7384824066	-0.0074118951	0.4130457296	0.0615285296	0.2704339306	0.0778086628	0.192918518	-0.3902988908	-0.1669290214	-0.446410072	0.3560338823	-0.7470780588	-0.047113602	-0.3458930466	0.370082421	-0.5497692067	0.0828031186	-0.1411121089	0.0184879249	-2.1693890552	1.0685020457	-1.1008870094	0.02346748	-1.0774195295	-0.5233636963
D8B26_000098		alkaline serine protease	CIMG_05557	subtilisin-like protease			4.47642702609313e-05	0.8403376634	1.48289255536312e-05	0.8666629456	2.94955796306359e-05	0.3857468491	3.80443725429192e-06	0.3181822226	0.0013308365	0.7332190407	0.0062578608	0.8159341362	0.1208626372	0.8890278579	0.8174987105	0.883471285	-0.1237349636	-0.3969685651	-0.1105372886	-0.1442064963	-0.1661172866	-0.4625785415	-0.2560704887	0.0968690811	-0.5213753366	-0.7010376936	-0.334831758	-0.3655374575	0.3117130913	-0.8901933494	0.0827668752	0.1749115837	-0.4630774164	0.4138691778	-0.1336853584	0.5915658993	0.8082584385	-1.0737422046	-0.0526248873	-1.1263670919	0.0555453467	-1.0708217452	-0.2648295678
D8B26_000099		predicted protein					0.9623914608	0.2974888803	0.2901986126	0.9143216165	0.3783355959	0.9744233035	0.422318591	0.2116004144	0.3086501865	0.2640632349	0.0043316117	0.8014331016	0.0816021984	-0.1429049629	-0.0442966145	-0.660357932	-0.245447137	-0.3117616667	-0.2113705299	-0.7009424861	-0.9895381739	-0.8841741449	-0.7062049107	-0.9047344261	-0.6478342863	-0.6926223784	-1.1727135613	-0.4392387646	1.1017560179	-0.2898160664	0.2487803557	1.0724036494	0.3323908819	2.5484196445	-0.7780106584	1.7900810718	2.728137079	0.0257621437	-0.603331636	-0.5775694923	0.0951958232	-0.4823736691	0.0288032762
D8B26_000100		conserved hypothetical protein	CIMG_05553	hypothetical protein			4.28079020786723e-09	6.31418078040333e-05	1.37310748885719e-10	0.1856588343	2.20957821974408e-10	0.0011639319	6.19750618144084e-09	0.8613464957	1.56854158817941e-07	0.9419943216	2.15053753580175e-07	0.9047239376	7.77332305454566e-06	3.7962303919	3.5413586679	3.7258784846	-0.7779514931	0.6523406035	0.2222681304	-2.9682847913	-3.6835059527	-2.666089623	-2.0293349941	-1.8242619053	-2.1943717014	0.409269126	1.023335437	0.0737857847	0.2442895069	0.7425345048	0.1377865245	0.8308659898	1.2181489555	-0.8592439491	-0.4130847481	0.8748990629	-0.0768620122	-3.6394074539	-3.1485083859	-6.7879158397	1.091164059	-5.6967517807	2.4669086044
D8B26_000101		transmembrane protein UsgS	CIMG_05552	transmembrane protein UsgS	HISTO_ZU.Contig65.fgenesh_plus.117.final_new	transmembrane protein	1.77821297194459e-05	0.0008706848	1.66961179006918e-08	0.580623606	6.55913336192159e-09	0.0275369469	4.50167028586597e-07	0.5145144099	4.12544827840176e-07	0.6302127505	2.18945232537914e-06	0.8779676368	2.24247908690607e-05	-1.1892864298	-1.3633686256	-1.3393370511	-0.2708786736	-0.2504623712	-0.2061052693	0.3163086788	0.5684942198	0.3457742569	0.6144549559	0.7609855884	0.2225384363	0.2987573559	0.0446604381	-0.1405607806	0.108036189	0.607633291	0.161511695	0.1231598003	0.3802794802	-0.2040568344	0.1152279845	0.3812839566	-0.0850502913	1.0529161255	0.65223275	1.7051488755	0.1167739504	1.8219228259	-0.461046683
D8B26_000102	LPD1	dihydrolipoamide dehydrogenase	CIMG_05551	dihydrolipoyl dehydrogenase	HISTO_ZU.Contig65.eannot.2106.final_new	dihydrolipoamide dehydrogenase	0.018115044	0.0413869323	0.8675350692	0.5492737519	0.5234002153	0.2412851059	0.0301115333	0.6181862421	0.0035751975	0.3080698568	0.0001093227	0.5482189222	3.40181018515577e-05	0.4608114168	0.4933631163	0.4696511181	1.4394269887	1.1460616166	1.2723398336	0.5482942218	0.5067444134	0.5331942378	0.3594344342	0.2010612775	0.2565519165	-0.2143146314	-0.2294349123	-0.1198822066	-0.4854156745	-0.4664088072	-0.1800198745	-0.7942421913	-0.1396600967	-1.3419356269	-0.611937167	-1.5659988929	-1.53768451	0.8129728869	-0.7585159653	0.0544569216	-0.2555282396	-0.201071318	-0.4642668538
D8B26_000103		metallo-beta-lactamase superfamily protein	CIMG_05549	metallo-beta-lactamase superfamily protein			0.3027614804	3.20052025202882e-06	6.01369000597986e-06	0.9225509022	4.5318145628129e-06	0.0634736958	0.0002726636	0.0518175936	3.25037938611056e-06	0.165003543	5.9913194261595e-08	0.8929173415	1.23655357112389e-07	-2.4895390535	-2.6992992573	-2.21424646	-3.265565616	-3.0029600487	-3.095860996	0.5603903126	0.5166558647	0.5846133416	0.6064047345	0.5227180779	0.7158377845	-0.1634979165	-0.6710742522	-0.2228575589	1.4045710918	0.7026282495	0.5494416386	2.4731920929	0.3983365839	2.5415448517	1.5259131612	2.3065818717	2.4160715022	-0.6511943612	3.6709633817	3.0197690205	0.0661067748	3.0858757953	-0.9610494627
D8B26_000104		YjgH family protein	CIMG_13473	YjgH family protein			0.0010012278	0.61013913	0.0002024065	7.59588516157139e-05	0.0462453669	0.5034806758	0.2479539942	0.8895128536	0.2000031087	0.7549092169	0.0578478733	0.3501311616	0.362569854	0.4096528826	0.3625144235	0.3022638668	-1.8891483535	-1.9955232006	-2.1212540153	-2.7558356243	-2.1408134226	-2.4370575718	1.3449863258	0.2016690631	2.4342500003	0.296775645	0.8695658605	1.6293632012	1.9182265703	1.4438480071	0.3724928998	1.1252387946	0.7226525158	2.1724244752	0.3963225343	-0.8554269014	-1.8071879765	-2.3665769996	-0.4376452904	-2.80422229	3.8221124839	1.0178901939	-0.4506969819
D8B26_000105							0.4197939012	5.60587238990436e-06	7.34993560528618e-06	0.0002376802	7.01766429371396e-10	0.0941459702	1.33789501588004e-08	0.3350777347	8.24806939924785e-09	0.5478477252	1.59742661920215e-09	0.5629106875	2.28317538827162e-08	0.9580563706	0.9671375972	0.9389947604	1.1698138243	1.0416968392	0.972289583	0.2525298239	0.1596900534	0.2326780804	-0.3395508549	-0.4513588982	-0.4832126646	-0.386064997	-0.0861590453	-0.0543830297	-0.3694898706	-0.5249966871	-0.2599791523	-0.4590116041	-0.3296996821	-0.6469561443	-0.5091553396	-0.8202350094	-0.9726339532	0.1093734101	-0.8495545456	-0.7401811355	-0.6391895962	-1.3793707317	0.24916045
D8B26_000106		DNA-directed RNA polymerase subunit II RPB10	CIMG_05546	DNA-directed RNA polymerase I, II, and III subunit rpabc5	HISTO_ZU.Contig65.Fgenesh_Neurospora.86.final_new	DNA-directed RNA polymerase N/8 kDa subunit superfamily	0.0330141008	0.0034223083	1.05597868407162e-05	0.7594679044	3.80369420267869e-06	0.6103195872	8.10297793091483e-07	0.9516895942	2.51323295673202e-06	0.6943490703	7.64592960352611e-06	0.7038932428	2.69514793304097e-05	1.1233408353	1.1896360549	1.1140573319	0.4127727462	0.9664545153	0.5075924759	-0.0478821413	-0.1044680169	-0.2302064447	-0.3262576093	-0.3655005761	0.0119201527	-0.6875242019	-0.3519920562	-0.0578662193	0.1921129536	-0.5479540249	-0.6334514073	-0.0814895271	-0.0445945837	-0.5536078718	-0.276331639	-0.7171521016	-0.4916086449	-0.5150601366	-0.7535681467	-1.2686282833	-0.093387682	-1.3620159653	-0.1505942977
D8B26_000107		conserved hypothetical protein	CIMG_05544	hypothetical protein	HISTO_ZU.Contig65.Fgenesh_Aspergillus.161.final_new	hypothetical protein	6.20434949921738e-10	0.0691560667	3.34134462975672e-09	0.0108373107	9.58506931536238e-11	0.1885230342	2.77677987344529e-11	0.0171091378	4.94733964858591e-08	0.094006733	1.12153906878366e-05	0.9378197973	0.0001755325	1.2988211053	1.3828694737	1.3581183076	-0.3888143378	-0.5616092899	-0.2476415897	0.0495138399	-0.2171485616	-0.1396711769	-0.6800681223	-0.2727472036	-0.8198458778	-0.9274618596	-0.8153333253	-0.7963997926	-0.1247935373	-0.3967765877	-0.0802887316	0.4424581521	0.0734746782	0.6299090977	0.2165986077	0.4298671655	0.5869695661	-1.7439583308	0.2940570012	-1.4499013296	-0.473282572	-1.9231839016	-0.2709576243
D8B26_000108	STL1	sugar transporter STL1	CIMG_05542	sugar porter (SP) family MFS transporter	HISTO_AL.Contig317.Fgenesh_Aspergillus.99.final_new	monosaccharide transporter	0.006025556	0.8633804925	0.0075860594	0.4515249095	0.0588079448	0.5825274254	0.2514381907	0.4632663538	0.0449486955	0.4443326015	0.0017223531	0.9803515335	0.007418272	-0.9680884969	-0.5598378133	-0.5742584143	0.067784558	0.2834227111	0.0722425815	0.059213357	0.17086724	0.0399476039	-0.3046639424	-0.3071997086	0.1734567292	-0.2649945617	-0.3616331434	-0.4696199993	0.0418428801	-0.0277073396	-0.0358161249	0.4796917814	-0.660486824	1.0454238815	-0.2930719985	0.6238176608	1.7696673824	0.8489157551	-0.0517920066	0.7971237485	-0.2463539726	0.5507697759	-0.2108777218
D8B26_000109		conserved hypothetical protein	CIMG_05541	hypothetical protein	HISTO_ZU.Contig65-snap.109.final_new	hypothetical protein	8.91286455551405e-05	0.0490156419	8.01978068283484e-07	0.3586061138	1.86007159350041e-07	0.7230574004	6.0225241139535e-07	0.6389688986	4.98350036500583e-05	0.8191691357	0.0001435336	0.9213746122	0.0025245315	1.7825325912	1.8242367629	1.7258642002	0.6499769347	0.1147025284	0.4239739134	-0.4437229364	-0.2119861821	-0.3386572782	-0.8569334355	-0.5632459595	-0.9055606506	-1.3111447257	0.0132776404	-0.2859381664	1.0610321133	-1.0945242658	-0.3968510139	0.1739568916	0.269920809	-0.4815234825	1.0176288061	-0.7600543005	-1.4069607941	-1.3855945219	-0.7237606168	-2.1093551386	-0.429357396	-2.5387125347	0.2095716292
D8B26_000110		hypothetical protein					0.3068556504	0.000507548	3.5597624324993e-05	0.055727059	5.94492803111636e-07	0.0109945512	0.0005493083	0.1133322294	1.41175823471902e-05	0.7710852939	4.08046372356064e-06	0.775541286	1.32687264891236e-05	-1.0412235998	-1.1401703428	-1.0754753767	-0.999646628	-1.0236671794	-0.5085813213	0.0904698233	0.1359433279	-0.1023638346	0.535995572	0.5551319438	0.2117201722	-0.0892925122	-0.2144025404	-0.2473139991	0.4270931534	0.5374569834	0.1959635166	0.4135395682	0.3127767907	0.6145481648	-0.020488717	1.0066285249	1.4253585101	0.2524778822	0.8694599879	1.1219378701	0.4057000625	1.5276379326	-0.6273365754
D8B26_000111							5.90718099501423e-05	0.7180390351	1.30657200020759e-05	0.8303790755	8.89817918673703e-06	0.6781316035	4.67212710980789e-06	0.8627077296	0.0002507052	0.3868824033	0.0049732121	0.9209330722	0.0603469985	1.6953109355	1.765526297	1.3954256191	-0.2095456074	-0.0297969724	-0.1443351552	-0.5140499255	-0.1556140452	-0.2118547572	-0.5981837414	-0.2167561999	-0.4771024298	-1.0994206387	-0.4537733366	-0.4749985939	0.5432461472	-2.7805105529	-0.0465144675	0.847231281	0.2129522027	-0.4986681906	1.3929937905	-0.3595764968	0.4180148381	-1.7459799759	-0.1654398729	-1.9114198488	-0.1268334668	-2.0382533156	-0.2640782367
D8B26_000112							0.0038734787	1.10682045651454e-05	0.0106850582	0.1527965459	0.3138218199	0.0499768166	0.0018973501	0.0748865413	0.733081942	0.4784229678	0.3376441945	0.8135747958	0.1835590277	0.0633757479	0.0846993076	-0.0162412207	0.4301259548	0.7514116981	0.561151309	-0.2920319707	-0.3310997797	-0.678386969	-0.16367378	0.0172583577	-0.2900479612	-0.7372533145	-0.5642424694	-0.5138542922	0.4751558605	-0.7058415904	0.017656248	0.4288805566	0.1418500255	0.0164049914	0.4499365841	0.3475833365	0.5071833703	0.5388513701	-1.0231523113	-0.4843009412	0.3051013286	-0.1791996125	-0.4695687265
D8B26_000114		conserved hypothetical protein	CIMG_05537	hypothetical protein			0.7874257124	0.0137175938	0.0202708072	0.0016143716	6.74441343494807e-06	0.0022153118	0.0442905308	0.3678327176	0.6678984868	0.4933725533	0.4270616053	0.9694518602	0.4673138313	-1.115256095	-0.1357548122	-0.1177874563	-0.7950233556	-1.1638185651	0.0307811723	1.1795849401	0.7894315811	0.0427461867	2.1980253309	1.9498032055	2.0624324016	0.396612554	0.6718445354	0.5285566058	-1.7656929309	0.8724823282	0.0468043647	-1.2592867967	0.4305589391	-1.6468339656	-1.2006747645	-1.1350833748	-0.8644520286	-0.1509248869	1.2764830831	1.1255581963	1.4113470268	2.536905223	-1.540532465
D8B26_000116		conserved hypothetical protein	CIMG_05535	hypothetical protein	HISTO_ZU.Contig65.eannot.2082.final_new	integral membrane protein	1.67098581267163e-09	0.0028113578	1.2806396787894e-07	0.1329517639	7.98336946737071e-09	0.4417744823	2.59309945022183e-09	0.1571243951	4.84447245960964e-09	0.9104762993	5.05283195374484e-09	0.5775457865	2.61381334044255e-07	1.486091173	1.628517714	1.5793907253	0.0352754793	-0.3556791645	-0.196740182	0.3903868596	0.4178037573	0.3148144978	0.0053546783	-0.139514704	0.4515781426	-0.3004921828	0.0679883525	0.0299265488	-0.3362248231	-0.5780239909	-0.5116326122	-0.5737203303	-0.2145199065	-0.3385629045	-0.5502977266	-0.8021885268	-1.5095308742	-1.7418806226	0.5502599384	-1.1916206842	-0.2793620991	-1.4709827833	-0.166221432
D8B26_000117		DNA primase	CIMG_05534	DNA primase small subunit	HISTO_ZU.Contig65.genewise.88.final_new	DNA primase	1.61956782312569e-05	7.1645907291552e-06	0.3122819833	0.0072516604	0.0165948044	0.0116620607	0.3644629518	0.0390986598	0.0254316436	0.3720896681	0.000593003	0.9290305224	0.016728035	0.4697747904	0.5200485317	0.3607051717	-0.7194253874	-0.5606892516	-0.7418687596	0.7031119818	0.603740659	0.6575984856	0.1574218049	-0.026849982	-0.2488518603	0.3897444675	0.7105256942	0.7948252887	-0.2825110672	-0.3036631613	0.0959856921	-0.4683637233	0.389404661	-1.0574447086	0.0836568717	-0.6212698925	-0.9056063067	-1.1246175346	1.3291880036	0.204570469	-0.6935208742	-0.4889504053	0.6697075154
D8B26_000118		regulatory protein suaprga1	CIMG_05533	regulatory protein suaprga1	HISTO_ZU.Contig65.eannot.2083.final_new	regulatory protein SUAPRGA1	4.00037977891244e-05	8.70757402955178e-06	0.1933944506	0.914510535	0.138050972	0.1906778703	0.0027380085	0.7263786129	0.0069446516	0.0501043404	2.57946098167388e-06	0.7317415639	3.99089391032108e-06	0.4041154761	0.3676729502	0.3480779489	1.3583222307	1.6753968072	1.2830998571	0.2035728231	0.0038964119	0.1501313337	0.0189185525	-0.0872040138	0.2966901055	-0.1359671075	-0.3699422578	-0.1886535893	-0.4524900314	0.1405253756	-0.0762729323	-0.719563811	-0.5193954911	-0.9463057396	-0.7446925021	-0.9955285629	-1.0144038338	1.0671745424	-1.3214811364	-0.254306594	-0.0346063835	-0.2889129775	-0.3214162656
D8B26_000119		mitochondrial import inner membrane translocase subunit TIM17	CIMG_05532	mitochondrial import inner membrane translocase subunit tim-17			0.0006003391	9.13977747043888e-05	2.11036570592939e-08	0.8696689849	3.00976077012533e-08	0.7495511327	6.57092811044563e-08	0.4958265771	8.25215210757946e-08	0.8199645011	3.48388337392942e-08	0.6236068569	1.07074432600856e-05	1.2589548801	1.3377365068	1.4076463595	0.4930158755	0.7738356959	0.4626180165	-0.2906647652	-0.4449876	-0.2575348079	-0.3072115635	-0.6031943825	0.0278929709	-0.4400915596	-0.069883739	-0.0954629707	-0.6205705173	-0.1664203058	-0.4172065783	-0.5512105033	-0.0657601749	-0.730440436	-0.4648534807	0.1417832932	-0.3779902137	-0.758720574	-0.9090066879	-1.6677272618	0.043874023	-1.6238532388	0.0846611197
D8B26_000120							0.1553901845	1.1205674711794e-05	0.0001534865	0.0268761136	0.0559596165	0.2203738844	0.6930994016	0.8730150771	0.9555893246	0.1547402826	0.0090117776	0.7362519129	0.0065659514	-0.1259424024	-0.4157205126	-0.4315990543	-0.8264159128	-0.4282124539	-0.6629287104	0.5169026721	0.6503153336	0.4532770614	0.1094703098	0.013778496	0.0982145623	-0.3941743403	-0.1080219911	-0.1838250342	0.1206677276	-0.4558550429	-0.4145046196	0.1205082676	-0.0964156065	0.9839674077	0.7226801014	0.7133094334	0.040524308	-0.3167785201	1.1739213431	0.857142823	-0.467658966	0.389483857	-0.3046205918
D8B26_000123		conserved hypothetical protein					0.0627691769	0.0073976682	0.2464161641	0.0021992815	0.0001373578	0.6892625322	5.7547783243407e-05	0.0538725578	1.79991148095138e-06	0.5587143337	7.83085176288911e-06	0.8540602547	0.0002329661	-1.0842924622	-2.4719139273	-2.5260963571	-3.7347881426	-4.3255576616	-3.1706676339	-1.0036685511	-1.2950820035	-1.3506804711	0.8486734077	0.7530188613	0.6081526278	1.2057186771	1.1051792556	0.6384475779	2.7820910801	1.6472792891	2.0096977599	1.474029566	2.4899028844	1.4757407411	3.1520488071	-0.2809975041	1.0537641795	-1.7290565739	2.5107935079	0.781736934	1.9601052932	2.7418422272	0.2286566004
D8B26_000124		X-Pro dipeptidyl-peptidase	CIMG_05528	X-Pro dipeptidyl-peptidase			0.9083374321	0.0008993361	0.0008758652	0.999314251	0.0009141238	0.4489291854	0.0001174108	0.0301105664	7.09983075221384e-07	0.3567748061	3.48388337392942e-08	0.4369682523	5.99281230570214e-05	-1.1476342981	-1.0317439561	-1.4066567264	-1.2926398082	-1.1883569834	-1.2174077402	-0.1687927552	-0.1470483224	-0.2302598155	-0.1185296133	-0.3735000327	-0.0280437236	-0.2447387712	0.0251751663	0.359397634	0.7881315414	0.6342998427	1.0197855556	1.0244149685	1.4712166266	1.4885275328	1.6601749799	-0.1213089815	0.24553768	-0.0357323977	1.0481722279	1.0124398303	-0.0001778966	1.0122619337	0.2374652715
D8B26_000125		small oligopeptide transporter	CIMG_05527	OPT family small oligopeptide transporter			0.0216771935	0.001523746	0.1544292496	0.5850490139	0.4674980782	0.8844985107	0.3411397024	0.3045387178	0.026897713	0.1527344059	5.14395190095588e-05	0.9120750791	6.86999476068939e-05	-0.7621562191	-0.942159591	-0.7736676854	-2.15245913	-2.3545648769	-2.1652298906	-0.1132376715	-0.1387754608	-0.0991625908	-0.5029270122	-0.3776352744	-0.5032462469	-0.2801086867	-0.4202011364	-0.3537057457	0.6286348829	-0.348843861	0.716640126	2.0179583619	0.1603988388	2.7171795705	0.8198775151	2.6148213148	2.6125704693	-1.3997367778	2.1067452554	0.7070084776	-0.3435012936	0.363507184	0.1112785408
D8B26_000126		conserved hypothetical protein	CIMG_05526	translation machinery-associated protein 16	HISTO_ZU.Contig65.eannot.2084.final_new	translation machinery-associated protein	0.3034711257	1.75352926498369e-06	6.7644204025684e-08	0.5103101454	2.09159894132828e-08	0.1247998286	6.26944423760669e-07	0.5608946697	2.92278887592203e-05	0.1211626454	2.06692808270219e-07	0.9644935261	3.30917365148872e-05	1.2426663263	1.2864265347	1.290156805	0.8867742655	1.1883864016	1.1144379138	-0.4724516375	-0.3617368035	-0.3481320877	-0.7037642747	-0.698865568	-0.284561818	-0.2811091979	-0.1569728626	-0.0472609078	0.1174621995	0.7419525434	-0.2727358404	-0.7680038816	-0.1726845968	-0.9908287053	0.1239900765	-1.1994608246	-1.2336840599	-0.2131069482	-1.4539016751	-1.6670086233	-0.1785817675	-1.8455903907	0.4119296543
D8B26_000127		exonuclease	CIMG_05525	exonuclease	HISTO_ZU.Contig65.Fgenesh_histo.62.final_new	exonuclease	0.7568738113	2.03909200842091e-06	1.42383161354576e-06	0.0156534701	8.80625838714485e-05	0.0320093172	1.86919304485664e-06	0.084411824	0.0006800472	0.5740828844	0.0049245304	0.8025540641	0.1243679103	-2.0444454725	-2.4181447245	-2.0717892247	-2.6499920442	-2.4041245187	-2.2748785193	2.0708868591	1.9855070775	2.0957715059	0.9408956358	0.8095233447	0.7580161829	1.2472053448	2.3564093158	2.2259092066	0.6619429238	-1.0145221423	1.2678173235	-0.0476878683	1.597069978	-0.819529013	1.5354508107	-2.0389616639	-1.7683303176	-0.2608130501	4.4837362741	4.2229232241	-1.2130084376	3.0099147865	1.1046934225
D8B26_000128		conserved hypothetical protein	CIMG_05523	hypothetical protein	HISTO_ZU.Contig65.eannot.2027.final_new	Fig1 superfamily domain-containing protein	0.0039902926	1.56789014312213e-05	0.0002421675	0.1537821021	0.006778761	0.0152836306	1.88080408335542e-05	0.260824492	0.0017914928	0.5113206964	0.0199210632	0.8797524382	0.2018484514	-1.1468002651	-1.2394793657	-0.9833216749	-4.6746102838	-4.2192272063	-4.506232585	1.3224345394	1.3600329234	1.3875498431	0.5589998374	0.6954623137	0.4976559683	0.9985643669	2.7100563766	2.3319775936	1.4405070536	-0.3347668401	1.6499949106	0.0995645378	2.2903085096	-0.0386231621	1.3960404001	-0.6320273174	-0.9640604737	-3.3410096366	5.820522362	2.4795127255	-0.7673210613	1.7121916641	1.4290215975
D8B26_000129		conserved hypothetical protein	CIMG_05522	hypothetical protein	HISTO_ZU.Contig65.eannot.2085.final_new		0.0111953691	0.0003214384	4.36472043380858e-07	0.764742234	1.74914531122701e-07	0.9404891787	1.17207467008446e-07	0.4612485713	4.55713523517258e-08	0.3240199181	3.37854030250288e-09	0.3150571399	2.01543772429309e-06	0.9343699702	1.0130313125	0.964411331	0.7137681861	0.4805495293	0.4642249333	-0.064829546	-0.0977025163	-0.1650149538	-0.1111427459	-0.2028841342	-0.1971590482	-0.001197814	-0.2642599063	-0.2912726271	-0.5878161934	-0.0989253608	-0.3390137868	-0.5753827625	-0.285529617	-0.7981655489	-0.1722930198	-0.3308851069	0.0131194256	-0.4148615936	-0.6646865479	-1.0795481415	-0.0617227592	-1.1412709007	-0.0168291821
D8B26_000130		hypothetical protein	CIMG_05521	RING finger domain-containing protein	HISTO_ZU.Contig65.eannot.2028.final_new	RING finger domain-containing protein	6.03947147275325e-05	0.0066038568	0.0523679778	0.0509765412	0.0002524865	0.2529268464	9.46474014302399e-06	0.4316478453	0.0004149666	0.1190995256	5.45088504860361e-07	0.7850463362	1.74423644952552e-06	-0.8922030532	-0.9290907783	-0.8974488623	-0.0820739668	0.2272608695	0.0023055034	-0.4701334714	-0.5022846616	-0.6131220601	-0.0435632899	-0.4339249002	0.1929642139	0.3511407	-0.0142253626	0.2874170729	-0.1377616497	0.3736707804	-0.2034589617	0.4963596138	0.1840211023	0.8553496336	0.4192858055	0.8868676243	0.9426480982	0.9546087512	-0.5767805163	0.3778282349	0.444827361	0.8226555959	0.2841277761
D8B26_000131	SLD2	hypothetical protein	CIMG_11562	hypothetical protein	HISTO_ZU.Contig65-snap.121.final_new	DNA replication regulator sld2	0.0878171315	9.6337302870519e-08	1.13555934245983e-08	0.0838811184	7.96590314948771e-08	0.0191402933	5.36184427868256e-09	0.0292671791	1.4288834911763e-06	0.1073221968	0.0006251544	0.8748546859	0.0013549591	-2.4845298204	-2.4319280467	-3.1381871731	-2.0357441438	-1.522989887	-1.6717123444	1.4872517879	1.6183971387	1.6160150555	1.1649991732	1.2080824719	0.8244032094	1.8278776274	1.885365474	1.7361159862	0.5714593569	0.2217074482	1.0257650136	-0.5919859072	0.846699523	-1.3800710057	0.9405573133	-1.6052860091	-0.1122622416	0.9470547313	3.3099193163	4.2569740476	-0.4967964347	3.7601776129	0.7337895644
D8B26_000132		sucrase/ferredoxin domain-containing protein	CIMG_11561	sucrase/ferredoxin domain-containing protein	HISTO_ZU.Contig65.Fgenesh_histo.74.final_new	sucrase/ferredoxin domain-containing protein	0.0136200846	0.0005991618	0.1587445672	0.0147606464	0.1342058069	0.005518406	5.58070027069676e-05	0.9412730627	0.0001662912	0.4343757147	0.0039381344	0.5030932822	0.3447245772	-0.7639576764	-0.9422253328	-1.1568724348	0.3593595476	0.0380392741	0.1701548817	-1.3232367617	-2.3656226663	-1.2751428744	-0.141135983	-0.5894343587	-0.0664593587	0.9901868182	0.771604187	1.3195192853	0.5807884714	1.2639511852	1.262378509	0.1092209119	1.2895943466	0.6545595472	-0.9696705797	-0.90407919	1.6884802512	1.1359301828	-1.8299436271	-0.6940134443	1.3591179277	0.6651044834	1.3370402978
D8B26_000133		conserved hypothetical protein	CIMG_05519	hypothetical protein	HISTO_ZU.Contig65-snap.124.final_new	C6 transcription factor	7.58820563769854e-07	0.0122644164	0.0001220307	0.9532617069	0.0001614614	0.0511114608	0.0503954576	0.6789154361	0.0246052925	0.1523173154	3.64464030164793e-05	0.9468042414	0.0010776927	-0.603095677	-0.6591024584	-0.6542405339	0.5236167909	0.3375201036	0.461897135	-0.1370607287	0.1650852419	0.1522403565	0.0535387651	0.2490234159	-0.1927208808	-0.2443051501	-0.3459328469	-0.3610716915	-0.4555559232	-0.0228992669	-0.1595123505	0.226564893	0.2709223839	0.3567501731	-0.0349276662	0.2022751016	0.8709908138	1.0779692471	-0.378674203	0.699295044	-0.0135495275	0.6857455166	-0.3645432549
D8B26_000134	SMC4	nuclear condensin complex subunit Smc4	CIMG_05518	nuclear condensin complex subunit Smc4	HISTO_ZU.Contig65.eannot.2102.final_new	condensin subunit	0.7390856722	1.48894369850774e-06	9.97628188627738e-07	0.1195740085	2.11794322108017e-05	0.4475250783	3.16299219656793e-06	0.1741040322	0.0004077201	0.363589198	0.0142503889	0.8630876277	0.1773500854	-1.4155369525	-1.4837092312	-1.7868704717	-1.8791898065	-1.7664378522	-1.5677514977	1.6763376838	1.6672056722	1.7878103782	1.0610217775	1.1654355109	0.4442719213	0.6527966925	1.8115554157	1.3900920953	-0.11912248	-0.3570306336	1.0712308989	-0.5285485841	1.1495832198	-0.8632587619	0.499733838	-1.4613427228	-1.1482761102	-0.1712791452	3.4396748558	3.2683957107	-0.835045697	2.4333500137	0.4303869164
D8B26_000137	RPS20	40S ribosomal protein S20			HISTO_ZU.Contig65.eannot.2104.final_new	40S ribosomal protein S20	6.68923501196125e-05	0.2527047437	0.0013195623	0.7715626606	0.000442555	0.07271791	0.0913710003	0.9213782636	0.0432965663	0.1522033109	0.8512498958	0.9590303668	0.7690188553	-0.5613093652	-0.634070233	-0.6474319572	0.9267759124	1.2544838259	0.9848456047	0.6565056035	0.6602927624	0.4326630504	0.7743382169	0.4230321338	0.9923748039	0.1023888769	-0.2410746274	-0.0746421815	-0.3384212621	0.4510699023	-0.2842094026	-0.7459833586	-0.4054300935	-0.840682517	-0.3464483385	-0.4692357988	-2.0698315578	1.6699101489	-0.4695499077	1.2003602411	0.1555532355	1.3559134767	-0.8180864182
D8B26_000139		fatty acid desaturase	CIMG_05513	fatty acid desaturase	HISTO_ZU.Contig65.fgenesh_plus.139.final_new	fatty acid desaturase	0.0018640666	1.86301011212919e-06	1.64412612496714e-08	0.1241897938	2.12350741700228e-09	0.0001871938	2.23366000256441e-06	0.5907629464	1.20906197032274e-06	0.4665988117	1.32550594653299e-07	0.4194792642	5.23910432681344e-05	-3.1440410818	-3.2287679704	-3.2073333535	-1.6339813055	-1.4317671353	-1.4669552675	1.4604140225	1.8274090158	1.5231745036	2.4156042629	2.5849470594	2.6784035745	-0.8502392858	0.053499336	0.3979500453	1.0562487816	-0.368164132	-0.0361440166	1.2937541845	-0.0943516985	0.6670909355	0.5157449793	-1.1093881943	0.0968927405	1.6837061781	3.1134605108	4.7971666889	0.9556261761	5.7527928651	-2.6979619874
D8B26_000140		phosphoglucomutase	CIMG_05512	phosphoglucomutase	HISTO_ZU.Contig65.fgenesh_plus.95.final_new		0.0089263038	1.03749181138152e-08	1.37580735100612e-07	0.0057281008	1.04738897057416e-09	1.51625382150423e-06	0.059294342	0.2564867797	0.0029236447	0.093918675	1.2658828785713e-06	0.6417798267	0.0005737839	-0.6694141225	-0.7359466725	-0.5972035899	-1.1697644467	-1.1046255905	-1.1332140245	0.4667031206	0.781771866	0.4213684504	0.9903634614	1.2527829981	1.0695533716	-0.3753667553	-0.388400971	-0.33435974	0.2866507698	-0.3270636213	-0.1470285894	0.7304860775	0.0350218838	0.4073640992	0.2643851235	0.3575887444	-0.0816518427	-0.4680296429	1.694183201	1.2261535581	0.5403248588	1.766478417	-1.4639506118
D8B26_000141		conserved hypothetical protein	CIMG_05511	hypothetical protein	HISTO_ER.Contig17.genewise.69.final_new	hypothetical protein	0.0266211756	7.05762887123784e-06	0.000198019	8.36770865500088e-08	2.70169756661732e-10	6.63582749345137e-07	3.35988501561846e-05	0.3752354869	0.0015914929	0.9543036819	0.0014622648	0.5599497193	0.1812019831	-1.7245071677	-2.2892547127	-1.0100134088	-3.464518504	-2.5647411241	-3.5966499165	-0.012327946	0.8456155878	0.3614378874	3.4905906165	3.623354347	3.8742790394	0.7419934537	0.8651473984	0.6881529202	1.1597585101	0.6993303703	-0.3332378312	0.7730798482	0.5884564661	-0.7258284296	0.2259708194	-1.4246448249	-0.7914433992	-1.5412810108	3.6086420411	2.0673610303	3.2699038764	5.3372649068	-2.9088482673
D8B26_000143							0.0358644848	0.2493954847	0.0018050783	0.2089557359	7.30775680386712e-05	0.0026390453	0.4581584017	0.1080088763	0.0073984574	0.6111456264	0.0007096554	0.8332916541	0.0260608545	-0.783399064	-0.5157695848	-0.4864670291	-0.020507506	-0.4081168484	0.1006789403	0.1726547184	0.0943455472	0.1580048945	0.2044118165	0.7431023024	0.2757274724	-0.2676562995	-0.7004502896	-0.359491153	0.0876060043	-0.0363628939	0.2455998658	0.6142371665	-0.3275768378	0.4947366669	-0.028846311	0.3311924372	0.4123459846	0.4947803713	0.2477331153	0.7425134866	0.2811004093	1.0236138958	-0.8487242026
D8B26_000144		conserved hypothetical protein	CIMG_05509	hypothetical protein	HISTO_ZU.Contig65.fgenesh_plus.68.final_new	C6 zinc finger domain-containing protein	5.05222143567775e-11	0.1586781545	7.71541325477532e-11	0.5648460849	1.80871240608309e-10	0.0476479945	2.37990454059913e-11	0.2444001844	5.34635413214697e-09	0.9953082068	5.60746299929063e-09	0.852073255	3.31418440099935e-07	1.5180707326	1.5216069472	1.7504303442	-0.5244314784	-0.4477763365	-0.2670242455	-0.2181801596	-0.1269994068	-0.175530411	-0.1183627554	0.0012960439	-0.0844164917	-0.4915390057	-0.4312918126	-0.4426724912	0.0617104067	-0.2880415019	-0.1732527888	0.0343652664	-0.361577485	-0.311662633	-0.8418244356	-0.0939733438	0.5110770415	-2.0036226513	0.2332872133	-1.770335438	0.1094685802	-1.6608668578	-0.3919002736
D8B26_000145	RTA1	conserved hypothetical protein	CIMG_11559	RTA1 domain-containing protein	HISTO_ZU.Contig65.Fgenesh_histo.157.final_new	7-aminocholesterol resistance protein RTA1	0.0510208188	0.0006287511	0.0555690712	0.9597835084	0.0683297534	0.9901137911	0.0785235036	0.1072505912	0.4797967088	0.5228624709	0.0629513533	0.4730454299	0.0040657736	-0.0583517061	-0.2264743805	0.0050153992	0.2701947042	0.4538827394	0.3386836037	-0.5299412232	-0.3669508649	-0.7297557662	-0.6710309239	-0.4945418836	-0.416541667	-0.1514715997	-0.9306384176	-0.5568531539	0.3005839877	0.2392220592	-0.0274296269	0.6378323074	0.1121720075	0.236412964	0.520466668	1.6433912328	0.4021235405	0.4470752321	-0.9034131691	-0.456337937	0.0190943608	-0.4372435762	0.0045578315
D8B26_000146	VPS66	vacuolar protein sorting protein Vps66	CIMG_05505	vacuolar protein sorting protein Vps66	HISTO_DA.Contig93.Fgenesh_histo.211.final_new	vacuolar protein sorting protein Vps66	2.24660454867714e-08	1.35587209497973e-06	1.04051316497802e-11	0.234900374	3.34269829816623e-12	0.0065759702	4.69821700427911e-11	0.0981267236	3.03690090376004e-11	0.9415335925	1.88263012580717e-11	0.8630876277	1.18307182492442e-09	-1.640962497	-1.8795479465	-1.8360105558	-0.5605344178	-0.4165572969	-0.5268463195	0.4662345532	0.4285392697	0.2965267501	0.5841095587	0.6702481582	0.5087633489	0.23879161	0.1155835556	0.0244279527	0.3316353093	0.4602381791	0.4865237452	0.6879966713	0.2948736422	0.2639838403	0.3344386087	0.5483826777	0.1191616028	1.280572824	0.8996700378	2.1802428618	0.185129912	2.3653727738	-0.4566139652
D8B26_000147		high-affinity glucose transporter	CIMG_05504	sugar porter (SP) family MFS transporter	HISTO_DA.Contig93.Fgenesh_histo.243.final_new	MFS quinate transporter	1.34871905971321e-08	0.0849193883	2.55260980112451e-08	0.3155052517	1.1679590161663e-07	0.915163548	2.35559970990222e-07	0.9337281788	3.61415442868474e-06	0.4665988117	1.76891101336187e-05	0.4372363256	0.0119696739	3.1050307055	2.5936530471	3.315430343	-1.5060907366	-3.9826892357	-1.8446730266	-0.7933857647	-1.4237180285	-1.2661240407	-0.2549738971	-0.580415525	-0.504899502	-0.3447487493	-0.8043394801	0.0015567963	-1.5256699123	0.1949675069	-0.2233673491	-0.1712668716	1.6034677618	0.1781515537	1.8467031761	1.4268677386	0.9605334906	-5.4573536075	1.2844839482	-4.1728696592	0.7119218211	-3.4609478382	0.0962234537
D8B26_000148		conserved hypothetical protein	CIMG_05503	hypothetical protein	HISTO_DA.Contig93.Fgenesh_histo.248.final_new		5.20013541100712e-06	0.0528524738	1.26854566668545e-07	0.0150988834	1.28543902297266e-05	0.964321125	1.65174899102731e-05	0.796554508	0.0005894819	0.9277343063	0.0003515929	0.726941447	0.0224600111	1.8460201252	1.7281539389	1.7597786628	-0.7627147241	-0.4319583011	-0.4352979412	-1.5834419523	-1.3722197206	-1.7666736111	-0.165507739	0.1370818557	-0.5279328615	0.7279348884	-0.6666845285	-0.6684183138	-1.2297528768	1.118915765	0.1194707338	-0.3148818973	0.2764544464	0.0502608803	-0.2172757335	0.189352574	2.1893363303	-2.3154777037	-1.0441892797	-3.3596669834	1.419163838	-1.9405031454	-0.0288644355
D8B26_000149		kinesin motor protein	CIMG_05502	kinesin motor domain-containing protein	HISTO_DA.Contig93-snap.311.final_new	kinesin motor domain-containing protein	0.0001530729	3.7690528405925e-06	0.0015346338	0.0180633749	0.4564376632	0.1120774561	0.0109546915	0.2890291897	0.4623415208	0.3511638812	0.3384038386	0.7201109331	0.1661954412	0.3028618869	0.3013406912	0.2471582614	-3.3299838428	-3.8783180955	-3.1647997149	2.0491077477	1.9883673473	2.1415105315	0.8746345346	0.8567805339	0.1870034986	0.5901053337	2.2459918204	1.8942279168	0.6941784453	-0.9356813826	1.3921010539	-0.5649501669	1.5454712517	-1.1419751346	0.3661118155	-2.3756517168	-2.2855926162	-3.7364037731	5.5105501867	1.7741464136	-1.4096078957	0.3645385179	0.9337144013
D8B26_000150		cytochrome P450 67	CIMG_05501	benzoate 4-monooxygenase cytochrome P450			1.55048062550168e-08	0.6552192542	6.71578146764073e-09	0.4593031334	1.47113919472698e-08	0.4338088512	6.13676166925263e-08	0.5381550465	6.24183735150538e-06	0.705733726	1.57046534166386e-06	0.9084444934	3.75059888218454e-05	3.5740412839	3.4218019068	3.4003165148	-2.449773717	-1.7113593251	-1.0721489729	-0.8239461958	-1.2678653354	-1.9582682541	-1.1986568775	-0.8720218088	-0.1839875625	-0.2648449094	-0.0866078993	-0.120891673	1.1326831214	-0.4971767065	0.5028010688	-0.5223741672	1.4544658734	-0.4029613473	-2.3897615536	0.4831847582	1.853351778	-5.186808308	0.3550868316	-4.8317214765	0.5939709471	-4.2377505294	0.6094531998
D8B26_000151		actin binding protein	CIMG_05499	actin-binding protein, variant	HISTO_DA.Contig93.Fgenesh_histo.254.final_new	coronin-like protein crn1	5.94803645150246e-07	0.4402904366	1.38353643172569e-07	0.4348138631	7.59362709462733e-07	0.1170556263	3.87060522151172e-05	0.8236738628	0.0001106982	0.5563416503	0.0010269868	0.4857939274	0.2131599742	-0.9769763915	-1.0086176253	-1.0882546922	0.6287517363	0.4980534187	0.6613195397	0.860060446	0.7614017537	0.8290979494	0.6394956643	0.6114151894	0.4294186381	0.1249229264	0.0397547275	0.0421080251	-0.0573528092	-0.2598466266	0.2196370906	-0.0535448951	0.098658694	-0.6991430623	0.0562860108	-1.1907128299	-1.1659328778	1.6201437927	0.2210779702	1.841221763	-0.2600501063	1.5811716567	-0.4883320702
D8B26_000152	URA7	CTP synthase	CIMG_05498	CTP synthase	HISTO_ZU.Contig65.eannot.2121.final_new	CTP synthase	0.050619242	0.0048575905	2.32831373441818e-05	0.4540872486	2.61534736418753e-06	0.8221910124	4.69883867648044e-06	0.6544624146	9.84088782770101e-07	0.6667539713	2.7420332984845e-06	0.9590303668	1.17095571909347e-05	1.1227023666	1.204959777	1.0806101553	0.8062591083	0.6329777657	0.4349484081	-0.0497663218	-0.1848630291	-0.2241671287	-0.3943915851	-0.5884536465	-0.1643923658	-0.4330996725	-0.2916401355	-0.151257291	-0.7722417401	-0.1358597629	-0.4057309212	-0.3522459326	-0.3467476385	-0.2063539822	-0.7541600382	0.0619483715	0.1109652393	-0.5068661162	-0.7816153977	-1.2884815139	-0.2212873898	-1.5097689038	0.0789718789
D8B26_000152_1							0.0034940624	0.000353283	2.44287732476293e-07	0.8984349109	3.45021198430763e-07	0.2402390612	5.57048061431954e-06	0.1953869584	8.828336568736e-07	0.8494146127	5.83804803648152e-07	0.2595234159	0.0011155937	1.9048035964	1.841461054	2.0287913201	0.6979997682	0.8366777278	0.7931766101	-0.6391544534	-0.7421115293	-0.5495678829	-0.7376502528	-1.0687792535	0.0533348602	0.0788103984	-0.267218105	-0.1613340689	-0.2207219794	-0.3456174268	-1.198367205	-0.6104571997	-0.6469073156	-1.5867966965	-0.3628381838	1.1615746765	-0.2591084592	-1.1503602215	-1.4184483344	-2.5688085559	0.0606081779	-2.5082003781	0.4661275345
D8B26_000153		conserved hypothetical protein	CIMG_05497	hypothetical protein	HISTO_DA.Contig93.Fgenesh_histo.261.final_new	hypothetical protein	0.2032665059	0.9026947104	0.261172541	0.8246174039	0.1441116405	0.8176663089	0.0673104801	0.246847204	0.0071757058	0.1665564081	0.0004199709	0.8599665836	0.0112006535	3.4670924569	3.5842435916	3.2664162002	2.3615237365	1.8541915371	2.2961030463	2.2729485141	2.3473319555	2.3114950025	2.1950823405	2.0925609764	1.7331288712	1.9923155343	1.5788056009	1.460934006	-7.477915186	0.9385305026	1.8021876596	-9.2934371467	1.5408350922	-8.0960218149	-2.3893350637	-6.84730563	-4.9917117831	-1.2682048188	0.1393131517	-1.1288916671	-0.3111821584	-1.4400738255	-0.3220983369
D8B26_000153_1							3.0714061833307e-08	0.0007666275	3.82098196106088e-10	0.0066839153	9.23390832060663e-09	0.0962269872	1.75875739989879e-07	0.0599979468	5.46600692407389e-05	0.4343757147	0.0005863906	0.5084717137	0.0216772437	2.4179172565	2.3048133162	2.5424533777	-1.2523753578	-0.7557797201	-0.9976001839	-2.5317231171	-2.4163656336	-2.4195983989	-1.4857941512	-1.2775264308	-0.87426306	-0.5560331195	-0.6161926985	-0.4023785825	0.7614571261	0.9644936798	-0.2864901184	1.1436185995	-0.1127793194	1.3704017871	1.0203391696	1.5565372535	1.9028683258	-3.4202715189	-1.4561528541	-4.876424373	1.23634346	-3.6400809131	0.6937393797
D8B26_000154	DPB3	DNA polymerase epsilon subunit C	CIMG_05496	CBF/NF-Y family transcription factor	HISTO_DA.Contig93.Fgenesh_histo.264.final_new	DNA polymerase epsilon subunit Dpb3	2.26989266177736e-12	0.000329777	7.35550572340684e-14	0.0149104471	4.95980629591899e-13	0.0428370094	3.08743845493370e-12	0.621883271	1.98413852941673e-11	0.0416486753	1.03946270887541e-12	0.3178362345	1.89207728734193e-10	2.0948359481	2.0722311293	2.0391173055	-0.2296196936	-0.2246784393	-0.2175326616	-0.7150851691	-0.6571845586	-0.7703822841	-0.3113866065	-0.3305167121	-0.4840557794	0.0564653406	-0.143190223	-0.1600394034	-0.0787488833	0.2211744142	-0.0616270119	-0.5598000927	-0.3314688603	-0.5166361763	-0.1152847706	-0.0048855855	-0.5717012265	-2.2924901802	-0.4895453422	-2.7820355224	0.3357512929	-2.4462842295	0.2951612142
D8B26_000156							3.6261600947363e-09	1.31301317363108e-06	1.47206207178617e-11	0.0845679815	1.67843184053262e-11	0.7699043972	3.04389720181637e-11	0.6289909904	2.84706614996008e-09	0.9842969181	2.00560922962431e-09	0.9644935261	8.991718524108e-08	4.781398617	4.7916418462	4.7483000062	2.2594667609	2.2890422548	2.4711904895	-0.233935605	-0.4128885225	-0.3801730564	-1.2003158894	-1.3776588784	-1.6886739269	-3.1231682284	-1.2157429747	-0.712915766	-1.4516465798	-2.0529372555	-0.5731517255	-0.8342091332	-1.8668294219	-1.2217563021	-0.8866284135	-3.1429651187	1.0345568232	-2.428760336	-2.6881349166	-5.1168952527	-1.0710082208	-6.1879034735	-0.2673250309
D8B26_000157							1.22634070497738e-13	1.39951866317868e-12	2.13540595676077e-17	5.98592598380252e-05	1.55769160643341e-17	0.0141883586	3.08774419182085e-17	0.5008059749	3.71000544192484e-15	0.653214737	4.43796454939905e-15	0.9970909598	3.94397647852374e-13	4.4001924843	4.3621289176	4.4584905774	1.8660108435	1.7672387647	1.9469119579	-0.660870064	-0.6910267331	-0.5751320366	-1.6811524146	-1.5562012668	-1.7226261777	-1.1632711633	-0.8697845767	-1.1337457234	-1.2203998407	-0.5164411626	-0.8518055988	-0.9750395592	-0.8986170886	-1.27022271	-0.8695064797	-1.3603084385	-0.7848225108	-2.5461503387	-2.5011471631	-5.0472975018	-1.0062536941	-6.0535511959	0.5778773331
D8B26_000158	ILV3	dihydroxy acid dehydratase	CIMG_05492	dihydroxy-acid dehydratase	HISTO_DA.Contig93.Fgenesh_histo.214.final_new	dihydroxy-acid dehydratase	2.21378463090622e-06	0.868495143	3.49614340086652e-06	0.0003050368	0.3655788777	0.8635091016	0.5282607382	0.6193301427	0.8669585575	0.5735790754	0.2488838716	0.3247848	0.0060581846	-0.2335617279	-0.2032149534	-0.2219360991	1.1946724721	1.1274551602	1.001631862	1.3797559451	0.8443402671	0.96954546	0.1907870687	-0.2963296502	-0.0523463317	0.1551962778	-0.2177124741	-0.229491718	-0.275457629	-0.4577527918	-0.0801811397	-0.3900173138	-0.2492337109	-0.6256310526	-0.4671683117	-1.1852105756	-1.6781390336	1.3298847819	-0.0450692888	1.284815493	-1.1114468465	0.1733686465	-0.0540634307
D8B26_000159		conserved hypothetical protein	CIMG_05491	hypothetical protein			0.1450486333	0.5626376652	0.034215538	0.7119962493	0.0974850387	0.0009670265	0.0054070685	0.0130255271	3.29437771902974e-06	0.6943490703	1.13714770310692e-05	0.1587151383	1.55668779651974e-07	-0.7098633315	-0.8586298666	-0.7906651871	-1.2495792184	-1.4569566729	-1.3283654766	-1.5269104387	-1.6269847502	-1.6417010414	-1.4834579716	-1.6170092666	-1.0523650873	-0.1002306085	0.0995359659	0.5521489349	1.5692824146	0.8387558311	1.5366474499	0.8178907913	1.9267993784	1.1767949922	3.0239022873	1.533531048	2.3674298239	-0.5625045647	-0.253018694	-0.8155232587	0.1953405771	-0.6201826817	1.6009374633
D8B26_000161		conserved hypothetical protein	CIMG_05488	hypothetical protein	HISTO_DA.Contig93-snap.303.final_new		0.8023960943	0.0254363202	0.0104472397	0.3512023722	0.0009669835	0.5520865582	0.0068832387	0.8989752117	0.0198616785	0.7272938007	0.0891870632	0.5589635066	0.8818785329	2.2325987632	0.3798704553	1.7041996487	0.1480231356	1.5783152322	2.0110747068	-1.0137410104	0.2303958437	-1.1969726692	-0.1858225256	-2.8331922484	-2.3102172484	-0.8061120945	-1.9575805299	-0.27032875	0.1284439599	0.2641188784	-2.0286850955	-0.1021155001	0.450226712	-0.489662669	0.6934621262	0.7590535159	2.6146473629	-0.179576423	-1.951574512	-2.131150935	-1.1277567622	-3.2589076972	0.8391774933
D8B26_000162	TIM23	mitochondrial import inner membrane translocase subunit tim23	CIMG_05487	mitochondrial import inner membrane translocase subunit	HISTO_DA.Contig93.eannot.2164.final_new	mitochondrial import inner membrane translocase subunit tim23	3.17333313277195e-05	1.65706496965727e-06	0.0331726612	0.9455654859	0.0243855409	0.0109117949	6.38204626452241e-06	0.8350316636	4.69313727824811e-05	0.0899227831	8.31350380155266e-08	0.9187448094	7.09861664859155e-06	0.408476738	0.4369920591	0.457374228	1.1866309892	1.2072034459	1.10123617	0.2465847678	0.1045605814	0.0788926918	0.1529355358	0.0035488121	0.2134092221	-0.2516066592	-0.3820890241	-0.290800928	-0.4258827748	-0.1750189184	-0.2110004709	-0.7953204085	-0.2049746245	-0.9427060678	-0.6486793441	-0.7186519371	-0.5511140839	0.731605293	-1.021947471	-0.2903421781	-0.0159268929	-0.3062690709	-0.4381472251
D8B26_000163		conserved hypothetical protein	CIMG_05486	HEAT repeat protein	HISTO_DA.Contig93-snap.305.final_new	HEAT repeat protein	3.09253780846037e-08	0.0127261127	5.91126903992994e-10	0.5307419685	2.23160856648024e-10	0.0322682308	2.11403379642941e-11	0.6186743737	6.63907578388283e-10	0.8110154925	3.60453432759176e-10	0.8702616945	4.30735263426337e-08	2.1228503436	2.143519766	2.0893373362	0.5589803789	0.2298801335	0.5285464962	-0.0634181329	-0.0108621704	-0.0476926397	-0.1233441689	0.0878333278	-0.5103411588	-0.6793906561	-0.8083005004	-0.5473897834	-0.8610009497	-0.3909069922	-0.3963056361	-0.4056690001	-0.710263739	-0.8852119531	-1.0269868193	-0.0144138119	-0.2794496702	-1.6797613225	-0.4794680755	-2.159229398	-0.1399974938	-2.2992268917	-0.4898575424
D8B26_000164		predicted protein			HISTO_DA.Contig93-snap.306.final_new	HEAT repeat containing protein	0.0083317416	0.048751252	6.01502888589718e-05	0.8372034115	0.0001239036	0.4059642008	2.27053860597331e-05	0.4578232478	0.0009519223	0.858358282	0.0026442541	0.5414157694	0.1455773383	2.4268202405	1.9731040079	1.9189215781	1.0738320274	0.9191616232	-0.1822881024	-1.1165012709	-0.6093300109	-0.8143061025	0.1119551435	-0.5029931016	-1.5649806023	-1.6458379492	-2.7973063846	-0.2620576981	0.873680606	-0.5756069762	-1.2834484494	0.643121146	-0.3894991427	-1.3293885236	1.4386987723	-0.0806723387	1.7749215082	-1.5348033611	-1.4256544302	-2.9604577913	0.2174879981	-2.7429697932	-0.8646436342
D8B26_000166	UBP12	ubiquitin C-terminal hydrolase	CIMG_05483	ubiquitin C-terminal hydrolase	HISTO_DA.Contig93.eannot.2110.final_new	ubiquitin specific peptidase	0.0034984481	0.2601519285	0.0001761879	0.0376796179	5.94240055204288e-07	0.4693073486	3.64864662938898e-06	0.2540424984	2.32538326712114e-07	0.9436812937	1.25880193622816e-07	0.8797524382	7.29534946333025e-07	1.2882002212	1.3825026695	1.4030412615	0.6127170275	0.4080443354	0.616686455	0.3157033069	0.1238429207	0.2901038029	-0.2482344851	-0.1716300084	-0.625601304	-0.1748032383	-0.0624535623	-0.1810972973	-0.8441474809	-0.6929595631	-0.0471640816	-0.5382059291	-0.0075316344	-0.9150399668	-0.5406048926	-0.7114963839	-0.6798721728	-0.8132659178	-0.3033465928	-1.1166125106	-0.6006946798	-1.7173071904	0.2227331598
D8B26_000167		conserved hypothetical protein	CIMG_05482	hypothetical protein	HISTO_GL.Contig59.Fgenesh_Neurospora.55.final_new	hypothetical protein	1.61706920326949e-09	0.1565271588	2.75878678685603e-10	1.97852072191135e-05	3.49448862300436e-09	0.0233128856	6.21291786530278e-10	0.9441349223	2.64550301815285e-08	0.7917523627	4.17530943306921e-08	0.9969150758	6.78109554318106e-06	4.799251768	4.7783049223	4.8260363917	-4.1325197281	-4.7726169595	-3.8190253215	-2.9723557793	-2.8193668132	-2.3384514952	1.4092742723	1.9026752456	1.3458778269	1.0178813963	0.0446341039	-0.0453435805	-0.7306351354	2.2123947051	0.1940299003	0.2884192947	-0.8563113603	0.4167929821	-0.6130759461	2.015451638	-2.151322328	-9.0358325471	1.5333170529	-7.5025154942	4.2753763222	-3.227139172	-1.2298534055
D8B26_000168							0.0557632354	0.4747396633	0.0085332916	0.8561470658	0.0167341997	0.624447614	0.0747280764	0.7349620229	0.3229382454	0.4947809396	0.0343029656	0.2749496138	0.4306478893	1.1473161234	0.242986619	1.7737666899	-0.6168919233	-0.530554228	-0.0225884091	-1.0416904752	-1.3094526596	-0.777463157	-0.0178517804	0.0192766711	-2.6276733303	-1.1235681765	0.046891483	0.3633055675	1.9264650954	-1.6382997043	0.3168238352	-2.0045340828	0.13277063	-0.0701531568	1.1129716384	1.6639898553	3.0341568751	-1.4403197492	-0.6584770851	-2.0987968343	0.2308883542	-1.8679084801	0.5697166406
D8B26_000169		hypothetical protein	CIMG_05478	TPR domain-containing protein	HISTO_DA.Contig93-snap.296.final_new		8.4272378590879e-11	0.0184832985	8.32733951208854e-12	0.1021753251	3.52853408905423e-11	2.08947069839243e-06	1.28933646150703e-05	0.1322370892	6.20924450264868e-07	0.2403638975	4.57889558625867e-05	0.9805327257	0.0006147744	-1.047382955	-1.1428001178	-1.2536314317	0.7028820386	0.6826503526	0.7248038543	1.0552071181	1.1306043533	1.0826065826	0.8229325194	0.7961147427	0.7590696603	-0.3972330947	-0.6696321637	-0.2277775415	-0.2039321174	0.1688904757	-0.2717043403	-0.3198407247	-0.6725992493	-0.4295508627	-0.3335480476	-0.4664073575	-0.4897216936	1.8493993328	0.3865624285	2.2359617613	-0.2976546918	1.9383070695	-1.225133772
D8B26_000170		conserved hypothetical protein			HISTO_ZT.Contig1089.eannot.1543.final_new	serine/threonine protein kinase	0.000600344	0.6192737244	0.0001242514	0.0033672687	1.2288732654703e-07	0.0940380073	5.63565343563174e-06	0.6741928296	0.0001403684	0.3175180116	0.0110123083	0.6268554829	0.0035226416	-0.6917801692	-0.9700766439	-0.9678336403	-0.2931165289	0.1781823758	-0.1772512964	-0.0500040088	0.067689018	-0.013798984	0.6786740434	0.638384819	0.5496222425	0.1957001246	0.5604814399	0.0980740668	0.4459976352	0.2154008814	-0.0262020114	-0.3093373194	0.1665528322	-0.4261144337	0.5938201941	-0.3492532773	-0.1138113596	0.7757850297	0.0967544441	0.8725394738	0.621811241	1.4943507148	-0.3521645177
D8B26_000171		conserved hypothetical protein	CIMG_13242	hypothetical protein	HISTO_ZT.Contig1089.Fgenesh_histo.63.final_new	hypothetical protein	0.018603975	0.0201027397	5.40735959957029e-05	0.7342413316	2.61032268896045e-05	0.9196057914	4.09738259374629e-05	0.0726787094	0.0350953225	0.4788143516	0.0021664109	0.3089593443	0.5424003368	2.3425386541	1.7717037792	1.9585294489	0.4023529358	0.7331093588	0.549197473	-2.344373711	-0.7376667775	-0.9426428691	-2.2534208203	-0.9938999475	-2.0558874482	-2.1367447951	-0.118288229	-2.3379270447	1.9677362608	0.5184486786	-0.1893927947	-1.4327482007	0.7045565121	-0.2353328688	0.9477919264	1.0133833161	2.868977163	-1.4679221001	-1.8997210066	-3.3676431067	-0.4039365269	-3.7715796336	0.1436135274
D8B26_000172		elongation factor 3			HISTO_DA.Contig93.eannot.2161.final_new	elongation factor	0.0488561598	0.1367162545	0.7322462259	0.2874361126	0.0889397384	0.2199219333	0.0021155412	0.6959142472	0.0002845309	0.9967927597	0.0002603585	0.4113919937	1.27600759073892e-05	1.2299019432	1.3617981593	1.2039612275	0.3508428786	0.1299042719	0.2146739345	1.2490649893	1.0001209962	0.9793844203	0.6045616349	0.3503364966	0.1907762757	-0.6534322551	-0.0749164063	-0.4685943408	-0.501111538	-1.1064925793	-0.0793576761	-0.4124605004	-0.1290383	-1.4978379152	-0.5997493231	-1.7485796437	-1.5937567501	-1.0326332757	0.8438839739	-0.1887493018	-0.6972201358	-0.8859694376	-0.7675718693
D8B26_000173		3-hydroxybutyrate dehydrogenase type 2	CIMG_05476	short chain dehydrogenase			0.0105803399	0.0001838031	6.69667846196448e-07	0.2711020593	1.00391298065607e-07	0.83739511	1.82709195547478e-07	0.0367426632	9.94036319550872e-09	0.0675871699	1.67073511497297e-10	0.7829076016	5.14165887950322e-09	-2.3119895707	-1.9893589912	-2.1485109806	-1.1673836114	-1.3549373773	-1.4423657391	-0.0318116507	-0.2955986237	-0.3089797102	-0.1009992493	0.1580083002	0.120961289	0.0848191446	-0.1442849382	0.0234068162	1.2217108067	0.6255134992	0.4990993742	1.6655512545	0.7859727454	1.7984002137	1.1883101918	1.2067889857	1.9176778212	0.8271778083	1.1141156158	1.9412934241	0.2745719534	2.2158653774	-0.0662765383
D8B26_000174		hypothetical protein	CIMG_05475	hypothetical protein	HISTO_DA.Contig93.eannot.2085.final_new	DUF1275 domain-containing protein	0.0020076605	0.0011742212	6.20933365723537e-07	0.8696689849	1.00855165072555e-06	0.4215368332	9.24603144313228e-06	0.3950776862	0.0013446671	0.889995158	0.0009903649	0.2595234159	0.8281570003	1.5570817965	1.4692883617	1.2970013325	0.1664215787	0.3203824469	0.5910364245	-1.1439182486	-1.2768964106	-1.0199683978	-0.9132405942	-1.428160021	-0.6719858447	-0.9860423679	-0.118651776	-0.5443812007	1.1924392695	-0.7043072897	-0.2277241918	-0.0064113308	-1.1702761528	0.3678817631	1.9380296814	1.5406490948	-0.2282479232	-1.0739743898	-1.5129200714	-2.5868944612	0.1095370766	-2.4773573846	0.4592516834
D8B26_000175		hypothetical protein	CIMG_05474	hypothetical protein			0.2124440211	0.8832967151	0.2869194242	0.2261209716	0.0128039503	0.3635918423	0.0006292972	0.7451538047	5.47960106975414e-05	0.4136558593	4.56024318747807e-06	0.59022321	3.06392242421437e-07	-1.2351570495	-1.2959182606	-1.2708819014	-0.8313926772	-0.7317501945	-0.8136648041	-0.8111760777	-0.8635721911	-0.9158701903	-0.5984905733	-0.9110509099	0.6906013893	0.46912712	0.2162705515	0.1846731673	0.6348351812	0.7567591294	-0.1617315744	1.0458542419	0.3376130582	1.8441995041	1.0391650363	1.3674366659	1.8541213586	0.4754577308	-0.0703007375	0.4051569933	0.6206851988	1.025842192	0.5311014186
D8B26_000177		conserved hypothetical protein	CIMG_05471	hypothetical protein	HISTO_DA.Contig93.Fgenesh_Aspergillus.87.final_new	hypothetical protein	9.41405547145912e-06	0.0039073328	0.0075367768	0.3529577669	0.00061263	0.9494107697	0.0005781451	0.3258002391	0.063844651	0.6027966234	0.0062688407	0.6749503922	0.2770136527	-0.665060752	-0.536975086	-0.4729184036	0.5334628162	0.5623006954	0.352493588	0.1003128949	-0.0798906522	-0.1515293763	0.1573683075	0.2039928935	0.0452473728	0.2260953712	0.1803544431	0.072862083	-0.2610498039	-0.0222813924	-0.1323200191	-0.1543269221	0.2600417564	0.3278880243	-0.9914875211	0.4726532451	-0.0272335625	1.0402242218	-0.5252637581	0.5149604637	0.1861289155	0.7010893792	0.016308235
D8B26_000178		hypothetical protein	CIMG_05470	23S rRNA (-N6)-methyltransferase	HISTO_DA.Contig93.Fgenesh_Aspergillus.85.final_new	DUF890 domain-containing protein	3.80093682852582e-05	0.4278587396	0.0001567692	0.1238330568	0.0127034586	0.050514541	4.37706299151571e-05	0.1377530655	0.0294556256	0.8749113306	0.0671525997	0.6073533334	0.8129624775	0.6898695068	0.3963997202	0.7637727429	-0.692827024	-0.5965567935	-0.4826106927	-0.4893012418	-0.2606761422	-0.3763011018	-0.0968751477	0.3630089655	-0.1563720135	-0.6632499092	-0.3029829511	-0.6357534747	0.2068894167	0.6392396382	-0.2966665256	0.2368002219	-0.7069560797	0.4899527612	0.1160615962	0.6700422269	1.1850923008	-1.2048183869	0.2109223034	-0.9938960835	0.4214511114	-0.5724449721	-0.5934338265
D8B26_000179	PRS1	ribose phosphate diphosphokinase Prs1	CIMG_05468	ribose-phosphate diphosphokinase	HISTO_DA.Contig93.Fgenesh_histo.147.final_new	ribose-phosphate pyrophosphokinase 1	0.5954287235	0.0174399134	0.033354671	0.9655041859	0.0276654147	0.9565058082	0.0317624266	0.5533222789	0.0068445174	0.3814459514	0.000245872	0.7134239448	0.0025072161	1.2589165336	0.842966745	1.0456821952	1.4216201404	1.189490247	1.1592015503	0.3413091411	0.1913125117	0.1519045724	0.2762936723	0.1103359586	0.21695613	0.3400483059	0.2466393319	0.1111408143	-0.3579181418	0.0681231645	-0.0944035541	-0.8695994803	-0.0551811454	-1.0438148602	-0.3108557877	-0.1157878735	-6.1243801712	0.2155340468	-1.0312371179	-0.8157030711	-0.0253271359	-0.841030207	0.0310076156
D8B26_000179_1							0.0007452784	0.6649548708	0.0001600422	0.0047745289	2.32940016021491e-07	0.3579848887	2.50498221965028e-06	0.6118944928	2.54574557761907e-05	0.7850274222	2.94212139887032e-05	0.819027206	0.0003508392	1.3014241456	2.3472580178	1.8070527905	0.7291321918	0.3608041763	0.858628364	0.5670435165	0.4809986496	0.4441977775	-0.8116137146	-1.0754675443	-0.4607295656	-0.778193193	-0.4951159702	0.2307212079	-1.1442966167	-1.6112862006	-0.2369129106	-0.5294680226	0.2628776266	-0.7449158188	-1.2929742652	-1.4789216425	1.2697570005	-1.1618050075	-0.1558702399	-1.3176752474	-1.3009519378	-2.6186271852	0.4826056822
D8B26_000180	MET8	siroheme synthase Met8	CIMG_05467	siroheme synthase domain-containing protein	HISTO_DA.Contig93.eannot.2159.final_new	siroheme biosynthesis protein MET8	0.2870848818	0.001436032	5.08768312411207e-05	0.0907537669	0.0075964982	0.0239334018	0.8565229617	0.1989292979	0.1005683778	0.4215372598	0.6820349925	0.9378197973	0.564983113	0.3662835192	0.3432644633	0.2957668161	-0.0252034298	0.2820210974	-0.0551098069	-0.7770449811	-0.8391716267	-0.8762519982	-0.4115537125	-0.8088958623	0.1082549317	0.403236461	0.3727170057	0.3688130312	-0.3844809058	0.4932350564	-0.2882292799	0.1320583345	0.1786358313	0.3664412448	-0.1198380572	0.2960971095	0.5789547581	-0.266859038	-0.8979333164	-1.1647923544	0.4805310703	-0.6842612841	0.7310084713
D8B26_000181	MDH1	malate dehydrogenase	CIMG_05466	malate dehydrogenase, NAD-dependent	HISTO_DA.Contig93.eannot.2155.final_new	malate dehydrogenase	5.15540709274884e-10	0.0352801347	9.66809615556515e-09	0.3826683506	4.90783678480137e-08	0.0218538711	1.34243830213248e-05	0.8726964176	2.25290893992707e-06	0.9793983108	1.85963510551251e-06	0.1558067391	0.0008981638	-1.4194502159	-1.5219966466	-1.4665664557	1.5642341888	1.5007066933	1.3979660473	0.868614789	0.7373374476	0.893029331	0.5735496119	0.3772525079	0.6262853865	-0.1850686512	-0.2506330702	-0.2737114877	-0.3240997464	0.0016560527	-0.2245575136	-0.1805183148	-0.114061365	-0.200969817	-0.2851147481	-0.9079833652	-1.1859006585	2.9596013681	-0.6572092879	2.3023920802	-0.3020815853	2.0003104949	-0.7665060705
D8B26_000183	BOS1	hypothetical protein	CIMG_05464	membrin	HISTO_DA.Contig93.Fgenesh_Aspergillus.59.final_new	synaptobrevin	2.45844544095356e-09	0.6994933698	3.64396828079228e-09	0.7352907363	6.10768551896109e-09	0.8564396955	8.11072542219033e-09	0.068285456	5.04858371778261e-06	0.3072225703	1.28009795178189e-07	0.7272878333	3.37991721669808e-05	-1.2950690686	-1.2196606316	-1.2491387756	0.4538868484	0.4577894706	0.4508699401	0.3980002269	0.3906088255	0.3726827745	0.2251974415	0.0895380166	0.6027209312	0.2812524158	0.2267376487	0.3130190517	0.1122132825	-0.3771224604	-0.2040970445	0.1832049243	-0.0799833145	0.202519726	0.4331964506	-0.4198446088	-0.3485220708	1.7099173207	-0.0668904262	1.6430268945	-0.0718639578	1.5711629367	-0.042853361
D8B26_000184		conserved hypothetical protein	CIMG_05460	hypothetical protein	HISTO_DA.Contig93.Fgenesh_Aspergillus.62.final_new	hypothetical protein	0.2586713147	0.505528998	0.7211765801	0.0015438421	7.88675466753348e-05	0.1139439038	0.0089305418	0.5132495975	0.0003947857	0.5132917795	0.0047484163	0.4264909918	0.0001310789	-0.7186284756	-0.7945259201	-0.8592486346	-0.6241920136	-0.2239002224	-0.4634132886	-0.7990950951	-0.4441612066	-0.8014596997	0.7982349657	0.6234333675	1.0105903436	0.8096159081	-0.2951693655	-0.2340068859	0.1194438448	0.983867195	-0.0997220607	0.1412033032	-0.2296449539	0.3573323024	0.2871978864	0.9174834217	0.5387652839	0.3525394683	-0.2399242698	0.1126151985	1.4975434323	1.6101586308	-0.7341876193
D8B26_000187		AAA family ATPase	CIMG_05457	AAA family ATPase	HISTO_DA.Contig93.Fgenesh_histo.117.final_new	AAA family ATPase	1.41808821772101e-08	5.97048562447905e-05	0.0001487351	0.0010574929	0.8931985858	0.8351633218	0.8446773365	0.90522301	0.9791709301	0.4683239343	0.2179828475	0.9723834114	0.287069713	0.3964407587	0.4424673822	0.3746745209	-1.4856693394	-1.5932271477	-1.478182415	-0.5921360468	-0.3844635189	-0.3924925634	0.4952116066	0.7172155541	0.1263133092	0.5411974604	0.3445909888	0.2012896176	-0.1694196034	0.7000553676	0.6175395965	0.1748468488	0.392154554	-0.0584875539	0.254533316	-0.2496628012	0.6252101082	-1.9235242818	1.0619208547	-0.8616034271	0.8893813356	0.0277779085	-0.0679776926
D8B26_000188		conserved hypothetical protein	CIMG_05456	hypothetical protein	HISTO_DA.Contig93.Fgenesh_histo.113.final_new		0.2824478749	0.0017317583	0.0144198625	0.9527828463	0.0121661776	0.0544232314	9.61468050846089e-05	0.2490032104	0.0144573022	0.2333409044	0.000100895	0.4255944573	0.0719136007	-0.8569807128	-1.1698344095	-1.5865869187	-2.2496786358	-1.7876776795	-1.6371705262	0.1600992031	0.2858667005	-0.1063879593	0.2777694322	-0.2460009122	0.5015343459	0.4966258522	1.2981599373	1.4749274324	0.6693416438	-0.0181056756	0.2924313805	1.5876455698	0.8598798626	1.2555935135	1.9202512197	-1.6386482555	0.2169455915	-0.6819430424	1.9862371183	1.304294076	0.0412765474	1.3455706234	0.9418521715
D8B26_000190		conserved hypothetical protein	CIMG_05454	hypothetical protein	HISTO_DA.Contig93.Fgenesh_Aspergillus.259.final_new	hyphal growth and polarity protein HbrB	7.08736953686002e-05	0.0010714063	0.1802421751	0.1262048882	0.0046572541	0.5799309412	0.0009284839	0.8386657111	0.0015005644	0.1135817718	0.7061697704	0.8468321238	0.8183656447	-0.6836527923	-0.531332526	-0.4475051345	0.5709510482	0.6064380778	0.6839459418	-0.4006556641	0.1321073098	-0.379589722	0.2849098973	0.1991604915	0.0695415145	0.5086537846	0.3220326693	0.2425291486	-0.1377892113	0.9341601096	0.5022228424	-0.6421094837	0.2191829692	-0.5258902347	-1.6646935344	-0.1191092036	0.2564917022	1.1799055026	-0.8435773894	0.3363281132	0.4088610657	0.7451891789	0.1690217828
D8B26_000191		predicted protein			HISTO_ZT.Contig174.Fgenesh_histo.11.final_new	hypothetical protein	0.0011260896	0.0702364841	1.1246110017382e-05	0.117616677	0.0005518196	0.0125567042	0.491158092	0.5608946697	0.1534231557	0.8180541271	0.3459867955	0.9084444934	0.3126336504	0.9603665714	0.8731730098	0.718588683	-0.6989032215	-0.1043817292	-0.7094313138	-1.2520258704	-0.9841208503	-1.8171281645	-0.1779467983	-1.1314196488	-0.2400572428	0.7092473808	0.9740596116	0.2939403258	0.2967843594	0.7080937205	0.0815523494	0.6083743166	0.8942015541	-0.0456878268	1.3687625145	0.1388980206	-1.4649397511	-1.3589037237	-0.8578793869	-2.2167831105	0.8096154345	-1.4071676761	1.1833006706
D8B26_000192		conserved hypothetical protein	CIMG_05452	phosphoric ester hydrolase			0.0162542239	0.3213837441	0.0011561773	0.0651687095	1.15864260586366e-05	0.8532879983	2.39377499094242e-05	0.2811888263	0.0044995252	0.7271786493	0.0008851032	0.4319992174	7.93796773069796e-05	-0.7872192332	-0.9177872695	-1.0066307068	-0.4667545866	-0.080689949	-0.375046656	-0.1022153675	-0.03192141	-0.1139798601	0.1574619223	0.236380045	0.6672824319	0.7453761557	0.0165987921	0.083895618	0.032233954	0.1301892066	-0.2087266922	0.1573334462	-0.4463742682	0.3523220407	0.4191597981	0.8705348821	0.6685777064	0.5950934835	0.2226460249	0.8177395084	0.4296729874	1.2474124958	-0.0567229868
D8B26_000193		conserved hypothetical protein	CIMG_05449	hypothetical protein			0.3352238768	0.0219450053	0.0015643341	0.7958937188	0.0038445509	0.9964549963	0.004606192	0.2026310892	0.3703935049	0.4826164917	0.0399787265	0.3754767457	0.8104588635	0.975613797	0.6229590922	0.5687766623	-0.5658195056	0.6183120037	0.8410253773	-0.685763476	-1.1494458704	-0.6174563678	-0.2322405059	-0.78900768	-0.8827040404	-0.9635613873	-0.1890304041	-0.6793168097	-0.0290053328	1.2441731094	0.0154994729	-0.4660156703	-0.4441881749	-0.1616851345	1.38400974	-0.135361371	1.720232476	-0.4012926459	-1.1397131008	-1.5410057467	0.1769315554	-1.3640741913	0.003319044
D8B26_000194		conserved hypothetical protein	CIMG_05448	hypothetical protein	HISTO_ZE.Contig158-snap.52.final_new	hypothetical protein	0.0040952467	0.0145262633	6.99632192820717e-06	0.0211098525	0.0034823255	0.6487796564	0.0009596844	0.5255083841	0.037064192	0.8295567423	0.0148091725	0.6620060338	0.3551168277	0.5964857433	0.8141467633	0.7599643334	-0.0919303952	-0.2672110791	0.0223929997	-0.9420347819	-1.0646802584	-0.7626963613	-0.4463863361	0.2741378899	-0.1681216919	0.0670484546	-0.3569458356	-0.5308925606	0.2803205371	0.4159954556	-0.1914441206	-0.2054959781	0.6780521424	-0.502845338	0.0282027606	-0.050595759	1.6445334157	-0.8287935649	-0.809346302	-1.6381398668	0.8255305072	-0.8126093596	-0.1838062349
D8B26_000195		conserved hypothetical protein	CIMG_13466	hypothetical protein			0.0081977908	0.240251438	0.0003194475	0.026310945	0.1623636452	0.0018413415	7.7082324533279e-06	0.6212059545	0.0003290917	0.4303382502	2.08380135524146e-05	0.4687787844	0.0182029401	0.6184827438	0.6008301155	0.5762931475	-0.0390827428	0.2844639845	0.1583421844	-0.1149174611	-0.0063833856	-0.0965604836	0.4047895695	0.5285573873	0.1859969765	-0.1991084717	-0.2986780549	-0.5993165927	0.277765746	0.0717040886	-0.5501092174	-0.4340297029	-0.9645804992	-0.3721663287	-0.0413353756	-0.2062278196	0.2152701923	-0.4621388312	-0.2092784416	-0.6714172728	0.4440910308	-0.227326242	-0.744377442
D8B26_000196_1							0.0387947718	0.4707750449	0.1340488542	0.4806571817	0.0274942366	0.9469242522	0.0366380045	0.6431017228	0.1904156727	0.9919534788	0.2050798666	0.6874540818	0.8818872159	-1.4149490311	3.8471061083	4.8570540159	-1.4291353308	-1.5838057349	-1.7677176207	-1.8539338827	4.0985478877	-2.0371655415	-1.762980992	-2.0884226199	-1.5654476199	-1.6463049668	-1.2128109014	-1.8474872164	0.8732135884	1.0088885069	-1.283915467	-0.9423083723	1.1949963404	0.2551069595	1.4382317547	1.5038231444	3.3594169914	-3.943790943	1.6160444033	-2.3277465397	-1.8305552365	-4.1583017762	0.2368874409
D8B26_000199		predicted protein					0.3765072566	0.841359957	0.2433890807	0.0665141618	0.3494826625	0.5794786677	0.1007277682	0.9516895942	0.1284642782	0.3239445094	0.0025993461	0.6987142179	0.1235836493	-0.2135498094	-0.4615523618	-0.3844902583	-0.998254263	-0.286191198	-0.7424753542	-0.9869537	-0.6307902282	-0.6493531956	-0.0387409815	-0.1302945493	0.0633728255	0.5797563092	0.2598903421	-0.218666771	0.275525504	0.8966272497	-0.0497263102	0.8495703551	0.5973082561	0.9908426089	-0.633387518	1.4717322359	0.4398008121	-0.3216106616	-0.0825567962	-0.4041674578	0.7106705368	0.306503079	0.233261244
D8B26_000200		conserved hypothetical protein	CIMG_05442	phosphoglycerate mutase	HISTO_DA.Contig93.Fgenesh_histo.87.final_new	phosphoglycerate mutase	6.53167793643814e-09	1.97093508223104e-10	3.9557261027051e-14	0.0002698902	5.92184155574696e-13	0.1615103171	2.83081404844443e-13	0.0490430797	3.76749739733799e-11	0.705733726	1.78582783253886e-11	0.4888041471	1.045372152167e-08	1.7702294869	1.8096824285	1.8304187937	0.5331472513	0.7079643192	0.7543385551	-1.0005338317	-1.0212246652	-0.9720022107	-0.3729382628	-0.3589991017	-0.4235781157	-0.4345649964	-0.5415045252	-0.7922053972	-0.2488853988	-0.1434250933	-0.1927276193	-0.4304522039	-0.1186802477	-0.2067836324	-0.1782921867	0.2568726701	-0.2258560161	-1.1400533653	-1.6612752988	-2.8013286641	0.6135480512	-2.1877806129	-0.2121015858
D8B26_000201		myo-inositol transporter	CIMG_05441	sugar porter (SP) family MFS transporter	HISTO_DA.Contig93.eannot.2045.final_new	arabinose-proton symporter	3.18894850040938e-09	0.0132261703	1.66208386252289e-10	0.0134618271	2.21414480795229e-09	0.0003604302	8.68806027271673e-06	0.6203361528	8.68357685598136e-06	0.6146626714	1.12441185753801e-06	0.9163000032	7.74144348930569e-05	2.4702741023	2.5002895113	2.5049092163	-0.8417043968	-1.0500626718	-1.0785567998	-2.0450519271	-1.971512879	-1.905602322	-0.8400713268	-0.7933068855	-1.1113540534	0.3684627315	0.9255132027	0.8059345816	-0.0725565506	-0.3122190076	1.0145577161	-0.036907357	1.3325707979	-0.4139238584	0.5546563773	0.1991100682	-0.2034482693	-3.4868808484	-0.977562603	-4.4644434514	1.0656437828	-3.3987996686	1.6076469921
D8B26_000203		conserved hypothetical protein					8.17203452797597e-05	0.6035679809	0.0001449712	0.705770653	5.67020464734229e-05	0.1899470971	0.0028808006	0.768445504	0.0048979912	0.9160437342	0.0026369036	0.8914555083	0.0459074921	1.2727142842	1.1944850702	1.3776972251	-0.4252879031	-0.1121793459	-0.8921942901	-0.4273953832	0.1248637663	-0.438159846	-0.4310793667	-0.6167962309	-0.2832990298	-0.1746785778	0.5402284227	0.2599828423	0.7147895871	-1.2199248223	0.1426230324	0.0615390553	0.7317177577	-1.1257094631	0.7943809263	0.1230067218	-1.1913244327	-1.7705558871	0.2353107027	-1.5352451844	-0.2030507025	-1.7382958869	0.6469903678
D8B26_000204		conserved hypothetical protein	CIMG_05439	hypothetical protein	HISTO_DA.Contig93.Fgenesh_histo.81.final_new	GAL4 & fungal specific transcription factor domain-containing protein, priB	0.5335109764	0.3238851649	0.0922236427	0.240557594	0.743699657	0.5228815414	0.2450360445	0.0829543854	0.0020494613	0.5556549921	0.000119898	0.923419387	0.0037146169	-0.7515726512	-0.5428171845	-0.5272485058	-0.2994832241	-0.5958402787	-0.3479748098	-0.2940620786	0.0202207544	-0.0796491555	-0.692356461	-0.1675713596	-0.7346144942	-0.6869795586	-0.0831587947	0.0010238097	0.9404869099	-0.5635065644	0.7715669362	0.8009383884	1.0139226995	0.8078071082	1.4507991842	0.1266843645	0.4333849655	0.1958359138	0.2977277846	0.4935636984	-0.3926133814	0.1009503171	0.2509417396
D8B26_000206		conserved hypothetical protein	CIMG_11540	hypothetical protein			0.5006220671	0.9740975679	0.4525731481	0.9488347071	0.523615755	0.0200960987	0.0219540607	0.1286237191	0.0006869725	0.9045709122	0.0003814535	0.5874275869	0.0507204732	-1.1332909402	-1.2204845018	-1.4552391773	-2.7324397407	-2.2350334483	-1.5806964041	-2.1232909607	-2.3985282656	-2.11807753	-2.03233807	-2.2921913563	-1.8348046979	-0.4471090361	1.5468944862	2.0917020011	3.4015934299	1.5800532149	2.6296414384	2.5690841152	3.5492230572	2.4961230658	4.6525030058	-1.3844437662	0.4711500807	-0.8908456702	-0.0526957836	-0.9435414538	0.1410094814	-0.8025319724	3.1361163056
D8B26_000207		aldo/keto reductase	CIMG_05436	aldo/keto reductase	HISTO_DA.Contig93.Fgenesh_histo.68.final_new	aldo/keto reductase	0.8276885166	0.8086527962	0.614600535	0.972090751	0.6563836599	0.0113957266	0.0093496457	0.1150338553	0.0001716229	0.3906156862	0.0048757135	0.3178362345	0.6319743075	-0.6548181485	-0.5240927653	-0.3778106128	-0.4215210459	-0.5341682352	-0.9742281412	-0.7905563263	-0.7825519501	-0.8939872739	-0.6459155647	-0.9069404642	-0.8053167374	0.3719304338	0.9141023118	1.4387710656	2.152129895	1.4491989575	2.0653901675	1.0546060239	2.3890237495	0.7369366796	2.6070586097	-3.5689359872	-3.298304641	-0.135097475	-0.1672158556	-0.3023133305	0.0328962455	-0.269417085	1.7132125406
D8B26_000209	PRE8	proteasome component Pre8	CIMG_05434	proteasome component Pre8	HISTO_DA.Contig93-snap.254.final_new	proteasome subunit alpha	4.54135986792405e-11	0.036682938	6.99461720789166e-12	0.9925602022	5.24299141307187e-12	0.7836766774	6.17623931586491e-12	0.0883810585	4.24822137133313e-11	0.9922107477	3.1168316126551e-11	0.557002547	1.88436299605355e-09	-2.2379367143	-2.4010503691	-2.2850897194	0.0607314973	0.4316662935	0.1808911023	0.7492380093	0.6249972927	0.650967372	0.638199371	0.5116605894	0.8466610858	0.4661572447	0.5968586154	0.7063252554	0.2471986011	0.098909005	0.0672033365	0.1034055702	0.3750205478	-0.0242064315	0.3294178008	-0.4902206223	-0.2470047336	2.5291719731	0.4524626694	2.9816346424	-0.0028733849	2.9787612575	-0.0842457978
D8B26_000210		RNA helicase/RNAse III	CIMG_05433	dicer-like protein 2	HISTO_DA.Contig93.Fgenesh_histo.59.final_new	dicer-like protein	0.0010612407	8.28954385642352e-06	0.0177510142	0.0026178773	3.52324707188854e-06	0.1841413762	0.0001117792	0.8348562946	0.0001750129	0.9233984553	0.0002561349	0.98842096	0.0027543101	-0.6624641759	-0.4484463272	-0.480906464	-1.2938070611	-1.3830131517	-1.1808434165	-0.11148997	-0.0217572455	-0.1093081201	0.6361953536	0.8834627267	0.3607978516	0.6228437263	0.1457068587	0.1648447731	0.0766704291	0.363815983	0.5473377126	0.3526765634	0.3552231291	0.3159939732	-0.0395810096	0.933469974	-0.0274221129	-0.749918299	1.2023760449	0.4524577459	0.6973794996	1.1498372455	-0.3029546516
D8B26_000213		pre-rRNA processing protein Rrp12	CIMG_05430	pre-rRNA processing protein Rrp12	HISTO_DA.Contig93.eannot.2145.final_new		0.0126394815	3.77995059186276e-05	7.47603977195947e-08	0.0026740294	2.60165969410903e-10	0.0181039359	1.64993982716406e-11	0.2024001111	1.28179779606563e-09	0.5228624709	3.22615567391948e-10	0.9527139031	3.57919548911644e-08	1.6410351149	1.6511558142	1.6421580033	1.2040766429	1.0369438566	1.2958696787	0.2833018802	0.1837671059	0.3148692995	-0.319445319	-0.1202757186	-0.6342272875	-1.0837743202	-0.6970239238	-0.7504376357	-0.5905576363	-0.5855325705	-0.450959151	-0.6747458709	-0.256337781	-1.1475239704	-0.6776161666	-0.8004698663	-0.4642501784	-0.4674229683	-0.9178194475	-1.3852424158	-0.6180735424	-2.0033159582	-0.4897655721
D8B26_000214		conserved hypothetical protein	CIMG_05429	hypothetical protein			5.45744722672876e-09	0.0002706344	2.10066813370081e-05	0.1684137454	5.25301143204747e-07	0.8523139816	8.20016088210107e-07	0.0609558208	3.24077103951199e-08	0.1487616132	1.47000462212902e-06	0.7566073942	7.33636649688716e-06	0.9774883279	0.9878982374	0.9224152665	-0.2197640729	-0.5056790103	-0.6017952917	0.1198864905	0.1311670875	0.3123902073	-0.0462125071	0.0283802965	-0.1297886038	-0.2068659615	0.1450909023	0.0153018444	-0.4199154943	-0.5700348846	-0.3483931379	-0.0067860432	-0.257122266	0.0841944227	-0.4461460915	0.0234154935	0.0108747884	-1.4037457818	0.6268751161	-0.7768706657	-0.2383651637	-1.0152358294	0.0408458303
D8B26_000215	CYC8	transcriptional corepressor Cyc8	CIMG_05427	transcriptional corepressor Cyc8	HISTO_DA.Contig93.eannot.2019.final_new	transcriptional repressor	3.91655717519896e-09	0.0003854176	3.19650879595274e-06	0.7944737659	1.49600938998225e-06	0.9310681874	1.18025277476129e-06	0.7282393853	2.51373634951238e-05	0.1231465982	1.33127583688582e-07	0.483236292	0.0001322205	1.0232823147	1.3299352646	0.9715749792	-0.5425953143	-0.749013493	-0.7389250213	-0.0528491706	0.1781985692	0.0751800461	0.0060246876	0.1789272203	-0.1659798914	-0.2786159469	0.2320348222	0.0050164761	0.0596875935	-0.0589546767	0.1690296184	-0.379566438	-0.0846559256	-0.9718382562	0.0757225563	-0.2856172319	0.0039972177	-1.7904347188	0.7468453134	-1.0435894053	-0.0620942915	-1.1056836969	-0.0237098746
D8B26_000216	RPL3	60S ribosomal protein L3	CIMG_05425	60S ribosomal protein L3	HISTO_DA.Contig93.eannot.2144.final_new	large subunit ribosomal protein L3	2.55533406474338e-05	0.8886133639	3.67110789603506e-05	0.9968000736	3.36521185217304e-05	0.2740992905	0.0008655078	0.571412637	0.0030150555	0.2110592606	0.1718749189	0.9879688333	0.1477668779	-0.9924199939	-1.0236727309	-1.0944254119	0.7884180433	0.8556886244	0.7623441797	0.8262700804	0.7586839148	0.6240694243	0.7465156376	0.3992313526	1.0421043051	0.1409029486	0.1582695026	0.3287944538	-0.2178708552	0.2057675142	-0.3292293576	-0.9774347634	-0.2423048242	-0.9008332715	-0.497702248	-0.1377974481	-1.2233690765	1.8397742439	-0.0648347116	1.7749395323	0.0021039043	1.7770434366	-0.5334160248
D8B26_000217		conserved hypothetical protein	CIMG_05424	hypothetical protein			0.6246996414	0.0350578103	0.0631620001	0.0132561469	3.92614494426607e-05	0.9903953657	3.4354615665116e-05	0.8246704405	3.25037938611056e-06	0.5586009927	2.40325040339819e-05	0.747961771	0.0002153533	-1.2483187941	-1.372186272	-1.2179729669	-1.4993303745	-1.3843752084	-1.4834496741	-0.6829328849	-0.4330651301	-0.5936292753	0.4072158599	0.3011594457	1.648046066	1.11531317	0.6350268787	0.6655597818	1.0789362528	1.3049992234	0.1527589786	1.2023841666	0.4172173199	0.3966381316	1.1185133146	-0.1074833618	-0.4210246477	-0.1754948239	0.8866106688	0.7111158449	1.3792291401	2.090344985	-0.0085397735
D8B26_000218		Na(+)/H(+) antiporter 1	CIMG_11536	plasma membrane antiporter			3.08301808848655e-09	0.0776513275	1.44730721425083e-10	0.0043714458	1.55968758459991e-08	0.0148473392	6.14287933484302e-06	0.3228124516	0.0015374776	0.8254473418	0.0041194488	0.7999713178	0.0073677707	0.7835562406	0.7484756097	0.7374021213	-0.5348771475	-0.7239673562	-0.4035018362	-0.7938506101	-0.8235446041	-0.8102486576	-0.5315697275	-0.1426589991	-0.352098501	-0.0241798086	0.080094392	0.1307282703	0.2597657029	0.1500295834	0.3140491617	0.229554644	0.5653382277	0.3427186396	0.1864581429	0.0647709644	0.5475555474	-1.3077922777	-0.2582915311	-1.5660838088	0.474363459	-1.0917203498	0.3977072031
D8B26_000219	SKN1	beta-1,6 glucan synthetase	CIMG_05421	beta-glucan synthesis-associated protein KRE6	HISTO_DA.Contig93.Fgenesh_Aspergillus.185.final_new	beta-glucan synthesis-associated protein KRE6	0.0994765384	0.0204386788	0.0002999818	0.8439625906	0.00054455	0.2294340654	1.60839502217531e-05	0.0738311312	0.0013115579	0.3337981788	3.96787003109503e-05	0.5781662381	0.0007269683	-2.082913926	-2.1058255243	-2.0510221253	-1.1972135036	-1.2026115188	-1.0586458052	0.6537375079	0.5422603078	0.5991429746	0.5416208829	0.5965267004	0.0293473795	1.278407471	1.838338069	1.6045441502	0.5498744067	-1.7563039542	1.2644034313	0.6346567486	1.3612551833	-0.1122874022	0.474892639	-0.5702239446	0.1680398519	0.925054134	1.753187924	2.678242058	-0.2193949598	2.4588470982	1.2026410837
D8B26_000220		conserved hypothetical protein	CIMG_05420	hypothetical protein	HISTO_DA.Contig93.Fgenesh_histo.235.final_new	hypothetical protein	0.0609525364	0.0001462372	1.13314808845407e-06	0.2209251613	2.62260213808603e-05	0.0267213987	0.0235788798	0.6811085089	0.1847456235	0.0267764764	6.23710843627414e-07	0.2787537182	0.009414382	0.4852661862	0.5879296559	0.6137827655	0.3001470645	0.3505442381	0.2065557464	-0.3729841271	-0.503756111	-0.401597581	-0.2485494691	-0.0795661427	-0.2892915599	0.180697249	0.3834976285	0.1289720527	0.2570451659	0.3252921569	0.3736159248	-0.9111990883	-0.0360878049	-1.1471638358	0.1662173453	-0.5472823348	0.1779148749	-0.2766431197	-0.7101361012	-0.9867792208	0.2250258126	-0.7617534082	0.4243940751
D8B26_000222		pyruvate dehydrogenase kinase	CIMG_05416	pyruvate dehydrogenase kinase, variant	HISTO_DA.Contig93.eannot.2018.final_new	pyruvate dehydrogenase	0.5010130254	6.8848843912855e-06	4.77524508880223e-07	0.1005426313	1.31632140307161e-08	0.0109765335	5.80541147040542e-06	0.9924608046	3.33792970729955e-06	0.5142023577	2.06559098043691e-05	0.6841280246	8.88929028217094e-06	1.0584825354	1.0785614957	1.0443775392	0.9649973045	0.8887386742	0.8512014849	-0.5147103962	-0.602534104	-0.299990236	-0.9808609997	-0.9289150879	-0.7090836101	-0.3662915419	-0.1794958865	-0.0629347102	0.0285256318	-0.3212262769	-0.3647346672	-0.1211942484	-0.3482528968	0.3912747977	-0.3147849018	-0.0950337994	-0.0961161003	-0.1575058413	-1.3782965399	-1.5358023812	-0.3932854651	-1.9290878462	0.6642809478
D8B26_000225							0.377405063	0.3246646046	0.0536292932	0.0282695996	0.0002012356	0.0191402933	0.1548980563	0.8726964176	0.1403966029	0.508401134	0.0107167613	0.962619305	0.0258889834	-0.8412000284	-0.3091577226	-0.8089659715	-0.3879934237	-0.6756376932	-0.0910914374	0.0983267433	-0.2030636901	-0.1240312468	0.5389251473	0.8122638405	0.3377370144	0.0303212166	-0.227164107	-0.4397481652	0.0277372948	-0.0533991757	-0.2069283611	0.534143429	-0.0323505884	0.0918903681	-0.1896531038	-0.0130304017	2.1320700625	0.2835284269	0.2996393686	0.5831677955	0.6576012375	1.240769033	-0.7989378028
D8B26_000227							0.2742620214	0.6730265643	0.4968906953	0.7791503637	0.7673186216	0.8555053991	0.5718693352	0.9893520684	0.6291391809	0.9717606081	0.7051136899	0.2865442835	0.0055593471	-0.0665485634	-0.4310016818	-0.2065834484	-0.0030325061	-0.3175320339	0.408260907	-0.1620975025	0.02907247	-0.0681323035	-0.2734527872	0.2165634874	-0.4926815948	-0.0763269295	0.0534627995	-0.2106172955	-0.1466696745	-0.5813104808	0.1313399754	0.0005273487	-0.3952026472	-0.1126996068	0.3582274994	0.9777544942	1.3686800741	0.2688424779	-0.1070663933	0.1617760847	-0.0891815442	0.0725945405	0.0671558455
D8B26_000228		conserved hypothetical protein	CIMG_11531	hypothetical protein			0.8813928091	0.0467912238	0.026010096	0.2407948221	0.3564752634	0.8941478304	0.4902633811	0.356326455	0.5053822422	0.9831917246	0.4761264574	0.7525699194	0.1789681921	0.4292838289	-0.7315667744	0.5168135658	-1.410873071	1.083549363	0.148665025	-0.7715412855	-2.4660038867	-2.3084098989	-2.0342253494	-0.0377388825	0.2028363869	-0.1332780153	-0.5665174191	-0.6448003855	1.5195070708	1.8156466614	-0.3327674031	0.371409771	0.923751983	0.9014004419	1.4564940145	2.1501166268	-0.0817523675	-0.1136047488	-1.8269324409	-1.9405371897	1.2393372077	-0.701199982	0.1696741533
D8B26_000232		conserved hypothetical protein	CIMG_05407	hypothetical protein			4.91876223381251e-09	2.1214125433419e-08	0.6272021181	0.2668075782	0.0780474121	0.503228321	0.0124319082	0.3557856005	0.3945945106	0.8169120408	0.7210935736	0.5597521272	0.2881993482	0.3275274676	0.3056657885	0.4068600515	-1.7751437741	-1.5633866232	-1.7745199777	0.093903227	0.3140414152	0.3940714262	0.0118261603	0.2430975563	-0.1016201516	0.0630997103	-0.1723075436	-0.154907162	0.3809844043	-0.0397340258	0.1799120012	0.2966456851	0.0285373175	0.4044238045	0.2090369764	0.7600551933	1.1619310728	-2.0513075929	1.9751795022	-0.0761280907	-0.2063521188	-0.2824802095	-0.1492137573
D8B26_000234		small nuclear ribonucleoprotein	CIMG_11527	small nuclear ribonucleoprotein	HISTO_DA.Contig93.Fgenesh_histo.219.final_new	small nuclear ribonucleoprotein	4.46646349036377e-09	0.0033603928	3.33251846061022e-07	0.259580785	4.1486119640686e-06	0.1016232173	0.0003964344	0.6095050972	0.0116134449	0.7159760476	0.0587596202	0.5742295886	0.9712839531	-0.4915765528	-0.8966513762	-0.7036947224	0.8168134989	1.199223667	0.9077779996	0.5017975054	0.6499734727	0.3934670805	0.3241796548	0.3052454168	0.3301011761	0.1142170358	-0.0509263365	-0.0475839959	-0.0352911746	-0.2360439207	-0.1553894991	-0.3778055674	0.0888916176	-0.4000135676	-0.09620729	-1.0850636844	-1.0554404376	1.666856296	-0.4622226826	1.2046336134	-0.1942086456	1.0104249678	-0.3123735759
D8B26_000235		conserved hypothetical protein	CIMG_05405	hypothetical protein	HISTO_DA.Contig93.Fgenesh_histo.216.final_new	hypothetical protein	0.0013512575	0.8542928404	0.0024563096	0.0505512685	7.84187735127776e-06	0.4556749021	7.85145273141333e-07	0.6790722315	1.98073304524083e-06	0.6602503913	3.09730884525293e-07	0.775541286	9.58117798981761e-06	-0.7566614707	-0.7797974524	-0.8108418243	-0.0708100354	-0.2965310499	-0.2914156975	-0.2252666735	-0.3003302819	-0.2329545463	0.0328100921	-0.0610323503	0.488664112	0.4955421227	0.2621731911	0.288118033	0.2225769029	0.3350522053	0.1311720297	0.4153020098	0.0438955816	0.5658406173	0.1551110806	0.4510366438	-0.0616532399	0.5664180166	-0.0369881715	0.5294298451	0.4183364754	0.9477663205	0.1811473599
D8B26_000237		histone acetyltransferase type B catalytic subunit	CIMG_05403	histone acetyltransferase type B catalytic subunit	HISTO_DA.Contig93.Fgenesh_Aspergillus.129.final_new	hypothetical protein	3.03233032423396e-07	0.3622818985	2.07093335595858e-06	0.2261209716	4.32242874700612e-05	0.8107068756	1.60347258007037e-05	0.050929208	0.0480703525	0.8387874398	0.0164571467	0.6276252672	0.4849963283	-0.6665810541	-0.4668280381	-0.5097919429	0.5814325614	0.6505451282	0.5333683303	0.483099613	0.3296857581	0.479743887	0.3879964096	0.2720877434	-0.0501714929	0.1815868587	0.3270940409	0.2442283074	-0.429362352	-0.6353390488	0.0798659029	-0.1223333128	-0.1355036015	-0.2004967157	-0.406170183	-0.2495678548	-0.6785889443	1.1384451255	-0.1594188319	0.9790262935	-0.2330309841	0.7459953095	0.0567755914
D8B26_000238		hydantoinase/oxoprolinase	CIMG_05402	hypothetical protein			6.81596105750707e-10	0.0929664003	7.07285778593086e-11	0.791384819	9.8303032253387e-11	0.385668437	4.9380970040844e-11	0.2367093026	3.11914982099189e-09	0.5654935137	9.48720405745957e-09	0.3247848	5.84358133775965e-06	2.3692797371	2.3737654115	2.378190803	-0.1949079636	-0.3362692785	-0.3765484759	-0.7958287421	-0.6861772201	-0.6128022773	-0.6198143155	-0.7117167044	-0.4983067814	-0.7819243617	-0.8373168256	-0.9935107072	-0.3169865028	0.0068405127	-0.6636878021	-0.2270541	-0.9320099242	0.4609790893	-0.0721031495	0.755328503	1.3125810754	-2.6790097871	-0.3916468623	-3.0706566495	0.0818978479	-2.9887588016	-0.2602861989
D8B26_000239							0.00450097	0.7094490211	0.0011268168	0.7558223594	0.0032191223	0.7707784652	0.0106626906	0.8480674141	0.060982427	0.41178583	0.6679085345	0.8199131214	0.8044992631	0.5463875315	0.7934923294	0.8781376042	-1.023317491	0.0444045261	-0.6249341868	-0.7645897077	-0.5881226801	-0.7930987717	-0.7291319296	-0.6609097091	-0.1379347091	0.50953462	-0.5659849622	-0.9314746444	-0.5954376898	0.6182397407	-0.3077819025	0.3498526856	0.0158516795	1.231240524	-0.0304195235	1.7232278599	1.0427688066	-1.2613272848	-0.1905703398	-1.4518976246	0.1914431162	-1.2604545084	0.1917226022
D8B26_000240							7.4617930716747e-08	0.6110357673	6.79338611907773e-08	0.3200432001	5.33650816558659e-07	0.1569813276	2.31236583180513e-05	0.6726502626	7.47296973141458e-05	0.8005030354	0.0001858406	0.5373661431	0.056033056	1.3356300092	1.3003005215	1.4754767026	-0.7105516602	-1.0709357446	-1.0587519528	-0.6308776293	-0.8354728023	-0.8552340215	-0.4803554724	-0.4310311175	-0.3423913665	0.6444028992	-0.2725196874	-0.1851036847	-0.451997859	0.1232091207	-0.130066489	-0.3332230667	0.0198103371	0.6409377613	-0.295444538	1.2079556586	1.3362340815	-2.3250054534	0.1788691621	-2.1461362914	0.3553039023	-1.7908323891	0.4946879052
D8B26_000243		conserved hypothetical protein	CIMG_05398	hypothetical protein			0.0003222949	0.7400216227	0.0003921477	0.9868113017	0.0004485409	0.050514541	0.1198371494	0.550358782	0.6533648004	0.7700147305	0.8827411976	0.5030932822	0.0974980741	0.6640537503	0.7413421139	0.6225506027	-1.6343409783	-1.457805474	-1.0942295645	-1.3986259965	-1.2102316943	-0.9297809587	-1.5648309453	-1.3651815285	-0.4580630372	-0.1763503046	-0.0323628565	0.2877315745	1.9426303209	0.4933427387	-0.1395366768	0.9963217527	0.2835218959	0.6502938532	2.6882207329	0.4318840277	1.659446652	-2.0584186992	0.2102890112	-1.848129688	0.0151614241	-1.8329682639	1.1957642268
D8B26_000244		conserved hypothetical protein	CIMG_05395	hypothetical protein	HISTO_DA.Contig93.eannot.2134.final_new	hypothetical protein	0.0056522068	0.0170661987	1.03451132098222e-05	0.1131869461	0.0007802334	0.8356838002	0.0019320455	0.4574427939	0.0006861689	0.6993267971	0.000204881	0.4255944573	0.0936490253	0.7867326949	0.8396560859	1.0226630794	0.0391146547	0.2983783501	0.2330819126	-0.573923796	-0.2185694633	-0.5311769142	0.1605501247	-0.3306660173	0.2489387892	0.0625005435	0.1581076814	0.0695936881	0.0686901648	-0.6154807829	-0.2049528994	0.1784193368	-1.783009904	-0.699052543	-0.1368098228	0.6113926317	0.3158224053	-0.6902404006	-0.6359697467	-1.3262101472	0.4597664726	-0.8664436746	0.0774594258
D8B26_000244_1							1.40375511015267e-06	0.0010039884	2.13803326403116e-09	0.4302863555	8.49740937807297e-09	0.135214675	1.87098299503957e-07	0.8680251538	7.74884446362082e-07	0.5809853348	3.75772558010269e-06	0.892032329	0.0001822892	1.3146197476	1.2117445638	1.0102403635	0.2385969046	-0.2071314019	-0.0025702197	-0.6165663831	-0.8156482108	-0.5247996281	-0.6521894271	-0.3704118683	-0.420841342	-0.1938763613	0.0140718497	-0.2842273117	-0.2071743502	0.1767021759	-0.3919093467	-0.1548711951	0.1455244786	0.0694054769	-0.0624113925	-0.128064536	0.8517874139	-1.1676140276	-0.6606113667	-1.8282253943	0.1700230721	-1.6582023222	0.3233294075
D8B26_000246		conserved hypothetical protein	CIMG_05393	hypothetical protein	HISTO_LG.Contig392.Fgenesh_histo.40.final_new	hypothetical protein	0.933190596	0.9934405611	0.9234554166	0.5181404091	0.4861767583	0.0005780345	0.0002297951	0.6424317937	0.0044544254	0.2385570828	0.3021415241	0.9810490907	0.3862983616	-0.9410993252	-0.4921127592	-1.0532551777	-1.2309200676	-0.2072532305	-0.8632335606	-0.774363116	-0.5964994813	-0.8774244261	-0.3208401459	-2.2312442746	-1.7082692745	1.3592652185	2.9995716937	2.119608821	0.2829329568	0.6596159748	2.6493658574	-0.4684586665	2.1896782095	-0.6246802893	0.1958744265	0.6240358956	-0.6902952589	0.0722050295	0.0080107823	0.0802158118	-0.6936296964	-0.6134138846	3.5553514703
D8B26_000247		conserved hypothetical protein	CIMG_05392	hypothetical protein			0.1772979461	0.0009332518	1.71679814352703e-05	0.70940256	5.19304049884836e-06	0.5499477663	8.89426013515051e-07	0.506955896	2.75702528413358e-05	0.0618133091	3.72777569849426e-08	0.2541684674	0.00021822	0.9925666097	0.9838672554	0.9256481832	0.7479832933	0.5606065853	0.7814616481	-0.091718021	-0.0046487438	-0.1082018278	-0.1221376115	-0.0937638801	-0.264078742	-0.0243437541	-0.3461455867	-0.5791299617	-0.2631319398	0.3475989503	-0.2760146162	-1.0968521171	-0.2148701007	-1.11641317	-0.3094368607	0.0545632649	-0.4834088571	-0.2710319928	-0.7634661743	-1.034498167	-0.0955526973	-1.1300508644	-0.1510311775
D8B26_000248		conserved hypothetical protein	CIMG_05391	CTD kinase subunit gamma	HISTO_DA.Contig93.eannot.1992.final_new	CTD kinase subunit 3	1.19982389969993e-08	0.0039754397	1.33519388980076e-10	0.8179639081	1.00655507927548e-10	0.1954150277	7.59516639648221e-10	0.5338209139	3.61680217218301e-09	0.8100660167	1.80208694781236e-09	0.6523083423	1.19031176833368e-06	1.6061645453	1.5107193705	1.6225123384	-0.1335187865	0.4162587686	0.1541039497	-0.2406262363	-0.3765536471	-0.4036328671	-0.3379605565	-0.4638438613	-0.3660463908	-0.2899343914	-0.004392799	-0.1085543973	0.0219887444	-0.2932059423	-0.4613685434	-0.5393737492	-0.1770606669	-0.3445791175	0.0481408246	-0.019241651	-0.819994938	-1.4307571522	-0.489328946	-1.9200860982	-0.0506153508	-1.970701449	0.2525148013
D8B26_000249	PRO3	pyrroline-5-carboxylate reductase	CIMG_05390	pyrroline-5-carboxylate reductase	HISTO_DA.Contig93.Fgenesh_histo.191.final_new	pyrroline-5-carboxylate reductase	5.37997049124759e-08	0.0128141646	1.06531609896207e-05	0.2524463657	0.000240752	0.0789213791	0.0462247121	0.1677517063	0.8781734862	0.1471322519	0.0152920086	0.8101461131	0.2068969111	-0.4709357672	-0.339768361	-0.4213383666	0.7666904303	0.8689745282	0.6493505456	0.3616812001	0.390213024	0.3174298112	0.089199831	-0.0232576079	0.3790218321	-0.1621226045	-0.1785998286	-0.0980757581	-0.1405098158	-0.3383295269	-0.627787473	-0.0203635317	-0.1522216934	-0.0373324728	-0.0895585247	-0.0138783174	-0.708481553	1.174662377	-0.4064092256	0.7682531515	-0.1997408837	0.5685122678	-0.3048727065
D8B26_000251	MDN1	hypothetical protein	CIMG_05388	midasin	HISTO_DA.Contig93.Fgenesh_Aspergillus.103.final_new	midasin	0.0730421269	0.0059233695	4.32696227309312e-05	0.6564350803	0.000172425	0.0282055422	3.37944000323463e-07	0.9796991984	8.9075199611167e-07	0.5755145388	2.92628608209287e-06	0.7340521072	6.86951791525975e-06	1.5228351694	1.546867132	1.5561962375	0.9938858583	0.776065419	1.0132638422	-0.0235760467	-0.1948113678	0.031153984	0.1508074741	0.5470202572	-0.2839396517	-0.6501635218	-0.7045113029	-0.736332667	-1.5579541855	-0.942568921	0.009725619	-0.3591949941	-0.2947531547	-0.5581962025	-0.9929360191	-0.52106973	-0.3278132277	-0.6148888324	-0.9914623706	-1.606351203	0.1837416506	-1.4226095524	-0.8161995691
D8B26_000253		conserved hypothetical protein	CIMG_05386	hypothetical protein	HISTO_DA.Contig93-snap.217.final_new	hypothetical protein	0.118605132	8.42345999601173e-06	0.0001009621	0.3063316257	7.51948037018928e-06	0.0742340853	0.0015196716	0.6492025036	0.0321434783	0.4009434274	0.4755686415	0.9590303668	0.5035414328	0.5275159712	0.4320191059	0.362769228	0.6142721662	0.9182661938	0.7233988113	-0.6450871528	-0.2745837982	-0.5439886068	-0.8336452617	-0.7455720238	-0.6940758709	-0.585195468	-0.0689306116	-0.1332912018	0.2888455011	-0.7410656461	0.0061855636	0.2050651275	-0.2513415959	0.7414040765	-0.1403539799	0.5960777456	0.2413117268	0.3102551543	-1.2413547826	-0.9310996283	-0.2693659759	-1.2004656042	0.4904418404
D8B26_000255	TIM13	mitochondrial intermembrane space translocase subunit Tim	CIMG_05384	mitochondrial intermembrane space translocase subunit Tim	HISTO_DA.Contig93.eannot.2129.final_new	mitochondrial import inner membrane translocase subunit TIM13	2.48967199187633e-05	0.0001725622	0.6809036497	0.9829131972	0.6501527114	0.8405021	0.4268680451	0.4451048772	0.7251782487	0.8109381103	0.4082799213	0.9209330722	0.34620565	-0.099901556	-0.2010258144	-0.0815356381	0.9374190278	1.3931827318	1.0161264018	-0.0391479803	0.0209215407	-0.0929656246	-0.1736925499	-0.4834525556	0.5074645621	0.0777610069	0.022262341	0.0337139106	-0.1992021606	0.0254607089	-0.408650834	-0.2616854226	-0.1202426757	-0.4806895765	0.0303554975	-0.5866641775	-0.8358111632	1.2429863821	-1.1508094172	0.0921769649	0.0081414809	0.1003184458	0.0717968857
D8B26_000256		cAMP-dependent protein kinase type 2	CIMG_13464	AGC/PKA protein kinase			0.0051740656	0.5983265984	0.0012252753	0.7628416744	0.000391756	0.0368742504	7.80554495891941e-07	0.0113378271	0.0064043784	0.5248539577	0.0524821408	0.8642934989	0.0364636711	0.6062580622	0.5919911455	0.6230848932	0.0198658788	-0.0011443161	-0.016905284	-0.1721331608	-0.1266329717	-0.0510110725	-0.1722075122	0.1228588541	-0.5165724943	-0.7232490028	-0.7010082086	-0.7073440333	0.038227806	0.1089362845	-0.0547345707	0.6546742629	-0.2108118377	0.2089689703	-0.1193036406	0.3271316009	0.2710603469	-0.6058927265	-0.1187990407	-0.7246917673	-0.0856564074	-0.8103481746	-0.5069710298
D8B26_000257		stress activated MAP kinase interacting protein	CIMG_13463	stress activated MAP kinase interacting protein	HISTO_DA.Contig93.Fgenesh_histo.158.final_new		2.22967678026257e-06	0.0150079305	0.0012280115	0.8886026789	0.0020165841	0.4750706588	0.0195814962	0.0883975354	6.88975866518602e-05	0.705733726	1.23968811884514e-05	0.6675114549	1.70791239744318e-05	0.7196248954	0.7416787994	0.7357217293	-0.3392319173	-0.4776706376	-0.3803859357	0.0882276774	0.073343948	0.0644525866	0.2329485814	0.2498378045	-0.1131875198	0.3979960745	0.2915297637	0.182371814	-0.5928527928	-0.1574411484	0.2609170817	-0.2437924912	-0.0808974485	-0.3927556068	-0.5211883695	-0.4555969798	-0.2836499084	-1.1311137305	0.474059208	-0.6570545224	0.0400010981	-0.6170534243	0.1769338466
D8B26_000258							0.0003037361	0.0331382735	2.61329613299615e-06	0.7823264412	1.1783039562526e-06	0.9354627868	1.26187738652341e-06	0.6434917467	1.52159554794823e-05	0.1612226188	9.14669233762034e-08	0.9482427309	7.45762692823872e-07	-1.2858008523	-1.4697167466	-1.4774927034	-0.370660503	-0.3703483569	-0.5135119627	0.150273413	0.0957102381	0.1117265725	0.1155747596	0.2151513907	0.3043938398	0.3175257652	0.1364095067	0.0924891908	0.3174578285	0.1266319223	-0.2564490099	0.4372421456	0.0239599372	1.1684740969	0.1244871501	1.0193260677	0.9871463101	0.9907438924	0.5369979085	1.5277418009	0.0939862077	1.6217280086	-0.0311081116
D8B26_000259		histone	CIMG_05379	histone	HISTO_DA.Contig93.eannot.1956.final_new	histone h4	3.81779683701702e-07	0.6312019137	1.38871459828056e-07	0.0047208287	0.0003446896	0.013141511	0.447005694	0.1354149062	0.0058491454	0.0397152322	0.3020516656	0.2223329441	0.1257441966	0.5721489191	0.5153038014	0.5763205075	-0.8715028339	-0.5003280317	-1.0023091098	-0.8768908265	-0.9173629902	-0.8527278216	-0.2625761007	-0.3968205057	-0.0440132421	0.1372329545	0.4861079992	0.590885128	0.2163235015	-0.2009089088	0.0300593124	0.7997486957	0.644000803	0.8098957728	0.1925283105	0.4953091235	-0.1404244581	-1.3432552026	-0.093802737	-1.4370579397	0.6560688558	-0.7809890839	0.6316751609
D8B26_000260		conserved hypothetical protein	CIMG_05378	hypothetical protein	HISTO_LF.Contig359-snap.99.final_new	hypothetical protein	5.00752599863958e-05	0.9437796952	2.98881486652427e-05	0.346888579	0.0003902736	0.8956434066	0.0003160496	0.4948404969	0.0151880107	0.9734544755	0.0213533719	0.3800438644	0.9494216066	0.9351118989	1.1270098228	1.3336939622	-1.2553971734	-0.4392139232	-1.1085526362	-0.7694630634	-0.810454386	-1.0810188192	-0.5051785699	0.011314956	-0.7501634335	-0.0940551862	-0.397526715	-0.8913404941	-0.4269794426	1.2936579766	-0.3277687448	-0.2831433878	-0.4677667699	0.9944422927	0.4275453409	1.4260225348	2.0592239604	-2.0598395681	0.0405581435	-2.0192814246	0.5064516872	-1.5128297374	-0.0915895229
D8B26_000261	GAC1	conserved hypothetical protein			HISTO_DA.Contig93.Fgenesh_Neurospora.21.final_new	protein phosphatase regulatory subunit Gac1	3.04561908594733e-08	0.0583706656	1.03375078120275e-06	0.0145299619	0.0010011433	0.3747496739	5.24068234428071e-05	0.1639302476	0.0019299329	0.1045149848	7.30963210802558e-06	0.6729326801	5.48594449718234e-05	1.581179134	1.7091043539	1.6483605866	-1.2194233832	-1.464154696	-1.3328010221	-0.931961255	-0.3118098203	-0.9222009425	0.2973023462	0.4246670975	0.1936256548	0.2181957051	-0.4087692517	-0.0780934524	0.127990106	1.0859694226	0.0877840807	0.0476108553	-0.486428996	-0.268311877	-0.4482611595	0.3196631838	0.1307633293	-2.984378391	0.6188984414	-2.3654799496	1.0190433372	-1.3464366124	-0.4019353366
D8B26_000262		hypothetical protein					0.0026112071	0.7667628563	0.0038530546	2.74079787811859e-05	2.59815296305406e-07	0.114021973	2.50755520837393e-06	0.4284812053	1.28420421060774e-06	0.6404566504	4.49916436759342e-06	0.3913974719	9.92278089406169e-07	-3.3286558018	-3.4079765196	-3.1651772116	-1.4562239009	-1.0972287731	-0.7283107791	-1.1224430455	-1.1006986127	-1.4762702589	1.102840732	1.8022267878	0.9541156411	1.320924317	0.5213590359	0.109457465	0.8995642772	1.9310118268	0.8334938866	0.6978596799	0.5132362978	0.9430414307	0.812505747	2.4446223891	1.9967253894	2.2244421295	-0.1639287027	2.0605134268	2.5364931034	4.5970065303	-0.6517371898
D8B26_000263		conserved hypothetical protein	CIMG_05374	hypothetical protein			1.47672959705238e-06	0.8682273144	8.16394853099383e-07	0.0104619397	0.0005165298	0.6975646379	0.000184216	0.3215346258	0.0348094449	0.8052579751	0.1033175088	0.6251093206	0.9032742691	0.8702357978	1.0628493997	1.1933947025	-1.2495292583	-1.6865993932	-0.7282892063	-1.1145187867	-0.9546119149	-1.3123232466	-0.2550490535	0.2646662734	-0.2679002901	-0.1383730282	0.044797683	-0.5598213981	0.5151628749	-0.462056263	0.4735110369	0.7566718592	-0.6578190648	0.7587768712	0.3223819436	1.2359702399	1.8884722215	-2.2459700262	0.0747778599	-2.1711921663	1.0678222635	-1.1033699028	-0.1779797652
D8B26_000265		EBP domain-containing protein	CIMG_05372	EBP domain-containing protein	HISTO_DA.Contig93.eannot.2123.final_new	EBP domain-containing protein	0.0809067664	0.6194940276	0.0248221547	0.4013838228	0.1978718632	0.367626149	0.0183195164	0.4249420405	0.3221816091	0.2814064072	0.0057119311	0.8704723522	0.0084557381	-0.586817199	-0.6138222293	-0.5877485226	-0.2113037606	0.1764462412	-0.2042285503	0.1065777411	0.0620515658	0.0729641004	-0.4521039228	-0.9311471984	0.7011401732	0.0091363938	0.2016223596	0.1360595234	0.2097434679	-0.2189739079	-0.5076062306	0.2877408718	0.3210130448	0.409179949	0.254256984	0.6812172081	0.6846018973	0.5168115997	0.1596825115	0.6764941111	-0.3030525641	0.3734415471	0.3380538313
D8B26_000267		annexin	CIMG_05370	annexin	HISTO_DA.Contig93.Fgenesh_histo.118.final_new	annexin	0.0028633447	1.21035079168832e-10	2.19649947026036e-10	0.2840585869	4.36018966887366e-11	0.0143346955	1.46656679689057e-09	0.9783930994	1.21563669266586e-09	0.9847631022	7.15929170026504e-10	0.8007713768	2.23998588375034e-08	-1.1760357242	-1.082010445	-1.0861625227	-1.4233626463	-1.7331998304	-1.3844144045	0.6562993262	0.5569527385	0.6054239596	0.7948534019	0.6466946908	0.9863538901	0.4568768491	0.1617842485	0.3706252045	0.2405752607	0.487846811	0.2569290262	0.3773276923	0.1958568818	0.4168982519	0.3622920756	0.1743663709	0.1372288935	-0.3991153623	2.1200684093	1.7209530471	0.2102890443	1.9312420914	-0.4939811307
D8B26_000268		hypothetical protein					0.0171906239	6.20790536014632e-05	0.0042285583	0.1685727058	0.0001075031	0.1069930207	0.0079985774	0.6637312812	0.0021931675	0.4811185231	9.76088984710497e-05	0.3635181786	2.608306769203e-06	-1.476344571	-1.3224762501	-1.534020781	-2.8708265359	-2.8508523373	-2.9038177057	0.2257490538	0.4330897926	-0.2278789218	1.3590224846	1.284818656	0.6873381029	-0.5656118575	0.0826568654	0.3836260681	0.541335536	-0.2928399348	0.6227655042	1.0362259589	0.1141551608	1.4682149321	0.6653970239	3.1768651543	1.9634086015	-1.4305408038	3.0263422298	1.595801426	0.9482997278	2.5441011538	-1.1348169204
D8B26_000269							6.42656050712779e-08	0.1755954321	6.52655492021907e-09	0.000284187	7.99095653078594e-06	0.3566010101	0.000135309	0.5460325144	0.000235408	0.4487275123	1.5893279121593e-05	0.6771552386	0.0038354786	2.0116328845	1.8850906555	1.8740574619	-1.0133763845	-1.5658062965	-0.9068191434	-1.7471251772	-2.0635494803	-1.767627336	-0.0427813775	0.5633216923	0.276171795	1.3339937625	0.3901510377	0.2539282302	-0.8381393832	0.882498036	0.5183552804	-0.526549426	-0.1204279548	-0.1495846738	-0.6141581347	1.1592525035	0.2074914284	-3.0838069034	-0.6982859405	-3.7820928439	2.1358941063	-1.6461987376	0.383501244
D8B26_000271	TAZ1	tafazzin	CIMG_05364	monolysocardiolipin acyltransferase	HISTO_DA.Contig93.eannot.2108.final_new	tafazzin	3.83472449340529e-05	0.0060824715	0.0381797134	0.0314435399	0.64452992	0.5023136176	0.1726976499	0.8758995703	0.160052039	0.7850274222	0.3938518452	0.5161853544	0.0571850864	0.2118817625	-0.0098006234	0.0611587001	1.5032330544	1.4359435474	1.4645882708	0.6439187272	0.6441677442	0.6320755675	-0.0688795026	-0.2605069834	0.2544585857	-0.5421039009	-0.155530883	-0.1123482211	0.0684615921	-0.4408811136	-0.5078387621	-0.0281637457	0.0729526594	-0.5872826941	0.420345305	-0.9752904376	-3.7245586488	1.3783549608	-0.8283195436	0.5500354171	-0.6711187834	-0.1210833663	-0.2410207338
D8B26_000272		amino acid permease	CIMG_05362	amino acid permease			0.2210412133	0.5330495276	0.0582183286	0.9398278433	0.0739805242	0.2814898677	0.7062005099	0.6165879562	0.2303446949	0.457531419	0.0194045907	0.3427482464	0.0001846349	-1.0512445077	-1.0749714638	-1.0052290948	-0.2432898464	-0.1718254276	-0.3818317036	0.4003303036	0.0056467963	0.295605182	-0.0940737548	-0.0319155396	0.513628077	-0.531664323	-0.9245810394	-0.9738546721	-0.4068858529	-0.1534256452	-0.4646968522	0.6012677818	-1.0426489128	1.8987719325	0.2735090961	2.4919168998	2.0714625668	0.7802589432	0.4961839547	1.2764428979	-0.0929327063	1.1835101917	-0.9515984446
D8B26_000274	DBP9	ATP-dependent RNA helicase	CIMG_05359	ATP-dependent RNA helicase DBP9	HISTO_DA.Contig93.eannot.1953.final_new	ATP-dependent RNA helicase DBP9	0.0759165175	5.87844753106355e-05	4.81322940144627e-07	0.0018061476	6.18910144160746e-10	0.5936886459	2.68630806856788e-10	0.9441347135	2.99262269519709e-09	0.1240362454	1.51045809008185e-10	0.4705175798	7.65712284540952e-08	1.2958502641	1.2589439748	1.3194015052	0.8008845133	1.2095081391	1.046825748	0.2723746119	0.2884484378	0.160003827	-0.2007989591	-0.1632057219	-0.6245930594	-0.4202407246	-0.3513300945	-0.526059745	-0.4865651677	-0.4492939532	-0.3646747197	-0.9211385197	-0.5228299363	-1.0733076256	-0.613424706	-0.5140845249	-0.4206935636	-0.2756859979	-0.7737929465	-1.0494789444	-0.5740490678	-1.6235280121	-0.1018422344
D8B26_000275		conserved hypothetical protein	CIMG_05288	hypothetical protein			0.0424298375	0.1437023796	0.5411513791	0.6922667733	0.9279070416	0.2209526765	0.1082630686	0.8685046505	0.2750090764	0.7078671774	0.7323787967	0.6376869612	0.4108504684	-0.0197136878	0.6609193085	0.3605762914	-0.7197913971	-1.3105609161	-0.5375415238	-0.0534420609	0.5033396473	-0.3595304675	-0.0226101627	0.8388263441	-0.0942634234	-0.9369610331	-0.5034669678	-0.2354404841	-0.6190763391	0.6541021031	-0.7058160667	0.2878677246	-1.0342591812	0.6888164506	-0.791023767	2.0819225448	1.8671270639	-1.1749254121	0.8698543148	-0.3050710973	0.2592983624	-0.0457727348	-0.8307063581
D8B26_000276							0.0031967356	0.0008228056	0.5415089192	0.4092164366	0.1149182911	0.0958049985	0.6414937454	0.2235039861	0.2033836186	0.3774967194	0.0063481522	0.5127209007	0.0008053864	-0.1413462743	-0.1189415458	-0.366765046	-1.1494580596	-0.7643179995	-1.1067337076	-0.2645032306	0.0723063108	-0.0339205314	0.218068272	0.3812452757	-0.2676987758	-0.076570116	-0.2505225656	-0.586110762	0.3241622867	-0.114398889	0.1398630301	0.6761708123	0.006120603	0.6286511541	0.8454590756	1.2980735884	0.6511670948	-0.7984423664	0.9317653951	0.1333230287	0.2076228631	0.3409458917	-0.4490947225
D8B26_000277		conserved hypothetical protein	CIMG_05284	hypothetical protein	HISTO_DA.Contig93.Fgenesh_histo.75.final_new	hypothetical protein	0.0130436214	6.48877233011475e-06	7.91306559507332e-06	0.1361123411	0.0001245983	0.0635891394	2.99143240459206e-06	0.136100926	0.0001897038	0.5131551388	0.0015291867	0.5751524817	0.3131757419	-1.856329599	-1.8223095736	-2.0277699422	-5.5941319392	-5.0425335464	-4.823089738	2.2613518921	2.3000922557	2.4026348971	1.3452045298	1.136636562	1.2796053168	1.8487881724	3.1405868246	2.9236891536	1.4574689475	-0.4382513303	2.1482583721	0.0089021608	2.4456303228	0.4006035509	1.2101829758	-1.2366756355	-3.4685446298	-3.2358312434	7.4575467762	4.2217155328	-1.0625284963	3.1591870365	1.3949285658
D8B26_000278		conserved hypothetical protein	CIMG_05283	hypothetical protein	HISTO_DA.Contig93-snap.198.final_new	hypothetical protein	1.26406352854372e-10	6.76484649813376e-05	6.80500581101754e-09	0.5003971213	2.82499885740148e-09	0.0934657943	8.20658137587879e-08	0.0272042662	0.0014219204	0.5131551388	9.49728631977735e-05	0.9268273379	0.0013301555	1.2142917058	1.5345461511	1.4017358809	-1.8717345957	-1.6369933083	-1.4896992856	-0.4406557179	-0.4077275466	-0.2941215712	-0.733275557	-0.2419771518	-0.7740897119	-0.014649677	-0.0569644363	-0.2352624566	0.2581471274	0.8594856183	0.7124527841	0.3901577468	0.6687391464	0.138494006	0.6787753844	-0.3336357379	0.6739612025	-3.0358687168	1.2782710074	-1.7575977094	-0.1827132921	-1.9403110015	0.4523121522
D8B26_000279		arginyl-tRNA synthetase	CIMG_05280	arginyl-tRNA synthetase	HISTO_DA.Contig93.eannot.1949.final_new	arginyl-tRNA synthetase	0.424611666	0.9561622256	0.4671194131	0.0345678579	0.0017923141	0.234186215	3.71535764465125e-05	0.5509057859	5.63457748769914e-06	0.8110154925	9.75279431993202e-06	0.3679379503	2.28908446847335e-06	0.7902749579	0.8661286515	0.819854128	0.6240023763	0.5813365967	0.6956661663	0.677434556	0.6597070249	0.6096158002	0.0760319097	0.0108878888	0.0151170426	-0.4763979638	-0.2878231815	-0.1439527323	-0.4779117322	-0.6212127634	-0.3935246433	-0.3178603892	-0.0541292667	-0.7527580638	-0.2529913055	-1.2818478344	-1.3656472227	-0.1934199733	0.0168478943	-0.176572079	-0.6152037092	-0.7917757883	-0.3390232031
D8B26_000280		NADH-cytochrome b5 reductase 1	CIMG_05279	NADH-cytochrome b5 reductase 1	HISTO_DA.Contig93-snap.196.final_new	NADH-cytochrome b5 reductase	3.69395200525993e-07	0.7494845345	7.90938975426175e-07	0.5023489039	4.08943903473326e-06	0.0212438132	0.0034814687	0.8143588102	0.0016865066	0.4270052257	0.0385251104	0.717277191	0.4678318592	-0.7639950639	-0.8803773405	-0.8329071557	0.9114136902	0.8754289149	0.8347116649	0.7736024378	0.8221817358	0.7371118016	0.5695070083	0.5240279991	0.5685131061	-0.3788049085	-0.0884156108	-0.0099782613	0.0856514038	-0.1507572965	-0.1246682994	0.0844398074	-0.3771625608	-0.9248946671	-0.0114822443	-0.9002802581	-1.3428659032	1.7008036067	-0.0966189341	1.6041846726	-0.2232588785	1.3809257941	-0.7138814774
D8B26_000284		conserved hypothetical protein	CIMG_05274	hypothetical protein	HISTO_DA.Contig93.Fgenesh_Aspergillus.4.final_new	hypothetical protein	2.19246792631916e-07	0.0712497483	1.59639114210924e-08	1.59679683290643e-05	0.0027288034	0.3193863131	0.048338561	0.5918776673	0.0144558775	0.7084005532	0.0024967951	0.8460080504	0.0596409114	-1.3209920622	-1.528636877	-1.4496460366	1.448369171	1.2540656155	1.4616484679	2.0192776473	2.0399898633	2.3441902051	-0.1484423122	-0.5814956852	-0.1941632956	-1.576155387	-0.2957316947	-0.2628844934	0.4770135781	-1.075367497	-0.5306019359	0.104854385	-0.3587449468	-0.3863283886	0.316079143	-0.9990369738	-0.7572604903	2.8176662848	0.7435109608	3.5611772456	-2.4397334358	1.1214438097	-0.412624356
D8B26_000285							0.0006493977	0.5155896908	0.00010093	0.6367921059	3.98994399792011e-05	0.8853180964	3.03461260865942e-05	0.3506493223	0.0011711398	0.9868013326	0.0014860111	0.4315869637	0.1834769066	3.6378542634	3.5423573981	1.9032124675	-1.733884041	-0.3035919444	1.3869652877	0.163245502	-2.1369381601	-0.7569517509	-0.4827672015	-2.3931713301	-1.8701963301	-1.951053677	-1.5175596116	-2.1522359266	0.5684648782	0.7041397967	-1.5886641772	-1.2470570825	0.8902476302	-0.0496417507	1.1334830445	1.1990744342	3.0546682812	-3.2027672579	-0.7391314041	-3.941898662	-0.6963065644	-4.6382052264	-0.2744808418
D8B26_000286		sulfur metabolite repression control protein	CIMG_05271	sulfur metabolite repression control protein	HISTO_DA.Contig93.Fgenesh_histo.54.final_new	sulfur metabolite repression control protein	0.0194449486	0.8171382903	0.0108089111	0.6302758507	0.0443567676	0.3757278753	0.382168507	0.9337281788	0.2573411847	0.9655929011	0.2209053673	0.4637166874	0.7507347863	-0.9261045169	-0.9332160539	-0.991851937	0.9977543144	0.9851075699	0.9340161598	1.2929205441	1.3346615681	1.0208595225	0.5091279755	0.3106950401	1.0582084102	-1.7187415234	0.2761287365	0.4505863614	0.8230627816	-1.1656125496	-0.3070915476	1.0587958763	-0.0081100265	-1.2116486417	-0.0826594541	-2.1178082195	-1.5890803903	1.923684805	0.2456260085	2.1693108135	-0.5795761765	1.589734637	-0.9597639547
D8B26_000287		kinase activator	CIMG_05269	kinase activator			1.00269272836259e-09	4.53475851439508e-09	0.6710157931	0.0218919821	0.0033179472	0.1418627624	4.30450364105051e-05	0.2428843987	3.88599429350828e-06	0.1186784589	1.43764597152445e-08	0.6009983758	4.34447430610694e-06	-0.8001348409	-0.7211924732	-0.7285964979	0.7733379871	0.9791407215	0.708749315	-0.7437021286	-0.7048278701	-0.633429338	-0.2995702091	-0.3476839755	-0.3500111919	-0.067705246	-0.1552238614	-0.045013107	0.2106164864	0.2793329824	0.0378639065	0.6799094476	0.07419388	0.7252470915	0.2246194839	0.3919815516	0.512097886	1.5724661671	-1.5154380022	0.0570281649	0.3616749043	0.4187030691	0.2422538748
D8B26_000288		conserved hypothetical protein	CIMG_11508	dehydrogenase			0.3346327146	0.0006350003	0.0039287633	0.23443498	0.0002303754	0.3862982057	3.20696094328526e-05	0.1781952819	0.0103408361	0.8191691357	0.0264502766	0.7772956841	0.3365212434	-1.1201966305	-0.8338228605	-1.3600737346	-1.4475408155	-1.7886243439	-1.7861231054	0.2829388581	0.3046832909	0.5220866739	0.751648232	0.749644584	1.1983012633	0.5293001685	1.5761385359	1.7007379768	0.3339759404	0.1940164163	0.5236496485	-0.2771875218	1.8601171909	-0.2841306885	0.4628949919	-0.3890514582	-1.7033826127	-0.5740913988	2.0551097432	1.4810183444	0.5102804452	1.9912987897	0.3794134527
D8B26_000292	BST1	GPI inositol-deacylase	CIMG_05264	GPI inositol-deacylase	HISTO_DA.Contig93.genewise.178.final_new	GPI inositol-deacylase	0.0053709542	0.074628075	4.38824940210135e-05	0.6127418911	1.20708012233389e-05	0.9077575308	1.06844181469089e-05	0.8924332125	0.0002945938	0.765885007	0.0008643245	0.4173445048	0.0003239944	1.018532848	0.9782126898	1.137956258	0.5913164168	0.2336474453	0.3903835321	-0.0476069404	-0.0184354897	-0.0167137939	-0.2395569876	0.0342369543	-0.3770336002	-0.7691455404	0.1426684656	-0.0116788898	-0.1240961032	-0.9001940017	0.1117110483	0.1332448095	0.4366937841	-0.4176775256	-0.3311259902	-1.4299214184	-0.5254179709	-0.6429304269	-0.4293174035	-1.0722478304	-0.1539546766	-1.226202507	-0.0456260747
D8B26_000293							0.0007193289	0.0004236717	7.18737877702341e-08	0.6339306978	2.48837262936386e-08	0.8107068756	1.49623234114765e-08	0.1163430017	5.19850717511732e-06	0.9396863695	2.87870978229054e-06	0.9209330722	3.68734579152661e-05	0.902520602	0.9926066339	0.9412003981	0.3911588019	0.2997078689	0.3893870892	-0.3390576229	-0.2952980879	-0.1884313248	-0.3008186614	-0.2314978984	-0.565884187	-0.5907678956	-0.3207318952	-0.3459830971	-0.0702330001	-0.3029454876	0.0583527394	0.0740674291	0.0513375655	-0.4286958123	-0.3402654276	-0.231818559	0.4520898287	-0.5863079688	-0.6350928384	-1.2214008072	-0.0922601412	-1.3136609484	-0.0538887688
D8B26_000294		DEAD box helicase	CIMG_05263	DEAD/DEAH box helicase	HISTO_DA.Contig93.Fgenesh_histo.24.final_new	DEAD/DEAH box helicase	1.01888359430698e-07	0.0144518975	1.28074375986701e-05	0.8266110234	6.60409865734385e-06	0.023905583	3.45468086006498e-08	0.0132855771	0.0006889069	0.7121297546	0.0036245213	0.7672046008	0.1284067232	-0.7372607961	-0.5562521988	-0.6760229702	0.3370797869	0.6875919471	0.346033967	0.0882959187	0.0935128767	0.113795718	0.1389784795	0.1742281158	0.1114178634	0.8013624309	0.401830816	0.3863640439	-0.0808729663	-0.2011130417	0.0150143684	-0.2547835421	0.1461000924	-0.2474480818	-0.3117848885	-0.2461934988	-0.5298744405	1.1158213872	-0.3590112839	0.7568101033	0.0423808865	0.7991909898	0.3886867484
D8B26_000297	CHL12	sister chromatid cohesion factor	CIMG_05260	sister chromatid cohesion factor	HISTO_DA.Contig93.Fgenesh_histo.21.final_new	chromosome transmission fidelity protein	0.0192367483	1.26125205742288e-06	2.89385413803134e-08	0.0450654477	5.54706383314431e-07	0.01091013	9.52256262942001e-09	0.0420162734	3.21709130161234e-06	0.1923337907	0.0002994309	0.8791432624	0.0011111808	-2.2573102941	-2.0103549673	-2.1697805572	-1.2531180645	-1.2293662905	-0.9482825184	1.2986094419	1.1291002404	1.2833938091	0.7667526265	0.5553033677	0.2966091183	1.1991984123	1.6656114166	1.630969423	0.3122652605	-0.3855206344	0.9414678766	-0.5814283144	1.1419095448	-0.8999638684	0.319457056	-0.4701350014	-0.3353870833	1.013224709	2.3723821051	3.385606814	-0.6959090534	2.6896977606	0.9621678664
D8B26_000298		conserved hypothetical protein					1.99450820645326e-05	0.1052324992	0.0003447599	0.0009857666	0.8222737187	0.0202463673	0.0036611379	0.1838342845	0.4452895157	0.2944438195	0.2647931086	0.9777756449	0.5074194115	0.400543702	0.4022779809	0.3241299661	-1.895212955	-1.4418898898	-1.9624932231	-1.1467737714	-0.7881781927	-1.1478768791	0.306994284	0.4566498804	0.5780993108	0.6949723311	1.8919093705	1.3338687736	0.426899219	0.4609338756	0.8233145679	-0.4233881599	1.3237966858	-0.3355973192	-0.3748649454	0.6780153926	-0.5861300047	-2.1451518296	0.7378069318	-1.4073448978	1.4763685388	0.0690236409	0.8477481635
D8B26_000299		electron transfer flavoprotein alpha-subunit	CIMG_05258	electron transfer flavoprotein alpha-subunit	HISTO_DA.Contig93.eannot.2122.final_new	electron transfer flavoprotein alpha-subunit	1.48146511202333e-06	0.0110867557	0.000874318	0.1225220348	0.0716621204	0.3675655359	0.5463971797	0.5959704154	0.8210186545	0.183730974	0.018932076	0.5784665715	0.0055011172	-0.2090977791	-0.2259650479	-0.2919625368	1.8924129318	1.8069343619	1.7393394023	0.890911018	0.765519906	0.899817309	0.3561997189	0.0807104095	0.3442737987	-0.1333896428	-0.1037170118	0.0072549689	-0.3138778024	-0.1411611819	-0.4454388527	-0.8343608435	-0.1133684335	-1.4992334909	-0.512332184	-1.7544081961	-2.2050608218	2.0575361298	-0.9635361684	1.0939999614	-0.5847338694	0.509266092	-0.3456085756
D8B26_000300		conserved hypothetical protein	CIMG_11502	ribosome biogenesis protein UTP30	HISTO_DA.Contig93.eannot.2120.final_new	electron transfer flavoprotein alpha-subunit	0.0025972289	4.45936614883824e-05	3.01125489996884e-08	0.2074836155	2.66093619078007e-09	0.1245435072	2.43242891603676e-10	0.9715309371	1.80581798991067e-09	0.3911811385	3.34175050567714e-10	0.9644513701	2.48849710721193e-08	1.9817818415	1.9311549951	1.952681843	1.0365139348	1.4046464545	1.137678829	0.0916804166	0.0980723482	-0.0349840292	-0.2470423109	0.0602449808	-0.5194777653	-0.9719780619	-0.2515860634	-0.6105549581	-0.6985962823	-0.6634983185	-0.5260460084	-0.9920354325	-0.3768135302	-1.2045925448	-0.740566923	-1.102396757	-0.7542866581	-0.7630788146	-1.1385511039	-1.9016299186	-0.3005768474	-2.202206766	-0.3675729259
D8B26_000301		hypothetical protein					0.8084764227	0.5644391945	0.7059670032	0.1316403199	0.0374959057	0.6774816993	0.1290192014	0.0695675631	0.0006958722	0.9192588422	0.0014639146	0.644227831	0.0003089262	-2.2401452946	-2.0224842746	-2.0766667045	-2.2543315943	-2.4090019985	-2.5929138843	-2.6791301462	-1.0724232127	-1.2773993043	0.5817477459	-0.5916907886	0.4167110386	0.3358536918	-2.038007165	0.1346714421	4.2959448383	1.7686547441	0.6982431915	2.3199582054	0.3698000769	1.7518387909	2.1979979919	2.2635893816	4.1191832286	-0.3056504011	0.748030402	0.4423800009	1.77520841	2.2175884108	-0.5528295416
D8B26_000302		conserved hypothetical protein	CIMG_11500	hypothetical protein	HISTO_ZT.Contig181.eannot.1662.final_new	hypothetical protein	0.0945991095	0.6565840116	0.1999756052	0.0292559345	0.2132909669	0.0224651984	0.0005181361	0.1921980885	0.1072632801	0.9676486642	0.0887142178	0.5725383765	0.8853708024	-0.3785545943	-0.0890432893	-0.2150760041	-1.3503946033	-0.6757353951	-0.7069733225	-0.6661503959	-0.6224634102	-0.8058256887	0.0868944696	-0.170321915	0.7517768057	0.5050943695	1.211509189	1.4429608366	0.7195916058	1.0635837604	0.0408689498	0.1891126718	0.6216603713	0.781306664	0.212819089	-0.0508971465	-1.8957430177	-0.6637970244	0.1948314545	-0.4689655699	0.8923043613	0.4233387913	0.8629746524
D8B26_000303		SUN domain-containing protein	CIMG_05254	SUN domain-containing protein	HISTO_DA.Contig93.Fgenesh_histo.6.final_new	cell wall synthesis protein	0.0069634928	0.020761034	4.82773269426044e-05	0.0065922631	0.0463974375	0.2923106207	0.0028739124	0.1876980503	3.42209343733203e-05	0.7776999872	1.38960828008719e-05	0.4705175798	0.0007167511	-2.5948031262	-3.304510378	-3.1642418778	-0.7183039042	-0.4411237727	-0.5719279837	2.0519300194	1.8464615709	2.147191143	-1.6638006684	-1.4611389846	-1.0277733502	-1.5161377338	0.0765457752	0.6849772995	2.2058408387	0.4276144811	1.410319449	1.6060734713	2.0728800992	1.5105751325	2.8516772706	-1.4318689076	-0.9964558632	2.4318236085	2.5925203666	5.0243439752	-3.3894466991	1.634897276	1.1223886882
D8B26_000305		glycosyl transferase	CIMG_05252	glycosyl transferase	HISTO_DA.Contig93.Fgenesh_histo.4.final_new	glycosyl transferase	0.0001610487	0.0012718082	0.6133227946	0.0060870347	0.0036275445	0.001147566	1.21938074379332e-07	0.8549755245	1.71445355736003e-06	0.5278980803	2.76696014066075e-07	0.8923120215	2.79345612984544e-05	0.6121501195	0.6369635259	0.5142000797	1.4086228052	1.3538652005	1.3251956277	0.7459477151	0.7822330186	0.4830357967	0.1449740228	-0.1980238817	0.2827794627	-0.7954057311	-0.5341076816	-0.6125831807	-0.2203719149	-0.5121182202	-0.8007824637	-0.5560560463	-0.8540704961	-1.1593794439	-0.6268651916	-0.8454172344	-0.5747858881	0.7761168288	-0.6900898499	0.0860269788	-0.5861570155	-0.5001300367	-0.7378975276
D8B26_000306	TOS4	transcription factor Tos4	CIMG_05251	transcription factor Tos4	HISTO_DA.Contig93.Fgenesh_histo.3.final_new	transcription factor Tos4	0.0625401236	1.18118251641896e-05	7.79766421034306e-07	0.0460585995	1.93781237475802e-05	0.0543489594	7.83293387035118e-07	0.1589889754	0.0001351757	0.3366426059	0.0041887017	0.6195958658	0.0011398205	-2.3597666566	-2.4316122538	-2.7171202297	-1.3522578852	-1.1979780485	-1.2177705545	1.5383973236	1.1757782862	1.4432645309	0.767443516	0.6739096943	0.3462074432	1.0119417148	1.8667556317	1.4556226715	0.0934552091	-0.8928603968	1.2147128219	-0.6647335765	1.3956091544	-1.2105428293	1.1214453518	-0.237461087	0.1775601685	1.2475032089	2.6405186259	3.8880218348	-0.7817578664	3.1062639685	0.8155420331
D8B26_000307		chitinase	CIMG_05250	chitinase 6	HISTO_EA.Contig33.genewise.35.final_new	chitinase	0.0169501398	5.04732535970558e-11	4.21480367351368e-11	0.8886835822	2.92468466425603e-11	0.0041550421	1.06792394183419e-09	0.0241185968	1.20580847617437e-06	0.718001082	4.14123758668023e-06	0.1938888561	0.2869918677	-1.0822009573	-1.3482003792	-1.0724448556	-1.669249309	-1.7596464993	-1.5498945366	1.4404743884	1.4986241604	1.3816150958	1.5556133764	1.4813981255	1.4124816353	0.8097168626	0.7282754965	0.8532825878	-0.09512897	-0.1084357929	0.4095603987	0.1176513276	-0.0222948674	-0.0522777146	-0.0330648932	-1.3245434045	-1.5713112752	-0.4920503401	3.0979044197	2.6058540797	0.0406453892	2.6464994689	-0.6879693272
D8B26_000308		cyclohexanone monooxygenase	CIMG_05248	monooxygenase	HISTO_DA.Contig93.Fgenesh_Aspergillus.173.final_new	flavin-binding monooxygenase	0.8447233711	0.7473109278	0.8741334084	0.4110761948	0.4004481437	0.8360960114	0.2505709867	0.0247838805	0.0002116806	0.6860495852	0.0011482133	0.674579831	0.0007603195	-0.4776826954	-0.462536474	-0.3965720794	-0.4261383303	-0.3625748847	-0.4110171498	-0.586118697	-0.4353459379	-0.4284474801	-0.2671452968	-0.0634109033	-0.4534606162	0.3436289268	-0.4167355935	-0.4979882332	0.1295229484	1.0103547963	0.7060184265	0.1496805581	0.5600533637	0.7969501772	0.9044107024	0.770364427	0.3141900453	0.046344983	-0.0830298941	-0.0366849111	0.2263427194	0.1896578083	0.0709404167
D8B26_000309		conserved hypothetical protein	CIMG_05247	hypothetical protein			0.0143720051	0.0022501504	8.48214358020353e-06	0.0074309685	0.0061100661	0.54489898	0.0443551008	0.7451538047	0.2189525118	0.9457284888	0.179944257	0.9917622017	0.3507880055	1.0976763096	1.0647112275	1.1202923639	0.0882750724	-0.0101793222	-0.2313241142	-2.4456452018	-2.3437304204	-2.030239423	-0.5891575648	-0.2780354955	0.3646097352	0.7568220089	-0.0883151866	-0.0686356655	0.1966133716	2.2536784554	-0.0623952978	0.1821873425	0.4281983147	0.7239371823	0.1095548414	2.1226788112	-2.3615773448	-1.1534674745	-2.2080945506	-3.3615620251	2.0800017419	-1.2815602832	0.3953295367
D8B26_000310							0.0010793314	0.0050961944	1.84167516944849e-06	0.001965849	0.0052843879	0.9197774247	0.0046809377	0.9253968391	0.0130673897	0.8757730561	0.0283144585	0.8556756968	0.2162446506	1.5095431372	1.2300480374	1.1922600459	-0.1862238534	-0.5415916078	-0.0501256976	-2.7903461047	-1.8116703938	-1.7034886001	0.0835086643	-0.0354820862	0.4659597523	0.7476724848	-0.2143181517	-0.3015066714	-1.82873338	1.9622933671	-0.0410039896	0.0999057548	-0.1284390047	0.5166341151	0.5018195327	0.1803877993	1.1428968501	-1.5711245314	-1.8384022691	-3.4095268006	2.2467627391	-1.1627640614	-0.0706024073
D8B26_000311							0.378175159	0.0903973006	0.0086459008	0.2820351594	0.1634994215	0.1558165243	0.0024078827	0.7661147872	0.0006653928	0.386953373	2.61647405208332e-05	0.998619339	0.0001480579	0.4921804396	0.5913634636	0.5699660664	0.4646694059	0.2013509431	0.4391856365	-0.0600560353	0.0287927128	0.001260886	0.3301718088	0.379145884	0.103630319	0.2071880628	-0.1945235933	-0.3150361215	-0.6219563589	0.0591920425	0.0068641441	-0.3021978216	-0.3086976792	-0.6916808445	-0.3582974483	-0.5129181938	-0.5095977187	-0.1835320546	-0.3787205297	-0.5622525844	0.2754411018	-0.2868114826	-0.3663659688
D8B26_000314	MIA40	mitochondrial intermembrane space protein Mia40	CIMG_05240	mitochondrial intermembrane space protein Mia40	HISTO_DA.Contig93.eannot.2117.final_new	intermembrane space import and assembly protein	5.71088156658731e-08	0.0002601824	0.0005440903	5.62224033844657e-05	0.0280473188	0.031233692	4.53939752081538e-05	0.3346945096	0.0081375254	0.1236541973	1.08530672548867e-05	0.5039157537	0.0106444529	0.191061754	0.1780475116	0.1903308417	1.8335771974	1.5264093722	1.6029476483	1.0095686295	0.6278312076	0.8853401581	-0.1776881158	-0.2198450016	-0.1236463373	-0.8293001632	-0.6767220232	-0.4204289311	-0.1874854695	-0.8167517179	-0.2484470897	-0.9823760975	-0.322909671	-1.4175216467	-0.6769150872	-0.4482654156	-0.4968115532	1.4711351049	-0.8179140014	0.6532211035	-1.0139452571	-0.3607241536	-0.4621917098
D8B26_000315		conserved hypothetical protein	CIMG_05239	hypothetical protein	HISTO_DA.Contig93.Fgenesh_histo.359.final_new	hypothetical protein	0.1959065949	1.67765221345804e-06	5.70053573122428e-06	0.02085324	0.0013246847	0.0038619777	8.24815920493506e-07	0.0798664791	0.0004958285	0.4620190006	0.008805826	0.9862868975	0.0391989405	-1.2841429183	-1.318335115	-1.0880227765	-1.7706106691	-1.6061035894	-2.055254152	1.0421156504	1.1040838581	1.1419310336	0.2174717645	0.0282840327	0.1459124492	0.7539862753	1.8959562074	1.7445501348	0.4371013759	-0.6892803445	1.0230381142	-0.3326933112	1.1873081808	-0.3576704006	0.5723354576	-0.3686758876	-0.4232853703	-0.5870395881	2.9131197541	2.326080166	-0.9652067913	1.3608733746	1.3468433959
D8B26_000316		mitochondrial carrier protein	CIMG_05238	mitochondrial carrier protein	HISTO_DA.Contig93.Fgenesh_histo.361.final_new	mitoferrin	0.0065090513	1.58036562367196e-06	3.21383174468506e-09	0.1597847757	2.88537697065484e-10	0.3217407965	1.33109292868593e-09	0.5952204714	1.4398687207382e-09	0.752709539	5.02690560497792e-10	0.899546737	2.32294033801853e-08	1.3223908524	1.415551085	1.4473434494	0.898794543	0.9347702013	0.8981251588	-0.1718737099	-0.220681692	-0.2268892232	-0.5325368512	-0.5696437587	-0.2757728206	-0.4642407431	-0.1537173196	-0.1999008074	-0.1205530419	-0.5920094435	-0.4450764982	-0.385482607	-0.3848911166	-0.6663969274	-0.3189869758	-0.2932515749	-0.8950701789	-0.4855626753	-1.1167675331	-1.6023302085	-0.246670037	-1.8490002455	0.1834585783
D8B26_000319		conserved hypothetical protein	CIMG_11495	hypothetical protein	HISTO_DA.Contig93.Fgenesh_histo.363.final_new	UPF0121 superfamily domain-containing protein	0.0569706754	0.0155599675	9.36498358254602e-05	0.4198797051	8.05694103722291e-06	0.1663906516	1.85430588793977e-07	0.1008529956	5.65055975188663e-06	0.8070386514	2.02203357261118e-06	0.4697606228	0.0002024884	-0.7936190967	-0.7279178583	-0.7218732315	-0.5843553011	-0.1461829412	-0.5767085301	0.0569203875	0.0114215266	0.0395149351	0.1787949898	0.1791783179	0.3098903766	0.4596441006	0.6364694803	0.5625335057	0.0277843478	0.1263531124	0.4135282317	0.0148378716	0.3857427647	0.2303619418	-0.2647071771	0.2415595491	-0.0591713033	0.3113916959	0.471492168	0.7828838639	0.1893208881	0.972204752	0.3305966981
D8B26_000320		conserved hypothetical protein	CIMG_05235	hypothetical protein			0.005858166	0.5726916308	0.0012079617	0.9576692438	0.0015583542	0.4287462896	0.0156356794	0.5730536765	0.1455559614	0.8464096736	0.3062957061	0.6941597978	0.9519118947	1.4936762529	2.3787619338	1.9620094246	-2.607972888	-0.4407151973	-0.6246270831	-3.0327714399	-1.4260645064	-1.631040598	-1.3568560485	-1.6822976765	-2.7442851772	-0.017787602	-2.3916484587	0.433106845	3.6012666267	-0.1699490504	-0.8777905236	1.785744666	1.6011212839	-0.9237305977	2.5813222923	0.3249855871	3.7655419348	-3.1273121456	-0.8303391908	-3.9576513365	0.1181759756	-3.8394753609	1.340720412
D8B26_000321	CDC3	septin AspB	CIMG_05234	septin AspB	HISTO_DA.Contig93.Fgenesh_histo.365.final_new	cell division control protein 3	0.0564905038	0.0100258012	0.2794674224	0.4948354219	0.8705975606	0.0249530884	0.0032601341	0.200810415	0.1565555262	0.9045645031	0.2293973349	0.6749503922	0.9854863812	-0.2709482033	-0.3037725873	-0.2897747104	-1.1083307518	-0.995010247	-1.0726634454	0.2157878291	0.0280393274	0.2974043056	-0.0486840746	-0.3163339755	-0.2953147119	1.0816959234	1.2800921956	1.0761842578	0.7113124444	-0.6062135836	0.8158791427	-0.0137414233	1.1691924264	-0.3486416544	0.8280063845	-1.2951115209	-0.5390533475	-0.7702091557	1.2369923433	0.4667831875	-0.3971053171	0.0696778705	1.3708225175
D8B26_000322		conserved hypothetical protein			HISTO_DA.Contig93.Fgenesh_Aspergillus.127.final_new	hypothetical protein	6.99162111407239e-05	0.58322014	1.06090532523196e-05	0.0039992465	4.35357655135743e-08	0.1367175226	8.65807358323206e-07	0.5712153658	0.0001146017	0.9959923807	0.0001032716	0.6466507637	0.0007470836	1.8119828911	2.0588887308	1.9321440574	0.5841312744	0.3187340524	0.5281178867	0.128554061	0.3258295509	0.3613317405	-0.9320641325	-1.4415377081	-1.0848120513	-1.1438099642	-0.1289737139	0.1657793888	0.1533161696	-0.4995048067	0.1912030966	0.1702401119	0.1340620038	-0.2753126604	1.4246031328	-1.5895326699	-3.1933704416	-1.4554347324	-0.2020849079	-1.6575196404	-1.4427835966	-3.1003032369	0.8022798772
D8B26_000324	MRPL16	mitochondrial large ribosomal subunit protein L16	CIMG_05231	ribosomal protein L16	HISTO_DA.Contig93.Fgenesh_histo.171.final_new	60S ribosomal protein L16	2.69438200222275e-05	0.0090116628	0.0309967976	0.4791761487	0.199422498	0.0814269938	0.3099633779	0.7942710134	0.6286209332	0.4080326433	0.0566424273	0.5724670841	0.8018001524	-0.0631267154	-0.2289607262	-0.1175828669	0.9451977693	1.0700177838	0.9515562775	0.3868461869	0.2033654816	0.3738347102	-0.0614012481	-0.1013196649	0.4890414765	-0.1023159996	-0.4010103882	-0.5033388286	0.0760061269	-0.0832238757	-0.5388128475	-0.4395767427	-0.1859617821	-0.9354791201	0.1142764065	-0.4602816258	-0.3877497876	1.1265550606	-0.6686234805	0.4579315801	-0.1984100275	0.2595215526	-0.4562484258
D8B26_000325	RFC5	hypothetical protein	CIMG_05230	replication factor C subunit 5	HISTO_DA.Contig93-snap.158.final_new	activator 1 subunit 5	0.0616646769	1.65920672434428e-05	2.58283426052644e-07	0.0394076478	2.32605533851905e-05	0.1122310988	5.19670989216336e-07	0.035442719	0.003181909	0.1841749936	0.4672962039	0.8494179287	0.2975297713	-0.6683538171	-0.7124893693	-0.7766043343	-0.4824325846	-0.2216164016	-0.2474761492	0.9003804243	0.8613266764	0.770550698	0.5519699777	0.2279195698	0.3046991752	0.6490267297	0.9072064981	0.6757692928	0.2634172979	-0.2260593744	0.0674569831	-0.3161868764	0.1290675296	-1.3285053991	0.1193826158	-0.6288746786	-0.819574484	0.4047061172	1.1587606037	1.5634667209	-0.4820539595	1.0814127614	0.3830951487
D8B26_000326	COX11	mitochondrial cytochrome c oxidase assembly factor	CIMG_05229	mitochondrial cytochrome c oxidase assembly factor Cox11p	HISTO_DA.Contig93.eannot.2098.final_new	mitochondrial cytochrome c oxidase assembly factor	1.63976813413694e-11	8.886449014255e-06	1.17493873130679e-08	0.8266357262	1.66555113945524e-08	0.020899851	2.48181542747584e-06	0.0705482243	4.18314505119129e-08	0.0416486753	0.0001468446	0.9378197973	0.0009085043	-1.1997288179	-1.2236708233	-1.1332177891	1.4187751545	1.5810658647	1.3929132497	0.3599225956	0.3761991612	0.2334108967	0.320150623	0.2622674402	0.2259848319	-0.1093747697	-0.2711317954	-0.2923496888	-0.0987691914	0.4071804713	0.2712220605	-0.4977025344	0.0490478294	-0.7881345034	-0.3025174494	-0.5264326769	-0.4551101389	2.6502343309	-1.1400155122	1.5102188187	-0.0558259549	1.4543928638	-0.4936216609
D8B26_000327		conserved hypothetical protein	CIMG_11493	hypothetical protein			0.8827668466	0.3028103971	0.3455900017	0.2613730824	0.0312759724	0.8147475244	0.0158717364	0.2024001111	0.7385490363	0.1893164556	0.0081709058	0.9519658047	0.0361063895	-1.0226022921	-0.4423711928	-1.3445505292	-0.3847118953	-0.8288889166	-1.860797709	0.123375357	0.0007298804	-0.992742106	0.4658670146	0.4507655073	0.543106153	0.9830809694	1.0160371052	0.1298220232	-1.5417945948	-1.4061196763	0.2079669454	1.0350008673	1.1019162522	1.0100237778	-0.9767764284	2.7892546794	0.9444088082	-0.1108873332	0.74643419	0.6355468568	0.7889851766	1.4245320334	0.1955752857
D8B26_000329		HD domain-containing protein	CIMG_05226	phosphoribosyl-aminoimidazole-succinocarboxamide synthase			0.2155638677	5.75839058454537e-07	5.07305980621772e-08	0.8315689555	7.97610387347338e-08	0.0009658747	5.96274755908832e-10	0.8753366767	2.34046138705937e-09	0.9717606081	1.98850134451308e-09	0.4255944573	1.18237142208505e-06	-1.8889248901	-2.6943474833	-2.0880163794	-1.6905665545	-1.8452369586	-1.8095824672	0.0479571602	0.3422636106	0.2962135215	0.2816182523	-0.0843511822	0.3626749646	1.054724093	0.7579980821	1.2843397685	0.9611166169	0.8614134725	1.267643766	1.0699602184	1.047521306	1.1525793312	1.0530651626	0.1818503788	0.0780862102	0.4284109198	2.0147341788	2.4431450986	-0.0607256119	2.3824194867	0.8848989664
D8B26_000330		integral membrane protein	CIMG_05224	integral membrane protein			0.4036063235	1.81499634310859e-05	4.86148654986867e-05	0.0092186115	3.83013915852136e-07	0.0026816319	0.0004265411	0.1554709623	1.98588242412209e-05	0.162129388	2.69069227628686e-07	0.5284280585	8.06868156199452e-05	-1.765206853	-2.4207158108	-1.9139412029	-2.6525631305	-2.2462764969	-2.6606722164	0.1208523635	0.6047140774	0.076962327	1.1111018792	0.8840272775	1.8810269925	-0.320929929	-0.2520998405	0.2207002119	1.709250729	0.4401321797	0.3402568044	2.0113132639	0.7479852856	1.5998798699	1.4694818085	0.4925485816	0.5221718283	-0.4968409399	2.7844178934	2.2875769535	1.0372273202	3.3248042737	-1.4032989237
D8B26_000331		integral membrane protein	CIMG_05223	integral membrane protein	HISTO_DA.Contig93.Fgenesh_histo.164.final_new	integral membrane protein	0.0078739865	5.55722589823955e-07	2.22641236891329e-09	0.9375699737	2.89255023437099e-09	1.51625382150423e-06	0.3048607479	0.9825371282	0.3604785872	0.1665564081	0.1050675127	0.8807310937	0.4231748316	0.4539163165	0.6112701568	0.5154352578	-0.1656106492	0.2293071173	0.0453952315	-1.3990126693	-1.6955577544	-1.3119419219	-1.2906777005	-1.6393422852	-1.3441346985	0.0285083292	0.6093684066	0.4416017501	0.6576208569	0.0594194651	0.3243197849	0.7021578968	0.704257388	1.1008181259	0.7556494443	0.5543541026	1.0528780486	-0.4864393177	-1.5036113194	-1.9900506372	0.027643058	-1.9624075792	1.7894684494
D8B26_000332							0.5137491679	0.0143320248	0.0464105062	0.0663762813	0.0004312082	0.000132829	0.0177917593	0.9236472547	0.0483169015	0.6582802604	0.0072327861	0.7599044873	0.0033376736	-1.1357254214	-0.0249796053	0.1272888423	-0.0503760475	0.1359904662	0.0964684897	-2.7971026943	-0.9008891436	-1.7579419318	-4.2911123044	-4.6165539323	-2.5086164315	1.2518284756	0.7826197423	1.1789703229	2.4325451173	0.0657196952	0.7115151767	1.0531222714	1.4742199501	2.1192930699	1.2320285372	1.7830467541	3.6386406011	0.4240810576	-1.8828689799	-1.4587879224	-2.0316061562	-3.4903940786	4.9401164126
D8B26_000333		conserved hypothetical protein	CIMG_05222	HLH transcription factor	HISTO_DA.Contig93.Fgenesh_histo.160.final_new	HLH transcription factor	3.78367111530608e-09	4.6302393336919e-05	1.20515530101917e-11	0.0382343236	2.57916749452089e-12	0.2006748919	1.01602948670832e-11	0.0176341618	5.61100276888816e-09	0.4885506537	2.35711075141412e-08	0.8824122845	7.45762692823872e-07	2.0048326081	2.0928877763	2.0252496263	0.339935309	0.1707774688	0.237918921	-0.8949235008	-0.7025521959	-0.4882867201	-1.123268449	-1.0082758005	-1.4527502284	-0.8712405708	-0.7698788517	-0.8884768345	0.1333629811	0.1403957482	-0.2037686477	0.1222626408	-0.2547262001	0.6614359033	-0.3084725236	0.1618144212	0.8757471189	-1.7934527783	-0.9395832772	-2.7330360555	-0.4889087309	-3.2219447863	0.3318506622
D8B26_000334	FTA7	conserved hypothetical protein	CIMG_05221	kinetochore protein Fta7	HISTO_DA.Contig93.eannot.2069.final_new	kinetochore protein fta7	3.00146199919086e-05	0.2437344442	1.629976469585e-06	0.2151281087	1.33368894776048e-07	0.7619287473	7.39144032067024e-08	0.2697970646	1.32014782775082e-05	0.4912917398	0.0002066177	0.845380864	0.0007559216	-0.8040361434	-0.9480990474	-0.8235016779	-0.0931554322	0.0137143228	-0.1030154133	0.1679374254	0.1398115498	0.0155667303	0.3474667777	0.2573806811	0.2963521566	0.399869589	0.3453053717	0.3325014865	-0.2637423961	0.4799259918	0.1254376178	-0.3020714052	0.0972997864	0.123117228	0.281238017	-0.3373084991	0.2520052825	0.7955081963	0.1678140263	0.9633222225	0.1932644033	1.1565866259	0.0594692692
D8B26_000335	RDS2	Zn cluster transcription factor Rds2	CIMG_05220	Zn cluster transcription factor Rds2	HISTO_DA.Contig93.eannot.2066.final_new	Zn cluster transcription factor Rds2	0.1944821774	0.0001419209	2.9514314254123e-06	0.6005998995	1.27224125604197e-05	0.1911331849	0.0005944698	0.6805578985	0.000170765	0.3911495852	6.3693116310532e-06	0.7672046008	1.94400255623608e-05	0.7075890306	0.6607452573	0.6866801612	0.4940939227	0.4775802503	0.4166178241	-0.2559957423	-0.3912656571	-0.324864897	-0.121847472	-0.144100051	-0.361173328	0.4286461256	-0.0921791855	-0.1703313507	-0.1988776372	0.0144063131	0.0110552917	-0.3346156644	0.0670190942	-0.4610740718	-0.5491841635	-0.4102972645	-0.1486267858	-0.220638315	-0.7880889928	-1.0087273078	0.1104307845	-0.8982965233	0.2669929728
D8B26_000336		predicted protein	CIMG_11491	hypothetical protein	HISTO_DA.Contig93.Fgenesh_Aspergillus.78.final_new	hypothetical protein	5.38146033693313e-08	0.0021889498	4.33276876672379e-10	0.9068659671	6.28420055954877e-10	0.1826414436	2.59626561387911e-10	0.1120767309	1.83708719569893e-07	0.9697545308	1.2017749647042e-07	0.8494179287	2.5320663720417e-05	2.38290599	2.3413702269	2.5596890667	0.2764454205	0.2248685093	0.7416514376	-0.6860099173	-0.3832453332	-0.6759502742	-0.6477159759	0.0401884214	-1.1037924515	-1.253774159	-0.6851924707	-1.2723031024	0.1838027826	-1.4237468835	0.0952775412	-0.0593019307	-0.2693479097	-0.5513432675	0.2633941218	-0.4079800827	0.3101102405	-2.0026640632	-1.0100738129	-3.0127378761	0.0568485094	-2.9558893667	-0.5713001022
D8B26_000340	MOB1	protein kinase regulator	CIMG_05217	protein kinase regulator	HISTO_DA.Contig93.eannot.2090.final_new	protein kinase	0.6437792062	0.4184110117	0.1676713309	0.078829129	0.0011824299	0.0005211995	2.33843799430906e-08	0.0047762295	0.000173382	0.3253576893	3.30948174759722e-06	0.561396561	0.000418987	-0.7661009779	-0.8177170022	-0.6973389463	-0.822021036	-0.474938527	-0.6995778422	-0.4480451969	-0.4629247186	-0.5357571504	-0.0562503721	-0.3263140619	0.3019259386	0.7503395555	1.4971622064	1.4262169549	0.2731788712	-0.1422913019	0.266760469	0.3864468425	0.8219356136	0.2075497818	0.2788431326	0.2153444349	-0.1764266677	0.0933898072	0.1857912842	0.2791810914	0.468467015	0.7476481063	1.2442613641
D8B26_000341		ATP synthase oligomycin sensitivity conferral protein	CIMG_05216	ATP synthase F1, delta subunit			2.07419113174022e-07	0.5317038832	7.49254708534705e-07	0.5929540856	2.67118640126595e-06	0.4869892146	1.59474425031688e-05	0.942784777	2.72722886745734e-06	0.7652973585	8.01452770581426e-06	0.3857917959	0.0011460644	-1.7008238439	-1.7245241962	-1.7695495337	0.8778957729	1.1875958571	1.1423455078	0.7677811249	0.7686626795	0.7700113731	0.422781101	0.012365663	0.9351218789	0.0624677081	0.042623155	0.2058690352	0.4842740639	0.0538509287	-0.2779365971	0.1771565521	-0.01334639	-0.1718894474	0.2430844977	-1.0238724245	-1.4719444661	2.7982987461	-0.2974452119	2.5008535342	-0.29493937	2.2059141642	-0.3737886712
D8B26_000342		conserved hypothetical protein	CIMG_05215	hypothetical protein	HISTO_DA.Contig93.Fgenesh_histo.107.final_new	hypothetical protein	0.1406875048	0.0609148124	0.6569406974	0.2556287226	0.0834235499	0.876029116	0.0550050698	0.513896365	0.0124857158	0.141712284	0.8014906717	0.217227262	0.0085000593	-0.3735566496	-0.0753522024	-0.5337328991	-1.1525875761	-0.6723436576	-0.5944805833	-0.3957793215	-0.1538602926	-0.070137095	0.2040474545	0.3197520922	-0.1176722045	0.2613754701	0.3738877803	0.0449667462	1.608126274	-0.2995262392	0.3675303961	-0.5529926875	-0.3416873933	-0.2611126716	1.1816559402	0.4525662379	0.780913082	-0.4627142311	0.5900004661	0.1272862351	0.3538002397	0.4810864747	0.0625811555
D8B26_000344		conserved hypothetical protein	CIMG_05213	hypothetical protein	HISTO_DA.Contig93.Fgenesh_Aspergillus.43.final_new	hypothetical protein	3.72549269955506e-07	0.0050961944	2.01424366611617e-09	0.163413811	1.95610197516799e-10	0.0482959204	4.89448441221843e-09	0.5000006573	3.87443699099739e-09	0.3954009046	5.07915784232344e-10	0.6468369224	6.10279610175939e-08	1.0754496367	1.1611424056	1.0755409148	0.3727711458	0.0393230959	0.2193152182	-0.1552115947	-0.1970994309	-0.116990515	-0.3322992706	-0.3187057548	-0.3905338955	0.0383206468	-0.0866111888	-0.1505194985	-0.1208525887	-0.365674719	-0.1216625965	-0.4250645914	-0.3939869015	-0.2406331032	-0.3624809255	-0.0851600976	-0.1183763916	-0.8920571081	-0.3698297501	-1.2618868582	-0.1915075215	-1.4533943797	0.2831624687
D8B26_000345		diphthamide synthesis protein	CIMG_05212	diphthamide biosynthesis protein 1	HISTO_DA.Contig93-snap.140.final_new	diphthamide biosynthesis protein	0.0029825938	0.0093748942	3.06391003132698e-06	0.0733585012	6.42427969632112e-08	0.3027650472	1.07785121502048e-08	0.8834276245	1.54644375585306e-07	0.8602141442	9.85939189479569e-08	0.3568239358	6.14481875758051e-07	1.1402576886	1.1486331107	1.2216801113	0.7713687866	0.6496646229	0.6725870041	0.3776179974	0.2153304826	0.2191297361	0.199187344	-0.1101474734	-0.2599911493	-0.5868394294	0.0556987346	-0.231455304	-0.065159533	-0.4428241874	-0.3747717002	-0.1956075082	-0.4688695906	-0.6832661618	-1.1024859456	-0.8875169319	-1.2622207043	-0.4728332505	-0.4269937521	-0.8998270026	-0.3250159476	-1.2248429502	-0.2134568704
D8B26_000346		conserved hypothetical protein	CIMG_05211	hypothetical protein	HISTO_ZU.Contig2.genewise.10.final_new	hypothetical protein	0.0880626666	0.0590590384	0.0008837654	0.4497991288	0.0001502751	0.2033986213	0.0054916848	0.033130967	0.613322177	0.2505221634	0.0115912221	0.6236068569	0.4244079577	0.8971895433	0.0709962737	1.0078807191	-0.2718823584	-0.1796380221	-0.1527828117	-1.6400973819	-1.6183529491	-1.0002068028	-1.7901525907	-2.3020073429	-2.1134513819	-1.6734765655	-0.7297877679	-0.4761094387	2.5960637366	-0.6032455926	0.8636873353	2.3568133164	0.9814116175	1.8977867591	1.7929307913	0.3391480219	1.7472828919	-0.8674312013	-1.209850072	-2.0772812733	-0.6689449908	-2.7462262641	1.1194528762
D8B26_000347	HCL1	hydroxymethylglutaryl-CoA lyase	CIMG_05209	hydroxymethylglutaryl-CoA lyase	HISTO_DA.Contig93.Fgenesh_histo.97.final_new	hydroxymethylglutaryl-CoA lyase	2.17671309091451e-07	0.0001715619	0.0070332993	0.3056202082	0.000290877	0.1460692322	0.0227768106	0.7769391788	0.0821283035	0.3565503697	0.8765536488	0.98842096	0.869536141	-0.5571147361	-0.5195634113	-0.5768941131	1.3279359872	1.2845724753	1.2363311445	0.0269619954	0.1297071316	0.0967707735	0.4038160848	0.2166161859	0.534275272	0.5564507114	-0.405825748	-0.2543537382	-0.4800545248	0.4689302489	-0.3490651183	-0.5429518481	-0.6514307937	-0.3832119793	-0.5112888724	-0.4360149293	-0.6145981977	1.835370028	-1.1998480226	0.6355220053	0.3078023182	0.9433243236	-0.4376903278
D8B26_000348		hypothetical protein	CIMG_05208	hypothetical protein	HISTO_DA.Contig93-snap.137.final_new		2.21663161692301e-05	3.48769374821295e-05	0.8908537152	0.7941339578	0.6222043139	0.2122940987	0.2859325896	0.4755648767	0.8932264691	0.9757061828	0.9589103558	0.9282108021	0.7658550801	-0.1309105279	-0.2179140362	-0.1424144185	0.7640537808	1.1016761063	0.7201305958	-0.0881659948	-0.169515055	-0.1494383981	-0.1716281997	-0.1816845786	0.1722832066	-0.3719925345	-0.3803495819	-0.3758611146	-0.6340370182	0.5725596862	-0.196913811	-0.4921194411	0.0428406927	0.2719044741	-0.0915614205	-0.2464703928	0.395527981	1.0257304213	-0.9986755342	0.0270548871	0.0691817678	0.0962366549	-0.3092331549
D8B26_000349	ARG8	acetylornithine aminotransferase	CIMG_05206	acetylornithine/succinylornithine family transaminase	HISTO_DA.Contig93-snap.136.final_new	acetylornithine aminotransferase	0.0003417062	0.5730703836	8.57012768918355e-05	0.1797031827	2.65521365134244e-06	0.0087492532	0.0055193677	0.1339605276	0.6615778142	0.4478376894	0.3531328484	0.3178362345	0.00819879	-0.3224548923	-0.1934082596	-0.4520343386	0.7181703463	0.4036609267	0.5266772731	0.6987730067	0.7249729559	0.6361925298	1.1087057957	0.937161946	1.1005035581	0.1387683206	0.3703626007	0.3667983261	-0.2159290267	-0.3759632071	-0.1455025347	-0.3495546083	0.0019347739	-1.2583869059	-0.5281677956	-2.3926743927	-1.4986063979	0.8747883513	0.1360801734	1.0108685247	0.3653689513	1.376237476	-0.7614809422
D8B26_000350		lipase	CIMG_05205	lipase	HISTO_DA.Contig93.Fgenesh_Neurospora.11.final_new	hormone-sensitive lipase	0.6774499189	2.19200114352166e-10	1.45497060228285e-11	0.1239201165	3.79465872313087e-12	0.2151027313	1.2577310219712e-11	0.1633369925	4.62900238528076e-10	0.2423220735	1.96482149696873e-09	0.9515230662	4.01156455854394e-08	2.38154464	2.3436869157	2.2738757773	2.3493150196	2.1084713447	2.1972179022	-1.1442094623	-0.9103427942	-1.0228456443	-1.5203025738	-1.2958834438	-1.3277916438	-1.4624680125	-0.8731895549	-0.8703522396	-0.6223275599	-0.6931035189	-0.6410030125	-0.6097360384	-0.2593221451	0.3361405265	-0.1523715906	-0.4278171187	-0.1571857725	-0.1122427263	-3.2460211619	-3.3582638882	-0.3550870714	-3.7133509596	0.3074868565
D8B26_000351		golgi integral membrane protein	CIMG_05201	protein btn1	HISTO_DA.Contig93-snap.134.final_new	golgi integral membrane protein	0.1430701892	1.97300788135986e-05	0.0003120814	0.9586127878	0.0003959967	0.1296270965	0.033736789	0.5528086141	0.0094669821	0.698724329	0.0014639146	0.7792559153	0.0018928539	-0.6997918892	-0.4099810835	-0.6122621523	-1.034879089	-0.7887004367	-1.0040619612	0.0976395581	0.5504684665	0.2981435296	0.1604070338	0.291645179	0.4542704849	-0.004932094	-0.2629830084	-0.0235078048	0.1217281967	0.2112329338	0.1129055666	0.1345051725	-0.2053237351	0.9866120955	0.0731011076	1.0765360213	0.4772279081	-0.3642202393	1.2568757812	0.8926555418	-0.0158429299	0.876812612	-0.3851715601
D8B26_000353		conserved hypothetical protein	CIMG_05199	hypothetical protein	HISTO_DA.Contig93-snap.133.final_new	possible extensin, Rxt3 and LCCL domain-containing protein	1.42621912645244e-05	0.3544665577	1.53621328669238e-06	0.3606743755	1.77597914322021e-07	0.6291237283	6.31417062620097e-07	0.8278776917	7.33011128597986e-06	0.3557636274	4.14422527308314e-07	0.300435687	0.0010177955	1.2051284957	1.3244942605	1.2604094499	0.2591518813	-0.2237166361	0.1582440256	-0.2179888425	-0.0483852789	-0.1649678903	-0.3544635543	-0.1284469413	-0.6446579589	-0.3773452964	-0.0353334337	-0.290831086	0.3134041848	-0.7690354942	-0.089194427	-0.4073024056	-0.3616035067	-0.8721000953	0.5556907502	-0.2299332734	0.1387830726	-1.1999021765	-0.2080179237	-1.4079201002	-0.2338462221	-1.6417663223	0.1404682707
D8B26_000354		hypothetical protein	CIMG_05198	endoplasmic reticulum-resident kdel protein	HISTO_AAD.Contig1.eannot.1032.final_new	DUF821 domain-containing protein	0.272690475	0.1958328526	0.8246001799	0.1900601075	0.0902846049	0.2669879268	0.0056267554	0.5608946697	0.0881092433	0.4616367063	0.0047095845	0.9091442473	0.0077104055	-0.9117000572	-1.1246733915	-0.6580236581	-0.6706293016	-1.3908968817	-2.7592333386	-1.1755982022	-0.5552163318	-0.5573755404	-0.064181209	-0.3896228369	0.803784006	0.3121386329	0.8754005732	1.0144484024	1.3764625623	-0.6347039076	0.0980272106	1.1145389314	0.6509395995	1.0136129887	2.5418732699	-0.13976927	1.2303977498	-0.7522312796	0.8910648076	0.138833528	0.8311957287	0.9700292567	0.6613243798
D8B26_000355							1.58832804251752e-09	0.0014249393	3.82532079137498e-07	0.0004168909	0.0244085785	0.982608375	0.0206637692	0.5485056609	0.0016568023	0.5406993607	0.0172054836	0.6612312687	0.2854015334	-1.1295011297	-1.1773857348	-1.1821559704	2.802015562	2.561496511	2.646628262	1.2591694298	0.9356120908	1.3059488879	-0.4551724259	-0.5106197391	-0.564378649	-0.5745637589	-0.5309140252	-0.3886594961	-0.3555798384	-0.2225618176	-0.110251785	-0.801397115	0.0437163647	-0.7099886008	0.096281889	-1.4579596819	-1.4797792294	3.8352608066	-1.5069764078	2.3282843989	-1.6757235552	0.6525608437	0.0098631713
D8B26_000356		conserved hypothetical protein	CIMG_05195	hypothetical protein	HISTO_DA.Contig93.Fgenesh_histo.77.final_new	hypothetical protein	5.70288198938677e-10	0.0424394085	5.39459208162948e-11	1.55801826385111e-06	1.08022078084506e-13	0.8244578274	1.45958571003805e-13	0.18847466	5.00592318175772e-13	0.2745286076	1.34882827078826e-12	0.4250055371	1.857659181446e-10	-1.6087419286	-1.8390870345	-1.6278428123	-0.4441712227	-0.3706698908	-0.5253787	-0.2281736667	-0.0753329526	-0.3374686759	0.7976120674	0.7085406383	0.7634708894	0.7580924494	0.7100301657	0.6788134315	0.5405625945	0.466214659	0.4984010152	0.3405953153	0.4244913652	0.1907260196	0.1171289817	0.1154496756	-0.053262384	1.2440548741	0.2342558708	1.4783107449	0.9692567295	2.4475674744	-0.0419053331
D8B26_000357		alpha/beta hydrolase	CIMG_05194	alpha/beta hydrolase	HISTO_DA.Contig93-snap.60.final_new	alpha/beta hydrolase	0.0019170974	0.584397839	0.0044557673	0.144654903	0.1573547617	0.0271601068	0.1599433763	0.7377659322	0.5215096399	0.6252167761	0.1028765149	0.7543374888	0.6135191975	1.2898308311	0.8400671901	-0.4942231589	-3.4792429708	-2.0489508743	-3.8178252608	-2.319079022	-2.2973345892	-2.5023106808	-0.6431636306	-1.3311753379	0.2913353357	2.3259552062	1.2606434146	1.0566014539	-1.1768940517	1.7661357889	1.9513791118	1.0950468289	2.3148137018	2.5973167423	2.5580491161	-0.5462844956	1.3093093513	-3.6796546574	0.7468718638	-2.9327827936	1.7689452111	-1.1638375825	2.1550658781
D8B26_000358		conserved hypothetical protein	CIMG_05192	hypothetical protein			0.0001385261	0.0628115695	0.0111378128	0.0107760328	0.5660303311	0.8935970286	0.7219746047	0.9902156625	0.7385490363	0.7640411618	0.7951125044	0.4613339744	0.0757190969	0.2963514707	0.3254860138	0.2752861815	-0.6824029813	-0.9106247391	-0.820465317	-0.2668127921	-0.3893579003	-0.2861711651	0.4710063096	0.7229966981	0.1405939634	0.2927523005	0.6573878282	0.1911555318	0.1498038392	-0.3161349836	0.8281350435	0.3842553698	0.682445532	-0.3073402931	0.0243989973	-0.7040677125	-0.7586771952	-1.1056865353	0.4928151662	-0.6128713692	0.7485287915	0.1356574224	-0.0515000039
D8B26_000360		conserved hypothetical protein	CIMG_05175	lectin C-type domain-containing protein	HISTO_DA.Contig93.Fgenesh_Aspergillus.15.final_new	lectin C-type domain-containing protein	1.79779202282265e-09	0.0018698783	5.14119085394186e-07	0.312362843	5.68287714789683e-06	0.7393563205	1.35973189021767e-05	0.2490032104	0.0018368313	0.1318410035	2.38874443573913e-06	0.9525465955	6.1070723812047e-05	-0.7037111394	-0.8625034981	-0.7131831269	0.7790610709	0.7070114607	0.7157821055	0.2625696254	0.1144313193	0.2288707782	0.1206673357	-0.046151047	-0.0066108889	0.1598043229	-0.2135325462	-0.0616443888	-0.3177452396	-0.3152288779	-0.235605275	0.0031708736	-0.1291210444	0.3692417876	-0.0906432034	0.2789966804	-0.0439270846	1.4940570353	-0.533533154	0.9605238813	-0.177277521	0.7832463603	-0.0681770196
D8B26_000361		NADPH-adrenodoxin reductase Arh1	CIMG_05174	NADPH-adrenodoxin reductase Arh1	HISTO_DA.Contig93.eannot.2035.final_new	NADPH:adrenodoxin oxidoreductase	1.67510093704457e-11	0.7343803114	9.76162872733479e-12	0.0012895955	2.52663815959278e-10	0.4232703426	8.90476156901539e-11	0.0313792005	2.74652700912925e-08	0.4196309209	2.64106112213487e-07	0.8015437279	5.91973409421258e-05	-1.7881877127	-1.8648382937	-1.7763125221	0.9674926788	0.9341711101	0.9450243541	1.0061004444	0.9321571569	1.1029542001	0.3320158521	0.0948399753	0.5616961657	0.410481282	0.4712602299	0.6161350992	-0.2345941834	0.1019335649	-0.027325175	-0.2470434901	-0.050913708	-0.5610190043	-0.0510838928	-0.4615915282	-1.4133526033	2.7581098632	0.0628838461	2.8209937093	-0.6750692047	2.1459245046	0.1601929221
D8B26_000362		conserved hypothetical protein	CIMG_05173	hypothetical protein	HISTO_DA.Contig93.Fgenesh_Aspergillus.11.final_new	hypothetical protein	0.0332721599	1.91773886285592e-06	1.16203268125195e-06	0.1225220348	6.22030697692464e-06	0.0270787926	4.64244232098057e-07	0.0883975354	5.39048730898699e-06	0.677068576	9.6036432754989e-06	0.5444317408	0.000395482	-5.2088163036	-6.3351096849	-5.5661698768	-2.7835809454	-3.0557449126	-2.8712693924	2.2852635434	2.2663711027	2.3670028942	1.272586191	1.0834943922	1.2477912088	2.1280718049	3.3719122656	3.2311571681	1.5837741049	0.3152853578	2.2073392082	0.3266473113	2.78614169	0.6384326889	1.268855347	-0.5400223812	-2.0194127819	2.7845572494	5.2104316541	7.9949889034	-1.0997115893	6.8952773141	1.7167918405
D8B26_000363		conserved hypothetical protein	CIMG_05172	hypothetical protein	HISTO_DA.Contig93.Fgenesh_histo.45.final_new	hypothetical protein	1.05840778456578e-05	0.2392444688	7.2493821762387e-05	0.0002097094	0.6895240423	0.0583906761	0.0539195499	0.5712153658	0.4414579644	0.8345153507	0.2271472645	0.8678166244	0.6636211021	0.5046942887	0.4316622646	0.4742565919	-1.2015065613	-1.0750550869	-0.9532116919	-0.8263591976	-0.63652502	-0.6699446557	0.4282692732	1.066263983	0.1273491378	0.3562945699	0.0003763557	-0.3222753217	-0.0505222336	0.5778566777	0.2506192067	0.2415548053	-0.0097596329	0.0110380622	-0.3284031062	0.6302730796	0.9730542115	-1.5418593366	0.3606711269	-1.1811882096	1.2726214671	0.0914332574	-0.5583341927
D8B26_000364	SEC17	vesicular-fusion protein sec17	CIMG_05171	vesicular-fusion protein sec17	HISTO_DA.Contig93.eannot.2033.final_new	vesicular-fusion protein sec17	8.64470508074748e-09	0.2625983492	5.86284392880603e-08	0.8681213982	8.11622745378031e-08	0.3568076564	6.00203150738676e-07	0.6058131702	4.43178799375107e-06	0.4900651402	2.80090500749776e-07	0.8738304096	1.46587704003984e-06	-0.8851769137	-0.8650889656	-0.8632373605	0.2740582467	0.491814302	0.441087756	0.22819607	0.269788727	0.1734692158	0.1276097926	0.0847073622	0.3359435327	0.1035549468	-0.0427332495	0.0020132063	0.0465780978	0.0445618737	-0.3218082331	0.1041601975	0.0459636622	0.0252670625	0.3579118265	0.0299270802	-0.2085682362	1.2710661006	-0.1752656813	1.0958004193	-0.036518872	1.0592815473	-0.1694973788
D8B26_000366		conserved hypothetical protein	CIMG_05170	TAM domain methyltransferase	HISTO_JG.Contig207.Fgenesh_histo.35.final_new	TAM domain methyltransferase	4.95234758310784e-10	0.0490716852	5.58939844461952e-11	0.0020040612	4.41992124787921e-09	2.39932702843004e-06	0.1834098044	0.2737146672	0.0096158662	0.9380360633	0.0059224657	0.9675984542	0.0191122185	-1.3873364152	-1.3713688239	-1.2191003763	1.4833599023	1.4801279833	1.3821833201	2.152602883	1.8818658607	2.0990578565	0.9153810068	1.0088132684	0.8941533669	-0.8927287948	-1.3490306276	-0.9487667668	-0.2777618642	-0.7583988008	-0.944656707	-0.501148183	-1.5195283063	-0.3649389704	-0.8395008401	-0.5761210692	-0.3471589023	2.7764841503	0.5935517819	3.3700359322	-1.1066348522	2.26340108	-1.9976336244
D8B26_000367		DUF726 domain-containing protein	CIMG_05169	hypothetical protein	HISTO_DA.Contig93-snap.121.final_new	DUF726 domain-containing protein	5.88677413684368e-09	0.0116971552	1.71493381173689e-07	0.0029311915	0.0002514024	0.0034412107	0.7337983044	0.8882034028	0.9664004328	0.1287455244	0.0052383037	0.4610776311	0.6622136971	-0.48250725	-0.7853508803	-0.7253035593	1.426924856	1.1457303201	1.3308774079	0.9204232266	0.7321559689	0.9037268042	0.1713429746	0.3194562943	0.1009431415	-0.5235742981	-0.7901073397	-0.4766552889	-0.3661542763	-0.8585105805	-0.6800088355	0.0563912533	-0.7813371185	0.6991052996	-0.7186739498	-0.4170152019	-0.2018789682	1.9597400373	-0.4476030777	1.5121369596	-0.6492781149	0.8628588447	-0.7858676887
D8B26_000368							0.1855493755	0.4951259956	0.0381590975	0.8165650504	0.0205460346	0.7315846125	0.0647524362	0.9362503021	0.1084008247	0.7406226452	0.2871960982	0.7048796224	0.0961223584	1.5834945907	0.64768113	0.7067093106	0.7318613037	0.318878904	-0.3280049582	-0.4142212201	0.2807128964	-0.5974528789	-0.4883275757	-0.185737981	-0.8116263669	0.2563796721	-0.0283552941	-0.5728338001	0.2733978868	-2.7608521962	0.6742642845	-0.1884871193	1.332146233	0.1858059746	-2.3315089483	-0.6809550579	2.3970312104	-0.779845868	-0.4701801874	-1.2500260553	-0.2204538441	-1.4704798994	0.3419347363
D8B26_000369	TSR1	pre-rRNA processing protein Tsr1	CIMG_05167	pre-rRNA processing protein Tsr1	HISTO_DA.Contig93.fgenesh_plus.84.final_new	ribosome biogenesis protein TSR1	0.2992105166	1.57750947372042e-05	5.53902772519024e-07	0.0310534832	5.22757229933637e-09	0.4584823787	2.1148060234766e-08	0.5608946697	1.73388420463472e-08	0.0614321366	2.03526483110038e-10	0.4705175798	5.72432003222234e-08	1.2156693718	1.1928335237	1.1923319628	0.992833954	1.0554399626	1.0220896906	0.17113275	0.015899239	0.0101119131	-0.2012600217	-0.3817499768	-0.4074630176	-0.2146188493	-0.1999747731	-0.1350798325	-0.350799802	-0.2531761892	-0.3432291245	-0.8869503822	-0.3346081702	-1.3540049981	-0.5206624101	-0.6800699376	-0.6046948827	-0.1769671895	-0.9565401169	-1.1335073064	-0.3965391604	-1.5300464669	0.1453760479
D8B26_000370	UTP7	small nucleolar ribonucleoprotein complex subunit	CIMG_05166	small nucleolar ribonucleoprotein complex subunit	HISTO_DA.Contig93.Fgenesh_histo.34.final_new	U3 snoRNP-associated protein Utp7	0.1903820137	2.07857836460822e-08	5.29283123891421e-10	0.0474559896	4.76922827175089e-11	0.704779587	3.82517948696022e-11	0.5533222789	1.96801245882372e-09	0.433672547	4.56613114447663e-10	0.2541684674	1.47740815259532e-06	1.4221668884	1.5895844358	1.4982699789	1.189077716	1.338332172	1.3702099728	-0.1571192158	-0.3074834483	-0.2682511789	-0.4337325015	-0.5683517871	-0.8512816185	-0.8647480996	-0.7079080494	-0.5449808269	-0.468473645	-0.2830456913	-0.6489925207	-0.917213275	-0.4456023351	-0.8823809692	-0.6348074663	0.195494508	0.3812369567	-0.2084544019	-1.5408701565	-1.7493245584	-0.3673798983	-2.1167044568	-0.0905358409
D8B26_000371		CobW/P47K family protein	CIMG_05165	urease accessory protein UreG	HISTO_DA.Contig93.Fgenesh_histo.31.final_new	CobW/P47K family protein	0.0141640305	0.0050354239	1.06960901131259e-05	0.4233627351	1.61855709931147e-06	0.5952660376	6.31785193764796e-06	0.7410400958	8.832763326335e-05	0.4853292973	5.22365614790903e-06	0.9290305224	5.45380408226271e-05	-1.1918901104	-1.0094185189	-1.0135891805	-0.5104198508	-0.5759149088	-0.383867338	0.039260194	0.3815275752	0.0876430364	0.2979690761	0.0924326506	0.7118291476	0.5294275463	0.0336469152	0.1023203982	-0.003972803	0.4800056258	-0.0204559969	0.5402628995	-0.248639254	0.5834839064	0.5178153113	0.6686090235	-0.108065345	0.5865175836	0.6584342253	1.2449518089	0.2060742307	1.4510260396	-0.1521474862
D8B26_000371_1							0.0019112673	7.45758947987403e-07	1.8392835283844e-09	0.8063062268	9.89348149827037e-10	0.4964190643	2.59309945022183e-09	0.8869415024	1.94561944874968e-09	0.6764634876	5.70021191349901e-10	0.6910145151	1.55011088225797e-08	-1.7908994377	-1.777335384	-1.8750065954	-1.1724294588	-1.0943640577	-1.1376647482	0.632352391	0.5271293827	0.6274614716	0.5516305667	0.376954664	1.0850194949	0.7451761545	0.233052557	0.4086894527	0.6427985004	0.3905372458	0.0752390962	0.5659221571	0.1030732621	0.949077042	0.4232706582	0.3606963887	0.149619196	0.6791808948	1.7301778397	2.4093587344	0.0905420923	2.4999008267	-0.2311375324
D8B26_000372		PTAB	CIMG_05164	PtaB protein	HISTO_DA.Contig93.Fgenesh_Aspergillus.354.final_new	PtaB protein	0.0012511856	0.0465657296	7.47296028511297e-06	0.36412056	9.87920911734756e-05	0.9906256126	8.04963209166798e-05	0.690246232	1.80443014140717e-05	0.7860804233	3.83431572892242e-05	0.8631239986	5.84083856108208e-05	0.8264254932	0.7340139169	0.8680025519	0.196777667	0.014518605	0.1059816279	-0.2974955516	-0.2793399143	-0.3315174807	-0.0240139123	0.1259457935	-0.3363881772	-0.3324116974	0.0366628732	0.0113408851	-0.3043298163	-0.4665128845	0.1728957504	-0.0849342865	-0.0205149145	-0.2276417487	-0.4129617585	-0.1783512984	0.2038482769	-0.7019274603	-0.4092807168	-1.1112081771	0.2142290637	-0.8969791135	-0.003242425
D8B26_000374		conserved hypothetical protein	CIMG_05151	mitochondrial AAA ATPase	HISTO_DA.Contig93.Fgenesh_Aspergillus.350.final_new	spastin	0.0013576543	3.38630895601337e-05	0.0397053415	0.0022093448	2.41667958200184e-06	0.0934657943	3.50272525730485e-08	0.4148535078	1.72634673112789e-08	0.3073292764	1.42404344796984e-09	0.790335107	1.27701570448025e-07	0.8221087229	0.9290141223	0.8222815705	1.5371471803	1.4483114981	1.4237069044	0.5512351418	0.4276637703	0.5713700446	0.026743106	-0.0777837902	-0.3112595882	-0.4733775502	-0.4315704969	-0.4133681725	-0.6142640514	-0.8986976217	-0.4628912048	-0.9153647099	-0.6412331823	-0.9871632714	-0.3749755501	-1.0875356392	-0.8700972321	0.6126020126	-0.9554646041	-0.3428625914	-0.6412951383	-0.9841577297	-0.3140828937
D8B26_000375		conserved hypothetical protein	CIMG_05150	hypothetical protein	HISTO_DA.Contig93-snap.114.final_new	hypothetical protein	1.25304410922642e-06	0.0031673416	0.0015069772	0.0865743006	1.46234117430347e-05	0.3524638694	1.16715607742315e-06	0.3726485742	7.09670040557247e-05	0.2941359707	1.05702775323717e-06	0.5375975654	0.0007241184	-0.8921238725	-0.781718864	-0.7736394189	0.3332773645	0.2624234215	0.2328140271	-0.2753489518	-0.2736323375	-0.2231567202	0.12052617	-0.1276697338	0.1919535374	0.5686439851	0.0842955232	0.1456023624	-0.1654885982	0.3308179445	-0.0006895588	0.4056920436	0.0382721795	0.4805284163	-0.3201061475	0.2793088939	0.3594183341	1.0946680262	-0.5351243497	0.5595436766	0.3259113189	0.8854549955	0.1955666448
D8B26_000377		conserved hypothetical protein	CIMG_05128	hypothetical protein			2.01590689279413e-08	0.4335410508	7.45811601412544e-08	0.3961823285	4.15459462847207e-07	0.8844985107	5.1522836043804e-07	0.7299851769	2.11906825611946e-06	0.3169563618	5.89281746926462e-08	0.3247848	0.0001691091	-1.3924637952	-1.3613667735	-1.4482819085	0.489922163	1.0281922326	0.4294245586	0.5052786822	0.3395344395	0.4712542583	0.1221921188	-0.1100837153	0.4860034767	0.0322784524	0.0959457058	0.2581436298	0.0676883755	0.1719564474	-0.2114454817	0.6570959347	0.4540235154	0.0143390171	0.1588832226	-0.2059252719	-1.0525892845	2.0511518339	-0.2123511009	1.8388007331	-0.2586102351	1.580190498	-0.0541495142
D8B26_000378							0.3211855039	0.0305168164	0.0022329589	0.9225509022	0.0018253863	0.1367175226	5.90497102033186e-05	0.1072505912	0.0226754061	0.9500072005	0.0316739151	0.5238726749	0.6504729056	1.806832253	1.92139978	1.3602573614	0.3940965768	1.30355651	1.4540636633	0.2103061244	-0.0089575423	-2.0884027518	-0.591825781	-0.2651907124	-1.6166848303	-1.6975421771	-2.8490106125	-3.4836869275	-0.7629861227	0.9576512965	-0.5981870833	-0.9935455827	-0.4412033707	1.4262621705	-0.1979679564	1.452585934	3.308179781	-0.6261041734	-1.7296892134	-2.3557933868	-0.1310430805	-2.4868364673	-1.8958758686
D8B26_000379	MUS7	conserved hypothetical protein	CIMG_05124	hypothetical protein	HISTO_DA.Contig93-snap.113.final_new	DNA repair protein Mus7	0.7727727234	0.0324687125	0.0125681175	0.3238607455	0.1532027934	0.0482230286	0.0005786283	0.1639302476	0.14508605	0.4419562931	0.9368993994	0.7733029013	0.5170352505	-0.3270933562	-0.2507687747	-0.2761251698	-0.1168145319	-0.2117328898	-0.2691206439	0.5088961135	0.3532646857	0.5240932489	0.2001835185	0.3057011658	-0.1443567866	0.5092347657	1.0921477478	0.8737858418	-0.2201190862	-0.7212090986	0.7752786568	-0.2325683929	0.6522987029	-0.9119112632	-0.2016680418	-0.7881533487	-1.1232430634	0.0848543315	0.6615894513	0.7464437828	-0.3436027771	0.4028410057	0.7155026522
D8B26_000381		conserved hypothetical protein	CIMG_05122	ino eighty subunit 2	HISTO_DA.Contig93.Fgenesh_Neurospora.298.final_new		3.76262848186883e-08	0.0965868345	2.30136079133325e-09	0.1992975012	2.66916040451533e-10	0.3635918423	6.87529090848894e-11	0.0283901719	1.78120377767575e-08	0.4007978549	1.96034609763808e-09	0.5245207389	4.17604273786432e-07	1.3877626938	1.3801763918	1.3649383048	-0.0673221858	0.1656862705	0.1232754273	-0.1408827721	-0.2186393281	-0.186213659	-0.4274221209	-0.3080145377	-0.4502849417	-0.3765691816	-0.5678686378	-0.7411709331	-0.1989241318	0.0830521836	-0.1097121185	-0.5700028536	-0.0399708032	-0.0948690701	-0.1422760411	-0.0298397879	0.1650918322	-1.3062988307	-0.2531119332	-1.5594107639	-0.2161468838	-1.7755576477	-0.162260832
D8B26_000382		conserved hypothetical protein	CIMG_05121	peroxin 14/17	HISTO_DA.Contig93-snap.111.final_new	peroxin 14/17	0.004689617	4.95355197062513e-05	5.23895353647857e-08	0.0313212731	1.37286305587883e-09	0.510139281	6.44385023978055e-09	0.7177186652	3.99658068421902e-07	0.8402991198	5.60614426582291e-07	0.432305092	0.0018089075	0.889630488	0.9344704968	0.9629112692	0.6252110647	0.4458610273	0.5351464462	-0.1853562973	-0.1503517065	-0.151342916	-0.331299883	-0.562553236	-0.6899751826	-0.3843526409	-0.2696997473	-0.5065104095	-0.5503416671	-0.3480689999	-0.1667248552	-0.4811042021	0.1314845524	-0.0227066625	0.2059009025	0.3677076074	-0.2979354487	-0.3941683442	-0.6969523441	-1.0911206883	-0.363595078	-1.4547157663	0.1308293126
D8B26_000383							0.0203529532	0.9963682914	0.0207707653	0.0794967063	0.8524268447	0.1675099245	0.1007659837	0.7764529485	0.0419839143	0.5480825926	0.0037981043	0.5713979915	0.0011497499	0.1956052898	0.206416091	0.1011662232	0.831193419	0.639663073	0.7152103143	0.7713065372	0.6257127919	0.801978195	0.2876165065	0.5020406329	-0.1174969103	-0.2343867402	-0.1270153311	-0.2163180142	-0.7430650769	-0.367316901	0.1145370093	-0.3998418353	-0.1011777335	-0.9423426273	-0.6904522467	-1.044237292	-0.8087953743	0.5627324486	0.0015377399	0.5642701885	-0.5211829346	0.0430872539	-0.4000854261
D8B26_000385		peptidyl-prolyl cis-trans isomerase	CIMG_05119	peptidyl prolyl cis-trans isomerase Cyclophilin	HISTO_DA.Contig93.eannot.2014.final_new		2.34175095879898e-08	0.5827567894	4.10337067718791e-08	0.6608813423	1.86231746033072e-08	0.1174596982	3.31075741271413e-07	0.7282393853	4.77835947905076e-06	0.9064015482	2.79520981323624e-06	0.6398998369	0.0010468906	-1.4869656159	-1.5109449019	-1.7583597067	0.5169845673	0.642270621	0.4794101064	0.6089031849	0.4922440034	0.1675477137	0.5979618304	0.1587051072	0.8398698134	0.0775655423	0.0694139283	0.2941714029	0.5346820289	0.0408042957	-0.2215923344	0.2414487637	0.1607218495	-0.2238583047	0.1204587554	-0.7894275358	-0.0520151151	2.1303702133	-0.1208975713	2.009472642	0.1169067643	2.1263794063	-0.3931243907
D8B26_000386		hypothetical protein	CIMG_05118	hypothetical protein			3.25739658032022e-07	0.3962763136	1.96479920465425e-06	0.436002132	2.62773176748924e-07	0.9779574201	2.34101131623202e-07	0.9997392102	4.59161079546809e-08	0.8849484716	3.17575011491865e-08	0.4245986571	4.01032097719788e-07	-1.9545958708	-2.0368178603	-1.8550569494	0.0276859048	0.8355948692	0.2796940117	0.0809223965	0.0919225	-0.0430231312	0.2617861193	-0.1193908318	1.0080486912	0.2779452385	0.3984866824	0.4913338231	0.5957746319	0.4415188918	-0.0622061625	0.8052353689	0.325102831	0.4054479338	0.4915338855	-0.0780028453	-0.6689401283	2.3274457466	-0.3337879624	1.9936577842	0.3592652048	2.352922989	-0.0155887132
D8B26_000387		cytochrome c oxidase polypeptide VIb	CIMG_11481	cytochrome c oxidase polypeptide vib	HISTO_DA.Contig93.Fgenesh_histo.7.final_new	cytochrome c oxidase subunit VIb	1.58216988178751e-07	0.8155751404	2.70430922031223e-07	0.6676785521	8.70813343595396e-08	0.3301726969	6.87600879176805e-07	0.799330393	7.24421950032536e-08	0.4487275123	5.92906526213786e-07	0.9588353287	2.54119620562072e-06	-1.6421475491	-1.7838486578	-1.687542862	0.1737235866	0.8344022676	0.4260454746	0.3758958761	0.3957967399	0.3883894521	0.6162599495	0.1739946497	0.8987296794	0.4689599523	-0.1074423454	0.1805295487	0.5447521713	0.3254162515	-0.1956071414	0.2331838268	-0.3510424913	0.1568542094	0.4310954252	-0.2993735268	-0.5570244867	2.1804177579	-0.0883157137	2.0921020442	0.1906632681	2.2827653123	-0.4071739237
D8B26_000389	TRF1	phenylalanyl-tRNA synthetase alpha subunit	CIMG_05116	phenylalanyl-tRNA synthetase	HISTO_DA.Contig93.Fgenesh_Aspergillus.334.final_new	phenylalanyl-tRNA synthetase	0.003029839	0.0015426808	0.5391932668	0.4235795182	0.0937805973	0.0544232314	0.0002306009	0.7782573766	0.000723607	0.1437174326	3.075539092571e-06	0.7370192339	9.16104835201156e-06	0.4388832458	0.484385574	0.4102010085	1.03926379	1.137182828	1.0046360188	0.3344733017	0.3461452685	0.3112345563	0.217568292	0.0837621854	0.1162259652	-0.2015705342	-0.3737453353	-0.2991212382	-0.5014620792	0.1190342552	-0.2519194177	-0.5629598865	-0.3408918972	-0.8926437821	-0.5309712776	-0.8106882968	-1.2770225447	0.6161294504	-0.7299507097	-0.1138212593	-0.1906929122	-0.3045141714	-0.4349534287
D8B26_000390		mitochondrial co-chaperone GrpE	CIMG_05115	co-chaperone GrpE	HISTO_DA.Contig93.eannot.2005.final_new	mitochondrial grpe	0.2716715173	5.53631300670634e-06	1.32585189774468e-05	0.8508439887	6.56781911436402e-06	0.1874056369	1.84686487380902e-07	0.9392016407	2.8790114343489e-07	0.0657067919	1.79283615135645e-09	0.740795511	2.04528574295499e-07	1.2412965462	1.2148812326	1.2413615067	1.4394844823	1.602073024	1.437307255	0.0593325846	0.0410844497	0.0039353946	-0.0161855239	-0.0358359929	-0.0195330446	-0.4362542468	-0.2147103201	-0.4456278443	-0.4138943598	-0.1528983905	-0.5306787007	-1.15220912	-0.3267249744	-1.5833675201	-0.6232502369	-1.0208636289	-1.308722572	0.2607483579	-1.4577849578	-1.1970365999	-0.058722027	-1.2557586269	-0.3347944002
D8B26_000391		conserved hypothetical protein	CIMG_13421	hypothetical protein	HISTO_DA.Contig93.Fgenesh_histo.372.final_new	hypothetical protein	0.1805464075	4.63927165254238e-10	1.39873895007157e-10	1.00655662227434e-08	0.0013757786	0.8244663065	0.0031536752	0.2836777804	0.0002618076	0.0618133091	0.7148022914	0.7792559153	0.3207085339	-1.4707004841	-2.9692464982	-2.1303441319	-1.1504677448	-1.4082316419	-1.061628811	5.1015419197	5.0288472602	5.3079624417	0.344206126	0.1777540219	-0.2621179797	-1.096335359	0.0407657036	0.7923678949	1.4231831962	0.8218925205	0.440551872	-3.1996936866	0.3161226494	-1.5168515276	-1.5561191537	-0.7535621698	-1.2198964178	0.9679112915	6.3475615826	7.3154728741	-5.0426951637	2.2727777104	-0.1681864156
D8B26_000392							0.2566404703	0.0033791073	0.0001828605	0.5158077503	3.80368772005212e-05	0.3855202955	5.36362677831195e-06	0.508425123	3.06075999594071e-06	0.1936943605	0.0005284136	0.5027342841	6.66164481553367e-05	-1.3106979391	-2.0259227233	-1.8390970536	-1.3248842388	-1.6239445523	-0.6982319469	0.3657944267	-0.0978879676	-0.1754847528	0.4246861082	0.5183288126	-0.1810886087	0.7521292296	0.4298601053	0.6326307775	1.1087092136	1.4757096782	0.6568368926	0.1271773015	0.0768550111	0.05450347	1.2376282652	0.0231117357	1.3932787554	0.5138586886	1.2274892129	1.7413479015	0.2530920505	1.994439952	0.337313557
D8B26_000394		calcineurin binding protein	CIMG_05107	calcineurin binding protein	HISTO_DA.Contig93-snap.105.final_new	calcineurin binding protein	0.2034523364	0.0107132505	0.1328423461	0.0780851579	0.0016576307	0.0021009628	4.3527918514124e-07	0.0465564841	0.0006923979	0.1344125691	0.3062957061	0.6548287019	0.7574099407	-0.6394629097	-0.7215586037	-0.684400722	-0.9980947409	-1.1657918254	-1.2982882017	-0.2191466243	-0.1206595781	-0.1882534777	0.071296677	0.1951106578	1.1265996945	1.3669939149	2.0969660496	1.8037441795	0.8597394779	-0.1385639086	1.0884002786	-0.6542932798	0.776742636	-0.349962744	-0.9060213682	-1.2480879475	-0.0530076342	-0.4804839079	0.9847381632	0.5042542554	0.6354420731	1.1396963285	1.3094912509
D8B26_000396							0.0227548844	0.0930511944	0.0003143275	0.3120454651	2.47845807012246e-05	0.1159663771	0.0022216933	0.8847762021	0.0041707155	0.82503933	0.0128396517	0.8514610554	0.0141764809	-1.0971340461	-0.6765132454	-0.5131799742	-0.1443858506	-0.2857389752	-0.1393516308	0.2340234663	0.26849016	0.0935974182	0.5515613374	0.7065453139	0.0487915003	0.335621574	-0.0344621426	-0.2016549715	-0.168431578	-0.0552992282	0.2649828995	0.0573872566	-0.3821426504	0.0664206823	-0.1716971713	-0.0412546372	1.283824493	0.5810330413	0.386580178	0.9676132193	0.2497862845	1.2173995038	-0.4155522986
D8B26_000397	RPB3	DNA-directed RNA polymerase 2 subunit RPB3	CIMG_05104	RNA polymerase II subunit 3	HISTO_GL.Contig233.eannot.1152.final_new	DNA-directed RNA polymerase II polypeptide	0.0001649028	0.0024544359	9.87296626071687e-08	0.7067286834	2.35184885682684e-07	0.0182948784	0.0001615808	0.0267111251	1.88621026974107e-07	0.5434148228	2.93651657911717e-08	0.4793845424	2.95374840909435e-06	1.0826345503	1.0890180147	1.1205687637	0.2246017077	0.3282957098	0.2316763236	-0.2745480284	-0.4343111985	-0.3802349322	-0.3804541074	-0.6011179769	0.1152120612	0.2255935451	0.3198208146	0.2717480172	-0.4225243617	-0.2868494432	-0.2155406232	-0.6124990064	-0.0966313646	-0.5975692206	-0.0795556486	-0.203526288	-0.423807308	-0.836085412	-0.6243761496	-1.4604615616	0.090090219	-1.3703713426	0.5470384713
D8B26_000398		nudix/MutT family protein	CIMG_05103	nudix/MutT family protein	HISTO_GL.Contig233.eannot.1167.final_new	NUDIX/MutT family protein	5.72633565383804e-08	2.85148962927279e-05	0.0019040848	0.0108614303	2.18986119360768e-06	0.0011512556	2.63277546311662e-09	0.159593076	1.00520097485367e-06	0.6496285539	7.96601929838947e-06	0.8410994237	0.0001226897	1.0937373091	1.2559032165	1.2944221314	-0.4600659144	-0.3186042245	-0.5025161103	0.490834885	0.7137031224	0.7418652928	-0.0939401889	0.184196362	0.162336974	-0.9586484855	-0.7487804415	-1.0324514287	0.1433643147	0.3180333649	-0.8726724214	-0.1825021053	-0.3671254875	-0.0063553902	-0.4370479584	-0.557869693	0.140182877	-1.64053068	1.0789067878	-0.5616238923	-0.5637269581	-1.1253508504	-1.0134490302
D8B26_000399		conserved hypothetical protein	CIMG_05101	hypothetical protein			0.1641704147	0.637829529	0.0553159293	0.1586517476	0.7566230576	0.1105867293	0.0285831763	0.9915374248	0.0413905906	0.9286611709	0.0310352341	0.7259089618	0.0084451793	-1.6282941155	-1.4106330956	-1.4648155254	-0.4200879939	-0.5747583981	0.1344145122	0.4352213734	-0.1710654164	0.0714174689	-1.2393604823	-0.7168052037	-1.7787927044	-0.6372576299	1.0763443546	0.7465226212	2.2448310046	0.7955434224	-0.7602949574	1.7829459985	0.981651256	-1.5432006257	1.2248866702	1.2904780599	1.5611094062	1.2275145502	0.3878816683	1.6153962185	-1.3285623083	0.2868339102	1.5895005221
D8B26_000404		conserved hypothetical protein	CIMG_05097	hypothetical protein	HISTO_FJ.Contig636.Fgenesh_histo.4.final_new	hypothetical protein	0.558417031	0.0339876753	0.007095508	0.0154455381	1.42126766206459e-05	0.5483337201	3.49411201305906e-06	0.4296770145	2.33632874184698e-06	0.9890780052	1.9547504593823e-06	0.557233329	2.32592207693681e-06	-0.8302792594	-1.2198794073	-1.2473444987	-0.8268714991	-1.314441116	-0.6925722152	-0.4331169223	-0.5034906915	-0.3458967037	0.1906370485	0.3930717038	-0.1950796822	0.2935402241	0.3314697461	0.2923362467	0.5520987017	0.1274731737	0.7235156199	0.3969210535	0.9066713888	0.567864174	0.6965411852	1.149155698	0.9876760316	0.1515506257	0.5150386937	0.6665893195	0.5754521581	1.2420414775	0.1536884755
D8B26_000406		cytochrome c					0.0007054073	7.12804842316879e-08	9.30287406971438e-06	0.0023552898	6.4773987380408e-09	0.2992187881	4.8086066984674e-08	0.9168313367	3.6453461498169e-07	0.0397152322	1.32850529199594e-09	0.5821883273	6.32819182035014e-07	1.4971189911	1.4449353728	1.4557173917	2.4498928882	2.7136285341	2.3173076884	0.467578176	-0.0741584023	0.0333527483	-0.446844775	-0.9805060344	-0.7048883023	-0.1381521602	-0.5823787716	-0.5765756794	-0.520817198	-0.4723114424	-0.2791538285	-1.762383649	-0.5363167877	-1.9011727851	-0.9417694717	-1.209787982	-1.252314521	1.030100464	-2.351866854	-1.32176639	-0.8526893294	-2.1744557194	0.2789274856
D8B26_000407		conserved hypothetical protein	CIMG_05095	hypothetical protein	HISTO_GL.Contig233.Fgenesh_histo.10.final_new	hypothetical protein	0.2799802731	5.93536101221391e-05	1.97348816805764e-06	0.1667964286	7.30036275630161e-08	0.2662507132	8.9621314805885e-07	0.9088215593	1.29452595975149e-06	0.0624867253	5.27780810982722e-09	0.2541684674	6.75157485714836e-06	1.4320868452	1.4115666731	1.4165542464	1.0732444052	1.2729037397	1.052973098	0.0052668636	-0.2239270455	-0.2473090705	-0.4402812575	-0.7609171014	-0.4132145407	-0.0122095682	-0.3250214806	-0.2997155777	-0.7423652484	0.0699972524	-0.1491235679	-1.5304760924	-0.5357522667	-0.9463571122	-0.7385233299	0.0220533479	-0.3914532117	-0.2864299503	-1.2873887795	-1.5738187297	-0.3758026126	-1.9496213423	0.3146767852
D8B26_000409	IME2	meiosis induction protein kinase	CIMG_05093	CMGC/RCK/MAK protein kinase	HISTO_GL.Contig233.fgenesh_plus.16.final_new	sporulation protein kinase	0.0079696502	5.1713962764838e-08	6.74575719972642e-10	0.5752711099	1.2958511153852e-09	0.2378081304	2.98035242918835e-10	0.1395239578	1.72969727566224e-10	0.4472559121	4.25726698231468e-10	0.7794316325	3.12446127244738e-08	-2.1177362403	-2.0455863227	-1.9436495506	-1.3592031981	-1.4528626067	-1.3214326906	0.3855769908	0.4169854456	0.4049124016	0.1977570814	0.542910874	0.1039154231	0.4118946937	0.6649212235	0.5242916772	1.0684169154	0.5503817434	1.0324674368	0.6003080211	1.2334273299	0.392011646	0.6132974362	0.2187327809	0.8782614889	0.6607066139	1.7792856407	2.4399922546	-0.1240574075	2.3159348471	0.2553952952
D8B26_000410		conserved hypothetical protein	CIMG_05092	hypothetical protein	HISTO_GL.Contig233.Fgenesh_Aspergillus.3.final_new	hypothetical protein	0.0159622911	0.000439471	1.48909274787027e-06	0.0145093283	0.0006238217	0.0073967372	0.717548993	0.0848211452	0.0101841036	0.1776920303	2.8139404453983e-05	0.5583586692	0.0157353366	-0.8405537459	-0.6998547078	-0.7540371376	-0.3890764733	0.0606814459	-0.1411895313	0.6840956569	0.7837583247	0.6469303966	0.0497776714	0.2834798013	0.0367818734	-0.9293052862	-0.6763834665	-0.4348430013	0.7557311689	-0.4871055359	-0.1308166717	0.9173289835	0.2926820155	0.3440754175	0.5007280013	-0.3472658572	0.4743806579	0.615821683	0.8550065094	1.4708281924	-0.5716821056	0.8991460868	-0.8051990985
D8B26_000411		conserved hypothetical protein	CIMG_05090	hypothetical protein			4.28337898095217e-05	0.7479654067	0.0001030608	0.0010266601	1.45934426843853e-08	0.0319402729	4.5508228605459e-10	0.0313214867	4.84436094577146e-07	0.5321187303	2.67716827907155e-06	0.5242989175	0.0010834879	0.9988851237	0.9450172674	1.0477427867	0.1801164403	0.1279946485	0.2834289809	0.2903551638	0.1836371857	0.2928756762	-0.3786372402	-0.0922322125	-0.8343800119	-1.0392091538	-0.7765393576	-0.7727452218	-0.101779204	-0.5275730835	-0.2882743438	-0.1192042105	-0.1401077407	-0.0553350674	0.1141406663	0.1576213544	0.5042015539	-0.8009813473	0.0589316427	-0.7420497047	-0.6896729864	-1.431722691	-0.4300904703
D8B26_000413		tryptophanyl-tRNA synthetase	CIMG_05088	tryptophan-tRNA ligase	HISTO_GL.Contig59.eannot.1280.final_new	transfer RNA-Trp synthetase	0.0627613256	0.0080348891	0.2310513479	0.3092746076	0.0153145376	0.0041822604	1.37987814003668e-06	0.7361942663	1.72488272465339e-05	0.6312159734	2.59818532163034e-06	0.8742754651	0.0001612908	0.6507192391	0.5854521136	0.6518017281	0.8711901673	1.1521028418	1.0007245439	0.4188367101	0.4025891015	0.371155474	0.3310305457	0.2441727177	-0.0964832535	-0.7209354647	-0.4262535599	-0.5274206633	-0.0656631677	-0.7240977505	-0.5229991152	-0.414893804	-0.3471675746	-1.1185512312	-0.3045024792	-0.6042784457	-0.8065286733	0.377469134	-0.6083003946	-0.2308312606	-0.2455802784	-0.476411539	-0.7103907188
D8B26_000414							0.537035775	0.8410729884	0.3803472541	0.6165986131	0.8248177585	0.2983286475	0.2744934012	0.8180691366	0.5363932087	0.9874573024	0.5075253208	0.4705175798	0.0356635501	-1.1396611265	0.6629623942	-0.9761825363	-1.1538474262	-1.3085178304	-1.4924297162	-1.5786459781	-1.5569015453	-1.7618776369	0.8342350075	-1.8131347154	-1.2901597153	0.9509110327	3.3104045166	-1.5721993118	1.148501493	1.2841764115	-1.0086275625	-0.6670204678	1.470284245	0.5303948641	1.7135196593	1.779111049	3.6347048959	-0.8190317949	-0.3142100625	-1.1332418574	0.8530477601	-0.2801940974	1.5246791903
D8B26_000415							0.0513466337	0.2529255046	0.0026096979	0.4681146625	0.0218245203	0.1171856962	0.6821769114	0.2363791785	0.0529288108	0.9734544755	0.070689491	0.8494179287	0.4054709279	0.9400712154	0.6701261102	0.4200234704	-0.005022561	-0.1390826855	-0.1138177695	-0.5600774989	-0.3874664004	-0.8371760811	-0.4025268595	0.017648977	-0.3177614175	0.4980705184	0.7289854161	0.4176864127	0.53593729	-0.2936223733	-0.5693528339	0.3286476094	1.0547568891	-1.9802897248	1.2352565481	-0.4905654404	-0.7504488109	-0.7716303834	-0.5135736589	-1.2852040423	0.3823393057	-0.9028647367	0.7532582811
D8B26_000416		conserved hypothetical protein	CIMG_05086	hypothetical protein	HISTO_LF.Contig359.Fgenesh_histo.298.final_new	SET domain-containing protein	1.58832804251752e-09	0.0011971661	1.05867681015297e-10	0.2128897127	1.80732490674336e-10	0.9576341367	3.28003773221451e-10	0.7379110002	2.48423594670174e-08	0.4008272816	2.06542066279015e-08	0.4240538425	2.97096970217136e-06	3.8566275262	3.8910557926	3.7484422448	0.2374042856	0.6971831467	0.2783153781	-1.2796527741	-1.3711189518	-1.5183795455	-0.4408869071	-0.6722063576	-0.7883496284	-0.2607855017	-0.8745971511	-0.8926021057	-0.820994139	0.2475665836	-0.4151870001	-0.7383957137	-2.3736805049	-1.4391007679	-2.1304450906	1.3945779177	1.665209264	-3.4276219879	-1.7975039155	-5.2251259033	0.7614418255	-4.4636840778	-0.0397938968
D8B26_000417							1.8374979478169e-06	0.3730507028	4.05529662195554e-07	0.8025836626	6.77302584254754e-07	0.8336370411	6.5882368767056e-07	0.3137306458	2.08508810338884e-05	0.3475286738	4.5213071400414e-06	0.3857917959	0.001212122	4.6729321925	4.2772489104	4.1242130936	0.5074365695	-1.0257454579	-0.7242305165	-1.2958736056	-2.011094767	-0.9936784373	0.3800417858	-0.3928588191	-3.3293154377	-1.8252102839	-0.1693237972	-2.0263925335	1.9167006926	1.5669487839	-1.4628207842	-2.7061761902	-0.5688714774	-1.5087608583	1.2593264376	-0.2600446734	1.5955491735	-4.8010849317	-0.9893489209	-5.7904338526	0.3769378332	-5.4134960194	-0.3546065432
D8B26_000419		DnaJ domain-containing protein	CIMG_05084	DnaJ domain-containing protein	HISTO_GL.Contig303.eannot.1086.final_new	DnaJ domain-containing protein	5.51753721507009e-05	0.0984606236	1.2474696101784e-06	0.5397735694	5.47241465136043e-06	0.0158889122	4.1897221540931e-08	0.1222684208	1.92725482390797e-05	0.0808222692	0.0799845287	0.6306951825	0.0170252526	-1.1506979722	-1.2013270835	-1.1538692515	-0.1605190794	0.2240161934	0.12173307	0.4037445223	0.5990691271	0.2595069951	0.3023659984	0.4038308286	0.0638002557	0.7048945119	1.0448675035	0.8367112558	0.5126094194	0.056564471	0.3920905071	-0.5286796894	0.2426723046	-1.3551110995	0.2188036487	-0.5538538916	-0.2832225454	1.2358829487	0.3490464089	1.5849293576	-0.1494034136	1.435525944	0.585247042
D8B26_000420		conserved hypothetical protein	CIMG_05082	universal stress protein family domain-containing protein	HISTO_GL.Contig303.Fgenesh_Neurospora.4.final_new	universal stress protein	0.0007776259	0.0198426482	2.12236056450689e-06	0.3687517404	2.36491883544153e-05	0.0023143407	0.3557915447	0.0100213024	3.5958504565963e-05	0.7852965986	9.70879684781855e-06	0.7304922612	1.92327242728766e-05	1.0553865612	1.0506828132	1.0149646701	0.1795331586	-0.0049913754	0.0686314365	-0.6213369015	-0.4446576632	-0.5135686907	-0.2015076703	-0.2316203399	-0.3485878555	0.7025816872	0.8704760409	0.8169238249	-0.6260771704	-0.4193941399	0.2806697951	-0.4487653889	0.3123769421	-0.7184760675	-0.634371145	-0.4218136042	-0.7170589175	-0.9575525949	-0.6092076898	-1.5667602847	0.2635589763	-1.3032013084	1.0621061145
D8B26_000421		carboxypeptidase	CIMG_05080	carboxypeptidase	HISTO_GL.Contig303.Fgenesh_histo.5.final_new	carboxypeptidase	0.1564991823	0.1178190397	0.0035439393	0.6542635549	0.0009747697	0.0033473383	0.7879916179	0.6744644425	0.6746388288	0.6337793272	0.1748090268	0.3521679176	0.0063176801	0.3962253229	0.5107928499	0.3658041357	0.1195897705	0.0534142521	0.1667911748	0.0146116505	-0.5193757061	-0.2555556451	-0.4094104406	-0.2425525247	-0.5448989933	-0.0628980261	0.7324043999	0.7880811448	0.1139835373	0.1414055651	0.455259163	-0.1282106232	0.536460289	0.0866217617	-0.8380567326	-0.8755588359	-0.6049274896	-0.3084690882	-0.3672367728	-0.675705861	-0.1351607077	-0.8108665687	0.868062126
D8B26_000423		hypothetical protein	CIMG_05078	extracellular serine-rich protein	HISTO_ZL.Contig1131.Fgenesh_histo.234.final_new	extracellular serine-rich protein	2.13169537262578e-07	0.000300788	0.0016263554	3.74677500152054e-05	0.0033747746	0.0609226843	1.00418820807731e-05	0.0517358307	0.0033181194	0.0732453858	0.9169337137	0.6192197761	0.3214552755	-0.0997767669	-0.1571972298	-0.0914669454	-2.4848762542	-2.168426593	-2.3136493659	-1.0769834747	-1.0300274778	-1.0776993102	0.9209023995	0.9145036452	0.762149533	1.9421726264	1.7216478955	1.457689557	0.3925873797	0.9383505815	1.1238872305	-0.5326590906	0.9521001757	-0.5516340362	0.2546933422	0.3448209533	-0.1411087748	-2.2029149754	1.2581784505	-0.944736525	1.9241627199	0.9794261949	0.8484851669
D8B26_000424		vacuolar ATP synthase subunit B	CIMG_05077	V-type proton ATPase subunit B	HISTO_GL.Contig303.fgenesh_plus.1.final_new	vacuolar ATP synthase subunit B	2.8422883461815e-08	0.1691861801	3.16741356210695e-09	0.6733553545	1.25335552188362e-09	0.4126769104	2.66858242631247e-10	0.0346015622	2.74206364073371e-09	0.7350685888	4.94740627060862e-09	0.2887922639	5.41491298869757e-07	-1.649591241	-1.7257977618	-1.7372855534	0.0544326571	0.2333435251	-0.0374579537	0.4377728424	0.4556440867	0.4107595614	0.5839414774	0.4936998388	0.6394005114	0.7704045848	0.8873269041	0.8696729042	0.0637545889	0.1290687928	0.4151054783	0.0227609668	0.3211728737	-0.2491159949	-0.0101203773	-0.5299371084	-0.848955603	1.7898716827	0.3503344446	2.1402061272	0.1400274131	2.2802335404	0.2684430211
D8B26_000425	TRP5	bifunctional tryptophan synthase TRPB	CIMG_05075	tryptophan synthase	HISTO_GL.Contig303.eannot.1087.final_new	bifunctional tryptophan synthase TRPB	0.0353908455	0.0397137368	0.8754982681	0.1429156581	0.0491280271	0.0126710199	0.1660706519	0.3269146512	0.0062968409	0.9512355018	0.0045600415	0.2978824216	7.83742340164416e-05	0.4288399364	0.4485977075	0.4036085156	-0.2038055887	-0.1119658382	-0.2718011975	0.5123241801	0.4572706296	0.4562615752	1.0951975437	0.9160925444	1.1186745835	-0.2688178406	0.0860478761	0.2719556148	-0.1192275331	-0.5179715457	-0.4031930771	-0.0883928449	-0.3157825499	-0.6312736859	-0.2549481821	-1.4485077637	-1.5591830595	-0.6219415858	0.6703630764	0.0484214906	0.5717231773	0.6201446679	-1.0191082066
D8B26_000426	MED1	transcriptional regulator Medusa	CIMG_05073	transcriptional regulator Medusa	HISTO_GL.Contig118.eannot.1004.final_new	transcriptional regulator medusa	0.0003342379	0.0134103754	0.2033505619	0.5702033406	0.6276882134	0.4869892146	0.6316802806	0.0694522289	0.0033620843	0.1233350868	9.64232412200458e-06	0.9290305224	6.01775063644085e-06	-0.1041606668	-0.4092831563	-0.4642613363	-1.41244438	-1.3401711179	-1.3639236767	-0.8153452138	-0.5459724486	-0.6388329101	-0.5897792106	-0.2224152531	-0.5477386554	-0.1391042886	-0.0948653827	-0.3854434628	0.7622118531	0.211930861	0.4745533418	1.4840210977	0.6003468698	1.652918386	0.9124397475	1.2494461631	1.7258728398	-1.0431358066	0.7057750861	-0.3373607205	0.2056812227	-0.1316794978	0.2621059606
D8B26_000427		conserved hypothetical protein	CIMG_05071	hypothetical protein			0.003105361	0.0670741785	0.1195236483	0.7123800965	0.0488915909	0.801176762	0.1082811531	0.2224477712	0.0045768303	0.9210511099	0.0029642004	0.4888041471	0.0002329661	-1.7833609236	-1.3343743575	-2.2365536939	0.0187408235	0.4900047011	0.6349292796	-0.8151703937	-0.9428035849	-0.3292265479	-0.8220648264	-0.2938959413	-0.0480305323	-1.046425719	-0.7472327454	-0.1395482228	1.4075044945	0.2043774995	0.1991501157	0.4694985273	0.00346221	1.2938704485	-0.2838170924	2.8786358365	3.2223306449	2.1835740888	-1.0812644288	1.10230966	0.2928649346	1.3951745945	-0.2309463656
D8B26_000428		alcohol dehydrogenase	CIMG_05070	alcohol dehydrogenase	HISTO_GL.Contig285.fgenesh_plus.1.final_new	alcohol dehydrogenase	0.3270580936	3.5403648818369e-05	2.07268126788628e-06	0.4586501644	5.75560124831218e-07	0.0771971839	4.05474182741329e-05	0.0163936016	0.4033061247	0.8805453471	0.2404163461	0.8642934989	0.2067588353	1.1251580354	1.0475787684	1.1493023133	0.7194587858	0.7699349403	0.8308222662	-1.1824349774	-1.7296571156	-0.9737027719	-1.9796261416	-1.7003939422	-1.3913028164	-1.2225789204	-0.8068231323	-0.2097883527	0.8452004542	0.8810526243	0.7129718278	0.4075717306	1.1095957241	0.7420688072	2.1391244449	-1.081292686	-0.2022398662	-0.3342470573	-2.0594401237	-2.393687181	-0.4120201955	-2.8057073765	0.9678371075
D8B26_000429		conserved hypothetical protein	CIMG_05069	hypothetical protein			0.0492500089	1.98300793565687e-06	2.94588699688025e-08	0.0090680106	5.4991145968242e-06	0.0040804381	0.0395989811	0.8172772477	0.1914833887	0.7401575595	0.0501163667	0.5784665715	0.7970191061	0.8284970437	0.7868660595	0.6871210523	0.4137728144	0.0840157037	0.3586890328	-2.41784273	-1.5578493672	-1.7147311706	-0.657038441	-0.8512355356	-0.9069640459	0.3076344908	0.0737038952	0.3707583042	-0.3427719555	0.6100389059	0.5915973436	0.0493015032	0.4446743689	0.2013928446	0.2222462108	0.4190821338	1.9990415382	-0.4840478152	-2.1779267207	-2.6619745359	1.0885208364	-1.5734536996	1.0693702785
D8B26_000430		hypothetical protein	CIMG_11469	GYF domain-containing protein	HISTO_GL.Contig285.genewise.3.final_new	GYF domain-containing protein	0.5732777628	0.0068503994	0.0009006405	0.8196265924	0.0003683409	0.4580524071	0.0039200427	0.6431017228	0.0006949065	0.5025275233	5.33770193045109e-05	0.6425946687	5.3492876920681e-05	0.923352947	0.9439603258	0.8618834618	0.8967191113	0.4899806838	0.82956782	-0.1320049221	-0.2376397957	-0.0468025159	-0.1569471376	0.0417325794	-0.5402357165	0.0824689102	0.0616111011	-0.0300922466	-0.6241744181	-0.1026334252	0.2619730572	-0.2505116483	0.1388275548	-1.0450350455	-0.7210975683	-0.7191063408	-0.9257967721	-0.1702277356	-0.879912406	-1.0501401416	-0.0910644601	-1.1412046017	0.2715579646
D8B26_000432		conserved hypothetical protein	CIMG_05064	hypothetical protein	HISTO_GL.Contig285.Fgenesh_histo.10.final_new	RING finger domain-containing protein	4.67953540516066e-10	0.0001719587	3.1317834228279e-07	0.0058658268	0.0007735911	0.114021973	5.78321807492873e-06	0.8037482519	5.95894057775119e-06	0.0699105239	1.77857333600829e-08	0.4351334285	1.01338684021565e-05	1.2555087292	1.2414737499	1.2279767219	-0.8875280302	-1.0445291215	-0.9824176366	-0.1479755924	-0.0229943591	-0.2652033569	0.5326078798	0.5448196346	0.4514874761	0.4987760112	-0.0058504759	-0.0914941473	-0.3405033303	0.3866710056	0.0997250389	-0.624452603	-0.3435999767	-0.852537369	-0.5469285673	0.1411573797	-0.2241890607	-2.2139881468	0.8293096816	-1.3846784652	0.6507857928	-0.7338926724	-0.3745024074
D8B26_000433	FIS1	mitochondrial membrane fission protein	CIMG_05063	mitochondria fission 1 protein	HISTO_GL.Contig285.fgenesh_plus.6.final_new	mitochondria fission 1 protein	1.50507815301946e-05	0.0001182493	3.40335531328126e-09	0.0493557355	1.62089132883991e-10	0.2357564552	2.71253125984243e-11	0.2564867797	1.02648242679474e-10	0.3963108622	3.21033558049692e-10	0.4145652965	3.61665781628214e-10	-1.4123320538	-1.4886167162	-1.6541099421	-0.8475836143	-0.6840184507	-0.6637931612	-0.0185435339	0.0322352587	0.0563182432	0.3499899905	0.191366189	0.7001641891	0.8832973194	0.565473244	0.6270270162	0.4271622885	0.5313875684	0.2985896772	-0.0032821934	0.4117053722	0.2615180088	0.4052723098	0.6907507164	0.3400222741	0.7831046338	0.7571883368	1.5402929706	0.4017529144	1.942045885	0.263588824
D8B26_000434	SPC24	conserved hypothetical protein	CIMG_05062	kinetochore protein Spc24, fungi type	HISTO_GL.Contig285.eannot.1062.final_new	kinetochore protein spc24	9.88364870770014e-12	0.1971465297	3.46794429899312e-12	0.2196002979	1.48016129902454e-12	0.5933562728	1.07706342821424e-12	0.1488200556	5.94117409636994e-12	0.113527686	1.1349500654298e-12	0.5010816457	1.2744435349222e-11	-4.9813168859	-4.5629585157	-4.8615596732	0.0397267783	0.4262402485	0.2278151182	0.5349361046	0.5573744744	0.3947833751	0.6655955643	0.4741848985	1.2106904476	0.8630258296	0.9745119851	1.0251229315	0.879192457	0.4823399701	0.3154486663	1.1822078085	0.9698070593	1.0707662196	1.0980963422	0.5188245255	0.4951442708	5.036861713	0.2686432354	5.3055049484	0.3024205007	5.6079254491	0.153962735
D8B26_000435	BMS1	ribosome biogenesis protein	CIMG_05061	ribosome biogenesis protein	HISTO_GL.Contig285.eannot.1079.final_new	GTP binding protein Bms1	0.0591098388	4.30855319532674e-05	2.95397730722058e-07	0.0350014071	3.74608709431719e-09	0.1646034904	3.49806956878174e-10	0.5021458081	5.06329869575428e-09	0.2067744564	4.13954546389032e-10	0.6195958658	3.91025148662325e-08	1.7749645298	1.794953418	1.7345356677	1.3048855979	1.2277182644	1.406376458	0.1431214518	0.1246224897	0.082290875	-0.2429434896	-0.2156303099	-0.7072607052	-0.9210542477	-0.5644401201	-0.7186616957	-0.5755842893	-0.6662489766	-0.4325724696	-0.8542380374	-0.5365665765	-1.4764559574	-1.0412992505	-0.6332184434	-0.0072941835	-0.4566645213	-1.1942716447	-1.650936166	-0.5165228673	-2.1674590332	-0.3340694005
D8B26_000436							0.0001808896	4.51654672868507e-05	8.84024263599311e-09	0.4395470528	3.53918953056369e-08	0.0076219883	2.8488020959459e-05	0.7405595182	0.000107702	0.3897212984	6.22009530992917e-06	0.4498493261	0.0081305856	1.308543394	1.3503846307	1.3781550607	0.3779007351	0.3743142176	0.3667495157	-0.7219099221	-1.1168340742	-1.2455265805	-0.6606024932	-0.9662129492	-0.5881462542	0.5734694823	-0.0138950573	-0.0161525544	-0.316690546	0.5061969315	-0.0210722961	-0.7574677134	-0.7482678263	0.1250742811	-0.6801191186	1.1177764879	0.3743326489	-0.9722982089	-1.4063454202	-2.3786436292	0.2805983853	-2.0980452438	0.939484366
D8B26_000437							0.0005610734	8.17802777393527e-05	1.93167357165233e-08	0.4870143065	7.91796121917388e-08	0.0100638242	7.26152409316392e-05	0.5208157224	1.62259419994713e-05	0.5002224286	1.4519487078964e-06	0.9983405065	2.90803144419802e-05	1.3073063141	1.3300141776	1.3173916267	0.4061289762	0.3442788618	0.3610233608	-0.7221083874	-0.76477443	-0.7229162303	-0.5813560409	-0.6111702999	-0.4612740501	0.5799345812	0.0410606346	-0.0299923985	-0.4397457591	0.3547679731	-0.0063312815	-0.5284027156	0.0035236599	-0.1925626968	-0.8934885208	0.3923355667	-0.4836429218	-0.9472963252	-1.1079086852	-2.0552050104	0.1877102624	-1.867494748	0.7438686389
D8B26_000438		hypothetical protein	CIMG_05058	meiotic chromosome segregation protein			0.2980218128	4.79915356868924e-07	9.45314220644218e-07	0.009997304	0.0004579089	0.8572444585	0.0002602712	0.49056963	7.87209160138893e-05	0.1673456185	4.03088231578875e-07	0.5629041443	0.0001976129	-1.073179783	-1.1095496232	-1.1981518576	-1.381634074	-1.5538985382	-1.4070584787	0.7624102094	0.789058437	0.8383599743	-0.0492969849	-0.3655844258	0.3373185439	0.0451690565	-0.1932668742	0.2592574312	0.94384472	-0.0061517024	0.188426464	1.1461384344	0.0921127821	1.4532991722	0.8059113244	0.3879422456	0.2885235473	-0.3219526705	2.2437843431	1.9218316727	-0.8232799484	1.0985517243	0.0706859234
D8B26_000439		conserved hypothetical protein	CIMG_05057	hypothetical protein	HISTO_KF.Contig597.Fgenesh_histo.59.final_new	extracellular tungstate binding protein	0.0001228592	1.43651775497669e-07	0.0004401073	0.0963218418	0.0389170563	0.8593149756	0.0232779766	0.0307994095	3.42066491740986e-05	0.1078674043	6.5084259486691e-08	0.6342479162	1.74321433409201e-07	-0.6548145425	-0.5629582387	-0.7549728619	-1.3392630112	-1.9793602425	-1.6874633037	0.132889323	-0.0144871127	0.1102578007	-0.232536081	-0.2028827501	-0.3582557955	-0.2606217698	-0.3039902078	-0.0888594591	0.3805179224	0.5446212492	0.3972959163	1.10005851	0.3821658614	1.3085762955	1.0018435296	1.2967137262	1.7855252425	-1.018016822	1.7531515786	0.7351347566	-0.3374316563	0.3977031003	0.0497739026
D8B26_000440		ribosomal protein L1	CIMG_05056	TIGR02569 family protein			0.0789868748	0.0214446346	0.4872433369	0.037345618	0.0048269176	0.8161313855	0.0023382029	0.9169280174	0.0082064299	0.1586986018	2.3997857928701e-05	0.7749560569	2.4098142121538e-05	-1.3759826592	-1.2622108824	-0.9753563944	-2.3374458554	-2.1067182507	-2.3335387279	-0.8167585663	-0.9301897184	-0.8406578926	-0.1851252882	-0.4934209328	1.3739511148	0.4650949346	0.3967268788	0.2536625882	0.6796086979	0.6924268686	-0.0842018279	1.2159853394	0.5736801206	2.2823915263	1.3655939183	1.8099944248	2.6324905836	-1.0514793208	1.3976002405	0.3461209197	1.0859319392	1.4320528589	0.1472068737
D8B26_000441		hypothetical protein	CIMG_11467	hypothetical protein	HISTO_GL.Contig285.fgenesh_plus.20.final_new	hypothetical protein	2.17791943106984e-09	0.0001072414	1.93384579478732e-07	0.0979195547	1.58302520893251e-08	0.9861932274	2.50201922527353e-08	0.0794254023	2.64793825735509e-05	0.4868792649	0.0005800348	0.2124756016	0.8316669437	1.5153959191	1.887933476	1.7583900733	-1.8559639735	-2.0740597578	-2.3586656432	-0.4756254285	0.0251903364	-0.2449297805	-1.1515396178	-0.6407821447	-0.7967254535	-1.2285881281	-0.7441701276	-0.6187178158	1.2201090899	-0.0744558975	-0.3490361129	0.6804188095	-0.4855888945	0.8360139656	1.5275267364	1.5265203774	2.1213499921	-3.8251941654	1.8758476198	-1.9493465457	-0.6211200921	-2.5704666378	-0.0091645828
D8B26_000442		conserved hypothetical protein	CIMG_05055	hypothetical protein	HISTO_DA.Contig93.Fgenesh_histo.8.final_new		1.82121239344946e-05	0.8171607575	7.74717109315542e-06	0.0004079202	0.1302481266	0.6805775033	0.0455916791	0.3042468979	0.0033933747	0.2453545786	2.85393152687503e-05	0.7925097026	0.0014233206	-1.5719186371	-1.7795634518	-1.4084400469	0.7959441505	0.6646377394	0.8290629517	0.6681273364	0.8442693778	1.0028200599	-1.1707587015	-0.9798021152	-0.406641358	-1.4271260869	-0.620588611	0.1062902431	1.1389350542	-1.0022302327	-0.006789238	1.0534923021	0.2383253849	1.1134041102	0.7710674164	0.0401922002	1.1072901523	2.3492423008	0.0782945844	2.4275368852	-1.7133378258	0.7141990594	0.2457038525
D8B26_000443		conserved hypothetical protein	CIMG_05054	hypothetical protein	HISTO_GL.Contig285.Fgenesh_histo.16.final_new	hypothetical protein	5.02431073595838e-07	0.6011332048	1.6138059075408e-07	2.74079787811859e-05	0.0152822678	0.217400442	0.0006298574	0.9888249762	0.0021182744	0.0728021378	1.0622800087552e-06	0.8797524382	3.10168951575754e-05	-2.4785875602	-1.6004130065	-2.4113242854	1.164054627	0.8861994593	0.8904045726	1.0795159927	1.1012604255	1.1905523252	-1.4409658287	-0.9667061071	-0.4643413867	-1.0059283236	-0.050736651	-0.0515408648	0.5832992034	-1.3085066145	-0.431385587	1.2925222206	0.3866148665	1.1076368395	1.4864861056	0.240875807	0.8010137704	3.1480602107	0.1513599286	3.2994201393	-2.096569603	1.2028505363	0.5929257755
D8B26_000444		conserved hypothetical protein	CIMG_11466	hypothetical protein	HISTO_HS.Contig68.Fgenesh_histo.87.final_new	alpha/beta hydrolase	0.0004007188	0.9736241563	0.0002105596	0.4595248768	3.36975162951171e-05	0.9991464643	5.00739211573829e-05	0.8153891568	0.0003046105	0.4900651402	0.0040635936	0.8493528679	0.0591225166	1.3235349834	1.0512712925	1.2561760839	0.1492141854	-0.2510334275	-0.0461734687	-0.0021333447	-0.2538399337	0.044422078	0.0466940703	-0.4851984351	-0.7240636979	-0.1190296352	-0.7520309816	-0.3464434264	-1.2240019449	-0.7988204092	-0.1760165704	0.329709904	-0.3717044762	-0.257146073	0.5634086428	-0.9559624683	1.9991670522	-1.2678388551	-0.0133481012	-1.2811869564	-0.3163841622	-1.5975711186	-0.0003452328
D8B26_000446		propionyl-CoA carboxylase subunit beta	CIMG_05051	propionyl-CoA carboxylase	HISTO_GL.Contig285-snap.18.final_new		0.0005787014	0.0807227903	0.0217647791	0.7570662338	0.0092264231	0.0527560763	0.7667518044	0.000247538	3.25037938611056e-06	0.7410209833	9.70879684781855e-06	0.989014436	0.0002124155	-0.2759887568	-0.1329665378	-0.3491164472	-2.6614308638	-2.3854669136	-2.5693787994	-1.3809726812	-1.8066872254	-1.0248387058	-2.0925737264	-1.368546678	-1.4386620596	-0.2832213831	-0.5257248947	-0.384176185	2.2972651893	1.8823876379	2.4500750043	1.7489173648	2.0089944597	2.674175153	3.5215780537	1.0333678742	1.0629911209	-2.2830811644	1.1445476005	-1.1385335639	-0.2327071532	-1.3712407171	1.2356823419
D8B26_000447		acetyl-/propionyl-coenzyme A carboxylase subunit alpha	CIMG_13412	carboxylase:pyruvate/acetyl-CoA/propionyl-CoA	HISTO_GL.Contig285.fgenesh_plus.18.final_new	carboxylase:pyruvate/acetyl-CoA/propionyl-CoA	0.0393282101	0.0518257775	0.8629717724	0.1966056379	0.1903703461	0.1499740947	0.6376932297	0.0243977682	0.0009739465	0.3760213723	0.036418015	0.4479808007	0.0020087578	-0.5190871602	-0.2093079383	-1.1354827557	0.4587777869	-0.0561871519	0.2714013011	-0.5233521467	-0.525258982	-0.5938158754	-1.5420237472	-0.757840884	-1.3960206758	-0.3878730166	-0.6749965513	-0.259747641	0.1192618141	1.546702857	1.0871453383	-0.3644165828	0.7925169367	1.2130297985	1.8923881758	0.6467778772	0.9174092234	0.8429199528	-0.7697563027	0.0731636502	-0.6554042514	-0.5822406013	0.7828532872
D8B26_000449		conserved hypothetical protein	CIMG_05048	hypothetical protein	HISTO_GL.Contig285.Fgenesh_histo.28.final_new	hypothetical protein	0.8293426459	0.0901280875	0.1207313199	0.0034268572	5.49829809550017e-05	0.4408835803	0.0005318665	0.9795011036	0.0015915389	0.6319249665	0.0001743355	0.9209330722	0.0009618684	-0.9847136339	-1.0593619422	-1.2258106043	-0.9615867752	-1.445879666	-1.11599008	-0.3772059003	-0.5581632572	-0.597510992	0.5644525483	0.2757481958	1.0493383424	1.1083763183	-0.1259242655	-0.0691035342	0.0034040085	0.8945408648	0.2584008569	0.3526268101	0.656392669	1.1544775987	0.948126601	0.7813552806	0.4740105564	-0.0898392402	0.6644333001	0.5745940599	1.1230874924	1.6976815524	-0.2918273108
D8B26_000450		DNA mismatch repair protein	CIMG_05047	DNA mismatch repair protein MutL	HISTO_GL.Contig285.Fgenesh_Aspergillus.22.final_new		2.39513468278563e-05	9.6337302870519e-08	0.0003262585	0.8885809887	0.00051223	0.8386214608	0.0009426096	0.2251629484	0.10137104	0.4227998227	0.8216014818	0.9279616575	0.6616082485	-0.206140497	-0.2255496577	-0.2756480224	-1.3255746461	-1.4914868867	-1.2598911102	0.64292151	0.7183635467	0.5658182021	0.7696629319	0.8080230415	0.2435688637	0.5224811109	0.6720076918	0.3521834207	-0.121695304	-0.3474490921	0.5147631894	-0.14651453	0.3299412643	-0.5881985333	-0.3314329758	0.007412662	0.1724338203	-1.1219383509	2.0013898734	0.8794515225	-0.0492102295	0.830241293	-0.0702230432
D8B26_000451		membrane protein TMS1	CIMG_05046	membrane protein TMS1			0.9799563374	0.0003697363	0.0001539648	0.1475095743	2.55931730360533e-06	0.9282323753	1.51872742049363e-06	0.6535755931	1.96223942890696e-07	0.1776920303	4.40128083165859e-09	0.4957515792	2.16706000041507e-07	-0.6484914813	-0.8608371049	-0.7218425876	-0.8108252063	-0.5692069303	-0.8702117533	-0.1261212398	-0.0868698346	-0.1341072809	0.0810039755	0.0169207972	0.3531258352	0.2331630903	0.1348436955	0.1775227371	0.3179686583	0.268552314	0.2512852058	0.731190187	0.3315754003	0.7250210769	0.2363785439	0.4367418403	0.5332200618	-0.0033996857	0.6336165246	0.6302168389	0.2726798988	0.9028967377	0.0227882053
D8B26_000452		conserved hypothetical protein	CIMG_05045	MFS transporter	HISTO_GL.Contig285.Fgenesh_Aspergillus.20.final_new	MFS transporter	0.2230711267	9.98103953557098e-07	4.64740921724342e-06	0.6653819652	1.5900081485729e-05	0.2929068281	0.0003658181	0.6886871177	0.000335429	0.8662657665	0.0001506645	0.7057858519	0.0227480523	-0.6496931668	-0.4884926361	-0.5173083458	-0.7331925579	-0.8686267432	-0.7135145403	0.1735871551	0.4530127593	0.5524825682	0.3124661412	0.4642764021	0.1417474276	0.2637069637	0.0299400318	0.0372628714	0.3272677643	0.3353284862	0.1373268388	0.5660522232	0.1636236892	-0.0782942292	0.200408226	-0.0044522617	-0.1049150672	-0.216560466	1.1654883689	0.9489279029	-0.0819720427	0.8669558602	-0.200085399
D8B26_000453		GATA transcription factor	CIMG_05044	protein GZF3	HISTO_GL.Contig285.eannot.1070.final_new	GATA transcription factor	1.5294444717979e-05	0.0247693801	1.01516305982793e-07	0.1608294181	5.55268173693021e-09	0.7896432177	2.6926031368339e-09	0.8634214677	8.13801562874376e-09	0.850455905	8.50912962129721e-09	0.6084847911	1.34824276222078e-06	1.1075764452	1.0932223368	1.0828240477	0.3548892248	0.1604178126	0.3881399355	-0.034503991	0.0555464552	-0.1549998944	-0.1509631337	-0.2756699518	-0.3863651322	-0.3913734732	-0.2793457665	-0.3104570554	-0.3830015733	-0.5251797753	-0.2813439701	-0.3069245903	0.0727702183	-0.5939903662	-0.1926389605	-0.1270475708	0.0784187288	-0.7938512726	-0.3431236006	-1.1369748732	-0.2301306982	-1.3671055714	-0.0536101494
D8B26_000455		SNF2 family helicase/ATPase	CIMG_05042	SNF2 family helicase/ATPase	HISTO_GL.Contig285.Fgenesh_histo.27.final_new	transcription termination factor 2	2.11492135374306e-11	0.0145016025	1.64998417216123e-12	0.238478084	4.1922540093746e-12	0.7970528201	6.75066522136858e-12	0.6409520968	2.00933406483337e-10	0.857364121	1.17530571898718e-10	0.4194792642	2.16640950495184e-09	1.918281494	1.9677301941	1.9270976443	-0.0023969218	-0.2381942104	-0.0853345523	-0.5916028999	-0.3747039172	-0.428730362	-0.257171012	-0.1216388565	-0.4675265509	-0.1225032332	-0.307320463	-0.2517537628	-0.149355404	-0.3503719331	0.0049607916	-0.085668382	-0.2491529971	-0.2561565739	-0.9972003657	-0.3877851701	-0.0935025558	-2.0478145768	-0.3550357858	-2.4028503626	0.1880406497	-2.214809713	0.0523028892
D8B26_000457		conserved hypothetical protein	CIMG_05040	hypothetical protein	HISTO_GL.Contig285.eannot.1066.final_new	DUF3431 superfamily domain-containing protein	2.43500267396304e-09	0.0011557525	1.93302891528662e-11	0.0917622534	1.45079106747376e-10	0.4890889344	8.10130093678067e-11	0.0662856068	7.39843836063633e-08	0.531295332	4.77556160957797e-07	0.8556756968	1.8147945643176e-05	1.2359739662	1.2183393677	1.1794102434	-0.244444639	0.0196668004	0.0089171722	-0.6873525714	-0.5602123609	-0.4885723343	-0.4140419212	-0.2532921777	-0.2544763993	-0.560935724	-0.3643661059	-0.3705657846	-0.0064987527	0.2025493522	-0.0992247753	0.2779330721	0.2379782732	-0.0692159962	0.3423859828	-0.0716321281	-0.2783225594	-1.2783168673	-0.5097644904	-1.7880813576	0.2701895468	-1.5178918108	-0.1276351854
D8B26_000459		conserved hypothetical protein	CIMG_05038	CCCH zinc finger and RRM domain-containing protein	HISTO_GL.Contig286.Fgenesh_Aspergillus.3.final_new	CCCH zinc finger and RRM domain-containing protein	1.03927600741593e-05	0.0004004101	3.76210581983947e-09	0.2303304138	4.56404580624798e-10	0.4986455526	1.35005464318322e-10	0.8714091294	1.09549144086534e-09	0.1841749936	8.88088643609321e-11	0.2952858563	6.65035596244561e-08	1.2186548273	1.1825095245	1.1424411953	0.4092807137	0.4855036721	0.5191143926	-0.0463593971	-0.0950730591	-0.0003384455	-0.1941658602	-0.1773752968	-0.2763154432	-0.5123167038	-0.2120184079	-0.2423490765	-0.4272207356	-0.0856220478	-0.3139232509	-0.4818655651	-0.4623725282	-0.7922084275	-0.1403355463	-0.1946216673	-0.3030228669	-0.7110578053	-0.5177481176	-1.228805923	-0.1697956341	-1.3986015571	-0.1040433055
D8B26_000460		conserved hypothetical protein	CIMG_05037	hypothetical protein			0.0005035167	0.0018444829	0.5613320921	0.5675240017	0.1971521757	0.0312787795	0.000725251	0.300206649	0.0663176474	0.5191348554	0.4335329874	0.6567003099	0.1218030637	1.6507553783	1.2904403279	0.9606234554	-2.2425765265	-0.81228443	-2.2185887371	1.3956347191	1.2335149595	0.4081275312	0.5469602277	0.0721409758	1.2566997581	-2.4597461625	-1.1331673011	-0.9447213782	1.6447348933	-2.6119076109	0.1396825345	0.4812896292	1.4810908182	0.721773683	1.517875355	-2.1169729734	-0.2613791265	-3.0685840239	2.7547605451	-0.3138234788	-0.4135432243	-0.7273667031	-2.0979054881
D8B26_000461		short-chain dehydrogenase/reductase SDR	CIMG_05036	short chain dehydrogenase/reductase SDR	HISTO_GL.Contig286.fgenesh_plus.1.final_new	beta-ketoacyl-acyl carrier protein reductase	0.0336314383	3.34946844277798e-09	9.99379492225314e-11	0.6218260393	1.62089132883991e-10	0.1718315237	9.36762049623244e-10	0.0356553393	1.37303473997105e-06	0.0675871699	0.0028028354	0.432305092	0.0005172733	2.0739900942	2.0760420545	1.9602718265	1.5594652579	1.7402988979	1.4969735266	-2.1106401072	-2.4233147135	-2.1074586418	-2.0196872166	-2.2489135292	-1.470681474	-1.2691390901	-1.0420959023	-1.4075855845	0.0064538821	-0.0183358716	-0.0948219386	1.019820005	0.6038710768	1.8546652575	0.8471064911	-0.4409390739	1.4146547731	-0.4402400638	-3.8079302196	-4.2481702834	0.2730451736	-3.9751251099	0.6827396361
D8B26_000463	EFT1	elongation factor 2	CIMG_05034	elongation factor 2	HISTO_GL.Contig286.eannot.1052.final_new	elongation factor 2	0.0064367121	0.6195507743	0.001672372	0.7182538374	0.0055062143	0.1838839832	0.2120398369	0.5051967459	0.7397239412	0.5248539577	0.5533512934	0.4705175798	0.0582526637	-0.4136464358	-0.3530653853	-0.3893734886	0.9246073727	0.4290062151	0.6247304076	0.9321733661	0.8094761284	0.908468178	0.8539509378	0.7697317489	0.4415029945	0.0825254546	0.1213440804	-0.0826006787	-0.6247346899	-0.1115801716	0.007201774	-0.6362447906	-0.0647172315	-1.1580181117	-0.5517492495	-1.0372983648	-1.4816900599	1.0475248242	0.2203554608	1.2678802849	-0.1995257923	1.0683544926	-0.6389022372
D8B26_000465		conserved hypothetical protein	CIMG_05031	hypothetical protein	HISTO_GL.Contig286.Fgenesh_histo.14.final_new	hypothetical protein	0.566634898	0.0018301589	0.0003432116	0.0019278213	0.8122434215	0.8832198834	0.9926476467	0.0699251389	0.0152108626	0.1649422648	3.25206420969173e-05	0.5629041443	0.0140159514	-0.3649161137	-0.731017848	-0.6545815747	-0.4631186692	-0.4363190709	-0.3397271459	0.5451364215	0.4613422333	0.5205828769	-0.6244971344	-0.4866126743	-0.4134805329	-0.9664063241	-0.6626801338	-0.1414548643	0.6403925566	-0.1836150697	0.2090885378	1.0774019694	-0.140701872	1.4896604645	0.4369525814	0.2174526444	1.0111187422	0.1668971192	0.9196519532	1.0865490723	-1.0186391112	0.0679099611	-0.0651965931
D8B26_000466							7.25616524799379e-07	0.1264301035	4.4414504832629e-08	0.0347467807	2.69272428483244e-06	0.0143346955	1.79457957622003e-08	0.2095164013	2.48513807111297e-06	0.8250485293	6.9344124846926e-07	0.8416218841	5.8190020325105e-06	-1.2793633998	-1.3988895421	-1.497580233	0.1347978846	-0.0723797264	0.1455960497	0.3222736554	0.2690185513	0.5067562128	-0.0270950938	-0.0247088038	-0.231626111	0.1657253678	0.7055530485	0.5713491842	0.1173655769	-0.5422974619	0.3836297434	0.0961145245	0.6108599499	0.1037536184	0.5709233127	0.2234072302	0.1468164614	1.4584828568	0.2951656228	1.7536484796	-0.4569853311	1.2966631485	0.5724597995
D8B26_000467							0.000130385	0.9659890941	7.78522103800369e-05	0.531258863	0.00042739	0.0660205083	5.30065290137549e-06	0.2065999958	0.0016753919	0.9331517565	0.0008456848	0.945111975	0.0030221261	-1.6103273035	-1.0823261629	-1.6983874803	0.3014858154	0.0847544431	0.3119111544	0.6731538694	-0.1956904811	0.2631513487	0.0271411659	0.1057659194	-0.1009013339	0.8981648635	0.5478674786	0.5706661641	0.2819066396	-1.0229910332	0.384644711	-0.0536223799	0.748079301	-0.0605655466	-0.231077706	0.7520515235	0.1051450299	1.7024605355	0.015234068	1.7176946035	-0.2302430826	1.4874515209	0.657985311
D8B26_000469		pyrimidine 5'-nucleotidase			HISTO_GL.Contig286.fgenesh_plus.7.final_new	pyrimidine 5'-nucleotidase	3.31132972952914e-07	0.0002383484	7.08294192543775e-10	0.0480421205	7.71700883145636e-11	0.0313430572	9.91013494274017e-10	0.9637218123	4.54001137599619e-09	0.8805453471	2.39169241900507e-09	0.8824122845	4.30735263426337e-08	-1.8259919853	-2.0247391964	-2.0040984494	-0.6355096129	-0.2105773803	-0.4016668681	0.3651684019	0.3855843862	0.2881404303	0.6262675833	0.8625906334	0.7536771297	0.6377068275	0.1484348674	0.0633979242	0.3687871875	0.477908687	0.1862209182	0.5166269082	0.167829954	0.2560155247	0.6107805694	0.6089965238	-0.2215509643	1.5357828889	0.7594139593	2.2951968481	0.3973657859	2.692562634	-0.4585949898
D8B26_000471		KH domain-containing protein	CIMG_13410	KH domain-containing protein	HISTO_GL.Contig286.fgenesh_plus.6.final_new	KH domain-containing protein	0.001543677	0.2192386118	6.16187281930732e-05	0.0389288932	0.0288628976	0.29529091	0.0009263539	0.1287014287	0.0835180083	0.472015262	0.0074422331	0.8107255612	0.046737003	0.5332401437	0.5943643264	0.6046928772	-0.0773721427	-0.3987600635	-0.1279552552	-0.5093703393	-0.4198430983	-0.5344769188	0.0002935897	0.3110204674	-0.0767585738	-0.0464543575	-0.2954580029	-0.3527817097	-0.2113010798	0.5977662229	0.2590073541	0.2309067599	0.0178705221	-0.2509382206	0.0336565583	0.3235055216	-0.2048545813	-0.7788757299	-0.286264957	-1.0651406869	0.5565198943	-0.5086207925	-0.3016145931
D8B26_000472		chitin synthase 5	CIMG_05022	chitin synthase 5	HISTO_GL.Contig286.fgenesh_plus.8.final_new	chitin synthase	0.0003123972	0.0001943878	0.500905617	0.9316352974	0.5994675035	0.4783601292	0.6493172913	0.4445150995	0.1064887775	0.9967927597	0.0988818416	0.4369682523	0.0058754488	0.2627885475	0.3859735317	0.3473656717	-0.6887216548	-0.951419681	-0.7838832581	0.5137698108	0.4978600952	0.6006631841	0.5739137692	0.7728592798	0.16522718	0.0305696268	0.3112210903	0.2485732639	-0.266359386	-0.5111737402	0.5660219589	-0.0380862288	0.390366526	-0.5836710774	-0.4141859587	-0.7479369775	-0.6817355733	-1.1399187596	1.3431380741	0.2032193145	-0.0448213231	0.1583979914	-0.2913342504
D8B26_000474		phospholipase D	CIMG_05020	phospholipase D active site-containing protein	HISTO_ZL.Contig1161e.genewise.6.final_new	IQ calmodulin-binding domain-containing protein	0.2731012392	3.28988548192843e-08	2.3093583088705e-08	4.33333044631798e-06	0.3864204699	0.3009098282	0.0263666562	0.0439333816	2.46634524023274e-05	0.737166915	6.67179537858123e-05	0.2986668016	3.80194112706196e-06	0.5121392602	0.5391144236	0.5687188876	0.7089291281	0.7952668235	0.6688464615	-0.8662722347	-0.6750977756	-0.9143212668	0.5064548898	0.4342164211	0.2629040786	0.02150226	0.3299478002	0.1580813428	-0.5307337676	-0.2768058042	-0.0334218826	-0.2275133854	0.0755247394	-0.3601208626	-0.6621769318	-0.5491687611	-0.4860138442	0.1845944323	-1.5416534181	-1.3570589858	1.2146883291	-0.1423706567	-0.2217461356
D8B26_000475		acetolactate synthase catalytic subunit	CIMG_05019	thiamine pyrophosphate enzyme	HISTO_ZL.Contig1161e.eannot.1277.final_new	acetolactate synthase	0.4024517349	0.729806576	0.6506298461	0.0077393951	0.0068538819	0.000114546	2.48832720612634e-08	0.2201554357	1.19618700665102e-05	0.8336537138	2.75044404090052e-05	0.4245499269	3.90101433927423e-05	0.6654861813	0.6748718069	0.5281607511	0.9305836391	0.5985335786	0.691477834	0.6621319153	0.7538483338	0.6400356182	0.212444002	0.0959232239	0.3960044315	-0.8840317217	-0.6034365556	-0.6167738488	-0.1386706957	-0.5032006597	-0.4280291712	-0.4190906702	-0.1457244079	-0.1872119288	-0.4932338469	-0.652934769	-1.7771630402	0.1160940046	-0.053616076	0.0624779286	-0.4553945612	-0.3929166326	-0.9347736527
D8B26_000476		TatD DNase family Scn1	CIMG_05018	Cut9 interacting protein Scn1	HISTO_ZL.Contig1161e.eannot.1232.final_new	Cut9 interacting protein Scn1	0.035826344	6.11176737920523e-05	6.20895119930144e-07	0.0272539718	1.51540735027432e-08	0.3757278753	8.60520901506214e-08	0.3659793803	5.44315855827602e-06	0.7549092169	1.64619864294471e-06	0.7512982117	6.27118791927668e-06	-1.6531413685	-1.4870106491	-1.3150582559	-0.9507538629	-0.9134211001	-0.8807306528	0.2828115593	0.1246341951	0.175612161	0.7269063015	0.6532071607	0.6442407987	0.8384799517	0.1673178588	0.3528934599	-0.1829184217	0.974895474	-0.000381105	0.2565151586	-0.018105016	0.6379810965	0.5766027688	0.6421941585	0.3472283288	0.5757337529	1.1075075378	1.6832412907	0.4806518426	2.1638931333	-0.2110609218
D8B26_000477		hypothetical protein	CIMG_11460	hypothetical protein			0.0044005813	0.5636975856	0.0151446894	0.0844925093	0.7203948886	0.5311523583	0.2057691137	0.1238069912	0.4472423593	0.4487275123	0.0644579222	0.3634699808	0.9895846307	0.0328013333	-0.0555886455	1.6271622939	-2.3456316236	-1.8536035109	-2.6186255719	-1.7144920039	-1.6382758798	-1.899015243	2.2497412061	-0.8441187691	-0.9086595801	-0.483492614	-0.6695096106	-0.8169480673	3.5697006245	0.0625609906	-0.608309399	1.6559194795	2.7434114177	2.6734981874	0.0384543054	0.7472263428	1.0557943377	-2.8142707188	0.5267498979	-2.2875208209	1.92216121	-0.3653596109	-0.8278629347
D8B26_000479	SPO7	conserved hypothetical protein	CIMG_05016	hypothetical protein	HISTO_ZL.Contig1161e.eannot.1278.final_new	spo7-like protein	6.79223923402812e-06	0.022674362	5.04847671968052e-08	0.7042473593	2.50191174730999e-08	0.6391014073	8.67872107863918e-08	0.9023679343	1.09477056791766e-06	0.8290151558	2.74183054282449e-06	0.3437596504	0.0233986056	-0.8009239688	-0.7988720085	-0.7372459857	-0.0633855171	0.057770038	-0.0795992618	0.2292673691	0.3062035884	0.2032536115	0.2318361841	0.2784280676	0.3976923446	0.1794770463	0.1704528759	0.3215211891	0.1597367109	0.4201666604	0.1294952738	0.1896238623	0.1940797445	0.0136985264	0.0485433142	-0.5084982148	-0.5427214501	0.75054151	0.2743013857	1.0248428958	0.0547652684	1.0796081641	-0.0720411764
D8B26_000480	MCM3	DNA replication licensing factor MCM3	CIMG_05014	DNA replication licensing factor mcm3	HISTO_ZL.Contig1161e.Fgenesh_Aspergillus.80.final_new	DNA replication licensing factor MCM3	0.0098545086	5.63127028150356e-07	2.77441262537855e-08	0.4122750785	7.15789842342374e-08	0.2371018083	1.58118980865054e-08	0.1483068381	2.90356022466552e-07	0.1128110435	2.5545117647513e-05	0.9626394926	0.0002206514	-3.1061350569	-3.5874717809	-3.4327073205	-2.0804810921	-1.4892319863	-1.62055691	1.5920556927	1.658363184	1.6178962068	1.3395208187	1.3970332719	0.9778676748	1.7845190275	1.9627132724	1.623859076	0.4011186208	0.6326889665	1.490089395	-0.30695705	1.4717166849	-1.221954261	0.6454475889	-0.3587312997	-1.3906627235	1.6471080823	3.3430511777	4.99015926	-0.3941029758	4.5960562842	0.5714312407
D8B26_000481	CYA5	conserved hypothetical protein	CIMG_05013	pentatricopeptide repeat domain-containing protein	HISTO_ZL.Contig1161e-snap.39.final_new	translation regulator (Cya5)	4.21848480877729e-05	1.94432140897736e-06	0.030383023	0.2875458841	0.0011540812	0.013025916	7.40078259406163e-07	0.5219242286	4.16967336189056e-05	0.818062972	1.34454469186319e-05	0.9459361364	0.0001919204	0.5216587918	0.5477725361	0.556574892	1.6143693922	1.3789574447	1.4642321917	0.2232027148	0.0951637045	0.1603396775	-0.1047615687	0.1986322038	-0.2683782131	-0.6382100137	-0.5815702538	-0.6325512575	-0.7603545468	-0.5534209451	-0.2278541598	-0.4106938749	-0.5791221941	-0.6635780796	-1.2137149098	-0.2305856803	0.103892148	0.9456146295	-1.3284841807	-0.3828695512	-0.2268563353	-0.6097258865	-0.5510516072
D8B26_000484							0.0002367084	0.001264637	8.98611875555472e-08	0.0528504564	6.01074556902585e-06	0.344817588	8.68362365924557e-07	0.9555521949	1.43629963233894e-05	0.9847631022	1.62566355440121e-05	0.3857917959	1.45406686952613e-05	1.5439771058	1.3906997222	1.4101401555	0.451788294	0.2971178899	0.774222745	-0.2140183574	-0.5928118541	-0.4874478251	0.015762238	0.3733473971	0.0450241275	0.0507544656	-0.0525048767	-0.4275373751	-0.946302505	0.5430093682	-0.164832105	-0.0988594529	0.1124458413	-0.4864066218	-0.743854418	-1.1636898555	-1.6300241034	-0.9348758352	-0.9486164175	-1.8834922527	0.591083999	-1.2924082538	-0.3160304293
D8B26_000486		rhodanese domain-containing protein	CIMG_05003	rhodanese domain-containing protein			3.05305100313267e-11	0.2129110792	8.85531560039856e-11	0.0182601875	1.89301301333592e-09	0.3852019729	7.25676903635697e-09	0.8689004811	5.2916600443908e-09	0.978065776	2.93389393976145e-09	0.9453189627	5.43597734675131e-08	-1.8155180131	-1.8927382123	-1.8673602641	1.1060935006	1.122899679	1.0828440134	0.7424763858	0.7748373574	0.8727678239	0.034079874	-0.1089333265	0.5150929301	0.1023387702	-0.2598428939	-0.0409349015	0.2249326188	0.1205917481	-0.4142831381	0.0079579583	-0.2822984323	0.2004070373	0.1683574126	-0.1986956404	-0.1950722872	2.9620508021	-0.3087203167	2.6533304854	-0.6356192089	2.0177112765	-0.2343496382
D8B26_000487		eukaryotic translation initiation factor 5B	CIMG_05002	translation initiation factor aIF-2	HISTO_ZL.Contig1161e.fgenesh_plus.10.final_new	eukaryotic translation initiation factor 5B	0.2239930925	0.0595804207	0.3763737409	0.2912539089	0.0284646804	0.0136189663	9.82220304076766e-06	0.760258339	2.12462110259524e-05	0.1776920303	3.35035575680786e-07	0.8923120215	1.34695978626415e-06	0.7582450532	0.7806463175	0.7476544039	1.0205555425	1.0584685444	1.1272070872	0.551877728	0.5885987185	0.4970307641	0.3501785566	0.4830694201	-0.1164476217	-0.5119953242	-0.4118316809	-0.61493579	-0.6942677279	-0.2857396006	-0.1818877833	-0.8653584527	-0.3253338825	-1.1869766199	-0.7408174189	-1.0781093282	-0.9498309054	0.3050849466	-0.5208212679	-0.2157363213	-0.319561004	-0.5352973253	-0.7342999762
D8B26_000489	GYP10	hypothetical protein	CIMG_05000	TBC domain-containing protein	HISTO_ZL.Contig1161e.eannot.1288.final_new	GTPase activating protein gyp10	2.56829845091106e-10	0.5225372443	3.5370275320873e-10	0.9687958758	3.05251889285654e-10	0.0117910176	1.83546661724154e-08	0.9802949456	1.17627906138444e-07	0.6993267971	4.48425100098166e-07	0.9117889755	8.4723015961283e-06	-1.3178792065	-1.5400387867	-1.3820679797	0.6547107986	0.5453735152	0.5082199602	0.5121545231	0.4028624837	0.5132600409	0.5496956363	0.5800907692	0.3253738249	0.1482313392	-0.0388474773	0.0001734656	-0.1352823427	0.4618827371	-0.0448814856	0.0050966009	-0.2928963357	-0.0687229542	0.0322160856	0.2842205995	-0.7029458117	1.9796349337	-0.0936227535	1.8860121802	0.0082133039	1.8942254841	-0.4450217983
D8B26_000490		NAD dehydrogenase	CIMG_04999	NAD dehydrogenase	HISTO_ZL.Contig1161e-snap.48.final_new	hypothetical protein	2.63191352645755e-07	0.6906801534	5.50243199526784e-07	0.7586692241	2.39413164555014e-07	0.2104859584	1.78152125403654e-08	0.2630839668	8.362817050232e-07	0.4262439565	4.97912977444909e-08	0.8908072561	4.57518982161056e-07	-1.1124762216	-1.451033402	-1.3321320863	-0.0950022118	0.2755665431	0.0369927672	0.0522379901	-0.0755733501	-0.001752642	-0.042681788	-0.1950441703	0.4058553012	0.5110137162	0.2837021075	0.2739914451	0.0787007825	0.2767048343	-0.0872130471	0.1804356262	0.0888689483	0.6159373727	0.21695649	0.459590286	0.6363547088	1.3657242376	-0.0798962647	1.2858279729	0.0774906722	1.3633186451	0.2860925451
D8B26_000491		conserved hypothetical protein	CIMG_04998	hypothetical protein			0.005858166	0.2519094596	0.0002745156	0.6317780689	0.0011902092	0.6781732825	0.0003519355	0.3935943231	0.0296831868	0.1815643162	7.70430508817794e-05	0.4599008331	0.0961756678	-0.7358375065	-0.6190510883	-0.5723589164	-0.0055830915	0.2225531443	-0.2076789145	0.3489025131	0.1845034339	0.1708744489	0.1555523811	0.2295902124	-0.0593089627	0.1973086714	0.1513815867	0.3263889999	0.1632828222	-0.5608646013	0.0280685432	0.7198411601	-0.3395673393	0.7591317775	0.1285414858	0.1640756417	-0.8497464015	0.6437051735	0.2348153315	0.8785205049	-0.1178794899	0.7606410151	0.114591946
D8B26_000493		eukaryotic translation initiation factor 5A-2	CIMG_04996	eukaryotic translation initiation factor 5A	HISTO_ZL.Contig1161e.eannot.1255.final_new	eukaryotic translation initiation factor 5A-2	0.0009183921	0.078537542	0.0812189317	0.7616568635	0.1868243928	0.8571490056	0.2971942712	0.4345363077	0.9785943703	0.7721618989	0.6169969338	0.6523083423	0.1766058751	-0.1816910383	-0.2512733763	-0.1781286835	0.797874279	1.1738107374	0.7565396286	0.4109092099	0.2250108634	0.2852828002	0.1770004431	-0.1774316136	0.4881956302	0.0728444892	0.0342601196	0.1719820727	-0.216541247	-0.1913334778	-0.2372276474	-0.4554442016	-0.104635806	-0.5182646423	-0.1011539738	-0.5670656173	-1.4135189483	1.1142684585	-0.6028673802	0.5114010783	-0.1321642824	0.3792367959	-0.0850880704
D8B26_000494	RRN7	conserved hypothetical protein	CIMG_11456	RNA polymerase I-specific transcription initiation factor RRN7	HISTO_ZL.Contig1161e.Fgenesh_histo.75.final_new	RNA polymerase I specific transcription initiation factor Rrn7	3.33767646971782e-08	8.50797507754106e-08	2.39283760875385e-12	0.7210648456	1.69770553572764e-12	0.1122726891	7.54587461475547e-13	0.0108580596	1.39753672405923e-10	0.6897690114	8.44381013866368e-11	0.647034098	1.33988881459431e-08	2.4540852579	2.4712078999	2.5705107484	0.7929925366	0.7787967427	0.9992621794	-0.6860564335	-0.7297144759	-0.636088916	-0.758548991	-0.6405156142	-0.9295657899	-0.836437514	-1.2708825966	-1.3278853945	-0.079724558	0.1457969779	-0.569321661	-0.3856066335	-0.8231259747	-0.3224427642	-0.6043436041	0.0584886161	0.3291199623	-1.6450401591	-1.5371657772	-3.1822059363	-0.0859205348	-3.2681264711	-0.373801278
D8B26_000496							7.49100503582091e-08	0.6433726608	2.29622977161323e-08	0.1720754195	3.09649876906796e-09	0.9286136532	3.41500660148243e-09	0.5316479248	2.91829706218957e-08	0.818963938	1.03845555130438e-08	0.889784228	1.98869902148682e-06	2.5003112361	2.5420360882	2.5615289229	0.6436567574	-0.0480995206	0.162546701	0.3431592733	0.0336977976	-0.0349103036	-0.2018147926	-0.2067310434	-0.578766787	-0.7679854877	0.1177610635	-0.3670522892	-0.8044631544	-1.3284481039	-0.4282803396	-0.892314413	0.2805167334	-1.6515952969	-0.5318958819	-1.0113005856	-0.331556574	-2.2882240753	-0.1339352205	-2.4221592958	-0.4333846064	-2.8555439023	-0.040096015
D8B26_000497							0.0124009487	0.1614790531	0.0003108118	0.1544111243	5.71353371980556e-06	0.9761973254	5.43824229135216e-06	0.3814545119	4.74463550875853e-07	0.3012830024	4.23845801406177e-08	0.9360756137	2.88683065752022e-07	2.4237015743	2.4451391059	2.4439258087	1.2378477839	0.9845517795	1.1855269494	0.5459276805	0.361603087	0.4178364677	-0.1528731716	-0.1587489374	-0.550993822	-0.5799877142	-0.0492984523	-0.2248659905	-1.1606114161	-0.7724783774	-0.2355843603	-1.4326342071	-0.1438523081	-2.0660974205	-1.0202423438	-1.6067276507	-1.8910640649	-1.3012641849	-0.6945222294	-1.9957864143	-0.7372568347	-2.7330432491	0.0184645751
D8B26_000500	UTP14	small nucleolar ribonucleoprotein complex subunit Utp14	CIMG_04990	small nucleolar ribonucleoprotein complex subunit Utp14	HISTO_ZL.Contig1161e.eannot.1223.final_new	small nucleolar ribonucleoprotein complex subunit Utp14	0.0107940229	7.01734040958467e-06	1.66947675410828e-08	0.0265821615	4.54582754127912e-10	0.7070455218	2.8778932417994e-10	0.1729256064	2.47075723812297e-08	0.2254234359	1.79283615135645e-09	0.7070642751	3.68181612440017e-07	1.8349867755	1.8437524485	1.8282922867	1.1650020769	1.0834809067	1.4186590164	0.0348486128	-0.110149305	-0.2516863428	-0.6467171985	-0.4732487699	-0.7854551193	-1.0791673794	-0.5209685488	-0.6070639624	-0.357830306	-0.324155101	-0.2866003057	-0.758930383	0.0028152684	-1.4495946005	-0.6212467798	-0.4873493767	-0.4516739133	-0.617247611	-1.3255838464	-1.9428314574	-0.5262924585	-2.4691239159	-0.1087816937
D8B26_000501	ENG1	endo-1,3-beta-glucanase	CIMG_04988	endo-1,3-beta-glucanase	HISTO_ZL.Contig1161e.eannot.1224.final_new	endo-1,3-beta-glucanase Engl1	0.0003686394	0.0059103109	0.3909461303	0.0185773343	0.0341064492	0.0340660284	0.522687737	0.7764529485	0.2720528794	0.1307367603	0.1408802353	0.3191078126	0.3870077757	0.1335681188	-0.0004755373	0.3564343102	-1.3700174155	-1.2922730067	-0.5988727047	-0.1387804722	0.1720461666	-0.3944868211	0.7210570547	1.0048319962	1.0165468096	-0.2524962895	-0.056681346	0.1960481203	0.4176082142	-1.0836464601	-0.0244891721	0.708062875	0.1047939447	0.991114189	-0.2357682688	-0.0560438293	-0.3180804764	-1.2530127679	0.9748386133	-0.2781741546	1.0289349472	0.7507607927	-0.95607296
D8B26_000501_1							2.29602332070146e-05	0.0076516038	0.0184831621	0.0484319486	0.9524629197	0.5373865932	0.3419988216	0.2443589257	0.4568977892	0.9959923807	0.4501925962	0.9749964949	0.5922754322	0.453999484	0.580234242	0.3539591127	-1.012972246	-1.7333156098	-2.6739563446	-0.874120683	-0.4774680961	-0.361999584	0.5493604201	0.7346440624	0.2238248233	-0.2458571509	1.6280078818	1.2476059832	0.045351374	-0.3052982915	0.532886012	0.353910515	0.371614549	-0.2738962978	0.3123617492	-0.2390860683	0.8102101634	-2.2977099138	1.2598746313	-1.0378352825	1.0657961725	0.02796089	0.4082260545
D8B26_000502	VCX1	calcium ion transporter Vcx1	CIMG_11453	calcium/proton exchanger	HISTO_ZL.Contig1161e.eannot.1229.final_new	calcium/proton exchanger	0.0021390742	0.0002687109	1.13938629840707e-07	0.8092130561	6.60975262401631e-08	0.0422909353	9.73105135701142e-06	0.7719276497	1.62552984395878e-05	0.3080698568	0.0006237899	0.3161148564	0.3266720493	0.7661331144	0.8116452592	0.7909681609	0.3291393566	0.1646588336	0.1056111856	-0.6925866996	-0.5520275307	-0.42540493	-0.6736414152	-0.6519232724	-0.5174996743	-0.4720764924	0.0415879216	-0.0977927288	0.1643982091	-0.4550255573	-0.3943165461	0.1586424949	-0.2129923092	0.1188121023	0.21532579	0.9364987551	0.5418659726	-0.5876372662	-0.7593984649	-1.3470357311	-0.0581035158	-1.4051392469	0.4375142533
D8B26_000504		hypothetical protein	CIMG_11452	hypothetical protein			0.163809817	0.0940140931	0.642363296	0.9414726212	0.5505417863	0.0560157147	0.0577132933	0.4669821411	0.0029263245	0.0618133091	1.71700074662749e-06	0.9694518602	1.4951243423614e-06	-0.3804345713	-0.4368267087	-0.4132820288	-0.2816509053	-0.039668414	-0.1107017236	-0.5095201452	-0.5382508866	-0.4455109589	-0.6647620213	-0.878704338	-0.0737599454	-0.0906961284	-0.0831246725	0.0324915502	0.1481929873	0.2416167668	-0.0195776006	0.6950483226	0.5348099368	1.0385163662	0.6725471381	0.8583058559	0.7449421247	0.264426274	-0.3523215353	-0.0878952614	-0.0236402909	-0.1115355523	0.4725780849
D8B26_000505		extracelular serine carboxypeptidase			HISTO_ZL.Contig1161e.Fgenesh_Aspergillus.24.final_new	extracelular serine carboxypeptidase	1.67812270748206e-06	0.394613405	1.91586736131156e-07	0.192489268	4.16008204199252e-06	0.1298099624	0.000332788	0.0148353416	0.9875495319	0.8417983325	0.6996663387	0.4705175798	0.2155649776	0.6127398049	0.4731489973	0.4826876967	-0.6627866021	-0.7590510712	-0.6057653667	-0.864612288	-0.8130020824	-0.858830485	-0.6175997175	-0.3695828168	-0.7021845746	-0.4822946596	-0.1422528037	-0.013008667	0.6783216248	0.3369850227	0.5401886014	0.2860557969	1.0365643146	0.2432674313	1.1841163809	0.6439867097	0.3729087531	-1.1969699941	-0.1705575542	-1.3675275483	0.2851418853	-1.082385663	0.3462843481
D8B26_000506		conserved hypothetical protein	CIMG_04982	hypothetical protein	HISTO_ZL.Contig1131.genewise.174.final_new	sterigmatocystin 8-O-methyltransferase	0.5362380387	0.183914275	0.4376754451	0.1087784122	0.2633741893	0.0194674968	0.0552328036	0.428577744	0.0071462952	0.1911566755	4.3804027346395e-05	0.4498493261	0.0112327216	-1.1019738943	-1.0046071081	-1.3278363205	-1.7561013338	-1.5709700043	-1.6708759149	-0.6873969529	-0.754417707	-0.2982174278	-2.3742500176	-2.1779940383	-1.6287277404	-1.3035312827	0.9516417106	1.1818585778	3.0110008443	0.3193524245	0.1981480837	3.1477776778	1.8582227195	2.953813226	2.0121489183	0.2418371726	1.7810983875	-0.5193763988	1.0886807677	0.569304369	-1.5012368597	-0.9319324908	2.3408761377
D8B26_000507	PHO91	SPX domain-containing protein	CIMG_11449	divalent anion:Na+ symporter (DASS) family transporter	HISTO_ZL.Contig1161e.Fgenesh_Aspergillus.26.final_new	SPX domain-containing protein	0.001630616	0.2008121167	5.75972396481098e-05	0.2863975448	2.72060314289236e-06	0.8665531981	1.3070039609261e-06	0.2411137238	5.86110090527096e-05	0.1586986018	0.0078660368	0.3247848	0.0001993114	0.90269011	0.8986746169	0.9454358141	0.3231158409	-0.1646521449	0.2220501415	-0.1847466413	-0.2436913497	-0.0897490587	-0.4988128318	-0.2597265215	-0.5820244832	-0.6247671799	-0.4697109255	-0.4339160084	0.0224213946	-0.4463109508	-0.1010923624	0.6597507296	-0.0781296279	0.3364005837	-0.4551711868	-0.2016996673	0.5236617089	-0.7875886975	-0.3022838562	-1.0898725537	-0.2805188062	-1.3703913599	-0.0545338373
D8B26_000508		ribonuclease T2-like protein	CIMG_11448	ribonuclease T2-like protein	HISTO_ZL.Contig658.eannot.1279.final_new	ribonuclease T2-like protein	5.13875863937325e-05	3.70958408271603e-09	1.33061528286601e-06	8.25022659417257e-05	0.339770791	0.0010647363	0.0009383639	0.140156517	0.27533762	0.9530216446	0.3492606082	0.6470697519	0.0882853438	0.0736997116	0.1724308072	0.0320440523	-0.7799468127	-0.686555318	-0.4941072514	1.0893385736	0.9257825466	1.0459277935	0.2568409316	0.3397559289	0.0670473113	-0.4756654018	-0.4088132338	-0.4471042248	0.269038298	-0.0661775175	-0.2552335666	-0.0623618515	0.0149607565	-0.1240694137	-0.3404412669	-0.6853146467	0.5389237941	-0.7399305177	1.6677380159	0.9278074983	-0.7960810016	0.1317264966	-0.6692684247
D8B26_000509	RPS8	40S ribosomal protein S8e	CIMG_04980	40S ribosomal protein S8-B	HISTO_ZL.Contig1161e.eannot.1252.final_new	40S ribosomal protein S8E	0.0002493585	0.6399048308	0.0009178173	0.9912920276	0.0008090085	0.2994814428	0.0197028025	0.7529502945	0.0027628489	0.1872065443	0.2061054555	0.306768416	0.0025248505	-1.0336119165	-1.0653503788	-0.7749445092	0.5149389472	0.6598422849	0.8614019011	0.353210694	0.5612377273	0.4353346087	0.181093286	-0.1666297893	1.2811124112	0.0236227283	-0.3839865346	0.1349799749	0.2870522927	0.4227272112	-0.8382912781	-0.4813512432	-0.8829921338	-0.2386967472	0.1677648051	0.3324919898	-0.3509563317	1.6320156032	-0.2242865045	1.4077290987	0.0072778526	1.4150069513	-0.5463393657
D8B26_000509_1							0.0193007286	0.4455817582	0.1162475465	0.9301766819	0.0854078751	0.6962319366	0.241217669	0.5943992536	0.6695557947	0.7737864701	0.960015722	0.4705175798	0.1394435356	-0.2358693274	-0.3926411755	-0.6375711163	1.5558818613	1.8384429595	1.2571254328	1.0597394325	0.6461510987	0.7112158601	0.9649791914	0.285118464	1.4800103565	0.1948105458	0.5993338577	0.5523992124	-0.2426584171	-0.1814617146	0.1114204392	-0.4029202042	0.3749162369	-1.3167980881	-0.2663194432	-1.0114983749	-6.9438070873	1.9785656821	-0.7474965961	1.231069086	0.1255692612	1.3566383472	-0.4797183454
D8B26_000511	HEX1	chitobiase	CIMG_04978	chitobiase	HISTO_LY.Contig16.Fgenesh_histo.9.final_new	chitobiase	0.0305915522	0.0018223925	0.1370486429	0.7108433413	0.0554914627	0.0724352423	0.000506547	0.9761790985	0.0012552839	0.8024130936	0.0003011751	0.9100163654	0.0053104336	-0.982447165	-1.0641342503	-1.253445955	-2.5760894891	-2.8156487909	-2.5910958313	-0.3580214672	-0.2051472831	-0.3304091421	0.0640696411	0.0890223906	-0.3450307126	0.2820290022	1.3086134491	1.4750725331	1.9278932912	-0.8750312456	1.4234110549	1.018903448	1.9210116169	1.0471106455	2.2345291791	-0.0390596903	0.6438947705	-1.5632691119	2.362324818	0.7990557061	0.2412708307	1.0403265368	1.0778187846
D8B26_000514		conserved hypothetical protein	CIMG_04974	hypothetical protein			5.02339099022408e-07	0.0005326453	0.0032582028	0.0005517706	0.1169266662	0.2567805872	0.0052079929	0.9476987217	0.0145708903	0.2944688595	0.000209143	0.9209330722	0.0117146351	0.2223194229	0.3476164247	0.1660954505	1.960302687	1.8873769953	1.8692401419	1.0945362595	0.8242123524	0.9012544379	0.2809127214	-0.1434620764	-0.4493355304	-0.8660082231	-0.2233649721	-0.1929259779	-0.6153877791	-0.5692110114	-0.3663198227	-1.0810507121	-0.2299463898	-1.5205925187	-0.3914065306	-0.890313539	-2.0145418101	1.662548113	-0.9666101552	0.6959379578	-1.0391472878	-0.34320933	-0.3329320724
D8B26_000515		conserved hypothetical protein	CIMG_04973	F-box domain-containing protein			1.61478263067602e-06	9.58181213147829e-09	0.0002826576	0.0280695524	0.0954508312	0.0378431271	0.0003068411	0.5874650774	0.0114383463	0.4805743907	0.1715068432	0.2223329441	0.0004538578	-0.2835044113	-0.4595072399	-0.1286647395	-2.2763170603	-1.7635628035	-1.5566847363	0.4110938914	0.5241063818	0.449413187	-0.1096605738	0.2567755029	-0.1181167121	0.2443272926	0.6521499503	0.5415985504	0.0595844186	0.1952593371	0.4339264571	-0.1167319966	0.4141571058	-0.0127810193	0.6246025849	0.7864092899	1.2321273427	-1.5590710602	2.3093819316	0.7503108714	-0.4376020385	0.3127088329	0.4482053041
D8B26_000516		cytochrome P450 monooxygenase	CIMG_04972	cytochrome P450 monooxygenase	HISTO_AS.Contig189.Fgenesh_histo.3.final_new	cytochrome P450 monooxygenase	6.20900473625787e-07	0.0031446056	3.50393658603588e-09	0.1134273828	4.90773188686871e-08	0.733866808	9.15299836567378e-08	0.3226242573	2.55127213421194e-08	0.8539063672	3.03786238484505e-08	0.5815946187	6.11567254521065e-08	-1.1191000522	-1.3195484308	-1.195434486	-0.1998996337	0.0130412301	-0.2285861536	0.375646092	0.3904893155	0.4187846733	0.0440836804	0.3160079941	-0.0691660485	0.207961237	-0.11619767	-0.0543303803	0.1808504271	0.0910860487	0.3704795388	0.0941838667	0.0389559354	0.3749356134	0.0900601435	0.5799075625	0.7157894966	1.0714677439	0.5323619419	1.6038296858	-0.3069286733	1.2969010125	-0.0780872877
D8B26_000517		conserved hypothetical protein	CIMG_04971	hypothetical protein	HISTO_AS.Contig189.eannot.1034.final_new	mitochondrial 37S ribosomal protein YmS-T	0.0079897572	0.0001725622	0.0433823177	0.893720108	0.0260677282	0.7068421905	0.083384277	0.5983734567	0.0174724087	0.9734544755	0.0188286785	0.6399121276	0.0077312081	0.4258321491	0.3515973901	0.3692439475	0.9414993481	1.4363781986	0.9394042447	-0.0828439478	-0.1146947747	-0.1347003663	-0.1641196699	-0.2298477381	-0.095856082	-0.2557197697	0.0521099851	0.1161068646	-0.130354361	-0.1869571888	-0.3206502803	-0.019065032	0.1337128932	-0.6781941266	0.1638937507	-0.6949638266	-1.8218116082	0.7246376436	-1.2164244559	-0.4917868123	-0.0497525276	-0.5415393399	0.1316113199
D8B26_000519		conserved hypothetical protein	CIMG_04969	hypothetical protein	HISTO_AS.Contig189.Fgenesh_histo.5.final_new	hypothetical protein	0.0314969011	0.0094317437	0.3943083084	0.865759016	0.5480763271	0.1545113329	0.0294021424	0.9555699355	0.0672367724	0.9883139373	0.0607636245	0.872198254	0.0411292317	-1.4821002429	-0.6364080003	-0.530125758	-4.9557181613	-5.1103885654	-5.2943004512	-0.1710633475	0.3691481742	0.10867697	-0.1602808056	-0.1887406957	-0.13783414	-0.7805703745	2.7118173799	2.7705881959	2.204611753	-0.9327318229	2.1083649397	2.2453543148	-0.0096583952	1.3723803188	3.1970511431	0.2991684088	3.0027591623	-4.2245085203	5.2217962842	0.9972877639	-0.2656915991	0.7315961648	1.701227102
D8B26_000520		short-chain dehydrogenase	CIMG_04968	short chain dehydrogenase	HISTO_DM.Contig936.Fgenesh_Aspergillus.25.final_new	short-chain dehydrogenase	0.5933091459	0.2445270866	0.5040061357	0.9119243589	0.4071831421	0.0365946312	0.0030776815	0.9950063829	0.0077657533	0.6396852178	0.0008924649	0.6646898563	0.0990940272	-0.9346340409	-0.8415996754	-1.4119057297	-1.5288165884	-1.4130351152	-1.5015274359	-0.4397858165	-0.548789975	-0.8119471377	-0.5142078603	-0.9362676784	0.0613877674	-0.3858971345	1.4561014602	1.7714614934	1.7809498023	-0.2644408383	1.0690584839	1.4052214399	1.7715266459	1.3037057093	2.1732658825	-0.2415746451	-1.0182490136	-0.419327609	0.874722453	0.4553948439	0.1063104067	0.5617052506	1.4401886049
D8B26_000521		conserved hypothetical protein	CIMG_04967	hypothetical protein	HISTO_AS.Contig189-snap.3.final_new	hypothetical protein	0.0017577177	0.0220011175	0.2462996822	0.7782841054	0.4487250095	0.2254244116	0.4585732979	0.6556691751	0.1967909274	0.8433086578	0.3720649987	0.9064038953	0.7860856973	0.0973416807	0.2965654524	-0.0215794598	-1.273538132	-1.4759052782	-1.5659502406	-0.2442464081	-0.3290879095	-0.3687556278	-0.0302620457	-0.0142530205	-0.5006158851	-0.4616787194	0.9101648757	0.7855556548	0.8544806066	-0.5685754341	1.0865141617	0.560793168	1.1223245515	0.007348464	0.841139007	-0.52820666	0.8204271982	-1.5677332918	1.1301488581	-0.4375844337	0.1496190533	-0.2879653803	0.5599684753
D8B26_000522		predicted protein					0.0019056353	0.0050650089	1.37996787786428e-06	0.0029581145	0.0053354394	0.0363077277	0.7505166966	0.5016053648	0.4819794853	0.7324082028	0.165023647	0.2952858563	0.0010601695	0.1446669559	0.1259756127	0.3209128421	-0.8631215726	-0.471648725	-0.6040303101	-1.6651555911	-1.0751273987	-1.7835361055	-0.4098158825	-0.5546852648	-0.5067298689	0.5712050434	-0.0832718132	-0.1301088667	0.3469688387	0.9445478615	0.1830185174	0.5914289828	0.1502845018	0.76912608	1.3738911093	1.2720257532	1.3531793005	-0.8369556628	-0.8762596479	-1.7132153107	1.0235877674	-0.6896275432	0.6168015107
D8B26_000523		conserved hypothetical protein	CIMG_04966	hypothetical protein			0.2979891073	0.4926754016	0.0731289481	0.0190769932	0.0002397511	6.63582749345137e-07	7.91004459379375e-10	0.0053238076	8.80903517806882e-07	0.9403575316	7.57953609768174e-07	0.9468042414	1.8007232070776e-05	-1.5792197061	-2.3832537572	-2.8379741166	-1.7287578587	-1.7056411436	-1.6582274833	-1.7092543168	-0.9229979629	-1.422035356	-0.3860105437	-0.4922339981	0.1290050183	2.486374798	2.6323083826	2.5377825551	0.9096402636	0.136080646	1.5758370872	0.6915179069	1.9304207596	1.1015626911	1.5477218921	0.5588654978	0.5884887445	0.5552800351	0.3411549204	0.8964349555	1.0827748244	1.9792097799	2.8212854113
D8B26_000524		hypothetical protein	CIMG_04963	siderophore biosynthesis protein	HISTO_LY.Contig10.genewise.3.final_new	siderophore biosynthesis protein	0.0263981747	2.71742655656658e-06	1.94145754361066e-08	0.2998289415	1.07560185964183e-07	0.0001487161	0.0411295609	0.069477144	0.0001319842	0.5475555489	1.29338527068208e-05	0.9550385576	0.0001898006	1.8433983501	1.9038658331	1.8894628916	1.1355602493	0.9061495323	0.7360635798	-1.6956034999	-1.4647755337	-1.7315524817	-1.1101311361	-1.1900893891	-1.2543542305	0.6129286452	1.3258425448	1.1037928443	0.220764478	-1.2718342755	0.5023119945	-0.6449550396	0.66518627	-0.8365819985	0.2493296807	-1.1946877483	-0.7000915609	-0.9476190114	-2.5646190236	-3.512238035	0.4488766491	-3.0633613859	2.2090636829
D8B26_000525		60S ribosomal protein L15	CIMG_04962	60S ribosomal protein L15	HISTO_DA.Contig94.eannot.1029.final_new	60S ribosomal protein	4.09856582076255e-05	0.4838173335	0.0002556549	0.9441436411	0.0001764246	0.4683852504	0.00172807	0.719783006	0.0028797009	0.2992954762	0.087021633	0.7930772078	0.0253422979	-0.9174289517	-0.9280291662	-0.8688510503	0.7249873143	0.9033997314	0.5502587598	0.540938623	0.4711146748	0.339970339	0.3671005189	-0.1139028022	1.1632283945	0.0745763579	0.1134012647	0.2917545707	-0.0744205758	0.281481229	-0.4521728654	-0.5433260879	-0.2444331949	-0.6218740093	-0.2316652517	0.0675073405	-0.8936151628	1.6330514425	-0.2762825037	1.3567689388	0.04225688	1.3990258188	-0.3376719742
D8B26_000526		conserved hypothetical protein	CIMG_04961	hypothetical protein	HISTO_DA.Contig94-snap.7.final_new	hypothetical protein	8.09154957942449e-06	4.80929017210099e-05	3.6829203353973e-09	0.1836252036	1.67140287917089e-09	0.5909720423	4.43583343039086e-09	0.9487508307	2.1316747097957e-07	0.5248539577	5.62965559304685e-08	0.8565104073	4.41529878605943e-06	3.7298231383	3.5596914952	3.6779762613	1.8005971726	2.2402879672	1.8699629571	-0.3897361256	-0.5744425703	0.1250036781	-0.7462422119	-1.5925160032	-1.0695410031	-0.6295661867	-0.2862699304	-1.1202550536	-1.5694792502	-0.6968387375	-0.4535898112	-1.510532093	0.8677807193	-3.7725483798	-0.2674954897	-2.5238321949	-0.6682383479	-1.6870210397	-2.2396932531	-3.9267142929	-0.8879705394	-4.8146848322	0.446228756
D8B26_000527							6.6169845889401e-09	0.6564196592	3.17705171699261e-09	0.0005481226	1.00696276911782e-06	0.3276288055	1.96857414833239e-07	0.3292267909	2.39821527357451e-06	0.5729254836	3.39600615033302e-06	0.6964180688	0.0010033569	2.491037479	2.6298762273	2.7404161426	-1.5988584805	-1.4020565142	-1.9374407705	-1.0487480134	-1.6504402291	-1.4501598422	0.6439430908	1.098192356	0.0933487624	0.0124914155	0.7481696405	-0.0807754949	-0.984565555	-2.4338531373	0.4565647129	-0.2420920626	0.415219709	0.0853838098	0.9340895659	0.5635818408	-0.0833246528	-4.2714269476	0.2699072267	-4.0015197209	2.0335594524	-1.9679602686	-0.4633416849
D8B26_000528							5.32319933675252e-10	0.4431539717	1.48204961925798e-10	2.78836560781084e-06	6.44877946493393e-05	0.1585321582	1.09744049968732e-06	0.8609862763	1.04896775288541e-06	0.7732267997	3.11151106862973e-07	0.9439567908	4.29325130829309e-06	2.1104210011	2.2458634576	2.1559297286	-1.2345632536	-1.4142258504	-1.3913813163	-1.4736314038	-1.5565949968	-1.646995069	0.645026398	0.9702920989	0.3225298019	0.2276757889	0.1886249435	-0.0937089705	-0.6368835926	0.1354343935	0.4514009535	-0.2755630895	0.5238945363	-0.4037339064	-0.5558246083	0.2176908046	0.4883221509	-3.520162202	-0.2113494126	-3.7315116145	2.1913392056	-1.5401724089	-0.5173326298
D8B26_000529		NifU family protein	CIMG_04958	HIRA-interacting protein 5	HISTO_DA.Contig93.eannot.2068.final_new	HIRA-interacting protein 5	3.87420003628914e-05	0.3681806865	0.0004041212	0.0005858778	2.68514862995186e-08	0.0590441857	1.49555880344758e-06	0.5906323844	5.91480628593858e-06	0.7801263966	1.40713705069288e-05	0.6331627191	0.0020611449	-1.1261435291	-1.1976525788	-1.074423462	-0.1705584664	0.2894572992	-0.016660519	-0.2674863404	-0.046373474	-0.3273709365	0.9906848381	0.9134089595	1.2335888686	0.680062621	0.216249391	0.3054231704	0.3578791943	0.4035269208	-0.2338135219	0.1273197343	-0.0875928934	0.1411917993	0.4220490242	-0.5142320005	-1.0185340986	1.164683221	-0.2435888384	0.9210943826	1.2638732657	2.1849676484	-0.6572847007
D8B26_000530							0.0001882199	0.0011484162	6.48598137836316e-08	0.0396767826	6.22658819129463e-06	0.268206882	0.0001787455	0.9555521949	0.0017376738	0.0397152322	0.2688194279	0.4369682523	0.3437064879	0.7024721285	0.6336231727	0.5545302816	-0.1416016972	-0.0846316678	-0.2633725981	-1.0046181185	-0.9586938732	-0.8361577516	-0.4996440688	-0.2249527614	-0.6141598826	-0.5305721573	0.0566133516	0.0200012938	-0.1197892417	-0.1705274475	-0.1281977877	0.7774068455	0.9563411827	0.8854129418	1.0155446494	-0.2856462916	0.2606194972	-0.7975566793	-0.7644967363	-1.5620534156	0.4984662232	-1.0635871924	0.2738413779
D8B26_000531		ras guanyl-nucleotide exchange factor RasGEF	CIMG_04957	Ras guanyl-nucleotide exchange factor RasGEF	HISTO_DA.Contig93-snap.2.final_new	rap guanine nucleotide exchange factor 5	0.6180216326	0.0134192597	0.0022315942	0.0008600357	0.1670770872	0.2908961086	0.9808791178	0.5038549219	0.2948165303	0.1695675068	0.0037840473	0.8101461131	0.0027653443	0.3790834804	0.402327762	0.3081820291	0.338582941	0.0721597786	0.2205887807	-0.6167303275	-0.4694352812	-0.6774532008	0.6679179659	0.9735853825	0.7436891385	0.4293401393	0.4206622516	0.2025069271	-0.1507715665	0.3622794419	0.0021740105	-0.5219025438	0.0026460845	-0.8291440997	0.055239532	-1.1073964724	-1.2081321537	-0.1512084691	-0.7982398603	-0.9494483295	1.3763624688	0.4269141393	-0.4344143963
D8B26_000533		conserved hypothetical protein	CIMG_04955	hypothetical protein	HISTO_DA.Contig93.Fgenesh_Aspergillus.32.final_new	Ras guanyl-nucleotide exchange factor RasGEF, putative	8.08331147994798e-08	0.5415362469	1.37580735100612e-07	0.0793950682	7.48326237672677e-09	0.4169909567	4.02444790136951e-08	0.7752002902	1.32293294834892e-07	0.7187792917	5.00363218151015e-07	0.4760915158	0.0009310413	-1.1275850471	-1.1563136499	-1.2579965034	0.1126204442	0.2917996036	0.153025993	0.1620007323	0.1106045173	0.0139943035	0.291075832	0.3562279354	0.4769862204	0.5377375491	0.0270011531	0.0984294686	0.465666605	0.3588834791	0.2159594268	0.24569578	-0.1732377189	0.319257643	-0.202374575	-0.2950452692	-0.024413923	1.3659132996	-0.092343883	1.2735694166	0.2783355094	1.551904926	-0.1451481448
D8B26_000534	PCL1	cyclin	CIMG_13406	cyclin	HISTO_DA.Contig93-snap.4.final_new	cyclin (Pcl1)	0.677480389	3.43559817548309e-06	1.02279470211701e-06	0.5666029432	3.66732484836614e-07	0.4112331242	9.77288786722227e-08	0.0597361616	0.0001483608	0.4343025302	0.0037289421	0.9156025267	0.0401323607	-1.1128867768	-1.9895531394	-1.2759090114	-1.3223293679	-1.3187376882	-1.1995805063	0.8343455948	0.6214192765	0.9695445867	1.1209968874	1.0209945564	0.7859807117	1.0419745107	1.4257155408	1.2461913124	-0.7361874828	0.3647220176	0.8176538474	0.0217574184	0.4027312121	-0.792415224	0.1914007629	-0.7974556314	-0.3203734077	0.1704427936	2.0902550806	2.2606978743	0.169807933	2.4305058073	0.2446106581
D8B26_000535		conserved hypothetical protein					2.06453023800915e-05	0.0134705639	0.0147266013	0.0088984694	5.64246009954686e-06	0.3888305727	4.91447630382897e-07	0.3789543498	1.00520097485367e-06	0.566423312	2.01728846516618e-07	0.3247848	9.77086349107793e-09	-1.5256806484	-1.6704785774	-1.7087469398	0.0715606918	-0.0325758253	-0.0051121174	-0.8461694344	-0.9962098828	-0.8462598067	-0.2083134617	-0.5046210066	1.2555716206	0.901417504	0.5491574629	0.4310391432	0.1858582108	0.4277437607	-0.1255639051	0.2677207188	0.3954954388	0.749807424	0.727483971	1.1651781266	1.3416975323	1.6490220888	-0.9094152528	0.739606836	1.1107177134	1.8503245494	0.4137758382
D8B26_000536		predicted protein					0.7073369621	0.1154484996	0.0457606435	0.9879724896	0.0500101181	0.9721171108	0.0482169784	0.9107916037	0.0524203058	0.711840385	0.010454909	0.8893881415	0.0644903407	-1.239124907	-2.1589674108	-0.4476150943	-0.6252799841	-0.3438512735	-1.8814001139	-0.7452239545	0.7668461049	0.4071474185	-0.0923921762	0.605249809	-0.2051989247	-0.1750249592	-0.4089555548	0.9349944794	0.3969610158	0.0472091072	0.3866733487	1.2003488878	1.3708204645	-0.221145613	-0.2604132392	-0.1948218495	2.8831644188	0.3004900944	1.1233354806	1.4238255749	-0.0155417464	1.4082838285	0.0336755963
D8B26_000537		predicted protein	CIMG_04951	hypothetical protein	HISTO_GX.Contig297.eannot.1540.final_new	hypothetical protein	0.7507367747	0.1053709833	0.1691206294	0.732853725	0.0744400612	0.4783601292	0.0114842518	0.3228124516	0.3708666947	0.8089050494	0.1599961107	0.6591050338	0.0376364753	-0.9341415253	-0.62026519	-0.2023791756	-0.5968554545	-0.6755770054	-0.9354377444	-0.0813602525	0.0574236015	-0.0392995995	0.0095926382	-0.0562051731	0.565173531	0.6347330266	0.4761047997	0.3752521364	0.5835029403	-0.198359981	-0.4516355908	-0.6756256719	0.2772544697	1.163335689	0.967948861	1.3745771685	-1.017756498	-0.150818683	0.7217583935	0.5709397104	0.1727914611	0.7437311715	0.3417158655
D8B26_000538		conserved hypothetical protein	CIMG_04950	serine/threonine protein kinase			8.79287271730386e-07	0.0220752491	0.0001797014	0.031494318	6.57774857467736e-07	0.0157259831	3.51122313570607e-09	0.1695427399	8.48449163645011e-08	0.2640632349	2.82529602888668e-09	0.9724926554	3.83554549256399e-08	-1.1679885115	-1.1871139613	-1.34244977	-0.1516642626	0.2325314194	-0.2218604397	-0.4659815193	-0.5070135922	-0.5020317006	-0.2048489635	-0.3347455207	0.4191860194	0.4846516775	0.6007983957	0.6308643755	0.1352599377	0.2749312439	0.2092155515	0.4493068177	0.5158563381	0.6035564271	0.2644143776	0.7538134762	0.511312184	1.1863637495	-0.4458982274	0.7404655221	0.4683146308	1.2087801529	0.5955085391
D8B26_000539		conserved hypothetical protein	CIMG_04949	hypothetical protein			0.0037503125	0.3856320507	0.0003072808	0.9681004566	0.0003154295	0.9556878591	0.0004473289	0.5423052233	0.0151392251	0.9896741624	0.0211586008	0.9469726325	0.0839073887	1.3749172495	1.8027959769	1.5383958396	-0.4048037966	0.2885227058	-0.0064204924	-1.0360532259	-0.1911865552	-0.5274071801	0.2124409417	-0.1130006862	-2.1260785864	-0.4414011869	0.1525575506	-1.2706146592	0.3125826219	0.4482575404	-0.2595839328	0.9300200684	-1.687562721	0.1799028202	0.140635194	0.2062265837	0.47685793	-1.599580561	-0.5508521962	-2.1504327572	-0.0384530243	-2.1888857815	0.0539253597
D8B26_000540		conserved hypothetical protein	CIMG_04948	hypothetical protein			0.2994211542	0.1940001595	0.7905614108	0.0626394219	0.0685780589	0.9108019159	0.1041961462	0.9372745386	0.1272613432	0.1429728673	0.0001990925	0.7453979499	0.0003406051	-0.6193567495	-0.4926042257	-0.4558781593	0.0031000184	-0.3217905678	-0.4031587682	-0.5093089575	-0.5438470003	-0.7281018015	-0.0563436585	-0.3585467431	0.2929975712	0.1177416005	-0.3042850911	-0.1486799974	-0.2913681496	0.4989782415	-0.1789307256	0.6034048685	0.1923820822	1.2038032083	0.713470617	1.6058424273	0.1804799605	0.2758664654	-0.3478671013	-0.0720006359	0.5381171522	0.4661165164	-0.0435012509
D8B26_000541							0.0001429316	0.0108322662	0.0266234121	0.8063062268	0.0137863364	0.6434431801	0.003984379	0.1201036275	0.6859518913	0.4735051475	0.0814273888	0.982675182	0.1225426331	-0.294656761	-3.040469865	-1.0242629669	1.4825703175	1.6857125439	1.2863409509	-0.0883064939	0.1925251602	0.2406680056	0.4117590621	0.2542620715	0.2467223548	0.4553716251	0.6881683402	0.7818187011	-0.4845414384	-3.1562214419	-0.3197423989	0.7752247282	0.4893180103	-1.5880748944	-1.1419156934	0.1460681177	2.0016619646	2.9012288819	-1.3614321647	1.5397967172	0.1851843624	1.7249810795	0.3402057666
D8B26_000542	VEG136	PP-loop ATPase superfamily protein	CIMG_11442	cytoplasmic tRNA 2-thiolation protein 1	HISTO_DF.Contig537.eannot.1352.final_new	VEG136 protein	2.04553304189861e-06	8.89252093469975e-05	6.81702794147533e-10	0.3344739341	1.86701203165097e-10	0.658118415	4.3797048915935e-10	0.5016053648	1.87657472644373e-08	0.5522492914	6.62779620731248e-08	0.7463673885	9.13712337559665e-06	1.5476133917	1.4983274753	1.5239707696	0.4464194706	0.3870110589	0.3267082552	-0.258537245	-0.4618926476	-0.5948163621	-0.564232512	-0.7301567008	-0.6138537873	-0.7998821558	-0.4309752558	-0.3547412361	0.0181196412	-0.5707740084	-0.3867180889	-0.110312632	-0.3391035974	0.0142463577	-0.4886528756	0.4805539777	0.4616787067	-1.1349936186	-0.8267564712	-1.9617500898	-0.199180115	-2.1609302048	0.1080696834
D8B26_000544		alcohol dehydrogenase	CIMG_04945	chlorophyll synthesis pathway protein BchC	HISTO_FE.Contig19.Fgenesh_histo.38.final_new	NADP-dependent mannitol dehydrogenase	0.058750848	0.467822045	0.0093940681	0.3297237544	0.1369313413	0.8001624875	0.2700186085	0.8036152859	0.1058405414	0.9558397643	0.1305465116	0.2952858563	0.001502644	0.8669052503	0.8399029809	0.8417766126	-0.117064269	-0.0198027209	-0.1859370969	-0.4858010446	-0.6258507194	-0.3511203538	-0.0019346252	-0.1460197103	0.4168571051	0.0535814753	0.3719867094	0.4603448445	0.4562771452	-0.3382478712	0.2886237779	0.2040302342	0.4853309543	-0.3017793032	0.267331641	-1.3208266933	-1.6585643227	-0.9559732277	-0.3829697054	-1.3389429331	0.5893387358	-0.7496041973	0.1958351803
D8B26_000545		conserved hypothetical protein	CIMG_04944	protein FRG1	HISTO_FE.Contig19.eannot.1806.final_new	fascin superfamily domain-containing protein	0.2893487904	0.9981979544	0.2749910848	0.0164029921	0.0634241192	0.1499095174	0.0009147652	0.4717260443	0.0210520785	0.2853627301	0.0002024224	0.9920685434	0.0010273459	-0.4880333432	-0.6124925997	-0.5129998425	-1.022169235	-0.6528346824	-0.8428338981	-0.8100578876	-0.8475582642	-0.8507732672	-0.2166597284	-0.4302380681	0.5581052331	0.576517764	0.4958520954	0.4897627006	0.4437823982	0.3303920952	-0.05572725	0.8162677979	-0.1364596902	1.2533302582	0.3060845323	0.94388993	1.2648529518	-0.3000781236	0.0009415694	-0.2991365542	0.825118839	0.5259822848	0.5313349725
D8B26_000546		conserved hypothetical protein	CIMG_04943	hypothetical protein	HISTO_FE.Contig19.Fgenesh_Aspergillus.41.final_new	RING finger domain-containing protein	4.93992331946312e-06	0.5485806559	1.94126650688646e-05	0.0957865157	2.94117446470329e-07	0.0288188042	0.0001002683	0.7390301784	0.0008350326	0.083050334	0.4796301033	0.7389658058	0.1841542644	0.8242586108	0.826758502	0.8195957883	-0.3599357017	-0.6264146357	-0.4901756423	-0.3932353408	-0.4852130506	-0.1667075718	-0.770497736	-0.7303957365	-0.814259011	-0.3661786705	-0.0736133478	-0.1278418995	0.3149931481	-0.6721373863	0.0556466373	0.7744782349	0.1006075797	0.974276218	0.2033237322	0.7266686025	0.4559986769	-1.3153745874	0.140373897	-1.1750006904	-0.4207636417	-1.5957643321	0.584712621
D8B26_000547		predicted protein	CIMG_11440	hypothetical protein			0.2583837303	0.3174826177	0.0298721783	0.5274824483	0.0058516447	0.9889864917	0.0065011633	0.3099622194	0.2150953313	0.6252167761	0.7690875534	0.3809619005	0.076246636	0.149776438	1.8413686463	0.8437697449	1.0531279781	0.2704263514	-1.0509890582	-0.651778493	-1.1154608873	-0.8350101518	-1.0462524295	-0.8862672302	-3.1706471522	-0.4441495771	-2.8180104338	-1.867724248	0.8529765568	0.9886514753	-1.3041524987	1.5399549366	-0.4102031919	0.2348699279	1.4179947231	3.0685486135	3.3391799597	-0.872788064	-0.9182736705	-1.7910617345	-0.7818542317	-2.5729159663	-0.0220464277
D8B26_000550		hypothetical protein	CIMG_04940	C2H2 type zinc finger domain-containing protein	HISTO_DM.Contig933.genewise.14.final_new	C2H2 finger domain-containing protein	0.6098197186	2.21707219138906e-06	1.86185095854021e-07	0.0127371594	1.51085929030491e-09	0.622379073	3.99448143872703e-09	0.2574442929	1.86335380338128e-07	0.803424783	2.82872277338024e-07	0.4961760389	4.36565914923092e-05	1.5510831008	1.6011403245	1.6326304213	1.5770421277	1.2753520377	1.4890756458	-0.3188978381	-0.4865977141	-0.260974562	-1.1040853714	-1.023055424	-1.0539879069	-0.8745623848	-0.9187395717	-0.9265794976	-1.0502278223	0.1191503999	-0.5482626474	-0.7128289029	-0.5885588952	0.1752840149	-0.39374061	0.1947703484	0.6455707275	-0.1473334368	-1.8055242257	-1.9528576625	-0.7033808724	-2.6562385349	0.1542913729
D8B26_000551		cytochrome P450	CIMG_04939	cytochrome P450			0.0029884462	0.0001621609	0.1368182982	0.7544996633	0.2941741154	0.8345007968	0.4806153232	0.5765024803	0.815017762	0.8503773526	0.5152362241	0.5933801775	0.0815440829	-0.2166560844	-0.1079850676	-0.2246992806	1.3398641208	1.0150896208	0.962562431	-0.5569566611	-1.018520949	-0.7642337939	-0.5449633918	-0.7782579662	-0.4579017142	0.2735509896	-0.8625148613	-0.8465079393	-0.6994289083	0.4506971665	-0.0136803465	-0.3525764383	-0.3584099374	1.1374882105	-0.4110647571	1.7260325975	1.3090729606	1.2953453209	-1.8903672502	-0.5950219293	0.1773921021	-0.4176298272	0.1324093965
D8B26_000552		conserved hypothetical protein	CIMG_04938	hypothetical protein	HISTO_FE.Contig19-snap.8.final_new	hypothetical protein	0.0001691835	0.6933626767	0.0003176075	0.0002592906	0.2577507745	0.0178422664	0.0002380803	0.7390808909	0.001513625	0.6648930743	0.0091194546	0.8342804143	0.1208146764	-0.166509775	-0.1330664733	-0.1565521059	-0.9670421484	-1.1631172387	-1.1765657036	-0.930840082	-1.1199396331	-0.9750138678	0.1060816748	-0.0185242208	0.1500982802	1.1767439319	0.5493820989	0.565506888	0.6334927768	0.5607512929	0.679107348	0.1031766029	0.3010085053	1.0089883767	-0.1954032646	0.7477041185	0.4205326183	-0.9535369897	0.0976871143	-0.8558498754	1.0906324405	0.234782565	0.6761261799
D8B26_000553							5.60579964988378e-05	0.1164456456	1.56123955269604e-06	0.0006085657	0.0269767313	0.8848999079	0.018557142	0.8138229515	0.1072721987	0.4009434274	0.0057968204	0.4351334285	0.4790401137	1.0415619279	1.2952922025	1.7716244894	-1.3695145244	-1.3436126829	-0.485704393	-2.2417720533	-1.2871418163	-2.7145103293	0.5394963382	0.664220433	0.1418714425	0.528793057	0.6123446513	0.0331634489	0.4853754178	0.6210503363	0.5967351983	0.2548159578	-2.6522734488	0.6557646837	0.3983168875	1.3569930733	1.0971097028	-2.410112967	-1.048026141	-3.458139108	2.563219608	-0.8949195	-0.0989228529
D8B26_000554		conserved hypothetical protein	CIMG_04936	DNA repair protein	HISTO_FE.Contig19.eannot.1808.final_new		0.0002386579	0.0001752151	4.07270950522574e-08	0.0084126487	5.59729223247541e-10	0.4478748949	1.4103161704482e-09	0.6153148396	5.51057209993635e-09	0.7442395537	8.40907131773454e-09	0.9809053443	1.37903769512471e-07	-1.8663246128	-1.6999122477	-1.8114007376	-0.8565054495	-1.1594804044	-0.6418975848	0.0427175766	-0.0177093187	0.2778477101	0.851645905	1.1152462127	0.6663833924	1.0636119962	0.4929874792	0.3258897327	0.3865529452	0.290211909	0.6495376009	0.4804330294	-0.1074778852	0.4610798039	0.0041802709	0.4857655372	0.5666171391	0.9082091947	0.9840357222	1.8922449169	0.7700115794	2.6622564963	-0.2407533346
D8B26_000555	URE2	urease			HISTO_FE.Contig19.fgenesh_plus.117.final_new	urease	0.0070426464	4.36438936060965e-05	0.0103778739	0.2524463657	0.0003012042	0.0437900163	0.1237496245	0.9615379262	0.091472794	0.8573756808	0.0427470722	0.7128696489	0.324906283	-0.2679313224	-0.2323907416	-0.2895858482	-0.7828782286	-0.8616960225	-0.81490899	0.2539284386	0.3493923478	0.316336202	0.7074892637	0.8469251851	0.3703800757	0.1007383845	0.0964852909	-0.0573429737	-0.310343682	0.2623002745	0.3129466056	0.131947277	0.3982659615	-0.0934842868	0.2811163707	-0.1256776669	-0.5920119148	-0.5562993205	1.125863709	0.5695643885	0.3255017519	0.8950661404	-0.5817530149
D8B26_000556		conserved hypothetical protein	CIMG_04934	hypothetical protein	HISTO_FE.Contig19.eannot.1876.final_new	high mobility group (HMG) protein	1.37866760614512e-09	0.0006023775	2.25362860319253e-07	0.1547193155	1.58691550258584e-08	0.001359622	8.44303593653594e-05	0.0261538851	5.69344908152201e-07	0.4008272816	4.15639311481624e-08	0.6195958658	3.08190587277571e-05	1.5496601936	1.6025934162	1.6039238959	-0.7303400286	-0.9386024104	-0.8410481976	0.0958740026	0.0336051784	-0.0031490345	-0.1188280461	-0.2890128928	-0.5162741	0.2795003083	0.8885749424	0.6813198512	-0.5048699396	-0.5901653674	0.0728308548	-0.7816921223	0.3289227124	-0.916525691	0.0255910047	-0.1561987471	-0.7756897831	-2.4245556254	0.8806745962	-1.5438810292	-0.3463433325	-1.8902243616	0.9211708683
D8B26_000558		NADH-cytochrome b5 reductase 2	CIMG_04932	NADH-cytochrome b5 reductase 2	HISTO_FE.Contig19.eannot.1877.final_new	NADH-cytochrome b5 reductase	2.34827155095505e-08	0.4256171998	9.11838085163251e-08	0.1806106939	1.48196410770635e-06	0.9906256126	1.1474666712016e-06	0.2363961973	1.40341512383153e-05	0.6429044091	7.62968633903994e-05	0.3163784902	0.1318727222	-1.6904875573	-1.7057526499	-1.6433708937	1.4047219565	1.4951153706	1.3712284727	1.0409242156	1.0919203022	1.0711993419	0.5003121088	0.1619061961	0.6218505569	0.0698187442	0.5983224052	0.6557458761	0.1974201249	-0.4675057851	-0.0545001246	-0.2395902126	0.1820204427	-0.8579945505	-0.2441130436	-1.7155128924	-1.8436784045	3.103981927	-0.3561421583	2.7478397687	-0.6302678256	2.1175719431	0.0060145948
D8B26_000559		predicted protein	CIMG_11436	hypothetical protein			0.0050662591	0.0032185627	0.8751672915	0.8196265924	0.8793487539	0.1221194397	0.0475416415	0.7029945867	0.2396207054	0.178618829	0.0012336551	0.3687337399	3.48071811874141e-05	-0.8535998281	-0.6359388081	-1.4270868321	0.3710007318	0.3997764687	0.378594083	-0.8920467501	-1.6667689232	-0.6278194319	-0.9875069836	-1.1265354873	-0.5186715897	0.1040780606	-0.0099156694	-0.2020737486	-0.4019384763	0.8332721157	-0.8428604978	0.9059219785	-0.0801557243	1.3018829897	1.0561644861	1.9448781137	2.9773497227	1.3552210249	-1.4338400771	-0.0786190522	0.1539833611	0.0753643089	0.8542619051
D8B26_000560		60S ribosomal protein L18A	CIMG_04931	60S ribosomal protein L20-B	HISTO_FE.Contig19.Fgenesh_histo.136.final_new	60S ribosomal protein L20	0.0008620707	0.1423643907	0.0375459328	0.7492105805	0.0950754799	0.547470434	0.4014131064	0.8410954153	0.2358174468	0.2504120904	0.4186034012	0.5346526317	0.4811661595	-0.7184557945	-0.428027508	-0.3526192077	0.5771067689	1.7061765282	1.4959702988	0.1699413759	0.7839763561	0.3758244269	-0.0042128627	-0.2875152405	0.9008857502	0.3377247164	-0.6028229145	-0.1216410737	0.3240265653	0.6953513783	-0.8886750641	-0.602305501	-1.0440034898	-1.0651560322	0.2664619762	0.2208274104	-1.7388388628	1.7445731994	-0.802620369	0.9419528304	-0.2160047158	0.7259481146	-0.3771878138
D8B26_000560_1							4.32216819747481e-07	0.295243489	4.16003869159395e-06	0.8315689555	7.48404687395425e-06	0.1077077344	0.0007708698	0.9564714986	0.0003432168	0.2564487964	0.019018565	0.7999713178	0.0057506262	-0.9086302208	-1.0386014225	-0.9745620294	1.011033216	0.9617665008	0.842644319	0.7743678155	0.5071152067	0.5333941646	0.5981520911	0.131562142	0.7780805404	-0.0373896456	-0.1601547783	0.0605990863	-0.1807776258	0.2089226617	-0.3975933668	-0.6989109527	-0.1952990939	-0.5692880405	-0.0402719071	-0.2826963054	-0.9234623554	1.915583211	-0.3347597678	1.5808234432	-0.0909369635	1.4898864797	-0.5658387551
D8B26_000561	CSN12	hypothetical protein	CIMG_04930	PCI domain-containing protein	HISTO_FE.Contig19.eannot.1811.final_new	COP9 signalosome complex subunit	9.63785687796546e-07	0.2256293184	9.53101256768829e-08	0.8806163705	1.29718668264597e-07	0.0621109878	1.05445400882834e-05	0.2810415539	0.0017568931	0.7549092169	0.0003568527	0.5671999977	0.1033378999	-0.556211069	-0.632237961	-0.670063129	0.2213440269	0.3526521764	0.1952009414	0.4139581652	0.4163714161	0.4401388994	0.4184900655	0.3552778429	0.4024565024	0.2683711669	0.0423924539	-0.0330385305	0.0237743797	-0.1203454341	-0.1903767798	-0.0052147725	-0.1034973057	-0.0284980608	0.1752160039	-0.4883913175	-0.8977696806	0.8752724741	0.1663251828	1.0415976569	-0.0299429663	1.0116546906	-0.2994446712
D8B26_000562		conserved hypothetical protein	CIMG_04929	hypothetical protein	HISTO_FE.Contig19.fgenesh_plus.120.final_new	BTB superfamily domain-containing protein	0.0171906239	0.2963359124	0.1281993324	0.3344029228	0.7160296575	0.0007129756	0.0001901767	0.2713333902	0.03552931	0.1987728738	0.8645865123	0.5480419421	0.1605006388	0.2919050417	0.0459986684	0.1634276167	-1.2426346773	-1.2192127592	-1.3483321722	-0.7156167627	-0.6722585168	-0.444871233	0.1360592132	0.2021697744	-0.4271305	1.8902799091	2.2669012585	2.0491411269	0.7560980252	-0.0199998733	2.0678223038	-0.3700240246	2.3762220518	-0.7256871324	0.1991256671	-1.707268567	-3.5521144382	-1.4435746021	0.6662910312	-0.7772835709	0.5979129767	-0.1793705942	2.0728551398
D8B26_000564		mitochondrial import inner membrane translocase subunit Tim10			HISTO_FE.Contig19.eannot.1812.final_new	mitochondrial import inner membrane translocase subunit tim10	0.4395236575	4.89796395312634e-05	0.0001763943	0.2094905141	8.40247838376118e-06	0.2152120231	7.03278585581606e-07	0.7576733996	4.21783763584268e-05	0.4560447709	3.48311931625929e-06	0.2865442835	0.0214209401	1.257279886	0.979495323	1.1824707327	1.4561851892	1.1661629321	1.3183002495	0.0945804638	0.148929562	0.1396177926	-0.1058064206	-0.3719508649	-0.2999600605	-0.739610796	-0.525683108	-0.8744505509	-1.4595581756	0.0297536975	-0.3772212963	-0.8302952936	-0.2202375837	-2.0776648044	0.5793911791	0.0885892203	-0.5583172733	0.1669902243	-1.1828075615	-1.0158173372	-0.3916237661	-1.4074411034	-0.4656448102
D8B26_000565	STB2	conserved hypothetical protein	CIMG_04927	Sin3 complex subunit	HISTO_FE.Contig19.Fgenesh_Aspergillus.132.final_new	Sin3p binding protein	2.58823828427661e-10	0.8599244409	1.9115997063615e-10	0.5397735694	7.27614591007482e-11	0.6095325422	3.04389720181637e-11	0.2138401818	1.57620034639084e-10	0.3214306088	2.30631285413283e-11	0.300435687	4.30075356327082e-09	-2.0224672806	-2.2813051457	-2.3432964988	0.2547281736	0.1898224043	0.2010716038	0.3338585147	0.1891258491	0.2551932028	0.3909552607	0.2637969104	0.6142590338	0.9164127108	0.3850718574	0.470883476	0.1791942069	0.3296509662	0.1905036045	0.4658304176	0.1831289916	0.8791474566	-0.0421240001	0.3356249229	-0.3390666383	2.4279807222	0.0433548309	2.4713355531	0.1711098641	2.6424454171	0.1544557019
D8B26_000566							0.1320092466	0.9295173479	0.0950925105	0.0667859883	0.0009870115	0.7465842565	0.0033794837	0.7992744945	0.0287295473	0.7444607542	0.1147069276	0.9248140824	0.1491052361	-0.391217793	-0.6890147635	-0.6910459113	-0.1768330965	-0.1810866581	-0.0497518141	-0.3324450156	0.111990489	-0.0929856026	0.5386711587	0.6314553076	0.0738777375	0.9119838185	-0.0702722334	0.063601936	-0.4126524666	0.5434730316	0.2807710894	-0.1461386584	0.0824618884	0.0728635356	-0.0446711473	0.6406481613	-0.6736829932	0.4520542423	0.0280047137	0.480058956	0.5375486859	1.0176076419	-0.1171624349
D8B26_000568		conserved hypothetical protein			HISTO_FE.Contig19.Fgenesh_histo.159.final_new	hypothetical protein	0.2336685487	0.0026613627	0.0339436538	0.0397895554	0.0001584928	0.0482489333	0.0515170748	0.1632259394	0.8013599608	0.863852075	0.9160534543	0.58554972	0.1947532687	0.8033811554	0.3794961462	0.3632815666	0.9956457331	1.0587804808	0.7994163666	-0.5286884923	-0.5534866455	0.1052157917	-2.1670880117	-1.125747309	-1.0881991361	-0.625914158	-0.3102565829	0.1003910926	0.1280696508	0.444316815	0.9344147194	0.2883001439	1.0665237633	0.3579599285	1.4300534113	-1.563248888	-1.2926175418	0.4227701283	-1.2595653109	-0.8367951827	-1.1410670763	-1.977862259	1.1893092791
D8B26_000571		cytochrome P450 oxidoreductase	CIMG_04922	cytochrome P450 oxidoreductase			0.2824478749	2.22360520645827e-05	1.75351325933752e-06	0.3190215181	1.75545186833289e-05	0.5765942049	0.0001038302	0.5973174551	0.0036980387	0.5327071912	0.0002256319	0.7204141193	0.0334044484	-0.6843407752	-0.9854651794	-0.9418002858	-0.7959612259	-0.3345081978	-0.6206004784	0.7839574854	0.6430192787	0.5200171422	0.3416021065	0.3073184853	0.6229853915	0.0087522561	0.4484381551	0.340945795	0.0765748413	-0.0473940568	0.068475563	0.3233371589	0.097491114	0.5489231634	0.8904135543	-0.0874966947	-1.5246845969	0.2849552689	1.2267720803	1.5117273492	-0.2314590566	1.2802682926	-0.1572084016
D8B26_000573		conserved hypothetical protein	CIMG_04920	hypothetical protein	HISTO_FE.Contig19.Fgenesh_histo.164.final_new	cytochrome P450, conidia-enriched transcript	0.1567653617	0.5178839121	0.0331089177	0.5000248376	0.1772827833	0.0571857503	0.3073047651	0.6888036945	0.1322881564	0.9896741624	0.1427852412	0.5694114301	0.8617020348	0.526988162	0.5278377929	-0.8289074069	-1.0065722968	-0.1139369861	-1.1645823411	-1.0903339308	-0.9241995887	-1.6146025075	-1.787876935	-1.0491882255	0.927504742	0.2269194763	0.4321445539	1.1111287178	1.0893257449	1.2250006634	0.786345823	0.7828174317	1.1701003975	1.0187069114	0.275832288	-0.3955419165	-0.1249105702	-0.8480454311	-0.4527039107	-1.3007493418	0.5308324476	-0.7699168942	1.3025375125
D8B26_000574		peroxisomal ABC transporter	CIMG_04919	peroxisomal ABC transporter	HISTO_FE.Contig19-snap.24.final_new	peroxisomal half ABC transporter	0.2097222407	4.79925570790699e-06	1.11462321760329e-07	0.0153644847	9.1771254350665e-10	0.0006787316	3.62402569504589e-06	0.4303410516	5.93408262669618e-07	0.7440065729	1.48666817236256e-07	0.8976035957	1.33721570938204e-06	1.0221263802	0.9922519251	1.0116015152	0.8766762737	0.7317254871	0.7576655762	-0.2365600463	-0.4251734027	-0.1837378259	-0.754157458	-0.7939594887	-0.6710578282	-0.0790852781	0.0636688864	0.0501416103	-0.4312032832	-0.0750706293	-0.0357605575	-0.5913304518	-0.0407077811	-0.047957174	-0.1996629865	-0.3468327962	-0.5936006669	-0.2180731539	-1.0740532129	-1.2921263667	-0.4534099734	-1.7455363401	0.7501782096
D8B26_000575		phosphoprotein phosphatase	CIMG_04918	dullard-like phosphatase domain-containing protein	HISTO_FE.Contig19.Fgenesh_Aspergillus.152.final_new	plasma membrane phosphatase required for sodium stress response	0.0020958739	0.0026254964	7.49052791630987e-07	0.2722324372	6.44286167182444e-08	0.0557212751	6.37815337635217e-06	0.6571403957	0.0001105475	0.9233830783	0.0001314234	0.9411124886	0.0008305014	0.9891650204	0.8514025149	0.8754841595	0.2285644147	0.2748837251	0.2998260646	-0.4410175156	-0.4094778315	-0.2331022954	-0.6958833401	-0.2736924488	-0.8254173831	-0.1239182234	-0.2416209408	-0.1408581212	-0.3051647941	-0.3883609502	0.2883566597	0.0154699841	0.3810671584	-0.2520909642	-0.15942112	-0.1398159356	0.4256221626	-0.6371056181	-0.6294940074	-1.2665996255	-0.2377580298	-1.5043576554	0.430854912
D8B26_000576		predicted protein	CIMG_12551	hypothetical protein			5.48321937960594e-06	0.0005397906	0.0213824452	0.942051642	0.0294489532	0.8564366511	0.060349302	0.1090254587	0.5915948437	0.0962170834	0.0103949584	0.056025531	0.0182543567	1.0030290408	1.086388969	0.4295420368	-1.6956554332	-2.3357526645	-4.8415926452	0.0263874032	-0.0480834792	-0.7187231432	-0.7493931752	0.1231045745	0.0045335454	0.3242141281	-0.8272543073	0.207920776	1.499778282	1.1049384838	0.9276117273	-1.2088284748	-0.2939161833	-0.4968399701	2.2712473258	2.3368387155	1.8705044676	-3.8515405608	2.7520439682	-1.0994965926	0.0596947416	-1.039801851	0.1430326399
D8B26_000577		phosphotransferase	CIMG_10419	hypothetical protein			0.000735727	0.0006980048	1.56382558707657e-07	0.2284346186	2.08396007311382e-06	0.0979588119	5.9754400802524e-08	0.0933215427	6.79610588943609e-05	0.8439782125	1.95543902674616e-05	0.4293125647	6.09600549128812e-06	-0.9224995284	-0.8123229351	-0.7394254582	-0.2819212965	-0.3543906381	-0.1833151827	0.2877871533	0.1395083051	0.3590473859	0.0057997391	0.1520476654	0.0645054065	0.2378746617	0.4349671553	0.3648103281	-0.204577904	-0.3422266507	0.1849133393	-0.1725098669	0.283055588	0.2170417455	0.4037243601	0.2877956099	0.5903110171	0.5553353358	0.5332014401	1.0885367759	-0.1872203038	0.9013164721	0.269711484
D8B26_000578		conserved hypothetical protein	CIMG_10420	hypothetical protein			0.0131092991	0.0392495896	0.5849220449	0.2102382557	0.0525224003	0.4777884647	0.0080972767	0.4045008725	0.1780787703	0.4823943127	0.9239592688	0.8923120215	0.6476421157	-1.1482860967	-1.4160519039	-0.33273081	0.9843689919	0.8296985878	0.7359845109	-0.4877352747	-0.2854185963	-0.877417811	0.5543080154	-0.2367971848	1.0231434094	1.5409235001	0.3339599521	0.8972230148	-0.0825158986	1.9276281378	-0.6546824533	-1.1610722651	1.4616592748	-2.2855850282	-1.102460233	-1.0368688433	0.8187250037	1.8111813523	-1.4024931639	0.4086881884	0.9629093254	1.3715975138	0.5479518056
D8B26_000579							0.000127213	0.0296159038	1.0120562301093e-06	0.5132627308	2.60768579372467e-07	0.1669276754	2.05590890782849e-08	0.0505930406	1.84913198113472e-05	0.4812903129	0.000272846	0.8360373138	0.0174056013	-1.2118177031	-1.4400073043	-1.2304857089	-0.0815438501	-0.0301193121	-0.3548937338	0.4330111914	0.3583483112	0.2455978049	0.5155884705	0.1831298295	0.8467383298	1.088191874	0.8223302592	0.780055164	-0.2062940475	0.3497915424	0.3153215441	-0.5827552797	0.2259882459	0.3794160158	-0.2155119753	-0.0668648458	-1.1232148222	1.1317275417	0.5058456752	1.6375732169	0.1770713037	1.8146445206	0.3736236879
D8B26_000582		conserved hypothetical protein					7.23680958202189e-07	0.1283484229	1.89961648799946e-05	0.3198518119	0.0003521961	0.4654516321	3.1318986316651e-05	0.9446445888	0.0001650516	0.6105419719	0.0011546772	0.6080361017	0.0799732486	0.672105838	0.5578668528	0.6026313616	-0.3453577194	-0.6731204041	-0.3023310044	-0.2190220695	-0.2127145566	-0.1547640228	-0.1370539635	-0.0373541336	0.1369563891	-0.0848887371	-0.1670261385	-0.2241375803	-0.0345965604	-0.4023542572	-0.060845814	0.0364996794	-0.281097568	0.1961219004	0.0375196582	0.1647301661	0.9322326835	-1.0504029705	0.2445636985	-0.8058392719	0.1861363231	-0.6197029489	-0.148097658
D8B26_000583							0.0010911456	9.06957721825246e-07	1.23438522120673e-09	0.0208043127	5.86907938542176e-08	0.0062669023	9.43827119117017e-05	0.1827426013	0.0500644806	0.2924328203	0.916600893	0.3247848	0.0357823578	0.7834907226	0.5668523411	0.4053568871	0.1592509412	0.0392068801	-0.1793313488	-1.3684247913	-1.5339589267	-1.3637234996	-0.9630906148	-0.7830676624	-0.8064875068	0.097001882	-0.3928827711	-0.2591009445	0.1856579707	0.075172302	0.2569703813	0.5494597095	0.5629358354	0.6093715176	0.8596105086	1.2523666416	1.2473635452	-0.5918245808	-1.4181780942	-2.0100026751	0.5713838314	-1.4386188437	0.6736389286
D8B26_000584							0.0705913717	1.70747054193111e-06	2.6323686061032e-08	0.0744886981	1.05222521279934e-06	0.3229183381	1.95825417261529e-05	0.0547289136	0.0853049985	0.987873854	0.0787050211	0.7772956841	0.5634975454	0.5519646384	0.6562979746	0.6083073785	0.314907808	0.3657953863	0.2388019293	-0.8007388713	-0.9030524312	-1.2181179745	-0.4804630654	-0.4629283431	-0.7850459808	-0.0208106899	-0.5549759046	-0.4245355851	0.1694934162	0.3051683347	0.2746376508	0.2547618516	0.0203854343	0.3871573916	-0.0774160693	0.836172227	0.7442334938	-0.2993334791	-1.285292745	-1.5846262241	0.415294365	-1.1693318591	0.2419731289
D8B26_000585		predicted protein					1.9326719473026e-05	0.0013086567	0.0429697212	0.0162088164	7.88201153431623e-05	0.1885230342	3.48021653726852e-06	0.9027113661	3.50506692179896e-05	0.663362973	5.69376830465099e-06	0.6119621478	0.0023989836	-0.7399240787	-1.3509916316	-0.8419066318	0.0857814785	0.3713271366	0.1157773768	-0.4663963798	-0.6173540332	-0.469055793	-0.0579612993	-0.0367524029	0.2203841184	0.4513148361	0.3155891372	0.2227388196	0.6757885905	0.1466477006	0.1757718215	0.5313857742	0.5899133736	0.2641328391	0.4278923094	-0.3236522437	0.3095491819	1.1601400366	-0.7071794574	0.4529605792	0.5493669378	1.002327517	0.2941766232
D8B26_000589		hypothetical protein	CIMG_02924	hypothetical protein			1.05146561972271e-06	0.5025979629	1.37765326117676e-07	0.6361126898	5.84119255918762e-08	0.0184280098	2.68997533603943e-05	0.8758995703	0.000485997	0.9512355018	0.0006900185	0.9108234331	0.0042547939	0.7680138735	0.8360568753	0.7296106954	-0.3757653337	-0.1072855928	-0.2966008371	-0.356000434	-0.5151825432	-0.2686893842	-0.5328723079	-0.3829759262	-0.5339370567	0.0999754444	-0.210971205	0.102856245	-0.2379279198	0.4106982545	0.0510505309	0.0670064447	0.3495883877	-0.0371472307	-0.1262753714	-0.2501617805	0.8169361716	-1.0358139344	-0.1185261876	-1.154340122	-0.1004615127	-1.2548016347	0.4887740468
D8B26_000593		conserved hypothetical protein	CIMG_02886	hypothetical protein			0.2960103416	0.4115715073	0.8260430526	0.0013373019	0.0003079985	0.5204054592	0.0024766781	0.6727888359	0.0015148682	0.6727560302	0.0002270486	0.9754569336	0.003269862	-0.6866929096	-0.8730982711	-1.1472463848	-0.8154389735	-0.1954856575	-0.5890687235	-1.0822851657	-0.5448992926	-0.8266325832	0.1939469733	0.5865500777	0.4377245302	0.8331629988	-0.3784264291	0.0021640126	-0.005688537	1.1794550578	0.2626666943	0.6042737891	0.5622548024	0.8203047991	0.624917971	0.8133661085	0.2241751128	0.368461412	-0.2901260581	0.0783353539	1.2327869327	1.3111222866	-0.234875103
D8B26_000594		conserved hypothetical protein	CIMG_02885	flavin-binding monooxygenase-like protein	HISTO_KF.Contig597.fgenesh_plus.23.final_new		1.66946283824134e-06	0.2802377189	9.27134804421242e-06	2.97841817199654e-06	0.0322983425	0.012191918	0.2721278832	0.1133322294	0.2134306791	0.4296563196	0.0107052399	0.945111975	0.0283379699	0.081980443	0.0308397798	0.1417165962	-0.9309551458	-1.0707009854	-1.1775223441	-0.801963047	-0.9158497236	-0.8487755075	0.3134786706	0.3838987322	0.5939858051	0.2118036349	-0.2270623326	-0.2678870551	0.3230875766	0.696584957	0.135914895	0.6951926191	0.2955360764	0.5437556412	0.310878891	0.964002141	0.5180596819	-1.1500370774	0.2096857407	-0.9403513366	1.2864133134	0.3460619768	-0.5226644625
D8B26_000596		conserved hypothetical protein	CIMG_02883	hypothetical protein	HISTO_EA.Contig33.Fgenesh_Neurospora.146.final_new		0.6896767436	0.0143995763	0.003370978	0.0207012301	0.8062784764	0.5621444056	0.5566832345	0.4303837043	0.5614474026	0.3416879901	0.0332065079	0.7980785142	0.1770821835	-0.5908174201	-0.6585169136	-0.6284611879	-0.6355761518	-0.13190461	-0.3478388869	1.636390248	1.6465947477	1.6884190858	-0.4424066615	-0.630201435	-0.3672255763	-2.184934104	-0.6525146745	-0.0655618181	1.1680163	-1.7911742014	-0.2459965735	1.4151583741	-0.1948367117	1.045026414	0.5285084658	-0.1627310445	0.6025843352	0.2506368659	2.0326677245	2.2833045905	-2.1303981603	0.1529064302	-0.4991147036
D8B26_000597		alkaline protease	CIMG_02881	subtilisin-like protease			4.07087363676616e-06	0.0092164594	0.0012086832	1.3130742346312e-06	9.53852813142986e-05	0.397266542	9.78082787270548e-06	0.0268116106	8.72801211903733e-08	0.7522947429	2.16384593311688e-07	0.6649375383	7.17911053823159e-07	-0.5279072583	-0.5795563896	-0.5274457797	-1.9419572635	-1.8094339889	-1.7190707554	-1.4894007292	-1.1353862573	-1.0167864012	0.0230620585	0.515454356	0.1706611096	0.366368039	0.6289709354	0.2715489768	0.96429572	0.9409811148	1.0088005258	0.9886165341	0.7443691693	0.789180652	1.3980693531	0.7266951486	1.2098711302	-1.2738580411	0.608948828	-0.6649092131	1.4503453151	0.7854361021	0.1729957859
D8B26_000598	CRC1	mitochondrial carnitine/acylcarnitine carrier protein	CIMG_02880	mitochondrial carnitine:acyl carnitine carrier	HISTO_KF.Contig597.Fgenesh_histo.148.final_new	carnitine/acyl carnitine carrier	4.71999071630356e-06	0.0063510745	0.0061176434	0.0005151814	0.0377370963	0.6600428384	0.0082170054	0.3225042017	0.2429411213	0.958764203	0.283564521	0.9724779648	0.4638390784	-0.0731187363	-0.1630038938	-0.0448597549	2.1072575426	2.0058341261	1.9961081861	0.9310614058	0.7366357799	0.9118640543	-0.7887234585	-0.7773951476	-0.5773787798	-1.6270751952	-0.6881165495	-0.345475339	-0.0997310763	-0.7204774779	-0.5317612666	-0.6081173465	0.1675181268	-0.6021889731	0.2595221486	-0.9929622311	-0.4754161443	2.1320766965	-1.1789283699	0.9531483266	-1.5695727771	-0.6164244505	-0.1816520959
D8B26_000601	ALG1	beta-1,4-mannosyltransferase	CIMG_02876	beta-1,4-mannosyltransferase	HISTO_KF.Contig597.eannot.1392.final_new	beta-1,4-mannosyltransferase	4.20760572154995e-06	0.862810775	2.73581146529079e-06	0.1197245771	0.0001272298	0.2104859584	4.09681767446255e-06	0.313272473	0.0004660569	0.1097607286	4.36784440604614e-07	0.9515230662	1.54369167695796e-05	-0.8861632688	-0.8049464695	-0.9842060324	0.2138461334	0.1499667778	0.0989544158	0.1905599902	0.1572660007	0.2223656574	-0.1828906957	-0.3919001812	0.1813987933	0.1753552262	0.1450087148	0.096146802	0.0409423233	-0.4699148859	-0.0524791377	0.5047274519	-0.1227017518	0.6868419394	0.4238319385	0.4262953497	0.1816949086	1.0474931729	0.0341477042	1.0816408771	-0.313956103	0.7676847741	0.2639940588
D8B26_000603		acetyl-CoA acetyltransferase	CIMG_02874	acetyl-CoA C-acetyltransferase	HISTO_KF.Contig597.eannot.1393.final_new	acetyl-CoA acetyltransferase	6.92759596387169e-08	3.19588720033308e-06	0.1696830034	0.0047571945	0.0206883455	0.8555967736	0.0095075532	0.52869856	0.0631468762	0.0957841013	8.64126487623281e-05	0.5629106875	0.0051473431	0.1011405229	0.088361757	0.0601954636	1.910966562	1.7175215377	1.6995553362	0.3727489464	0.208408588	0.4473128253	-0.3257266553	-0.4645761288	-0.2583931786	-0.4747462511	-0.3941423782	-0.3170839109	-0.3162402781	-0.0799006467	-0.3298950909	-0.8784261102	-0.2473622464	-0.9059566429	-0.2843456809	-0.5668490481	-0.7625672919	1.6954757784	-1.4373847281	0.2580910503	-0.6860808213	-0.427989771	-0.0515662962
D8B26_000604		5'-nucleotidase	CIMG_02873	5'-nucleotidase	HISTO_KF.Contig597.eannot.1470.final_new	2'3'-cyclic-nucleotide 2'-phosphodiesterase	0.0016635006	1.25781861745888e-09	9.76162872733479e-12	0.0346902097	1.0843308100762e-12	0.000533766	6.0297529956612e-11	0.2449415715	1.09549144086534e-09	0.9804820401	6.03182749857689e-10	0.8646829804	3.60154653397864e-08	-1.290530047	-1.3081808649	-1.1454802937	-0.8204110757	-0.8986052908	-0.8671087259	0.6593728052	0.5581494944	0.6286186504	0.8682405309	0.8802461505	1.1016840456	0.5056441104	0.149241691	0.2674176556	-0.0194720835	0.1935085612	0.1229177807	0.1376143033	-0.0497094915	0.1866940002	0.117211761	-0.0401830945	0.063119427	0.3862221321	1.4772403032	1.8634624353	0.3394480613	2.2029104966	-0.6528367194
D8B26_000605		conserved hypothetical protein	CIMG_02872	hypothetical protein			3.12422802046796e-07	0.0138044551	7.20438076046938e-09	0.7204317204	7.0993872447929e-09	0.1019109691	6.59255593992308e-08	0.3863566498	8.43514732372874e-06	0.644407112	3.48858392078232e-06	0.8602428662	0.0001639548	2.6734458879	2.6826183252	2.8717949379	0.2833926862	0.0340854079	-0.0551896038	-0.8332835703	-1.4530851666	-1.4439364529	-2.1208423029	-0.287085336	-2.3707679078	-0.1831364188	-0.2681094424	-0.7546871183	0.6959245231	0.4445763185	-0.0568142773	-0.0777772619	-0.7478274712	-0.1027543514	-1.2415576511	0.4089962393	1.9020200069	-2.661970339	-1.327039112	-3.989009451	-0.2754606115	-4.2644700625	1.1035889375
D8B26_000606		conserved hypothetical protein	CIMG_02871	phosphoglycerate mutase	HISTO_KF.Contig597.Fgenesh_Aspergillus.115.final_new	phosphoglycerate mutase	1.7415436697935e-07	0.3698104567	2.87484716190137e-08	0.9783120947	3.02275874946272e-08	0.827595436	1.89006818419336e-08	0.4157315138	8.45479505773004e-07	0.9192611562	4.52973270398764e-07	0.9721444333	1.07396075283018e-05	1.4916580799	1.4407328883	1.4345996217	0.1080713459	-0.1908336177	-0.2618426779	-0.222465213	-0.2413825156	-0.4336163699	-0.3393464166	-0.3274536912	-0.203803826	-0.347693295	-0.3881787892	-0.328100983	-0.3984113153	-0.0337108831	0.0129538192	-0.3115311453	-0.4525570255	0.2919026444	-0.8806988637	0.3512509124	0.2304573166	-1.568841129	-0.1842076064	-1.7530487355	0.0083310415	-1.7447176939	-0.0643890318
D8B26_000609							0.0018247557	0.0187463831	4.01883357434695e-06	0.0484237698	0.0007124352	0.5874753636	0.0001608109	0.0692396871	0.2088626015	0.9739460937	0.1902730262	0.300435687	0.1644453807	0.5383323107	0.5066338617	0.6233842539	-0.3422881438	-0.5731581739	0.0184983737	-1.1112195269	-0.8215418888	-1.0363322702	-0.5517631121	-0.0320477852	-0.5450520823	-0.4870817245	-0.4011099354	-0.7422027812	0.6450742899	0.5831492485	-0.1071516434	0.3596230714	0.0671619477	-0.0439988604	0.2666759845	1.5290680817	1.6573465045	-0.8458868102	-0.7016073368	-1.547494147	0.6356993311	-0.9117948159	-0.2017583842
D8B26_000610							0.1705577211	0.0233495328	0.0006059656	0.013771273	0.3508547838	0.8918694771	0.4833718946	0.142275267	0.1602857496	0.9233984553	0.1120117024	0.3247848	0.0013015175	-0.1626547282	0.0669294592	0.000823862	-0.4676785447	-0.4306195771	-0.3041913423	-1.2761241767	-1.0749319683	-0.9098580154	-0.2288191709	-0.0590196819	-0.5749909621	-0.2354376376	0.340913186	-0.6193390009	0.2349863681	0.9482063157	0.2001477424	0.7590403681	-0.2561453273	0.3359789126	1.0064554119	1.2526190472	1.4537094602	-0.3612011106	-0.6855270763	-1.0467281868	0.8129318527	-0.2337963341	0.0547450638
D8B26_000612	NCS1	calcium sensor	CIMG_12617	calcium-binding protein NCS-1	HISTO_KF.Contig597.Fgenesh_Aspergillus.79.final_new	calcium sensor protein	5.44643178345724e-09	0.3986059349	1.19094296401782e-09	0.111501801	9.63111194487144e-09	0.6660941465	2.58703138298828e-08	0.6959142472	5.82203020389468e-07	0.8192459592	2.16384593311688e-07	0.9631497262	3.8219287642927e-06	-1.8839886822	-1.8468999078	-1.7782255899	0.553520988	0.3780170804	0.4788346715	0.5476329445	0.7644378167	0.5321758992	0.250372124	0.3437595745	0.3537833187	-0.0129829002	0.3804337257	0.2918185606	-0.2238572853	-0.1783801758	0.2957187286	0.2999309271	-0.0884876575	0.1797311569	0.250963072	0.571811517	-0.4601199068	2.3059806218	0.143568191	2.4495488128	-0.2958967094	2.1536521034	-0.10378562
D8B26_000613		conserved hypothetical protein	CIMG_02862	hypothetical protein	HISTO_KF.Contig597.Fgenesh_histo.147.final_new	hypothetical protein	3.74330751573721e-05	0.4689499119	6.74320446702048e-06	0.0300264065	0.0034128098	0.0056876399	5.80577589294418e-07	0.7318736079	2.17450330714613e-07	0.6618937205	3.63225965725878e-08	0.4641705786	1.15960643601421e-05	-0.6168757751	-0.7392164625	-0.7450628792	0.0496772225	-0.1017665769	-0.1170521981	0.0139429854	0.0170677357	0.141807165	-0.4071687588	-0.2021633196	-0.2975654976	0.3060026298	0.1447591085	0.1528669943	0.1947643755	0.1089471504	0.5209378385	0.3579225277	0.2524316463	0.4884630158	0.2915436474	-0.0687404418	0.2544778665	0.6470051429	0.1100446045	0.7570497475	-0.361265359	0.3957843885	0.5047964759
D8B26_000615		chitinase	CIMG_02860	chitinase 3	HISTO_KF.Contig470.Fgenesh_histo.2.final_new	chitinase	6.62504432205568e-09	5.22925387331223e-06	1.4432083849324e-11	0.9793515488	1.64485404543478e-11	0.8309729807	3.11000759556717e-11	0.3787355141	2.85278262110003e-09	0.9928707103	5.51477973687224e-09	0.3247848	5.42494893440479e-06	2.9425817503	2.8471238315	2.8385205259	0.5935572468	0.9965764132	0.6146603663	-1.0215725172	-1.1073125111	-1.2347056617	-1.261825535	-0.8244725789	-1.3979020629	-1.1451495098	-0.827908513	-1.0602137405	0.0289819776	-0.0936550995	-0.919333063	-0.4043943654	-1.1876551851	-0.3300374299	-0.6928810038	1.2045876271	1.4424290382	-2.1407741291	-1.8591622808	-3.9999364099	-0.0142390339	-4.0141754438	0.115265757
D8B26_000616		aspartate aminotransferase	CIMG_02848	aminotransferase			0.011359374	0.0004024244	0.1455959136	0.0327675227	0.3098003855	0.2577322978	0.0220954716	0.8784045321	0.0263428481	0.4923088019	0.0014028629	0.6466507637	0.0005547981	-0.8574500302	-0.5049645867	-0.6138010914	0.3235826917	0.0398703425	0.1592051306	-1.1723768891	-1.0769020678	-1.2215476252	-0.4661628972	-0.6699000322	0.1975204993	0.3254952767	-0.1284254663	0.0045950262	0.262258975	0.3439950864	0.0614594479	0.52717563	-0.0343954782	1.0707248758	-0.0101698458	1.73201452	1.7081985078	0.8355249697	-1.3297783325	-0.4942533628	0.8164577197	0.3222043569	0.4188563554
D8B26_000619		MFS transporter	CIMG_02846	MFS transporter	HISTO_KF.Contig597-snap.96.final_new	hypothetical protein	0.0002001047	1.8813701313849e-05	0.2125235537	0.0291174269	0.196107296	0.0055145114	5.84907761606329e-05	0.0153041791	0.6486739489	0.7515879975	0.8563457374	0.7813746372	0.3956228481	0.2080030511	0.3403890907	0.2862066608	-0.7530335421	-0.8475829538	-0.8753756377	0.7187901662	0.4370372095	0.468051688	0.0110184399	0.0970246228	-0.1771481422	-1.1393609926	-0.9456205092	-0.8239007001	0.2727112727	0.0752598897	0.1266941724	0.2452937552	-0.7959654518	1.2095099107	0.3463410536	0.7127989227	0.8028580233	-1.1043521585	1.3683495838	0.2639974253	-0.5538538663	-0.2898564411	-0.9527964449
D8B26_000620							3.70150394125175e-05	0.0469667909	0.0022593131	0.4367017023	0.0002924939	0.9680528203	0.0004370545	0.1981602334	0.0939483896	0.9971662985	0.0940574103	0.597735817	0.9419413154	0.8133387817	1.0037783329	0.8352632276	-0.4504614081	-1.4531287188	-1.1516137774	-0.0272630534	-0.414631286	-0.140953779	-0.918608161	0.1665825312	-1.0342326742	-0.8019321358	-0.5967070581	-0.2109192706	0.0604741329	1.0192712893	-0.0157349272	-0.0979355414	0.5887077624	0.496815288	1.4486145371	0.4500755894	0.4312003184	-1.9137526729	0.8400879378	-1.0736647351	-0.3560305897	-1.4296953248	0.0245681768
D8B26_000621		conserved hypothetical protein	CIMG_02844	hypothetical protein	HISTO_KF.Contig597-snap.94.final_new	hypothetical protein	0.0001849896	0.1086809743	4.18668247439757e-06	0.2861961899	4.99595533349029e-07	0.316344562	7.98326056123728e-08	0.9969828029	4.84345468731751e-07	0.145260354	0.0001030968	0.7204141193	0.0001802237	-1.251070322	-1.7188445956	-1.4160924807	-0.399877637	-0.2171531449	-0.2293684537	0.0999585488	0.0785882884	0.0908597199	0.3863981473	0.5636906272	0.0668959242	0.7350864827	0.610992366	0.4810607686	-0.0549682556	0.748959507	0.8333131487	-0.170911038	0.8024817009	-0.5043930499	0.2932385217	0.3588299114	-0.1876746853	1.1762380446	0.3685272394	1.544765284	0.2603528795	1.8051181636	0.2568976092
D8B26_000622		GTPase activating protein	CIMG_02838	GTPase activating protein	HISTO_KF.Contig597.fgenesh_plus.34.final_new	EVI5-like protein	0.0001601619	0.0002906201	2.44843971353186e-08	0.9516160679	2.18449442222033e-08	0.0157034455	5.85425065756711e-06	0.7741388451	9.56647817174284e-06	0.7363279609	2.12609990889274e-06	0.871681512	4.58202714471192e-05	1.487709351	1.4326674916	1.4720291127	0.580091901	0.2723547689	0.327813089	-0.5786732676	-0.6637720246	-0.5547052777	-0.4952295418	-0.5628220809	-0.8150953866	-0.0470580702	0.3253280765	-0.0461837957	-0.061798576	-0.2998774754	0.0908184064	-0.3274404952	0.6186980686	-0.5876083576	0.4321802534	-0.7993401317	-1.200086038	-1.0672259694	-0.9953095855	-2.062535555	-0.0227326998	-2.0852682547	0.701582917
D8B26_000623	TOP2	DNA topoisomerase 2	CIMG_02836	DNA topoisomerase 2	HISTO_KF.Contig597.Fgenesh_histo.118.final_new	DNA topoisomerase II	0.6520848669	0.0026525376	0.0037053947	0.2560506934	0.0828323052	0.1272647838	0.0008895859	0.1083486966	0.1451638308	0.9745124448	0.1573226348	0.6203877816	0.9431199283	-0.7860733525	-0.7577263191	-0.8932529394	-0.9895736388	-1.2175643249	-0.9585051233	1.1256613552	1.0232175613	1.2605607063	0.3937132802	0.3645754318	-0.1423303436	0.8642977751	1.9423790566	1.6729460738	-0.1358595154	-1.2170520903	1.2011230942	-0.5664968108	1.5140653901	-0.7090060032	0.3348032165	-1.848087044	-1.4758154359	-0.2433784945	2.1903447446	1.9469662501	-0.9396765525	1.0072896976	1.3117989656
D8B26_000624	XBP1	conserved hypothetical protein	CIMG_02834	APSES transcription factor Xbp1	HISTO_KF.Contig597.eannot.1484.final_new	APSES transcription factor Xbp1	0.0176014054	0.1308099441	0.0002943281	0.037345618	0.0858630875	0.4679846156	0.0117034009	0.2734098256	0.4958967507	0.82503933	0.2524950493	0.9864030022	0.3847558686	0.577142785	0.3212266956	0.4957449396	-0.3168342729	-0.2881752495	0.0815490313	-0.7974346165	-0.3924970148	-0.6099911463	-0.1147618589	0.5173813707	-0.347628371	0.1258711582	-0.2313820685	-0.4845860351	-0.352137801	0.9424407129	0.2580106263	0.0729682311	-0.0303550489	0.3075365614	-0.3622343494	0.5964418364	0.0317038844	-0.6328983547	-0.4359830256	-1.0688813803	0.6481692219	-0.4207121584	-0.2504269434
D8B26_000625		conserved hypothetical protein	CIMG_02833	hypothetical protein			1.33708548663883e-07	0.0244235721	2.60524354781934e-06	0.8709006057	4.77593632371037e-06	0.3473115553	8.28109569384115e-05	0.9555617358	0.0007127988	0.9167494218	0.0005429076	0.8077276796	0.0251354241	1.3128153089	1.1664693021	1.3057404092	-1.5087259129	-1.46635947	-0.9380736668	-0.3722132322	-0.3745142733	-0.5317936229	-0.3799446163	-0.4702827712	-0.1824112442	0.0145845294	0.1182308366	-0.0654612827	1.1084963436	0.3266334223	-0.4922393633	-0.4021710356	0.5127412558	0.1755163774	0.524651124	-0.4738878237	1.092199406	-2.5541828766	0.8613986122	-1.6927842644	0.07439347	-1.6183907944	0.3688860031
D8B26_000626		hypothetical protein	CIMG_02831	hypothetical protein	HISTO_KF.Contig597.eannot.1433.final_new	cell lysis protein cwl1	1.12127193649762e-05	6.20790536014632e-05	0.8065682297	0.0722252758	0.0485304116	0.3928020069	0.0030776898	0.2580634099	0.0614029343	0.2640632349	0.7966855163	0.7715606202	0.7292993356	0.0003531639	-0.0993672043	-0.0710421154	-1.6849240551	-1.7226092373	-1.6588974479	-0.118618147	-0.0845393387	-0.216457108	0.5676526855	0.5534967464	0.6989285759	1.459960435	0.8756898617	0.7204404103	0.016305185	0.8199673557	0.7628980548	-0.251012825	0.5927631638	-0.4711625529	-0.1666568525	0.0463588257	-0.5695275799	-1.6316204457	1.5505218195	-0.0810986262	0.7479752957	0.6668766695	0.4089065712
D8B26_000627		acyl-CoA dehydrogenase			HISTO_KF.Contig597.eannot.1432.final_new	acyl-CoA dehydrogenase	3.57895657831506e-08	0.5840096375	4.78169132893687e-08	0.4271758037	2.56292837112531e-07	0.8299974775	5.31621493737298e-07	0.9086246984	5.6200010141017e-06	0.9988183008	5.7737462897499e-06	0.5583586692	2.80513323482586e-05	1.5922378207	1.6655089313	1.6747423323	-0.6794493192	-0.4311389134	-0.4375584943	-0.4609296706	-0.3440018365	-0.2922901214	-0.1618869417	-0.2340872563	0.0076946834	0.2450698345	-0.1876575032	-0.2273543922	0.6286512157	-0.0459017295	-0.2619398125	0.1358225024	0.1402061041	-0.304702143	0.640873218	-1.4662699274	-1.1956385811	-2.1571194003	0.1470990203	-2.01002038	0.2329931519	-1.7770272281	0.078440731
D8B26_000628		conserved hypothetical protein	CIMG_02829	inner centromere protein	HISTO_KF.Contig597-snap.85.final_new	inner centromere protein	0.0003806458	4.32141537760657e-06	0.0053390371	0.0422483708	0.592593901	0.1012326505	0.0124776523	0.1637259823	0.79487931	0.2716318218	0.0887601759	0.852073255	0.1196068666	0.232330644	0.2147203141	0.115174303	-1.5318774027	-1.5320655511	-1.4813529542	1.2108839724	1.3287673632	1.4185225022	0.553517644	0.6080652102	-0.0005681163	0.7107067899	1.4559121615	1.2454588091	-0.1502206183	-0.7293155478	0.9352705559	-0.6722762769	1.0120839198	-1.4612376612	0.050308991	-1.2905239883	-2.2422850634	-1.7016827841	2.8316546404	1.1299718563	-0.9354168973	0.1945549589	0.7641895103
D8B26_000629		Pro-apoptotic serine protease NMA111	CIMG_02828	Pro-apoptotic serine protease NMA111	HISTO_KF.Contig597.fgenesh_plus.29.final_new	PDZ domain-containing protein c	0.4143385158	0.3440443932	0.0628929991	0.2831395483	0.0025505881	0.4112331242	0.0325097599	0.1159488478	0.0002402231	0.4263928787	1.15174562997127e-05	0.9950298531	0.0002247197	0.9027896302	0.7867715496	0.9009358527	0.7593124905	0.4746487047	0.6275096103	0.3734131469	0.2411689967	0.3490180421	0.047639564	0.1689926341	-0.3431734568	0.2125965049	0.343218102	0.1727117042	-0.9050472736	-0.554952339	0.0275511426	-0.6752673109	-0.0169732974	-1.3767268634	-0.185887103	-1.1872267215	-1.1430233098	-0.2402639534	-0.3017003903	-0.5419643437	-0.3744286843	-0.916393028	0.3019655863
D8B26_000630		hypothetical protein					0.0001250015	0.0009055944	3.70046706796603e-08	0.8707465834	2.19874450892785e-08	0.4237916307	3.52046681895166e-09	0.3933256963	4.63066117301153e-08	0.1586986018	1.57109073728129e-06	0.4245986571	6.30026900438565e-07	1.0081146063	0.9162181362	0.9069845713	0.4330358584	0.2194363838	0.2484083715	-0.222719094	-0.2613501184	-0.2053138017	-0.2130759341	-0.1729048086	-0.3879869065	-0.4364531071	-0.4128157704	-0.3440095201	-0.2694350787	-0.3022658846	-0.1668468148	0.133372594	-0.2498364862	0.2291583549	-0.178979339	-0.3164431072	0.045706895	-0.6398186566	-0.5332074895	-1.173026146	-0.0325689801	-1.2055951261	-0.1364580774
D8B26_000632		hypothetical protein	CIMG_02825	tetratricopeptide repeat domain-containing protein	HISTO_KF.Contig597-snap.81.final_new	TPR repeat protein	0.0050631064	0.0001565874	1.46949039115465e-07	0.4916392043	7.82124306131118e-07	0.019111222	0.0006996558	0.5356727473	0.0003092457	0.3504467795	0.0138033242	0.8797601966	0.1346398657	0.6595034994	0.6098611286	0.6955123256	0.2466007808	0.0899912701	0.1219428198	-0.552162727	-0.5815377267	-0.831436524	-0.4511997699	-0.7841424288	-0.2437253074	-0.3270615123	0.2368138755	0.1669381412	0.2802846893	-0.1620164626	-0.3685880389	0.2499374158	0.1698082015	0.0237102297	0.3220326773	0.2614830369	0.1674504063	-0.5026798653	-0.8102177868	-1.3128976521	0.1537371068	-1.1591605452	0.5242985534
D8B26_000633		conserved hypothetical protein	CIMG_02824	hypothetical protein	HISTO_KF.Contig597-snap.74.final_new	hypothetical protein	0.0018286917	0.0182109657	0.2486597134	0.7687539502	0.4557069059	0.0195679465	0.0013610241	0.4060627626	0.0647047148	0.8276811564	0.1728570133	0.4194792642	0.3990972121	-0.4190175451	-0.542393443	-0.8030267503	0.9335784859	0.8366235796	0.9877808883	-0.3871116627	-0.039791358	0.2239080133	0.1143059975	-0.2671696654	-0.5695161339	1.0165823921	0.9614578258	0.8777966796	0.7911425623	-0.1276303032	0.4489816131	0.9889174243	-0.1825305691	-0.8814118505	0.84920074	-3.3331353838	-1.4775415368	1.5055482911	-0.9807241442	0.5248241469	-0.1734869708	0.3513371761	1.182402961
D8B26_000635		cytochrome c peroxidase	CIMG_02823	cytochrome c peroxidase	HISTO_KF.Contig597.eannot.1481.final_new	cytochrome c peroxidase	3.39099518160983e-07	2.4031393152237e-11	8.14812097241603e-10	7.89821219514098e-06	1.10402412274508e-11	0.6112866576	2.0578543694142e-11	0.0138091044	2.85278262110003e-09	0.3028932524	1.96482149696873e-09	0.6457072158	2.46919283947382e-07	3.1888338146	3.2117695573	3.0659162056	5.0901709156	5.0022185543	4.9229890432	0.5801933976	0.2400603555	0.8544081487	-1.8041325835	-1.9521779606	-2.4654231485	-2.874334693	-2.6378774748	-1.7846157434	-0.3548161379	0.1089129783	-0.886624955	-1.2171323101	-1.3396947241	-1.7726241163	-0.0589846044	-3.6938329328	-3.4232015866	1.8521045008	-4.4415379171	-2.5894334162	-2.6231580035	-5.2125914197	-0.3434508361
D8B26_000637		glutamate decarboxylase	CIMG_02821	glutamate decarboxylase	HISTO_KF.Contig597.eannot.1400.final_new	glutamate decarboxylase	0.0060219797	2.2219161834129e-07	6.0232684127378e-06	1.09436366915319e-05	9.8030323744522e-10	0.0628122269	1.1194276683076e-08	0.0129694503	7.56450853584314e-10	0.4845368794	1.97567614911415e-10	0.8620096485	4.64663677927166e-09	-2.1459855357	-2.5294066818	-2.3178555562	-3.9515852136	-3.3255686462	-3.6448323849	-0.355724295	-0.5929176395	-0.3632182115	0.9339858939	1.1309401635	1.166828317	0.6968594704	0.4930645928	0.5842592111	0.7864606754	2.0370867602	1.5565900132	1.7724210572	1.2263480268	2.0674746833	1.3919308854	1.9005421869	1.4823022272	-1.3093666559	3.1992108085	1.8898441526	1.5117205496	3.4015647022	-0.4810821582
D8B26_000638_1							0.3417829909	0.3007136319	0.0406405353	0.3586061138	0.3231897903	0.7513767452	0.1579800576	0.2888098416	0.7939327122	0.9480421347	0.921194527	0.4240538425	0.0914842912	0.652144105	0.507949251	0.421272316	0.4961974329	-0.2420568813	-0.1970949604	-0.0919895156	-0.8342360141	-0.9978416712	-0.1644117912	0.1791080676	-0.0305370563	0.193804497	-1.0797405347	-0.0732383394	0.6626969791	0.9147813897	0.6247706307	0.2877476098	0.7190185879	1.0139587316	1.4309294651	-5.6015112282	1.2082789291	-0.526647689	-0.6532456802	-1.1798933693	0.6535418792	-0.52635149	-0.2732517058
D8B26_000639		conserved hypothetical protein	CIMG_02819	hypothetical protein			0.0004153559	9.83686472457334e-07	9.06400760502778e-10	0.1269555772	1.66650631029325e-10	0.6846774539	1.20355898430935e-10	0.0002571814	2.90370491020502e-07	0.445466841	1.34513944425792e-06	0.4690568245	2.80172430379373e-05	3.4656862599	3.5436596458	3.3930475923	1.3938151985	1.3683854671	1.4142772889	-1.5194915222	-1.7260160771	-1.482434414	-2.222045103	-2.2160533711	-2.1160694926	-2.6226378403	-2.4800618586	-2.0868544958	-0.0409914923	0.2142477666	-0.3524057851	0.8195142	-0.8053419961	1.1173054425	0.6795220584	1.1098051382	1.1511373898	-2.0758831576	-2.9691375188	-5.0450206764	-0.6087706946	-5.653791371	-0.2014276585
D8B26_000641							0.0167695934	0.0094520653	4.30484175704712e-05	0.6693247756	0.000117884	0.8568646407	0.0002243166	0.8052289665	0.0013504445	0.1547402826	7.64142108465431e-06	0.8053669733	0.0001617573	-1.5024777513	-3.7873170719	-3.1045339075	-0.3187246734	-1.510869783	-0.8983150629	0.380465492	0.5319777997	0.7765275838	0.03930737	0.2123192495	0.7673554588	0.3284505912	0.3935572506	-0.0917414404	0.6051126225	0.293328564	-0.5047107182	1.2920910023	0.4794363976	2.102483211	-0.4148317119	1.5767590963	2.3543504313	1.8507483225	1.4886879703	3.3394362928	-0.2469375496	3.0924987432	-0.1315482775
D8B26_000643		serine carboxypeptidase	CIMG_02815	carboxypeptidase Y	HISTO_KF.Contig597.eannot.1479.final_new	carboxypeptidase	1.1256076346367e-12	0.0001793171	4.02034882199544e-14	0.8628450525	5.1881773261046e-14	0.9346894697	5.58014057556474e-14	0.1820244176	3.05833932207145e-14	0.2527682675	1.26640031037347e-14	0.1709884646	4.94695859601589e-14	-2.4609473538	-2.5746795323	-2.5300569521	-0.0575222105	-0.1218499314	-0.2167088324	0.5797293395	0.5576178765	0.6647184192	0.5291710077	0.5817419175	0.5622156115	0.4962084445	0.5023647278	0.6158458131	0.3192618695	0.1127435997	0.4654484473	0.6612740687	0.3792480494	0.5367150439	0.2610441892	0.0013655162	0.1350508712	2.3926321854	0.7297806117	3.1224127971	-0.0425708942	3.0798419029	-0.0213252928
D8B26_000644		40S ribosomal protein S18	CIMG_02814	40S ribosomal protein S18-B	HISTO_KF.Contig597.eannot.1395.final_new	40S ribosomal protein S18	0.0007221303	0.2826952495	0.01223243	0.9902079943	0.0123438433	0.510139281	0.0881803316	0.7591665556	0.1731009361	0.7010598062	0.4556890091	0.9432324933	0.339979547	-0.5257387682	-0.5750586229	-0.6027005109	0.7269138346	0.9063678553	0.6592383929	0.4491705713	0.2854525371	0.2512010126	0.1899101736	-0.2584787645	0.9732480045	-0.1190767434	-0.0279533717	0.1528121971	-0.207065269	0.1086061623	-0.5430218022	-0.4167232058	-0.3609568747	-0.2755553363	-0.2579180528	0.272208233	-0.8048816519	1.3333511437	-0.4355562739	0.8977948697	-0.0075215158	0.8902733539	-0.3228442491
D8B26_000646		conserved hypothetical protein	CIMG_02813	hypothetical protein	HISTO_KF.Contig597.eannot.1394.final_new	hypothetical protein	9.62211155646445e-07	1.91391046945361e-05	0.3098645014	0.2625846211	0.0178941017	0.7297079147	0.0553467716	0.6649504173	0.2741774192	0.0732453858	0.0244414136	0.5143956627	0.6327214914	0.4412763281	0.3879719916	0.4383043092	-1.8468238168	-1.7747233592	-1.599656753	0.0792915011	0.0739378858	0.1928693475	-0.2219862498	-0.1757076242	-0.4975406313	-0.6545747381	0.0459482766	0.1597156062	0.4974127394	-0.9022773166	0.3477187987	1.6461880232	0.4321723683	1.2414938671	0.8016883114	0.5141006722	0.3732004627	-2.1578681289	1.8497592227	-0.3081089062	-0.4172225847	-0.7253314909	0.1519056467
D8B26_000647		conserved hypothetical protein	CIMG_02812	hypothetical protein			9.89168833236826e-07	0.1013977917	3.09389216886792e-06	0.474204404	1.17033757553837e-06	0.2659728821	1.39114946361008e-05	0.3841039703	3.9232678459173e-05	0.121311122	0.0078373806	0.3922732101	0.0014310243	2.777575496	2.7239344941	2.8481944774	-2.1248857212	-1.0257995331	-1.3059267341	-0.3674809418	-0.345736509	0.042377781	-1.0298880836	-0.8699028844	-0.4697846321	0.4004484205	-0.3235987911	0.1992661709	1.335004475	-3.3873016017	-0.8221245805	1.5318662387	0.7056968275	1.3507699473	2.0864357655	-2.8923669641	-1.0367731172	-4.2537482256	1.2540591591	-2.9996890666	-0.5851106222	-3.5847996887	0.920363587
D8B26_000647_1							0.0963823906	0.0894360963	0.0030121304	0.0618243003	0.0001325859	0.1613858009	0.0016838991	0.2925390992	0.0002696095	0.1607046759	0.0457582296	0.5470467377	0.0038007399	-4.4272158269	-4.2095548069	-4.2637372368	-0.0490847038	-4.5960725308	0.0779965786	1.362618012	-0.0895687435	0.2359698815	1.8829636949	2.7634967289	1.7621355871	0.6268304563	1.3295111544	0.6948348394	1.5613865107	1.4560533297	2.7591001726	0.1328876731	-1.8172704554	-1.1721973356	-1.5740350411	3.6208393655	1.9321126962	2.7866648811	2.0115364118	4.7982012929	1.6790189241	6.477220217	-1.3227077537
D8B26_000648		conserved hypothetical protein	CIMG_02811	hypothetical protein			2.05095738439457e-05	0.0003401166	0.2045998525	0.0027818775	4.69622306656969e-05	0.0735226034	6.67508785490137e-07	0.581700925	8.95270578759187e-05	0.2415065749	0.0104018474	0.145810257	2.93006190475389e-05	0.8717283628	0.8438121741	0.6392782767	0.0075365311	-0.0679417057	-0.1446326347	0.6381904255	0.6291444662	0.5517355238	0.2049011965	0.083404679	-0.231869251	-0.4133035526	-0.3724524647	-0.2977754167	-0.076789826	-0.8274581257	0.0301006355	0.3418578024	0.0421760431	0.3168807129	-1.0501915744	-0.5189366124	-1.1993956657	-0.8583192701	0.6770007027	-0.1813185673	-0.5768779656	-0.7581965329	-0.3868966807
D8B26_000651		conserved hypothetical protein					2.79840171023313e-06	0.0006538469	0.0126089195	0.5272147209	0.0716621204	0.3955246609	0.0069710919	0.4345363077	0.200911692	0.2254234359	0.0013962733	0.4926102951	0.0002239325	-0.6569920344	-0.5677912275	-0.5171163435	0.4154235565	0.6412772722	0.5011499547	-0.1062556728	-0.1508537348	-0.1148217269	-0.5013191863	-0.4863758147	0.2708198937	-0.0056553223	-0.0101287849	-0.1785485275	-0.0951047309	-0.2597350955	-0.4080072255	0.1625264208	0.2459142401	0.0506136945	0.4504172599	0.4762076415	0.8443554936	1.1027995783	-0.6440996681	0.4586999102	-0.1338325586	0.3248673516	0.1879130159
D8B26_000652		conserved hypothetical protein	CIMG_02807	arrestin domain-containing protein	HISTO_KF.Contig597.Fgenesh_histo.50.final_new	arrestin	0.0004726363	0.0429734396	0.0379486461	0.2286106536	0.4826630108	0.5199503013	0.124372121	0.1990777287	0.6699995359	0.8666593681	0.9468730196	0.9312438257	0.8406619333	0.4785258106	0.5606228479	0.3087100509	-1.1868132695	-1.876520949	-1.1359838679	-0.3101478291	-0.5012097688	-0.2935389085	-0.005070133	0.5394276985	-0.0382444505	-0.2228131469	0.2106809184	-0.3540328384	1.6800340478	0.5277282034	0.2598705866	0.2055490049	0.9022811263	0.6514626495	1.5968958869	0.5505943966	-2.5480080669	-1.8461964264	1.0311498592	-0.8150465672	0.5550102597	-0.2600363075	-0.3377367123
D8B26_000655		MIPC synthase subunit SurA	CIMG_02806	MIPC synthase	HISTO_KF.Contig597.eannot.1486.final_new	MIPC synthase	6.31092545141555e-07	0.0001344857	0.0153802464	0.1006045761	0.0001368129	0.2448188676	0.0050334024	0.8549755245	0.0260029988	0.8591591722	0.0116247951	0.8200763361	0.163761246	0.9142053981	0.9292514047	0.9035174046	-1.3477598138	-1.2731975061	-1.2933526285	0.2053936103	0.2442368511	0.1640241721	-0.6357576724	-0.4660376518	0.0452476553	-0.563518501	0.5089156861	0.2885974755	1.2029623307	-0.5581873028	0.0133847886	0.0946289109	0.0407436089	-0.013238578	0.656854111	0.2100709999	-0.2709847537	-2.2193850739	1.5086177518	-0.7107673221	-0.5647354998	-1.2755028219	0.4285824286
D8B26_000656		C-24(28) sterol reductase	CIMG_02803	c-24(28) sterol reductase			0.0007070894	0.7227107421	0.0011840726	0.9534204087	0.0010141153	0.3031673253	7.67187778314602e-05	0.3367613468	0.0085896914	0.4148751468	0.1770912395	0.9525465955	0.2313409846	-1.307354033	-1.2294177767	-0.7232997601	0.7382408956	0.2087805821	0.1184094642	0.0450744935	0.5338085053	0.097910193	0.0837974254	0.1915614195	0.5027731398	0.800865992	0.4648733208	0.6084273754	0.0028348927	0.1385098112	0.1676339322	-0.9263438498	1.3463127159	-1.0158096657	-0.3890782191	-0.7105099525	0.2519990984	1.431257866	-0.1190625923	1.3121952737	0.0282806057	1.3404758795	0.3839861835
D8B26_000658		haloacetate dehalogenase					3.36927672309303e-07	0.5291691179	5.17886225895808e-08	0.3976600753	1.46386566052645e-08	0.4359288434	7.8111920380712e-09	0.2794634424	1.33670247422726e-06	0.7231172785	8.18640298921364e-06	0.9197365176	0.0006171642	1.8418039174	1.8632936929	1.9386847588	-0.333949611	0.0621150051	0.1113123856	-0.3942185653	-0.4426921291	0.0733798143	-0.8360667548	-0.811108349	0.0438700141	-0.9676281335	-1.0361437795	-0.7523014966	0.4856172022	0.0547081493	-0.7803253403	-0.0153941351	-1.0185706459	0.5128456921	0.5201206519	-0.4687357425	0.3493833991	-1.9244003025	-0.2022827209	-2.1266830234	-0.3164537247	-2.443136748	-0.3445749611
D8B26_000659		conserved hypothetical protein	CIMG_02800	hypothetical protein	HISTO_ZH.Contig107.eannot.1137.final_new	hypothetical protein	2.09991798998797e-07	2.33053936427827e-07	0.3708640939	0.014742065	0.0004085832	0.9330797937	0.0005989601	0.8106596692	0.0008256979	0.3239445094	1.87649776293951e-05	0.8771737709	0.000362745	0.4346737696	0.3365927419	0.4297366614	1.9408667751	2.0373981964	1.9072235008	0.2902732176	0.2364610433	0.1817936182	-0.315524761	-0.5435048019	-0.0946543918	-0.5468484269	-0.1634076259	-0.1577307852	-0.1913848279	-0.0945727317	-0.5863664092	-0.7386892805	-0.0975972034	-1.2293299423	-0.6603139935	-0.828610664	-1.5464836789	1.5623980747	-1.7253213321	-0.1629232574	-0.5538483056	-0.716771563	0.024869596
D8B26_000660	HIS3	imidazole glycerol-phosphate dehydratase	CIMG_02799	imidazoleglycerol-phosphate dehydratase	HISTO_ZH.Contig107.eannot.1170.final_new	imidazoleglycerol-phosphate dehydratase	2.55411612745429e-10	0.0064642753	9.81721611960142e-09	0.0151360996	1.18175149021513e-06	0.1141455004	6.67809454701475e-05	0.1174920235	0.0452662967	0.5448691603	0.3539749843	0.6118308832	0.6203123436	-0.7805747588	-0.5906854345	-0.7525382083	1.3771491283	1.3746954439	1.2494465294	0.7396412188	0.8664048509	0.8200922489	0.2759057795	0.1040768454	0.5542552401	-0.302736796	0.20454753	0.1470866078	-0.2745456695	-0.288248375	-0.4257741234	-0.5337688877	-0.3536793084	-0.6982345046	-0.4783771583	-1.0511114949	-1.1830267038	2.0453696827	-0.5270403734	1.5183293092	-0.4872456574	1.0310836518	-0.3055334895
D8B26_000661		leucine rich repeat protein	CIMG_02798	leucine rich repeat protein	HISTO_KF.Contig597.Fgenesh_histo.55.final_new	leucine rich repeat domain-containing protein	0.0001779574	3.06598274656346e-08	7.72049363277845e-06	0.3662000657	7.33001936429511e-07	0.0003487898	0.1040456837	0.2926759533	0.0054414273	0.7643280068	0.0206039523	0.2751692362	0.3342513988	-0.4262853936	-0.1090155615	-0.3674451991	-1.1847699337	-1.1828499749	-1.0379253965	0.6392293155	0.9482288475	0.8137477022	0.9899261006	1.1128044389	1.0037834044	-0.0737763524	0.0507237722	-0.0083907156	0.4347207967	0.1002294335	0.3002772435	0.5080790119	0.1402255075	-0.2937092471	-0.1074032047	-0.6299555629	-1.6204490325	-0.8297968491	1.9330643296	1.1032674805	0.232309466	1.3355769466	-1.0431286427
D8B26_000662							1.5908326214126e-05	4.40488571347186e-05	4.12976291220484e-09	0.000246821	5.43685690771943e-06	0.4593567689	1.44943379888123e-06	0.070796264	0.0027487077	0.3597079432	0.1116197053	0.3150571399	0.2858606794	1.386000353	1.1716738048	1.0531225558	-0.5635484811	-0.098963207	-0.4252280162	-2.3788065096	-2.5221213231	-2.6422085171	-0.8108064574	-0.3229027254	-0.1808325397	-0.5604519969	-0.9698569705	-0.8136288842	0.8668080504	0.7664156107	-0.3317409324	0.5994900404	0.5050644672	1.0599397781	0.9133591278	1.9192442714	2.379978501	-1.5679575333	-2.1574412369	-3.7253987702	2.0779649191	-1.6474338511	-0.3317709077
D8B26_000664	PET127	mitochondrial mRNA processing protein PET127	CIMG_02797	mitochondrial mRNA processing protein	HISTO_KF.Contig597.Fgenesh_histo.57.final_new	mitochondrial membrane protein Pet127	0.0007427215	0.0029367892	3.81475221667403e-07	0.3238607455	3.90615252145459e-08	0.1882042353	6.80587152662922e-07	0.3900358507	1.22583696050779e-07	0.1261245418	2.97863038995142e-09	0.7944178524	1.79317397312878e-07	1.8587440066	1.8840096019	1.8508189827	0.8703362694	0.6692822004	0.7770747472	-0.1174765141	-0.0903711109	-0.172320591	-0.3820349945	-0.3730049269	-0.5141812731	-0.1305998307	0.0969247369	-0.0405694775	-0.6609624242	-0.1788047367	-0.1789656309	-0.9403321905	-0.0528178955	-1.6515460901	-0.7562720209	-0.6458728359	-1.1210580014	-1.0912244546	-0.899382947	-1.9906074016	-0.3002760643	-2.2908834659	0.4066983275
D8B26_000665		phosphoribosylformylglycinamidine cyclo-ligase	CIMG_02796	phosphoribosylamine-glycine ligase	HISTO_KF.Contig597.eannot.1487.final_new	phosphoribosylformylglycinamidine cyclo-ligase	0.018499217	0.1647553115	0.3709079035	0.6683506654	0.7710282753	0.0007230977	5.85461818918989e-05	0.8177359891	0.0002309272	0.4266638295	1.19810986765423e-05	0.3041300631	4.47164551815254e-06	0.6381908445	0.6832759568	0.66811982	1.5117785177	1.3720668019	1.3170683036	1.0158559753	0.94683021	0.8157576456	0.8200808134	0.5920684963	0.8203242455	-1.2613830956	-0.4339206487	-0.1291200182	-0.3432448006	-0.464425713	-0.6693317092	-0.7093140193	-0.6991212244	-1.1274117218	-0.8830793717	-2.2192693846	-2.2617959236	0.7392032044	-0.47507129	0.2641319144	-0.1784659345	0.0856659799	-1.3590875019
D8B26_000666							0.2670363555	0.8333846768	0.1693167464	0.2542987894	0.9984542433	0.0139903812	0.0050909388	0.9640361731	0.0060454699	0.5035457163	0.0006884947	0.6470697519	0.0159305445	-1.3416579001	-1.1956983455	-1.8030345379	-4.6347035729	-3.2621269742	-3.9314656871	-4.6234030099	-4.7329031104	-4.4722156297	-1.1794951288	-1.5172675586	-1.6588063584	0.0858035122	3.7970824798	3.8462125984	4.5146105457	-0.5562221219	3.4149295486	3.9967816284	4.0806301081	3.3597505091	3.6824190719	1.2442150626	2.8865648704	-2.4836033245	-0.6763596546	-3.1599629791	3.1565467439	-0.0034162353	4.0447518397
D8B26_000667							0.0845639924	0.6906532076	0.0391438222	0.3057802519	0.2537783493	0.0193145937	0.0383638412	0.937573729	0.0400590357	0.3519402394	0.0011410025	0.6436141677	0.0382906691	0.247962322	-0.5539758354	-0.6347116843	-3.4753415869	-3.1939128762	-3.6037061695	-4.3631121151	-4.0589679516	-5.1119409498	-1.6550641028	-1.9305372714	-1.9531623399	-0.6889795319	3.2862123338	3.3144213198	3.9383987496	-1.0950332471	2.8299474192	4.0213962993	3.5966026197	3.5258698613	3.2989160942	1.5199011666	2.7388174762	-3.1293173247	-1.0987482044	-4.2280655292	2.6792511289	-1.5488144003	3.8285380153
D8B26_000668		conserved hypothetical protein	CIMG_02793	hypothetical protein	HISTO_FX.Contig167.fgenesh_plus.35.final_new	GPR1/FUN34/yaaH	0.3417829909	0.0036293499	0.0167527308	0.2827128158	0.2642036392	0.5776462834	0.0553467716	0.466640912	0.3018226745	0.6952105794	0.6828149933	0.6729326801	0.6973414033	0.2409585759	0.3156506509	0.3091384412	0.7266572205	0.7601760577	0.7213150742	-0.7967179788	-0.840680802	-0.6939043267	-0.2171005522	-0.2386965673	-0.1611189764	-0.0483109795	-0.7192249691	-0.8559785685	-0.6072221393	0.3556836555	-0.1419932881	-0.0648979518	-0.1816422342	0.6357521521	-0.4513774775	0.9995329432	0.9540020403	0.4468401035	-1.5145722722	-1.0677321687	0.5743112049	-0.4934209639	-0.3387367532
D8B26_000670	ACT1	actin	CIMG_02791	actin	HISTO_ZL.Contig1131.eannot.2001.final_new	actin	0.0007849143	0.3336877842	6.70079496742692e-05	0.7121272935	0.0002054157	0.4157102616	1.50404998048992e-05	0.050929208	0.0038990779	0.9410877982	0.0051468701	0.3247848	0.2328097125	-1.3295418104	-1.4056034265	-1.3646771092	0.3430757773	0.2948117894	0.2238541063	0.8768690444	0.6935550524	0.8766627988	0.6591504222	0.393238128	0.6008409665	0.9786674621	1.2184393624	1.1173741254	-0.1844883832	-0.5113522057	0.4003154162	-0.5731682576	0.55560301	-0.9849149042	-0.2990679349	-1.1275458717	-1.452097558	1.6557897785	0.5262858635	2.182075642	-0.2600067309	1.9220689111	0.5529666524
D8B26_000671	FES1	hsp70-like protein	CIMG_02789	hsp70-like protein	HISTO_ZL.Contig1131.Fgenesh_histo.298.final_new	hsp70-like protein	0.4412473911	0.0516483822	0.1587332971	0.0758567092	0.4046533081	0.0287362252	0.000784907	0.052570295	0.3440982319	0.1464649077	0.1237421358	0.8641927994	0.1091837262	-0.0306539494	-0.1173614032	-0.0539875496	0.0572553716	0.303986032	0.1489347814	-0.4845934473	-0.3848245254	-0.5803377023	0.303358161	0.1884485389	0.0762920254	1.2436714885	1.2594574303	0.9038937845	0.025302429	0.1840917812	0.441111992	-0.6790803502	0.7479761067	-1.2504393508	-0.5675194381	-0.6865495611	-1.0484326451	0.2368993111	-0.650227211	-0.4133279	0.6687862411	0.2554583411	0.9565213318
D8B26_000674		protein kinase	CIMG_13739	hypothetical protein	HISTO_GI.Contig382.Fgenesh_Neurospora.31.final_new		5.50215067481595e-06	0.010688541	0.0027729514	0.201645211	7.58938033492264e-05	0.5557911709	1.14902475206444e-05	0.6535755931	0.0001799642	0.246766977	1.50426104846014e-06	0.8275021415	0.0001195212	-0.7078755088	-0.8275661553	-0.8339035359	0.1943431173	0.454550825	0.0676415964	-0.2039252685	-0.1709584322	-0.3513040487	-0.03856502	-0.1186155354	0.201145145	0.0062050698	0.1439308109	0.3406231981	0.2199499069	-0.0318736503	-0.0420758495	0.4296920231	-0.091926404	0.6873057855	0.0725074426	0.5719953588	0.0286991291	1.0292978335	-0.4815693954	0.547728438	0.2614104332	0.8091388713	0.1393607829
D8B26_000675		conserved hypothetical protein	CIMG_02721	hypothetical protein	HISTO_ZL.Contig1131-snap.79.final_new	hypothetical protein	0.06304745	0.3198173428	0.0047046779	0.0497230792	2.33021328154097e-05	0.6334097384	7.57820886076043e-06	0.4808034841	0.0007630323	0.8402841288	0.0003790041	0.7340521072	0.0326335197	0.6908944347	0.5493774593	0.6366779268	0.5941585732	0.1742494923	0.164667787	0.064984029	0.2884358567	0.0141729937	-0.1230841326	-0.2674707256	-0.5156528998	-0.4893743966	-0.4192701238	-0.3680550292	-0.025407194	0.31034556	-0.4396213889	-0.2013716787	-0.3557011385	-0.3824679701	-0.5978925514	0.4005846424	0.2968204739	-0.3234701967	-0.1835618492	-0.5070320459	-0.4158048348	-0.9228368807	-0.1286868214
D8B26_000676	VPS55	vacuolar protein sorting 55 superfamily	CIMG_02720	vacuolar protein sorting protein 55	HISTO_ZL.Contig1131.eannot.1997.final_new	vacuolar sorting-associated protein	2.71819179642511e-05	0.1034862985	0.0008632431	0.0634424632	0.130722161	0.6158709795	0.4272640162	0.846381403	0.3107384519	0.215728783	0.2199048738	0.8769934599	0.1773779184	0.2387253288	0.1944919628	0.3558482833	-1.3155110497	-0.6823839471	-0.8934441213	-0.7026648272	-0.4322278187	-0.4924255531	-0.2759565015	-0.3144540263	0.4477523549	0.1255636337	0.0413287939	0.1076706866	0.2826622104	0.2218273418	-0.2021474551	0.6790741029	-0.0050398574	0.7510645748	0.4804714025	1.0668949555	0.3228795258	-1.2185850559	0.4137314552	-0.8048536006	0.4839114571	-0.3209421435	0.1513048259
D8B26_000677	PRE5	proteasome subunit alpha type 1	CIMG_02718	proteasome component Pre5	HISTO_ZL.Contig1131.eannot.2006.final_new	proteasome subunit alpha	7.67085389257724e-10	0.1441648935	1.21577562318529e-10	0.7449026468	6.30174528955162e-11	0.6925895303	8.89828908649962e-11	0.210664216	4.95589950372928e-10	0.8613634239	4.93895793732165e-10	0.6407501926	2.80648061114796e-08	-1.5387522261	-1.4965706966	-1.5865489127	0.0110007243	0.3497185982	0.09427824	0.4305997018	0.3544105917	0.4650020687	0.4613409776	0.3317219599	0.6714580496	0.4371106731	0.3689672585	0.3873852948	0.2976760575	0.0792514179	-0.0441343858	0.1865225014	0.0315198377	0.015464161	0.2163828888	-0.3942372846	-0.1295674966	1.6913611964	0.2652135322	1.9565747285	0.079422259	2.0359969875	-0.0983725955
D8B26_000678		conserved hypothetical protein	CIMG_02717	TIGR00730 family protein	HISTO_ZL.Contig1131.Fgenesh_histo.292.final_new	lysine decarboxylase-like protein	1.2222719826084e-07	1.38620479189018e-06	4.12654442891499e-11	0.6192141636	1.97503409382079e-11	0.0324694745	1.7009072364269e-10	0.6252657556	1.03481515297293e-09	0.6423739275	2.61060708735007e-10	0.6515747392	2.66958229317515e-08	-2.18994395	-2.3714716007	-2.2316188496	-0.7342544261	-0.5326858418	-0.5618213626	0.8186942152	0.7943439072	0.8245913426	0.815385904	0.7390154471	1.2758160924	0.4044183091	0.2779211643	0.5043078602	0.5932554908	0.1106618219	0.0630421342	0.4801672983	0.2782733119	0.3886890128	0.745230208	-0.3024432362	-0.1895742527	1.6523781582	1.4217855953	3.0741637535	0.1424278338	3.2165915873	-0.565835143
D8B26_000680		conserved hypothetical protein	CIMG_02715	hypothetical protein	HISTO_ZL.Contig1131.eannot.1970.final_new	RNA-dependent RNA polymerase	2.80885965107429e-06	0.002460379	7.69309513389427e-09	0.0033825253	6.69134079607645e-11	0.1548077843	3.74301817824217e-10	0.5460325144	9.84823028413974e-10	0.6009906304	2.17295688211015e-10	0.9091442473	1.28955291110755e-09	-1.5532225009	-1.6855825869	-1.470143436	-0.6419899328	-0.5722332439	-0.5376954719	0.0368236933	0.0501917994	-0.0467576605	0.8101715645	0.7636217788	0.6162004749	0.6229831284	0.2998525937	0.2352704654	-0.1615861543	0.3698681242	0.5171513566	0.3896551711	0.3324009025	0.3817047666	0.233273697	0.6576970068	0.3523444643	0.9834998897	0.5999655857	1.5834654754	0.7128145648	2.2962800402	-0.3421058738
D8B26_000682		conserved hypothetical protein					0.0479193075	0.1274880839	0.0009035546	0.2188156926	0.0272695023	0.1065108141	0.809723181	0.3572489242	0.134469816	0.7231172785	0.0341589718	0.7569124233	0.0220018914	0.7190709297	0.6787507715	0.4533816917	0.0552164398	-0.4246947932	0.3493292614	-0.9089477463	-0.4866653839	-0.2229660127	-0.0581288594	0.1746392858	-0.3414855339	0.9340486237	0.2977724107	0.3843800677	-0.5037283702	0.6792522631	0.0616085989	-0.2037731135	-0.0013733725	-0.3848694049	-0.675675798	-1.4580813149	0.8829393593	-0.6172776914	-0.532839492	-1.1501171834	0.4754745985	-0.6746425849	0.6035192704
D8B26_000685	HYP1	hypercellular protein HypA	CIMG_02712	hypercellular protein HypA	HISTO_ZL.Contig1131.eannot.2004.final_new	hypercellular protein HypA	3.26581182502336e-06	0.0424555316	0.0005327269	0.9902079943	0.0004684144	0.9362279176	0.0005500743	0.1572829622	0.0961277879	0.9801307224	0.1007366981	0.3635181786	0.4628876465	-0.5055575538	-0.3797549862	-0.3518457952	0.7125470289	0.5035995638	0.6248641394	0.198008821	0.1105347997	0.373703451	0.2977529165	0.3583397798	0.0499883547	0.2189639573	0.218297363	0.1783972913	-0.4582134259	-0.2964846158	0.1797541738	-0.1623085527	0.1966278668	-0.3766389179	-0.4765155347	-0.6927916632	-0.521268462	1.0265338261	-0.3900353747	0.6364984515	0.0036525532	0.6401510047	-0.0222819376
D8B26_000686		hydrolase	CIMG_02711	hydrolase	HISTO_ZL.Contig1131.eannot.2002.final_new	medium-chain fatty acid ethyl ester synthase/esterase	0.0053944376	0.0268850533	1.51952173986033e-05	0.4113690651	0.0001712138	0.4390173381	1.51688785958864e-05	0.5509057859	1.25414807829698e-05	0.2632674352	3.56341536153069e-07	0.5346526317	0.0002418889	0.8469504925	0.8651896138	0.9512173041	0.3949877692	0.2540378207	0.4285935612	-0.0731928546	-0.0415378183	-0.0813783982	0.0092107071	0.043637184	0.2859871342	0.2763884705	-0.1756805626	-0.3023400661	-0.149144565	-0.4235579298	-0.2161884912	-0.3963251194	-0.4499947316	-1.2586395793	-0.0074505091	-0.6053782689	-0.1753911629	-0.5296537937	-0.4238032738	-0.9534570674	0.1810835011	-0.7723735664	-0.1807151473
D8B26_000687	LOC1	conserved hypothetical protein	CIMG_02710	60S ribosomal subunit assembly/export protein LOC1	HISTO_ZL.Contig1131.eannot.1962.final_new	60S ribosomal subunit assembly/export protein LOC1	1.77404100278069e-09	9.66352099161275e-08	5.97202907986022e-13	0.7517968336	5.76446914321544e-13	0.4639002535	5.84817504026712e-13	0.3012301896	4.44567710987046e-11	0.3083826399	1.5091527225706e-11	0.4738396915	1.51656643263129e-08	2.6651434748	2.5734853898	2.5743743425	0.9003362556	0.9991988983	0.9547971399	-0.4687318658	-0.431075194	-0.6626700304	-0.5899850192	-0.358539098	-0.9333008997	-0.8209514809	-0.7222183255	-0.8448024571	-0.3132745383	-0.3103548287	-0.5645703049	-1.0591623112	0.0705691818	-1.2894286879	-0.3253136747	-0.1680918095	-0.8754341569	-1.6511392212	-1.476656573	-3.1277957942	-0.0825603941	-3.2103561884	-0.1945110568
D8B26_000688		NADH-ubiquinone oxidoreductase 14.8 kDa subunit	CIMG_02709	NADH-ubiquinone oxidoreductase 14.8 kDa subunit	HISTO_ZL.Contig1131.eannot.2000.final_new	NADH-ubiquinone oxidoreductase	3.74839451597802e-09	0.0074769105	3.98393845242408e-07	0.0080082345	0.0004179821	0.2209526765	1.04537723527762e-05	0.6890189728	0.0001000114	0.3373282145	1.81370570993973e-06	0.7936210181	0.0001614522	-0.8044720425	-1.1140848645	-0.9880045237	0.7429997574	1.2547232231	0.8078937915	0.4605582782	0.2321503434	0.3209142208	-0.3649689765	-0.5228959252	0.015063384	0.0340832835	-0.0422222761	0.0101966947	0.1120974944	-0.2964497232	-0.1624285326	0.0492750785	0.2205108283	0.2737612583	0.3259689366	-0.0164664925	-0.5482032157	1.9012451442	-0.5965938985	1.3046512456	-0.6170642714	0.6875869743	0.2780147251
D8B26_000690		O-sialoglycoprotein endopeptidase	CIMG_02707	glycoprotease/Kae1 family metallohydrolase	HISTO_ZL.Contig1131.eannot.1960.final_new	O-sialoglycoprotein endopeptidase	6.64411292780846e-09	0.5893524075	2.98271727081763e-09	0.7608061205	1.45891369182434e-09	0.3791756141	5.45230646696283e-09	0.7416611278	2.61824382252818e-08	0.987752085	1.59018473857413e-08	0.9749964949	4.56723550394853e-07	-1.4937984079	-1.5629886357	-1.3945181123	0.1909592146	0.3013939056	0.18778011	0.3293164556	0.3003123705	0.3813757251	0.289202896	0.3194890532	0.6209160019	0.3657341808	0.0845494776	0.1847639314	0.1723007121	0.5372544376	-0.2499350909	0.128526199	-0.0400149539	0.2204251659	0.4020992872	-0.0842699015	-0.1908740218	1.7103409528	0.1093856719	1.8197266248	0.0800473155	1.8997739403	-0.2092516774
D8B26_000692	EPL1	histone acetyltransferase complex component Epl1	CIMG_12764	hypothetical protein	HISTO_ZL.Contig1131.Fgenesh_Neurospora.252.final_new	histone acetyltransferase	7.4485646266557e-07	7.336449456247e-09	1.67664629585874e-12	0.3895356602	8.21405140251249e-13	0.0942420815	5.39931311850785e-12	0.6325797402	3.76580698040747e-10	0.4821952392	9.54262928126572e-10	0.9904669988	1.31038912853853e-07	1.6355026959	1.3984640961	1.4766017141	0.6992238721	0.6980384116	0.7759641709	-0.4778272518	-0.6534008201	-0.5644718306	-0.6657478595	-0.6411035966	-0.8261307078	-0.5213712385	-0.2992609485	-0.4334626332	-0.384485641	-0.5677611176	-0.1773895807	-0.1734270026	-0.2133818015	0.0728979297	-0.3984807091	0.0137612049	0.227248644	-0.7775306005	-1.2899028544	-2.0674334549	-0.1404430564	-2.2078765113	0.2808742488
D8B26_000694		conserved hypothetical protein	CIMG_02703	hypothetical protein	HISTO_ZL.Contig1131.eannot.1944.final_new	hypothetical protein	4.63049240404692e-08	0.2002082706	1.45214563327552e-07	0.0160576485	3.33301283602057e-09	0.4560327659	2.05596701427269e-09	0.1496366543	1.3836617267055e-06	0.4858336572	1.41175859739816e-05	0.9290061945	0.000638406	1.8243744688	1.5070995618	1.8955711252	-0.3387831828	-0.1259971522	-0.2929359594	0.0295437511	-0.0817733459	0.3281026351	-0.5871107728	-0.6306140372	-0.8220179463	-1.214336389	-0.8890952143	-0.8247737853	-0.0254631458	-0.8467195054	-0.1289542376	0.4809429884	-0.6606116719	0.1946791553	0.6244439181	-0.5323571135	1.1167858559	-1.9976842063	0.3506131646	-1.6470710418	-0.7724715761	-2.4195426179	-0.3027382767
D8B26_000696	MRPS9	40S ribosomal protein S9	CIMG_02700	40S ribosomal protein S9	HISTO_ZL.Contig1131.eannot.1942.final_new	37S ribosomal protein S9	1.44398982068223e-09	3.59918507973104e-06	0.0003187987	0.1985875163	0.0145015293	0.7017746118	0.0033070534	0.8854228329	0.0047453761	0.1665564081	0.4527093754	0.4254979748	0.2925880153	-0.5298055875	-0.4011088775	-0.5799960726	1.4853152012	1.6525928309	1.4419561529	0.2728905629	0.1369414704	0.2021809594	-0.1703090193	-0.339541987	0.2331102365	0.0068846505	-0.0528117693	0.1174140512	-0.1987418302	0.1912502771	-0.0600931515	-0.4939344965	-0.1133776279	-0.487669833	-0.4823527768	-0.7915785268	-1.039214837	2.0300001589	-1.323351035	0.7066491239	-0.2839132844	0.4227358395	0.0993254258
D8B26_000697		elongation factor 1-gamma	CIMG_02699	elongation factor 1-gamma	HISTO_ZL.Contig1131.eannot.1973.final_new	elongation factor 1-gamma	0.0219909527	0.6611930201	0.0070078911	0.8739131457	0.0120154059	0.6805766669	0.0442148323	0.2468603985	0.5737837805	0.5122153334	0.7008796722	0.4701584319	0.087496061	-0.4662699037	-0.5688604008	-0.5758743306	0.7577181211	0.7196858379	0.5798952895	1.0878897302	0.9262170297	0.9018027906	1.0477635453	0.6688055	0.7706098333	0.2385792947	0.5867298972	0.658148807	-0.5525983892	-0.2889411096	0.166176598	-0.9386348067	0.2150722043	-1.6516421268	-0.6229298331	-1.7125788728	-1.9467647056	1.225875425	0.2848954634	1.5107708884	-0.1411114292	1.3696594593	-0.3364317248
D8B26_000698		conserved hypothetical protein	CIMG_02698	hypothetical protein	HISTO_ZL.Contig1131.Fgenesh_Aspergillus.248.final_new	NIF domain-containing protein	0.0061835928	3.18786374406549e-05	4.160023475397e-08	0.0341919023	1.10670145670362e-09	0.1223414595	1.74921870469548e-08	0.4466179866	3.75435898606109e-08	0.2123397729	1.80208694781236e-09	0.4606341918	1.4698381143494e-06	1.4698559211	1.4566416181	1.4973146915	1.0916192473	0.764411119	0.8894494741	0.0401621609	-0.2784901831	0.0226570706	-0.5309926939	-0.4801790646	-0.5535016348	-0.0049895898	-0.2161182219	-0.3130241685	-0.9221953486	-0.4278894522	-0.1836887231	-1.1765523798	-0.1482408508	-0.9761407954	-0.5259962465	-0.5422818638	0.0481699143	-0.5564997415	-0.9908690085	-1.54736875	-0.4478743486	-1.9952430987	0.3433126596
D8B26_000699		conserved hypothetical protein	CIMG_02697	rRNA biogenesis protein RRP36	HISTO_ZL.Contig1131.Fgenesh_Aspergillus.250.final_new		9.94837266852874e-05	1.17105057208626e-07	0.0004388216	0.29904587	2.5632050584536e-05	0.0266007987	0.0235121497	0.2063204191	0.0009553696	0.7656635862	0.0002434043	0.9749964949	0.0058456229	0.2865154364	0.3192587405	0.3758031285	0.8839610595	0.8589567475	0.9723954294	-0.1476564164	-0.2023803876	-0.1547035055	-0.1768933072	-0.6135751596	-0.1628945946	0.1002473902	-0.0588342293	0.0518857243	-0.1993182692	0.0776025747	-0.3751165361	-0.4464606134	-0.2734641935	-0.1864869686	-0.3440442283	-0.2784528387	-0.306344983	0.5776601431	-1.0723472092	-0.494687066	-0.1613215495	-0.6560086155	0.3643428175
D8B26_000700		conserved hypothetical protein	CIMG_02696	hypothetical protein	HISTO_ZL.Contig1131.fgenesh_plus.8.final_new	hypothetical protein	0.1614359891	0.2494787577	0.8129720345	0.7369512349	0.845180993	0.1124861414	0.0395549786	0.142275267	0.0007106524	0.9771137043	0.0007023922	0.4636002757	7.36601741057281e-05	-0.6421414325	-0.787050492	-0.6641286947	-1.1807486911	-1.1973168186	-1.4803368494	-1.0903154556	-0.3899230765	-0.8805713777	-0.7157342244	-0.6635383248	-0.4588528426	-0.1420382504	0.0388658082	0.3213406552	2.124890298	0.5159110885	0.3819769275	1.0371027617	0.3828414382	0.8528278515	2.3916115989	0.7976016869	1.4477264156	-0.5979352416	0.5032317288	-0.0947035128	0.1714806131	0.0767771003	0.6999482378
D8B26_000701		6-phosphogluconate dehydrogenase	CIMG_02694	6-phosphogluconate dehydrogenase	HISTO_DM.Contig93.eannot.1602.final_new	6-phosphogluconate dehydrogenase	0.0487272368	0.9994995758	0.0490663915	0.3157811876	0.4352823372	0.1485710399	0.2893255607	0.0875802733	0.145544447	0.0774301864	4.17127948566762e-05	0.7904754606	3.504394070017e-05	-0.7822911249	-0.6304401055	-0.7640805299	-0.2644972058	0.2157294576	-0.035524041	-0.0022913636	-0.0465161789	-0.0405483453	-0.4526979969	-0.9672777262	0.0144339712	-1.7458552059	-0.8520302543	-0.6795571447	0.8914222294	-0.4866945706	-0.5951781428	0.9407203293	0.5996915673	1.5060927709	1.2190754674	1.1914141078	1.7669000356	0.6968105588	0.0003432279	0.6971537867	-0.4300046032	0.2671491835	-0.6360113957
D8B26_000702		conserved hypothetical protein	CIMG_02692	hypothetical protein			0.449538978	0.0387795838	0.0048058966	5.66684095396375e-05	0.0036400619	0.4591439488	0.0003487419	0.9349238808	0.0004168903	0.9874291076	0.0002990403	0.7850463362	0.0002909363	-0.7103773823	-0.6925260368	-0.6505933455	-1.1203500386	-0.6110259029	-1.055056072	-1.722877386	-1.6419978291	-1.6287259867	0.0627770033	-0.2429098268	0.9892976823	1.0880416191	0.3355449633	0.4275519159	0.3544911314	1.3837364384	0.3829857637	0.5939430058	0.4062775665	0.9677685082	0.5632392067	1.0649297112	1.4558552911	-0.2432338945	-0.7357858153	-0.9790197098	1.9592183235	0.9801986137	0.3146138823
D8B26_000705		hypothetical protein	CIMG_12643	hypothetical protein			0.6732555219	0.2164426415	0.3888062119	0.1407080816	0.400106644	0.3316760123	0.0516735037	0.9460071672	0.1003762933	0.657850438	0.0195689605	0.2986668016	0.0001332105	-0.9944101458	-1.2020549606	-1.1649693328	-0.5859053737	-0.6641237174	-1.068877573	-1.6506805283	-1.7456883418	-2.0537579263	-0.8248026309	-1.5339724815	1.0921304627	1.1118625981	0.0770053908	-0.3192502876	0.5391390137	1.6182304038	-0.5145139218	0.8115150307	-0.4426277999	1.564000489	1.4798204409	3.2401378976	3.2317932941	0.3323000992	-1.0385476868	-0.7062475876	1.3219955376	0.61574795	0.7879055647
D8B26_000706							3.26462406990774e-07	0.0079303314	2.68246271546187e-09	0.5254281766	8.05211151919873e-09	0.000551411	3.50708741268764e-11	0.5092843978	9.98960775333028e-11	0.1547402826	1.42345632203834e-09	0.798983968	2.49338580225684e-08	-1.336268227	-1.409788942	-1.3235376671	-0.4538968422	-0.3264373296	-0.2135996835	-0.0492528514	0.0884066824	0.0158624523	-0.1119487382	0.1207245758	-0.252584102	0.5385509388	0.4458012037	0.5040821856	0.4313897422	0.6407950492	0.7044156318	0.2813900091	0.4135757513	0.1996704079	0.5281690141	0.3500315208	0.2144492181	1.0285498274	0.3453589059	1.3739087333	-0.0922503797	1.2816583536	0.571261579
D8B26_000707		hypothetical protein	CIMG_02687	Atypical/ABC1/ABC1-A protein kinase	HISTO_ZL.Contig1131-snap.57.final_new	ABC1 protein	0.0079518386	1.80421333689115e-06	0.0001439405	0.253448653	5.09940206263686e-06	0.0011208405	1.38840588351579e-09	0.0512662366	3.64447484431116e-07	0.0772476339	2.61542811961748e-09	0.7463031412	3.02191446334224e-07	0.9415579252	0.9849828704	1.0075405046	1.5519218977	1.4547060472	1.5206513163	0.2004742751	0.2252268305	0.1653559443	0.1025198088	0.065460985	-0.2680175404	-0.5079632274	-0.8896582573	-0.9457180028	-0.6510309255	0.0587726878	-0.3360287866	-0.853091779	-0.6959358297	-1.0679730404	-0.7391177487	-0.779136547	-0.5454994083	0.5309107384	-1.3118986137	-0.7809878753	-0.2381242738	-1.0191121491	-0.7390480556
D8B26_000708		urease accessory protein UreF	CIMG_02686	urease accessory protein	HISTO_ZL.Contig1131.eannot.1969.final_new	urease accessory protein UreF	0.0776370071	0.1328780164	0.001919625	0.2770634302	0.0001093738	0.3092485521	0.0023866078	0.5509057859	0.0008256979	0.7427393693	0.0045785484	0.5184872769	0.0005650209	-0.8683433843	-0.6084246769	-0.8667716207	-0.4883173344	-0.2111509504	-0.3676799019	0.006613875	0.0060097449	-0.0314067618	0.2225842148	0.2269573592	0.3435579269	0.4480302745	-0.230638942	-0.2660796871	0.3281385449	0.4374621365	0.0678555505	-0.0249875573	-0.6622478315	0.6260329301	0.1820697489	0.554549834	1.176186508	0.4307235788	0.3470981379	0.7778217167	0.2693829446	1.0472046613	-0.274723085
D8B26_000709	BRE1	E3 ubiquitin-protein ligase bre1	CIMG_02685	E3 ubiquitin-protein ligase bre1	HISTO_ZL.Contig1131.eannot.1932.final_new	E3 ubiquitin-protein ligase bre1	8.8116754284096e-06	9.26333161531278e-05	1.50772148568936e-09	0.8585143538	9.31765999573276e-10	0.8429258305	5.54162853892683e-10	0.9322072875	1.71507094853304e-09	0.765885007	6.54874189401712e-10	0.9281786376	2.22170518191999e-08	1.9607478266	2.0056308528	1.9360256171	0.6450807205	0.6170932074	0.7929337534	-0.3894616122	-0.2713280611	-0.2802506161	-0.3979481801	-0.0493524055	-0.6066597456	-0.4026544097	-0.3380235419	-0.5393650899	-0.9413319998	-0.4181212734	-0.187797947	-0.3258330084	-0.4706004017	-0.9614592423	-0.6332590742	-0.4574081764	-0.2866571925	-1.2848891114	-0.9969805235	-2.2818696349	-0.0504482225	-2.3323178574	-0.0576368326
D8B26_000710		transcription factor tfiiib	CIMG_02684	transcription factor TFIIIB component			3.92581745160614e-05	7.04267943718443e-05	2.87913289963755e-09	0.1003845433	2.10255700490926e-10	0.0295795075	8.1342742095117e-09	0.5466111385	1.71852901192688e-07	0.9564906326	1.58866461996381e-07	0.2072693861	0.0009920103	0.8860969595	0.9274737156	0.8717080811	0.2289075469	0.1765763938	0.3403331657	-0.4074814311	-0.4061377984	-0.3191578748	-0.5980388694	-0.5476347727	-0.6929218101	-0.2422499886	-0.2721860771	-0.3366567379	-0.2015239722	0.1560241325	-0.3095314598	-0.1672331733	-0.1161316361	-0.1329536772	0.0569284842	0.3772909687	0.7284998307	-0.6485515649	-0.6252532079	-1.2738047728	-0.2353482191	-1.5091529918	0.3308202703
D8B26_000711		conserved hypothetical protein	CIMG_02683	hypothetical protein			4.61720895614065e-08	0.7060397558	6.58137311603738e-08	0.9514244412	5.67740541216269e-08	0.3013379307	9.16725590448627e-09	0.9168917696	2.88278101121843e-08	0.8403524956	4.23845801406177e-08	0.9106765115	2.51884219128034e-06	-1.6535907025	-1.7098814856	-1.6031921622	0.1179382395	0.2255288855	0.1066551471	-0.0322750439	0.1072457224	0.1450166375	-0.0779822422	-0.1689164577	0.5062766264	0.3225168625	0.2423279718	0.4417381728	0.4212146386	0.8511086682	0.1002901222	0.1300606539	0.5359758269	0.3517665071	0.4433023917	-0.0841966002	0.2810716201	1.8053545106	-0.0775478973	1.7278066133	0.0186772834	1.7464838967	0.2424643934
D8B26_000712		conserved hypothetical protein	CIMG_02682	hypothetical protein			0.087604019	0.0387960221	0.0004405836	2.80701015707896e-05	0.0130501041	0.8358783876	0.0257265842	0.9950063829	0.0421768371	0.8145864069	0.1126028947	0.6332483096	0.0211634352	-0.1604038261	-0.2781118304	-0.2545093329	-0.7988534829	-0.6756953423	-0.6529712236	-1.4491340408	-1.1818466293	-1.417019766	0.2096219209	0.2840340231	0.8882126165	0.5978275792	0.2047258894	0.3542264816	0.2320192565	1.4486880581	-0.1125392635	0.2359927807	0.1210457835	0.3295894865	0.1391433997	1.0311985344	0.9047589279	-0.4769966389	-0.6441597264	-1.1211563653	1.8226524062	0.7014960409	-0.0879350432
D8B26_000714		1,2-dihydroxy-3-keto-5-methylthiopentene dioxygenase	CIMG_02680	1,2-dihydroxy-3-keto-5-methylthiopentene dioxygenase	HISTO_ZL.Contig1131.eannot.1931.final_new	1,2-dihydroxy-3-keto-5-methylthiopentene dioxygenase	9.65787972208955e-10	0.0329105313	1.02786264023392e-08	0.4067900641	3.32291342484168e-08	0.9988703414	2.91666432414227e-08	0.536556295	1.90331577166025e-08	0.9560007185	1.05475718037594e-08	0.9209330722	1.03137389437095e-07	-2.3245028079	-2.7025193143	-2.329044168	0.7177624394	1.3163899254	0.9416029684	0.4694326565	0.2105824583	0.3359430356	0.1718143607	-0.225014978	0.202021657	0.2357240744	0.0492538262	-0.1108685914	0.7870472508	0.5333104777	-0.2281974662	0.1909598528	0.1778233198	0.6410090662	0.9581311668	0.1883532583	-0.2070144683	3.4361321916	-0.6504432896	2.785688902	-0.2781969027	2.5074919993	0.0004331147
D8B26_000715	MTO1	mitochondrial translation optimization protein	CIMG_02679	tRNA uridine 5-carboxymethylaminomethyl modification enzyme GidA	HISTO_ZL.Contig1131.eannot.1948.final_new	mitochondrial translation optimization protein	2.5050115282754e-05	1.61787388014002e-08	3.21052427355415e-05	0.255769578	1.80803202900621e-06	0.6303989746	8.85691967962691e-06	0.9934009812	6.97850872539438e-05	0.7829182941	2.23750844642189e-05	0.9459330588	0.0009389254	0.3978914851	0.4337812607	0.5175657223	1.1973385539	0.9788864606	1.1495640718	-0.1786867806	-0.1869163147	-0.1286897463	-0.4025107599	-0.2523986191	-0.3552050244	-0.1998920057	-0.3670895556	-0.1961692607	-0.2969675603	0.0375575856	-0.3495946893	-0.2799736013	-0.7457029621	-0.1583453402	-0.2992532282	-0.5115149591	0.1963252674	0.6595524531	-1.2737442819	-0.6141918289	-0.170359805	-0.7845516338	0.0858066117
D8B26_000716							0.0519265376	0.2798520562	0.0030653168	0.0232050722	0.5934546214	0.1800582704	0.2721278832	0.9525404136	0.4123320131	0.8148342301	0.7504129292	0.8300048001	0.4096739942	0.0434035461	0.0603672158	0.1299201544	-0.0477447355	-0.8376508468	-0.9037262423	-1.4529144806	-0.6182556004	-1.0642397915	-0.0015593472	-0.0766776211	-0.224134464	0.9631135845	0.1685796939	0.1122631448	0.4570970476	0.7240164994	0.2114313176	-0.0783169939	0.087002095	0.7320752148	-0.2002772074	0.9433166943	0.8729111227	-0.6929835512	-0.4310692011	-1.1240527523	0.9505813538	-0.1734713985	0.5160745882
D8B26_000720		conserved hypothetical protein					0.3846518498	0.6589564043	0.1621750454	0.3749455209	0.0196752852	0.7683970985	0.0083359281	0.7384677356	0.0691600086	0.2747760122	0.0007876034	0.9950298531	0.0070752785	-0.5646899211	-0.7378188542	-0.3157636283	-0.4660347513	-0.241150243	-0.2671612718	-0.0919019557	-0.2063619065	-0.317336113	0.0145639343	-0.1877060844	0.3018274671	0.2449357052	0.0512625665	0.0626433495	0.5075862409	0.0296159039	-0.250210216	0.7174000637	-0.4868903519	0.7773118718	0.1924441772	0.8360116373	0.3974223798	0.2181550489	0.1124501119	0.3306051608	0.2350200937	0.5656252545	0.0947832363
D8B26_000722	RYP1	Ryp1	CIMG_02671	camp independent regulatory protein	HISTO_ZL.Contig1131-snap.45.final_new	protein required for yeast-phase growth	2.06184622653869e-07	5.10818227222313e-09	0.0003870048	0.826870874	0.0001639513	0.3193989961	0.0035123422	0.0270452543	0.8707978219	0.1344125691	0.0107406618	0.7246669736	0.0057974136	0.0298787604	0.101219647	-0.0629220113	-1.2254568234	-1.6865374154	-1.3565118168	0.9345847542	0.9413214805	0.8730955383	1.0240683806	0.9980109285	0.9636788256	0.5837456309	0.8052327726	0.6651393204	-0.0007841438	-0.2952046825	0.2772255061	-0.5096447663	0.0148673053	-0.8760486122	-0.7476565497	-0.5498173617	-0.9014846674	-1.446016221	2.3399924391	0.8939762181	0.0776790808	0.9716552989	-0.3051648734
D8B26_000723		conserved hypothetical protein					0.9167880162	0.3375817623	0.3556933146	0.0079998711	0.0225242418	0.3509838516	0.0021011719	0.1735569833	0.2376573079	0.2605702854	0.0037425342	0.6460460409	0.1169321892	0.0605661216	-0.8592763822	-3.2353869069	-1.828089296	-0.3977971994	-1.4297059918	-0.6679253472	-2.2311434151	-4.0210820074	-0.0464577398	0.9720550335	1.4950300335	2.2026685815	1.0512001461	1.5261483223	-1.1107028776	1.832326963	-0.4604770109	1.161238003	1.5330079694	2.519118007	-0.5456847112	1.1048691792	1.3755005254	0.1110525999	-1.1237549229	-1.012702323	3.1355933556	2.1228910325	0.8208136496
D8B26_000724		hypothetical protein	CIMG_02667	tyrosyl-DNA phosphodiesterase	HISTO_ZL.Contig1131.Fgenesh_histo.267.final_new	tyrosyl-DNA phosphodiesterase domain-containing protein	1.04886788943582e-07	0.308396819	1.39026233317198e-08	0.0474987395	8.04024181660556e-10	0.5965504235	2.06932455495189e-09	0.5801477572	5.351739622881e-08	0.9615638804	4.21309461869449e-08	0.7792559153	8.3870718541943e-06	-1.2090490168	-1.5889978739	-1.270964087	-0.0393864992	0.0974638477	-0.0735667469	0.140177966	0.1409373737	0.1569941666	0.4492013745	0.6076505661	0.3406153364	0.522238684	0.3385690225	0.2354960864	0.1932064086	0.2468101942	0.2359758151	0.5215202205	-0.1697464747	0.0943193174	0.1765824325	0.1812058049	-0.3272539187	1.3455156287	0.1519248191	1.4974404478	0.3198391685	1.8172796163	-0.1005471517
D8B26_000725							0.0001762358	0.9798789386	8.58837311990692e-05	0.560047967	2.37565454736653e-05	0.6179931418	8.70546897579393e-06	0.1697625889	0.0064037974	0.7737864701	0.0014234222	0.9395800673	0.0216046512	1.5939653995	1.6921627529	1.4138570136	0.0137997024	-0.7689019243	0.3426420734	0.1064003674	0.1671389319	-0.6519460061	-0.5006182044	0.0219370742	-1.0400504265	-0.9215989652	-0.5843202151	-0.8675241596	-0.5489217983	-0.0506768004	0.7154129147	-0.0425156641	0.8723966273	-0.8044583478	1.1156320416	-0.4037390695	-0.8700733174	-1.6942949239	-0.0129851463	-1.7072800702	-0.327666854	-2.0349469242	-0.3350958974
D8B26_000726							0.003049745	0.937200695	0.0015589208	0.9383495225	0.0024078741	0.4766541172	0.0003448267	0.1563372761	0.1227603405	0.8139277809	0.2994209608	0.7134239448	0.1039313324	0.6617969688	0.9481707388	0.9595766506	-0.3641664987	-0.5188369029	0.0807593914	-0.211907748	-0.322918524	-0.3330784386	-0.3249687493	0.3767257527	-0.9393630291	-0.7307137587	-0.5867263106	-0.523431163	0.6513012727	0.050010597	0.1540967756	1.0374131731	0.7215452577	-0.7037709504	0.0318948679	-0.1920203596	0.0786109866	-1.1069229368	-0.0346177583	-1.1415406951	0.0452342763	-1.0963064188	-0.3672185566
D8B26_000731		conserved hypothetical protein	CIMG_02660	flavin-containing amine oxidasedehydrogenase	HISTO_ZL.Contig1131.Fgenesh_Aspergillus.232.final_new	similarity to flavin-containing amine oxidasedehydrogenase	0.0919289629	0.1627013289	0.002837418	0.0048939286	9.07420550370416e-07	0.867526461	6.87600879176805e-07	0.0515574004	0.0006411209	0.9928707103	0.0006318078	0.6649375383	0.0236230388	1.3731178904	1.5033905004	1.3892701312	0.7743263253	0.7210240117	0.7300485103	0.2830087734	-0.0601699368	0.280921317	-1.4113074456	-0.8953568732	-1.0575226447	-0.6290224321	-1.624997021	-1.422909386	-0.6410123409	1.0670387823	-0.5337370025	0.006737111	-1.0038956061	0.2617843938	-0.1140873457	0.7908974511	0.2124528368	-0.6805307543	-0.5768634263	-1.2573941805	-1.285709274	-2.5431034546	-0.0923422584
D8B26_000732		short chain dehydrogenase	CIMG_11002	short chain dehydrogenase/reductase			1.7460069455739e-09	0.0066251884	3.41804389712408e-08	0.0040017451	5.94076441739267e-10	0.6518413471	3.77373330859607e-10	0.7996577081	4.01935879731889e-09	0.1514042831	1.96288750347807e-10	0.725391634	1.59177184015258e-08	-2.0571705115	-2.0340125157	-2.4982832288	0.4126767807	0.0266808304	0.1377197005	-0.2489120778	-0.2773049506	-0.3470984154	0.2700234785	0.1455962824	0.4178752112	0.128945981	0.5526755756	0.438682968	0.3313940049	0.3137181465	0.2595867638	0.9133759137	0.4165704764	0.7784715448	0.5093890481	0.442225229	0.967173764	2.3811907116	-0.4793540958	1.9018366158	0.5625047595	2.4643413753	0.095825631
[truncated: 5,802 more rows]
[truncated: 7 more columns]
