# Supplementary material for: Transcriptomic atlas throughout Coccidioides development reveals key phase-enriched transcripts of this important fungal pathogen
Source: PLoS Biol. 2025 Apr 15;23(4):e3003066. doi: 10.1371/journal.pbio.3003066 (PMC12077801; doi:10.1371/journal.pbio.3003066)
Supplement: S5 Table — Raw counts for each morphology (defined in S1A Fig) found in individual timepoints and replicates. (XLSX) [file pbio.3003066.s011.xlsx]

## Sheet: Sheet1
Data underlying Figure 2B
		Spherules	Spherule+Endospore	Free Endospores	Hyphae
Day 4	Rep1	875	34	83	21
	Rep2	3291	39	66	24
	Rep3	2145	50	127	29
Day 5	Rep1	1738	53	79	58
	Rep2	2483	32	83	21
	Rep3	1493	26	97	32
Day 6	Rep1	1140	27	131	14
	Rep2	1474	19	153	46
	Rep3	1346	33	214	28
