# Supplementary material for: Transcriptomic atlas throughout Coccidioides development reveals key phase-enriched transcripts of this important fungal pathogen
Source: PLoS Biol. 2025 Apr 15;23(4):e3003066. doi: 10.1371/journal.pbio.3003066 (PMC12077801; doi:10.1371/journal.pbio.3003066)
Supplement: S6 Table — Individual spherule diameters in microns listed for each biological replicate. (XLSX) [file pbio.3003066.s012.xlsx]

## Sheet: Sheet1
Data underlying Figure S2B
Rep 1	Rep 2	Rep 3
10.1669	12.437	14.1757
12.437	11.8574	11.5676
13.2097	7.46218	14.1999
14.1033	17.2669	15.3349
15.359	15.842	13.7893
14.9727	14.2482	13.1131
20.3097	16.8563	11.9057
15.1417	7.26898	14.4414
15.2866	13.7893	16.3009
16.5907	17.122	12.5577
7.19653	18.5226	15.2866
15.7213	14.6104	14.1999
15.5281	17.2669	13.0165
10.6499	18.2328	11.64
13.9342	14.3689	13.741
12.3162	20.4546	11.1087
16.4941	19.0056	14.9968
14.6829	14.3931	12.3162
13.4754	18.5709	14.9727
12.5336	15.7696	14.6587
15.1176	14.6829	15.1417
14.9727	11.8815	13.9342
16.3492	12.8717	13.089
17.3634	16.7597	14.6829
14.4655	17.8464	12.0023
16.6148	15.9386	16.4458
14.224	12.7268	13.7652
10.9638	14.9968	14.9727
13.4029	17.5325	10.6982
14.1757	13.2822	14.055
14.8278	13.6203	13.3546
11.6642	17.9189	14.0791
14.8761	16.5424	14.6829
11.8815	15.8903	13.4754
19.4403	15.3107	14.9485
18.0879	13.0407	10.8672
11.954	16.7114	13.8135
13.7652	14.4172	13.258
16.5665	13.4512	10.7707
14.8761	17.46	15.4315
19.3679	14.0308	17.9913
18.4502	14.4172	12.7509
13.7652	14.3931	14.7553
13.3305	15.5522	13.3305
8.28326	17.3876	14.6104
13.8376	15.6247	15.673
12.7751	14.2723	8.01761
11.0846	14.9244	15.021
8.5489	15.6971	8.91114
14.2482	14.9968	9.65978
7.41388	14.4655	14.3689
12.0747	11.9298	6.97919
14.1999	17.8223	16.4941
18.2811	12.8475	14.3689
12.2679	16.9046	15.2866
6.85844	12.6785	12.2438
16.2526	16.0352	14.055
14.2965	16.0352	12.8958
15.19	17.0012	15.1176
13.7169	14.8761	13.0165
15.5764	14.6104	13.1131
11.5917	13.3788	15.2624
9.85297	13.9825	15.3832
13.1373	14.7553	15.6247
12.2196	16.9529	14.8036
18.257	18.4502	11.1812
9.15264	14.7553	12.9682
13.7652	11.6159	8.21081
12.6785	16.4699	15.19
16.6148	13.2097	14.8278
15.5281	15.2383	11.6883
11.7849	12.4128	11.3019
19.1022	14.2965	12.2438
17.0978	16.2284	16.2043
12.0747	16.7597	12.9924
15.5522	17.0978	12.8958
13.5961	11.5193	13.5478
13.8859	16.3492	12.4611
14.055	17.5083	17.3876
13.9584	11.8332	15.2624
16.8805	17.291	10.988
13.0165	11.8332	13.3305
13.6927	13.2822	14.9002
11.2053	14.7553	12.0023
13.8859	11.6642	13.9825
15.6971	15.3107	13.3788
14.1757	14.4414	14.1274
10.3601	13.9342	12.3645
14.6829	7.41388	15.6005
11.9298	15.1176	15.19
13.089	14.1033	16.0594
14.055	12.8234	15.5281
13.8859	16.1077	14.1757
13.7652	17.8706	16.2767
12.2679	18.2811	15.3832
14.3206	14.4172	14.8761
14.1516	14.055	16.2043
15.359	13.3546	13.3305
15.1417	16.7839	16.3975
15.0451	15.3349	13.8859
14.8278	14.3448	15.1176
12.9441	17.9189	15.9628
12.2921	12.3887	14.7312
12.5577	17.0978	14.1516
11.9057	16.1077	11.5434
14.3931	13.7169	15.4798
14.8761	12.9682	14.6829
11.8815	14.7795	13.5237
15.2866	15.3832	12.123
14.3206	17.4359	8.28326
10.9397	15.2383	11.7849
13.572	12.0264	11.2053
13.3063	12.0023	7.07579
6.27885	12.2438	10.7224
12.4853	11.2778	15.1417
15.0693	12.3162	10.7465
11.6642	10.988	5.36118
10.7948	12.0264	8.71795
11.3744	14.3931	14.055
13.8618	14.5138	13.0648
13.1614	12.7268	14.6587
15.1658	17.2427	15.19
14.9485	11.8091	13.8859
13.9101	20.1406	14.1757
14.0308	18.74	15.0693
15.9628	12.7268	15.359
14.1757	21.324	15.2383
15.7213	16.808	15.9386
15.19	16.3009	15.673
12.6785	14.0308	14.1999
13.2097	14.3448	12.1713
12.606	16.1318	16.7114
16.4941	18.257	7.80027
13.6927	12.0264	15.9386
14.0067	19.7059	13.1131
15.1658	14.3689	14.4897
13.3788	16.3733	13.2822
14.1274	7.58292	16.156
12.7992	18.7641	15.2624
15.359	14.224	18.0396
13.6444	13.9101	15.9145
11.3502	15.1417	17.3634
19.1747	15.1417	16.4699
18.4502	13.2097	14.8278
12.7509	14.7553	11.1329
12.2438	14.6346	14.3448
13.7652	15.7454	12.9441
12.8234	21.0342	14.9727
13.8618	15.6488	12.123
15.4556	12.2921	12.7268
13.5237	14.9968	14.9968
13.1131	16.2526	12.9682
13.8135	10.7948	13.3063
15.9628	14.6587	16.1318
15.1658	13.258	14.4172
18.74	15.7454	13.1131
15.3832	13.258	12.1955
15.5039	15.2624	14.3206
13.9825	10.2394	15.8662
13.5478	13.258	17.3151
12.9682	10.3601	14.5138
17.8223	15.0934	17.46
13.5237	19.7301	13.7169
13.9101	14.1516	16.8322
14.1033	16.2284	11.6159
15.3349	16.2767	21.976
10.9638	19.6093	17.8464
6.27885	16.6631	15.4073
8.52475	17.6774	12.0264
7.55878	15.2141	13.7652
10.5292	14.7312	15.2866
12.6785	17.0254	13.7169
10.5292	13.4754	12.5336
12.0264	16.4941	13.6927
17.8464	14.5863	12.4853
13.5961	19.0056	16.0835
17.5566	15.7696	13.3063
13.4029	11.3019	15.4073
14.1757	14.9244	16.5907
19.5369	12.9441	17.9189
18.8607	19.0056	14.4897
15.5281	11.9057	15.3107
15.7696	12.0264	13.3546
13.6927	15.3107	15.4798
9.75637	9.94957	10.505
14.0308	13.4995	4.54009
14.8519	18.5951	10.6499
13.4271	13.258	11.6883
13.2822	16.4941	14.6829
14.5621	14.9727	16.5665
15.673	14.2723	7.72782
12.1472	10.7465	11.4227
13.1373	12.8717	15.3107
14.8761	14.9727	12.3162
14.8036	12.4128	17.7015
14.9968	10.505	14.3206
17.0737	11.4227	14.6829
11.0363	8.04176	14.6104
12.4128	8.42815	12.4853
11.157	11.0604	13.8376
15.1417	15.9628	15.19
12.6543	13.7893	15.0934
13.4029	11.4951	12.5336
14.9002	14.6587	15.9869
14.6829	10.4809	15.673
17.2427	17.0737	14.1274
15.9628	11.8091	13.5237
13.089	17.8223	14.3931
12.2196	19.8267	12.1472
14.1757	12.1472	11.6159
13.5237	12.2438	11.6883
15.2624	12.5577	12.0747
15.4073	16.6873	14.6587
15.1176	14.1757	12.4611
16.0835	15.9869	14.707
13.9101	9.82882	13.7652
20.5995	15.7696	14.055
17.0737	15.0451	9.10434
16.9771	16.2043	15.1176
11.1329	14.1033	17.8947
12.5819	11.9298	11.8091
10.9397	14.0308	13.6444
10.3118	10.1186	13.1131
9.63563	6.76184	9.20094
15.1658	12.4128	11.6159
14.9968	8.71795	17.943
15.6005	13.5478	11.9298
10.4567	12.2196	13.6686
11.2536	12.0989	13.258
15.4556	16.4699	15.2624
16.9288	17.46	15.1176
12.9682	13.4271	16.2043
14.055	13.5961	15.4556
14.4897	13.4029	16.3733
16.4699	17.3634	13.7652
13.9825	14.3206	14.3689
14.2723	14.4655	13.6927
15.6005	16.3009	13.6927
17.2186	15.9628	14.4655
13.5478	12.2438	12.437
9.08019	15.2141	15.7696
16.2526	18.5951	12.4128
19.9716	15.359	13.0648
14.4897	13.8859	14.538
13.5478	17.3876	12.3887
12.4128	16.4699	17.6532
14.1757	16.2526	12.5819
14.5863	13.5961	13.9584
8.98359	11.9781	15.0451
13.7169	14.7795	14.0308
9.03189	12.7751	16.5182
11.9057	15.6488	14.0308
11.4468	14.3689	12.2196
11.2778	13.6203	16.2767
14.1274	12.3162	14.8036
13.8376	16.0111	19.0056
13.5237	16.5907	16.0594
13.5478	11.9298	12.8234
15.4798	13.1131	16.156
16.2043	14.6104	15.5281
16.6148	13.741	12.4611
14.055	15.4315	12.437
14.0067	13.3305	17.122
19.7059	11.8332	13.8376
11.6642	12.7026	14.3689
9.80467	16.3975	12.0989
18.8366	16.4699	13.089
15.8179	17.7257	15.6005
14.2482	16.5182	14.1757
14.1999	15.8662	13.5237
14.224	15.3107	13.6444
14.8519	15.0693	14.4897
16.4458	14.6587	15.8179
15.8903	15.8903	15.6488
9.68393	19.6818	15.0451
14.9968	14.2965	13.6927
11.9298	17.1461	15.9386
14.5863	15.6005	16.0835
14.3931	14.707	8.21081
13.5237	18.4019	16.1318
19.6576	13.3546	14.224
13.5961	15.2866	12.437
19.392	14.5138	15.7213
13.8135	11.5917	14.707
13.5237	11.4227	13.741
15.9628	14.055	12.7268
13.0165	11.8815	16.9529
13.3063	14.3206	12.5336
13.2097	12.5336	15.8662
15.4315	14.8278	15.4073
11.8815	16.3733	15.4556
14.3689	16.3009	12.0747
16.1318	15.4315	14.0067
17.46	19.0539	10.4567
15.3349	15.5039	11.6642
14.4655	15.7937	14.6104
10.3118	11.3744	18.6434
16.7114	13.2097	14.0308
13.0648	16.1318	13.9584
12.0989	16.4699	13.0648
14.4897	15.1658	15.6488
21.3964	12.4128	13.5237
16.4216	14.6104	9.08019
14.1757	15.19	9.51488
14.055	13.0165	8.13836
10.8431	16.7597	13.4029
13.0407	15.5764	13.6927
15.5039	15.5039	14.0308
16.7839	15.5039	17.774
12.4128	14.1757	13.5478
14.6346	8.62135	12.8958
14.0791	13.3546	13.7169
14.1033	13.7652	17.4117
13.4754	13.0648	14.8036
14.6346	16.1077	13.0407
13.3063	13.6927	13.6927
14.9244	14.6104	12.0506
14.4655	13.8618	13.3305
14.4414	14.4172	14.6104
12.92	17.2427	11.7125
15.4556	14.1999	13.9825
16.4216	13.7652	13.7893
9.99787	14.5863	17.3151
10.7707	19.8508	15.0451
6.18226	14.0067	14.3448
15.5522	12.6543	14.4172
12.8717	16.7839	14.1274
10.8672	17.2427	12.2438
17.0012	13.6203	16.7114
12.7268	14.8278	14.4655
12.3887	16.7597	13.6686
14.0308	13.1856	17.3876
17.7257	12.7268	14.707
12.8717	14.8761	12.8717
14.1757	11.3019	15.4556
15.3107	12.123	14.055
13.2097	16.5665	15.1658
12.8234	14.055	11.954
14.3931	13.4271	14.1274
15.4798	15.5522	17.2427
13.2339	15.9386	14.2723
13.8618	13.6203	13.6927
16.0111	15.673	13.5961
13.7893	15.7213	13.2339
17.0254	14.4897	14.9727
19.6093	14.224	10.7224
16.2284	12.2438	10.022
15.6488	18.5709	17.8706
14.0308	14.4897	10.7948
13.1131	16.7356	14.8519
13.4512	16.7114	16.7839
14.9968	16.4699	13.8618
11.7125	12.437	13.1131
17.5325	9.94957	13.3546
15.7213	11.9298	13.5237
13.2339	16.1077	13.2097
15.9628	15.2141	13.4512
13.741	15.1417	17.8947
18.9573	12.3162	14.6346
17.4359	11.6883	11.7608
15.7696	14.8278	13.3546
15.5039	12.8234	13.8618
13.5478	12.0264	11.2778
15.4556	19.7301	15.3349
14.8278	21.1066	14.055
13.0648	13.9584	14.3206
14.0067	16.4941	9.29753
13.258	14.7312	14.055
15.5039	19.0539	15.1417
19.0056	15.6971	14.0067
6.93089	19.392	15.0693
9.32168	18.5226	12.437
14.1999	15.9386	12.5577
16.156	15.2866	13.258
13.8135	15.6488	9.94957
15.021	14.0067	14.1274
10.7465	15.3349	15.1417
12.8958	15.2141	12.2679
13.1856	17.4359	17.2427
13.4995	20.3097	14.4897
16.9046	14.055	12.8717
8.40401	14.4172	14.8278
15.4798	13.1373	10.3601
14.4172	17.0978	18.0155
14.055	11.5676	13.0407
15.1176	13.4029	11.5193
13.5478	18.7158	13.3546
15.9145	17.4117	16.7114
14.0067	16.9288	12.0264
13.5237	17.2186	14.9968
13.6927	16.3009	11.9057
12.0747	16.5182	15.359
11.5917	14.6104	14.4172
9.97372	14.1033	15.842
16.5907	13.4029	14.1999
17.2186	16.0352	16.1801
19.9716	15.8903	13.2822
12.6302	16.6631	12.7268
13.2097	17.943	15.5522
19.2954	15.021	14.1757
13.741	14.055	14.5138
14.6587	14.1757	17.774
12.4611	13.8376	11.64
13.7169	13.0648	14.6829
15.0451	13.8859	15.7937
5.82002	9.87712	15.9386
16.1077	20.9617	12.123
13.6444	13.9342	14.1516
13.9825	11.3744	15.1417
10.4809	14.707	17.6291
13.5478	10.2394	17.4842
13.7652	20.2131	13.6927
10.8914	12.2679	14.3931
17.3151	18.3536	12.8958
11.0363	19.5852	14.1516
15.3832	15.8903	14.4655
13.9342	19.3196	12.606
13.4754	13.3546	10.0703
14.0308	13.258	14.4655
15.1417	18.257	15.4073
20.4787	17.6291	13.7169
11.6883	16.325	11.471
11.157	13.6444	14.5138
14.1757	13.0407	14.1757
14.4172	10.8672	13.9101
15.0934	13.5478	16.5182
15.3107	13.8135	14.2965
12.92	14.8761	16.3975
13.7169	10.0462	15.4073
15.359	7.26898	15.4798
15.7213	12.9924	16.8322
14.7312	12.123	18.9815
16.0111	13.0165	14.1999
16.1077	14.3206	12.0747
17.3393	13.3305	11.1329
14.8036	15.3107	12.3404
12.0264	12.1713	11.2778
11.3261	12.0264	14.0067
11.1087	16.7597	14.6587
12.2438	14.0067	14.6587
14.1033	15.0451	16.7597
16.7356	14.8519	12.437
12.4128	14.8278	13.8376
11.2778	13.5961	11.1087
12.0747	18.3536	11.3985
12.0747	15.8179	12.0506
12.2438	15.2624	13.5478
10.8914	16.4699	14.0308
12.2679	13.8618	17.291
14.7795	12.8475	12.1472
17.0495	14.1757	17.0737
12.7268	17.5566	11.1087
13.8376	17.3151	13.8618
15.021	11.3744	12.2438
13.5237	13.089	16.9771
15.6247	18.6675	14.2723
13.0165	14.2965	11.9298
10.6741	17.8706	12.6785
12.7268	17.6774	13.9342
12.0989	15.19	17.8947
14.8761	14.8278	14.6587
12.3162	16.3975	13.4271
10.6258	17.4359	14.3206
13.0407	18.5226	11.8091
15.19	10.022	16.4699
13.5961	14.6829	14.8761
11.7608	15.1176	11.3019
12.2679	18.1845	13.2097
14.055	16.1801	14.6104
13.8618	15.2383	9.29753
15.359	14.1274	14.5621
14.0067	14.9727	14.538
15.4073	13.6927	13.6203
14.6829	14.1274	15.021
13.6203	14.3931	17.291
16.7114	11.2295	16.9288
14.3689	14.8278	16.7114
15.4073	14.4655	15.1658
17.2669	14.055	15.1417
14.8519	15.8662	16.3009
18.2811	16.0352	15.1417
15.8179	14.9485	11.9298
13.8376	18.4019	11.6642
14.9727	14.0308	17.1461
15.673	15.5522	12.5336
14.3689	15.9386	10.8431
13.3546	14.8761	14.0067
10.8431	15.1658	12.1713
14.1999	15.8179	15.6488
12.4128	17.6774	16.808
6.93089	17.0495	10.9397
20.2855	17.3151	16.4699
14.6587	15.4315	16.1077
14.8278	14.7795	14.9727
12.2438	15.0451	15.2383
14.3689	16.2284	13.3546
6.97919	15.9628	12.3404
15.5764	17.5325	16.2526
13.4754	18.6917	16.0111
13.4754	16.8322	8.71795
9.94957	14.3448	16.156
16.1077	11.7608	14.1757
15.842	14.0067	12.2679
14.8036	16.5182	12.6785
17.9913	15.9628	11.9298
15.4556	20.4546	12.3162
14.2482	12.2196	9.87712
18.5709	11.9781	13.5478
12.4128	12.6785	11.2778
13.4271	12.0264	13.1856
16.2767	14.2482	12.5577
14.224	17.2186	14.4172
16.8563	13.7169	14.0067
11.0121	14.8036	13.1131
15.021	14.6104	18.5468
17.9189	11.3261	15.6247
11.4951	14.6829	13.9825
14.707	14.055	15.9869
8.81455	14.6104	14.1274
16.1077	9.65978	9.92542
11.9298	17.6774	10.9638
16.9288	11.8332	14.8519
16.156	13.9584	11.3744
15.0934	15.7696	12.9924
14.2482	15.9628	15.7937
13.9101	16.4458	10.6741
8.98359	17.8464	13.4754
10.1911	18.6434	16.3975
19.0539	14.6587	16.0111
14.8036	13.3305	15.4556
13.1856	12.8717	13.7652
14.2965	14.5138	13.4029
14.9968	12.606	15.7696
14.1757	17.8223	14.1757
15.2866	15.6005	14.7553
15.6971	12.5819	9.73222
15.1417	14.3931	15.9628
13.4754	15.1176	13.7652
9.41828	15.2383	12.1955
9.80467	16.3492	12.2196
14.3689	14.1999	12.8958
10.6258	18.74	13.3546
13.089	15.19	14.6346
13.5478	19.6093	16.4941
16.2767	15.3107	16.7597
14.707	14.7795	10.3118
14.8519	12.8958	12.8958
10.8431	18.74	17.1461
9.90127	12.5577	14.1516
14.538	14.5138	12.4128
17.0012	19.0298	7.94517
12.606	16.8563	13.1373
11.7608	10.9638	15.6971
11.9057	14.8278	13.9101
16.7597	14.8036	15.8179
15.3107	14.9244	13.1614
13.8376	14.5621	14.1516
14.5863	11.2778	17.5808
13.1131	12.0989	14.4897
11.5193	15.4798	15.4073
10.9638	16.2767	15.2866
12.8958	14.1516	15.3107
17.0737	13.8135	13.8859
14.1516	14.8036	17.1461
11.157	15.7696	16.8563
11.8332	11.7366	16.0111
13.572	15.9628	13.5478
13.4754	7.67952	14.224
14.0308	9.56318	14.8519
14.1274	15.1658	13.3788
15.8903	18.257	11.7849
12.5819	12.4128	16.1318
15.359	13.741	10.8914
14.055	17.8223	10.7948
15.4556	12.0264	12.8475
14.4655	14.9485	13.2822
15.19	17.7498	13.6686
16.1077	10.505	14.3448
12.3162	9.24924	14.0791
13.2097	15.5764	13.8618
19.3679	15.9628	11.3261
12.2921	14.0308	12.606
12.5577	19.7784	10.6258
15.9145	12.5336	12.3645
11.4951	15.842	11.5434
14.0067	14.9727	7.80027
15.1417	11.5917	13.2339
16.1077	17.2186	14.8278
14.6829	17.0012	14.8036
13.9101	12.92	14.538
17.7015	18.6917	13.2097
12.0747	14.055	14.9727
16.2526	14.0067	13.8618
14.9485	13.0407	13.8376
13.4995	18.0396	13.2097
13.6927	13.6686	13.2822
12.7509	13.2339	13.0407
15.9869	14.4897	13.1856
15.7937	10.4567	16.1318
12.2921	15.8903	14.538
14.4897	15.9386	14.9727
15.5039	16.1318	13.3788
14.8519	13.089	10.7948
9.68393	12.6302	11.9781
17.291	14.4897	14.2482
14.1033	15.2141	12.1713
13.8135	13.5478	16.1077
15.7937	13.6927	13.0407
13.258	16.5182	12.5336
14.8761	18.426	14.2965
16.9529	18.1121	15.6247
15.1176	14.3448	10.9397
15.9386	11.3019	12.7751
12.7026	15.0451	14.8036
13.089	11.4951	13.7652
14.9727	16.5907	13.8376
11.8815	11.5917	13.4029
14.0067	15.359	14.538
17.0012	17.7257	13.3546
14.9968	12.2196	15.359
16.8805	17.0012	15.5764
11.6642	15.1417	15.9869
14.7795	11.64	15.5039
15.8179	17.2186	14.9727
15.1658	13.3305	12.8717
14.9968	14.4655	16.9771
14.5621	17.3876	13.6203
15.2383	16.156	12.9441
16.2043	14.1757	16.3009
15.0451	15.8179	15.6971
13.4512	12.0506	15.2866
8.66965	11.9298	19.6818
14.8761	13.6927	14.6104
11.1087	15.5039	13.1131
12.1713	11.157	13.4512
15.0693	12.606	15.19
14.8278	12.7992	12.8717
13.2097	15.9628	14.4897
15.4073	15.8903	11.2536
14.224	15.5522	15.6247
13.8376	11.9298	11.1329
14.9485	14.6587	14.9002
14.2965	12.2438	11.8815
16.0835	15.0934	14.9727
14.5621	5.62682	10.3601
15.7937	13.4512	12.0264
14.5621	9.92542	15.3832
11.7849	17.0737	14.4655
13.2822	15.0934	15.4315
15.0693	14.8036	14.6587
14.8278	11.3019	12.8958
15.2866	15.9145	15.2866
14.538	12.2921	16.3975
14.7795	12.1713	14.8036
14.5138	13.6927	12.4853
13.3546	14.9727	15.6247
14.7553	14.5138	15.021
14.1999	15.6247	13.3546
17.1461	16.4458	13.3063
15.5522	14.5138	15.1417
10.336	15.3107	14.4655
17.3634	14.6587	10.6016
19.9233	16.2526	10.5533
9.82882	15.1417	13.5237
16.2767	16.2284	15.9628
10.6741	13.3305	12.5577
17.0495	10.3843	14.4897
13.4512	13.0407	14.9485
13.572	14.1033	14.1033
17.8464	12.9441	15.0693
14.1033	13.5478	14.3931
15.9869	11.64	14.3689
17.943	14.8278	13.741
16.7356	9.97372	16.3492
14.8761	16.6873	16.1077
13.5961	16.9046	15.6005
17.0495	13.3305	11.6159
14.4897	11.5434	15.7937
14.8761	15.5281	16.9771
13.9101	16.1077	13.0407
9.05604	8.71795	13.4029
16.156	14.9485	15.3349
13.8376	12.6543	12.92
14.0067	11.7849	15.7696
16.4699	13.5478	11.5676
16.4941	17.7981	14.4897
9.97372	15.3832	15.7696
17.0737	20.2855	15.9145
16.0594	14.4172	14.6104
14.6829	12.0747	12.7026
15.4556	12.7268	16.0594
15.19	16.3733	15.0693
15.7696	16.3492	14.0791
14.6829	14.0067	12.5336
16.2767	17.0978	16.0594
13.089	19.3679	15.6488
16.639	14.6829	14.9485
14.055	19.2954	15.4556
8.71795	13.9101	15.359
10.5533	13.2097	15.6971
13.5961	15.673	18.3536
13.3305	13.8859	15.1176
12.7751	8.81455	13.258
8.5489	13.5237	14.8278
7.00334	8.09006	16.5907
19.0056	13.5478	15.0451
16.156	13.4271	13.741
12.6785	13.7169	15.1658
19.8508	15.4798	17.6774
17.3634	11.4227	17.7498
10.4567	12.2679	18.5226
11.6642	12.5819	11.9298
12.5094	14.9968	16.8563
12.6302	17.0978	17.4117
12.2196	11.9057	17.4117
11.2536	14.5863	13.258
10.6258	16.4216	14.3448
14.9244	15.7454	12.6302
16.3733	15.3349	14.1757
13.5237	11.9781	16.4458
15.19	16.2767	18.3536
13.9342	16.1318	11.4227
19.4886	12.7509	11.9298
14.8761	16.4458	12.8717
14.1757	14.6829	12.5577
13.1373	14.6104	14.6829
17.5808	12.8958	16.4216
14.9244	11.9298	16.8322
13.4754	10.9638	15.4315
15.1176	11.64	20.1165
15.9386	13.1614	13.4029
13.1373	13.5237	16.2284
19.1747	14.2482	17.2427
12.8958	11.9298	14.9485
11.9057	12.6302	15.6005
14.6104	14.7553	17.3393
15.3107	9.87712	15.6971
14.8761	16.7356	18.5226
10.0462	17.3876	15.6247
19.3679	16.8322	16.5665
13.6444	15.2866	11.0121
14.3448	11.9057	14.1757
14.9968	15.6971	12.1713
14.8278	16.7597	15.4798
14.4655	18.257	14.9727
15.6247	15.2866	14.7312
16.0111	13.2097	11.9298
14.3931	14.7795	17.0254
12.5094	17.774	17.3876
17.4117	10.022	19.0781
18.2811	13.8618	15.3349
15.9386	17.2427	17.3151
14.0308	15.2624	14.9727
16.2526	13.741	12.7026
11.471	14.3689	14.2965
13.1131	8.98359	14.055
17.9189	10.1669	12.1955
13.2097	14.707	11.3502
15.6971	15.359	13.3546
14.0067	19.0298	13.7652
12.9441	16.6148	7.92102
14.4897	19.4644	13.6203
13.7893	15.9869	12.7268
14.1757	14.1999	20.3097
11.9781	15.9628	13.3546
15.5522	14.8761	12.3162
14.1757	18.4985	11.8815
14.9727	16.1077	10.2877
4.99893	14.5138	19.8025
18.909	14.3689	14.0067
11.4227	14.1999	15.1658
17.291	10.2394	15.359
11.8091	17.8223	13.741
17.0495	16.808	14.8519
9.90127	15.1658	17.3876
18.1604	13.7893	17.122
12.8717	18.2087	14.2723
15.359	15.3349	14.2723
14.6829	19.6818	14.2723
13.7652	15.1658	14.2723
19.6576	16.3975	10.1428
15.8179	15.4798	8.35571
18.3053	17.3876	12.7509
11.1812	16.4458	9.82882
17.4359	15.7213	12.5577
14.5138	15.0451	12.4853
17.774	16.3492	11.9057
10.8431	17.4359	11.7608
15.6247	14.0791	12.606
14.224	15.021	17.6532
13.8618	15.8179	19.0298
15.7937	17.9189	15.7213
13.4029	14.8761	13.9584
12.606	12.5336	15.021
13.2097	14.1516	16.7114
16.4216	16.2767	16.0111
13.0407	14.5138	10.7948
11.4951	14.4655	11.5917
13.2097	13.8859	15.0693
15.4556	13.9101	15.1176
12.5577	16.0594	14.9485
0	19.4644	14.6587
14.055	11.1812	8.16251
16.2767	16.2526	14.8278
14.6829	16.8805	14.8761
16.7597	15.0693	13.5237
14.3689	17.0254	17.2427
16.0111	8.25911	14.3931
16.1077	15.9386	10.1911
18.3777	11.8815	15.4073
18.7158	14.3689	15.673
18.6917	12.5336	13.6686
15.5764	11.4951	11.1329
11.1087	11.9781	15.2866
15.8662	11.8815	10.9638
14.9968	11.157	13.7169
13.9101	18.8607	12.0747
15.5764	15.19	14.9968
13.1131	16.7356	11.4951
14.224	13.1614	13.3546
14.3689	13.4754	14.2723
16.0111	16.4216	14.707
17.7257	14.4414	14.9727
18.7641	14.8519	13.6686
15.4798	10.8914	13.8859
15.4315	15.4556	14.538
18.7883	16.5424	14.1274
13.089	11.0604	12.4128
14.055	14.6587	13.8618
14.1999	15.6488	16.5424
11.7366	13.6203	15.0693
15.8662	16.639	11.3019
14.538	12.4611	12.8475
16.0835	15.6247	14.4414
12.7268	14.1757	14.4897
14.1999	13.3305	13.4029
15.8179	12.0747	14.1033
13.2097	15.3107	13.8376
14.5138	15.6005	15.0693
17.2427	13.5237	16.2767
15.9869	15.4073	13.7893
17.122	10.9155	14.224
13.741	16.2526	11.7366
10.4567	18.3777	14.224
16.2767	13.5478	16.0594
15.8179	14.1757	15.4798
11.1087	16.1077	8.5489
14.9485	19.6818	10.3601
18.0879	15.0934	11.8574
13.1373	13.5237	12.7026
10.4326	15.2624	12.5336
10.5292	13.7169	14.1274
15.3349	15.359	11.2053
18.257	16.0352	16.5665
18.3053	16.2526	11.9298
17.7257	15.9869	16.2767
15.9145	14.538	13.5478
15.0934	15.2624	11.8815
10.6258	13.9825	12.3887
14.7553	9.34583	12.8717
15.359	14.2723	15.021
14.707	15.8179	9.51488
13.2339	18.0638	8.6455
14.7795	14.1033	16.3009
11.1087	14.055	12.0747
13.7893	15.9145	13.258
12.2196	11.6883	14.6104
11.8574	10.0462	12.92
16.1077	12.7751	13.8376
16.5182	13.8618	12.3645
14.3931	15.9869	18.3777
14.0067	13.6203	15.0693
12.0747	13.089	18.0638
12.2196	13.9342	14.055
15.359	15.4315	13.4754
14.8278	14.8278	13.4754
15.6005	14.5863	11.8091
11.5917	16.5424	15.3107
14.5621	17.2669	15.2383
11.6159	12.5577	17.3876
14.538	12.7509	14.9244
14.707	14.224	16.5182
12.6543	18.3777	12.9924
13.4271	14.538	14.0308
13.741	13.7169	14.9968
15.0451	16.2043	13.3546
14.4897	10.8672	12.123
14.3689	18.2811	12.3404
14.5863	15.19	13.5237
12.9682	12.2921	16.2526
14.1274	17.2427	16.3009
13.7169	8.6938	16.0594
17.0737	10.4809	12.1713
13.5961	4.78159	13.741
14.3689	10.988	6.73769
14.6104	12.1472	12.437
10.3118	11.8332	11.954
14.6587	12.7268	14.3931
14.6346	18.3294	13.9101
17.4359	10.6258	11.3744
14.3448	12.8717	11.1087
18.0638	16.325	9.97372
15.6247	20.2855	15.1417
14.3689	13.4754	15.3832
16.7839	14.9244	13.9342
13.2339	14.3931	10.6258
11.9057	15.5281	10.4326
18.6917	12.8234	14.1757
17.6532	16.5907	14.4414
14.3206	14.7553	14.6587
13.7169	14.8036	14.9244
17.0737	16.7356	11.2053
15.5039	14.1757	13.9825
13.0648	12.7026	18.0879
17.2669	14.4655	12.3887
15.6247	8.18666	15.2383
9.49073	11.954	15.8179
13.4029	12.7509	15.1176
15.7696	14.8519	17.0012
12.6302	15.3832	16.1077
15.842	12.4128	15.9386
14.0067	19.2954	11.3744
17.5808	14.538	14.1033
15.9386	16.1077	15.6005
11.0121	16.0111	14.3448
12.606	14.8278	14.2482
14.5621	14.7553	16.1801
12.7026	15.2383	14.0067
13.3546	11.471	12.2438
15.0451	14.3689	14.4172
13.8135	13.4754	12.5336
14.9485	10.6982	17.8223
13.4754	14.3448	16.7839
13.3305	18.2811	12.4611
11.2536	15.673	14.7795
7.89687	14.0308	13.3546
8.88699	17.4842	13.1373
10.6016	12.2438	11.4468
16.1318	11.6642	13.8618
11.9781	12.7268	13.5237
13.2097	14.9002	12.5577
11.9298	16.8322	15.1176
10.1186	12.9441	16.1077
15.4556	13.1373	15.9386
17.46	14.2723	13.5237
17.3393	15.3349	15.5764
11.0846	16.2043	15.5039
13.4271	11.8332	14.7312
12.3404	11.3261	12.7992
15.4798	14.3448	18.1845
12.6785	13.5237	11.4227
16.2284	16.1318	13.2097
12.5819	16.3492	12.606
14.7795	15.6005	17.4359
15.1176	17.122	12.7509
12.7751	15.8179	12.1955
13.4512	9.97372	14.8278
9.39413	13.8618	14.0067
9.75637	11.2778	12.3162
10.9638	14.6829	12.2438
6.71354	12.5819	14.6104
11.4951	15.359	14.8278
13.4754	16.6631	14.2482
16.3492	20.7685	12.8958
17.8464	16.6873	13.9825
17.8706	14.5621	12.5336
19.8508	10.505	11.1329
12.0264	15.6005	11.3744
15.5281	19.561	11.7608
15.1176	14.224	13.7169
11.1087	14.1033	10.1669
13.5961	15.6247	13.0407
8.86284	14.6587	12.4128
11.4951	5.98906	14.2965
13.9101	7.60707	11.6883
18.5951	17.2186	17.4117
14.9968	15.0451	12.0264
8.21081	14.8278	12.7268
9.34583	12.2921	14.055
10.5533	11.157	13.5961
15.1658	9.53903	12.2921
9.92542	12.7992	13.4512
14.4655	15.9869	14.8519
15.8662	16.325	15.4798
11.5193	18.0638	14.0067
15.1417	14.6587	13.9342
13.7169	19.9716	14.055
15.3349	12.5577	14.4414
14.6104	15.9386	15.1417
15.4798	12.4611	11.5917
11.8332	16.6873	15.5039
14.224	15.9628	14.8761
13.3546	17.3393	12.7751
10.9638	13.2339	15.673
15.673	15.6247	17.46
15.5522	15.7937	16.4699
13.2339	15.7696	16.9529
20.5512	14.707	10.336
13.1131	14.9244	12.6302
11.4227	13.9101	15.5281
14.8519	21.4206	15.021
14.8036	12.9924	14.7795
15.6247	12.8234	11.5917
12.2196	10.8189	16.4216
13.2097	11.0846	13.3546
14.8519	14.6104	18.2087
14.0067	13.089	13.5961
16.5424	10.3601	18.909
10.4326	15.7696	12.4611
15.4798	15.2141	15.1658
13.0407	16.3733	17.0737
13.6927	13.3305	13.0407
12.8234	17.9189	11.9781
16.1318	15.673	15.6005
10.0462	17.2427	12.5819
14.9968	15.2624	11.8574
10.4084	14.1033	13.2097
11.5676	7.48633	15.3832
10.9638	10.3601	5.14383
12.8958	14.1999	13.2339
9.99787	14.9002	13.741
10.988	13.1373	10.2152
8.23496	17.7498	11.7125
14.8278	14.6829	11.7608
11.471	15.9386	12.8958
14.1274	16.7356	16.8322
12.6302	14.6587	13.1614
16.3009	14.8761	13.2097
15.9386	16.3975	15.4556
10.4084	14.2723	12.9441
14.9485	17.0254	11.3019
12.437	13.4754	12.5577
14.0067	17.7257	13.9101
18.5709	12.8958	13.5478
12.2679	15.9628	14.3206
13.5961	15.359	10.6258
12.3162	15.9386	12.2921
14.7553	12.4128	11.3019
11.8332	14.4897	11.5193
11.2778	16.4699	14.0067
10.988	13.5478	15.021
13.8135	14.1033	11.3744
11.3019	15.5764	13.1131
16.3492	12.6785	13.4271
12.1713	13.1131	14.6829
14.8519	14.9002	12.7268
11.7125	17.1703	14.3206
16.2526	17.7257	15.3107
11.9057	13.8376	12.123
12.3887	15.9386	19.2471
16.1077	18.1121	13.5478
16.0835	15.8662	14.5863
13.5961	16.4941	12.2196
14.9244	12.9924	13.4271
14.055	12.6785	11.9298
14.7312	13.4512	17.1703
14.9002	14.6346	14.3689
14.2723	17.5083	11.4468
14.0791	15.8662	15.7696
15.1176	14.9968	11.5917
14.5621	11.7608	12.0747
16.4699	15.6005	12.6543
13.8618	13.0407	13.5961
10.7224	14.0067	13.7652
12.0264	15.9869	13.4995
10.5292	15.3107	12.8717
13.0407	11.9298	18.426
9.92542	10.6016	14.1757
10.6499	19.8267	13.5478
13.4512	18.0879	15.3349
22.0726	15.3832	20.4063
18.7158	12.437	14.3448
14.9485	15.8903	15.8903
17.0737	15.2383	14.8278
16.6873	14.224	12.7268
16.4458	15.4556	14.5621
16.3009	15.9386	14.1757
10.6741	18.4502	16.7114
14.6104	11.2295	16.325
15.359	12.3887	11.2778
13.1131	15.5522	13.6927
15.359	12.9682	11.9057
16.4216	15.3832	15.8179
15.6247	15.2141	15.4798
11.5917	14.8761	17.46
14.2482	15.6247	12.5819
16.4941	14.2965	15.9628
12.5819	14.3689	13.5478
15.1417	17.7257	12.7026
13.8376	16.156	13.8618
15.7937	16.7597	15.5039
14.8519	12.8958	15.4798
12.4128	14.8519	15.2141
14.4897	15.6488	12.7026
16.5424	16.2526	16.1077
15.673	13.9101	14.0791
12.4128	15.9386	14.1757
15.3107	14.7795	14.8278
14.4414	16.5907	14.6587
17.291	17.8706	18.5709
15.3107	17.5566	12.3404
14.6829	13.3546	13.7893
16.3733	11.6642	16.8322
14.0067	15.673	14.4897
14.8761	12.606	17.0978
12.8958	18.4502	19.6093
14.4655	14.4897	12.8234
14.4172	11.1329	12.5336
10.988	17.46	12.8234
14.3206	15.4315	13.5237
9.82882	17.0495	15.6247
12.3404	15.1417	10.6741
16.4458	14.1757	14.9727
14.4655	14.707	15.6488
14.4655	15.3107	13.9101
14.6346	15.4315	16.2767
13.4512	15.4073	15.2866
17.0737	13.4512	14.1757
14.9968	13.741	15.2866
18.0879	14.538	10.8914
10.1669	13.7893	10.6258
15.0693	16.3009	10.3601
15.0934	15.1417	14.3206
15.4556	15.5522	13.0648
15.4556	15.3107	17.3876
19.9233	16.1077	10.8914
14.9727	16.4458	13.0648
15.5281	14.0067	9.65978
14.224	13.7169	12.606
18.1845	13.4029	11.8091
15.4073	7.58292	13.3546
18.0879	14.3448	13.7893
12.8234	14.8761	13.9101
14.3448	15.842	14.4172
15.9869	15.9386	13.2097
13.9584	17.0254	13.0407
18.4502	12.5577	15.2624
16.5182	14.5138	11.954
9.29753	14.2482	11.8815
15.5039	11.7608	16.4458
	11.6159	10.9397
	12.5577	14.9002
	20.0682	16.156
	15.5522	13.7652
	14.4897	14.2482
	15.842	12.9682
	14.1757	12.0747
	13.0648	11.7608
	20.841	15.7213
	22.0726	14.8519
	13.6927	12.6302
	15.673	13.3788
	19.6576	14.8761
	17.6291	9.80467
	17.8706	11.4951
	21.1791	11.2778
	14.6587	16.0111
	17.0978	14.0308
	16.2526	12.7026
	14.3448	14.8761
	9.61148	13.3546
	14.1033	13.5237
	14.5621	15.5039
	14.8278	14.6587
	17.9913	14.4172
	13.8618	12.2438
	18.3294	15.8662
	16.6631	17.4359
	14.7553	15.7696
	18.0155	18.1362
	17.4359	14.0308
	17.3634	15.673
	17.0737	16.0594
	17.9189	16.3009
	16.1801	15.1658
	15.9869	10.6016
	14.7795	14.6829
	12.4128	17.774
	16.6873	14.5863
	14.3206	11.7366
	17.5325	13.3546
	14.9485	14.3448
	11.2778	14.7795
	17.8464	15.1176
	16.3492	14.0308
	6.83429	18.3536
	15.9628	15.5039
	16.2526	14.3931
	15.0934	14.7795
	16.6148	12.92
	13.5478	14.224
	10.6982	15.8662
	16.3975	13.7893
	17.0495	13.572
	14.0791	13.741
	12.3162	10.4809
	14.5138	13.4029
	14.6104	9.87712
	15.6247	11.5193
	13.3546	11.7608
	16.7597	16.6148
	14.2965	13.741
	14.6829	16.9529
	15.673	10.1669
	11.6159	15.3349
	16.0594	16.2043
	17.8947	12.2438
	16.8805	15.8179
	14.7553	12.4611
	15.4556	12.1713
	15.6247	11.1329
	12.7751	14.1033
	14.055	12.3887
	12.4853	14.1274
	17.3876	10.7948
	16.8563	15.5522
	15.8903	13.0407
	7.80027	15.2383
	17.1461	14.8761
	16.4699	13.2097
	16.9288	11.6883
	16.8805	16.3009
	14.3689	12.8958
	15.6488	13.8618
	13.1614	12.8717
	13.6686	12.92
	14.0067	13.1373
	19.9233	11.2053
	14.8278	15.2141
	13.9101	14.3931
	13.6927	13.7652
	19.0056	9.82882
	14.5863	9.63563
	12.5094	10.6016
	10.1428	14.5621
	13.6927	14.6346
	13.4271	11.2778
	18.3536	10.7948
	20.9859	14.4172
	14.1274	13.5478
	13.5237	13.8618
	17.3151	13.6927
	17.3393	12.6785
	9.05604	15.6247
	16.0352	16.2526
	12.6543	16.0352
	16.9288	14.8761
	15.8662	16.2043
	16.5665	15.359
	14.4897	14.4172
	13.4271	12.7751
	15.5281	18.2087
	12.3887	15.021
	9.08019	12.3162
	14.4897	13.8618
	14.6346	13.1373
	14.6587	8.76625
	13.4754	9.85297
	13.1373	12.5577
	15.5522	12.2921
	14.9485	9.85297
	16.9288	13.5478
	16.7114	13.1856
	16.2284	14.5621
	15.2624	12.8234
	15.5281	13.6927
	13.0407	15.6971
	14.1757	13.4512
	13.3788	15.2866
	18.2328	14.3448
	14.1757	15.3832
	18.7158	15.19
	14.3448	10.9638
	16.2526	12.6785
		13.0165
		13.1614
		14.3448
		14.6829
		13.5237
		14.0067
		12.123
		15.6247
		16.5182
		15.5522
		14.1033
		13.5237
		15.7454
		14.1757
		12.4128
		11.4468
		14.3689
		12.6302
		16.7114
		14.9727
		15.4798
		15.8662
		14.4897
		13.0407
		16.4458
		13.8376
		13.3788
		14.4414
		13.8859
		11.5676
		15.6488
		13.2822
		12.3887
		13.5478
		9.53903
		9.24924
		11.2778
		15.0451
		13.9342
		17.3876
		15.9145
		13.1131
		14.707
		15.6488
		12.0506
		15.9145
		14.9727
		14.0308
		12.5577
		15.4073
		18.5226
		11.7849
		14.5621
		15.2866
		14.6829
		15.6971
		17.2427
		13.4754
		12.8958
		14.6104
		11.3261
		12.9441
		14.0308
		15.0451
		13.7893
		15.3107
		14.3206
		12.437
		15.5281
		14.7312
		13.3546
		13.9825
		12.606
		13.3305
		16.5424
		14.6829
		12.8717
		13.9101
		16.0835
		13.5478
		12.3645
		14.4414
		9.68393
		12.8475
		13.5237
		11.8091
		14.6104
		12.6302
		12.8958
		11.5917
		15.1658
		11.9781
		11.9298
		13.258
		15.7937
		15.673
		13.5478
		9.63563
		12.5094
		14.7312
		12.3887
		11.7608
		15.9386
		14.1757
		14.707
		10.7465
		15.9145
		11.1087
		15.9869
		8.52475
		15.021
		16.5907
		14.224
		17.5566
		12.8958
		10.9397
		12.0989
		11.5917
		15.3107
		11.5917
		16.5424
		13.6444
		15.8903
		12.0989
		10.7707
		13.5237
		14.1757
		13.4029
		12.5819
		12.7268
		17.0495
		15.2141
		13.572
		16.9046
		17.2186
		16.4941
		15.5764
		13.6927
		10.6982
		14.3931
		19.2713
		13.7169
		14.6587
		13.3546
		15.0693
		9.34583
		14.7795
		14.0308
		14.8519
		13.8135
		15.8179
		14.1757
		13.6927
		8.7904
