# Supplementary material for: Transcriptomic atlas throughout Coccidioides development reveals key phase-enriched transcripts of this important fungal pathogen
Source: PLoS Biol. 2025 Apr 15;23(4):e3003066. doi: 10.1371/journal.pbio.3003066 (PMC12077801; doi:10.1371/journal.pbio.3003066)
Supplement: S7 Table — Each row corresponds to a transcript. The columns are as follows: UNIQID: systemic gene name from Silveira genome [49]. Systematic gene names with _1, _2 appended have multiple isoforms as detected by kallisto although not all isoforms passed read count filter. NAME: short gene name from Mandel and colleagues [12]. Cp_anno: GenBank Coccidioides posadasii Silveira annotation. CiRS: systematic CiRS gene name for the InParanoid-mapped Coccidioides immitis RS ortholog. CiRS_anno: Genbank annotation for CiRS ortholog. HcG217B: systematic HcG217B GSC gene name for the InParanoid-mapped Histoplasma G217B ortholog. HcG217B_anno: GSC annotation for HcG217B ortholog. The next 57 columns give limma-adjusted p-values for differential expression for the listed contrasts. The next 84 columns give kallisto mean row normalized counts for each sample (three replicates per timepoint of spherulation or hyphal growth for the wildtype and ryp1∆ mutant each). The last 57 columns give limma-generated log2 fold change values for the listed contrasts. For sample and comparison labels: Spores refer to arthroconidia, “Sil” refers to the Silveira wildtype, Ryp1 refers to the ryp1∆ mutant, “spherule”/“myc” indicate spherule and hyphal morphology, and “eighth” refers to the 8 h timepoint of either spherulation or hyphal growth. (CSV) [file pbio.3003066.s013.csv]

UNIQID	NAME	Cp_anno	CiRS	CiRS_anno	HcG217B	HcG217B_anno	p(Spores_Sil/Spores_Ryp1)	p(D1_myc_Ryp1/Spores_Ryp1)	p(D1_myc_Sil/D1_myc_Ryp1)	p(D1_myc_Sil/Eighth_myc_Sil)	p(D1_myc_Sil/Spores_Sil)	p(D1_spherule_Ryp1/D1_myc_Ryp1)	p(D1_spherule_Ryp1/Spores_Ryp1)	p(D1_spherule_Sil/D1_myc_Sil)	p(D1_spherule_Sil/D1_spherule_Ryp1)	p(D1_spherule_Sil/Eighth_spherule_Sil)	p(D1_spherule_Sil/Spores_Sil)	p(D2_myc_Ryp1/Spores_Ryp1)	p(D2_myc_Sil/D1_myc_Sil)	p(D2_myc_Sil/D2_myc_Ryp1)	p(D2_myc_Sil/Spores_Sil)	p(D2_spherule_Ryp1/D2_myc_Ryp1)	p(D2_spherule_Ryp1/Spores_Ryp1)	p(D2_spherule_Sil/D1_spherule_Sil)	p(D2_spherule_Sil/D2_myc_Sil)	p(D2_spherule_Sil/D2_spherule_Ryp1)	p(D2_spherule_Sil/Spores_Sil)	p(D3_myc_Ryp1/Spores_Ryp1)	p(D3_myc_Sil/D2_myc_Sil)	p(D3_myc_Sil/D3_myc_Ryp1)	p(D3_myc_Sil/Spores_Sil)	p(D3_spherules_Ryp1/D3_myc_Ryp1)	p(D3_spherules_Ryp1/Spores_Ryp1)	p(D3_spherules_Sil/D2_spherule_Sil)	p(D3_spherules_Sil/D3_myc_Sil)	p(D3_spherules_Sil/D3_spherules_Ryp1)	p(D3_spherules_Sil/Spores_Sil)	p(D4_spherules_Ryp1/Spores_Ryp1)	p(D4_spherules_Sil/D3_spherules_Sil)	p(D4_spherules_Sil/D4_spherules_Ryp1)	p(D4_spherules_Sil/Spores_Sil)	p(D5_spherules_Ryp1/Spores_Ryp1)	p(D5_spherules_Sil/D4_spherules_Sil)	p(D5_spherules_Sil/D5_spherules_Ryp1)	p(D5_spherules_Sil/Spores_Sil)	p(D6_myc_Ryp1/Spores_Ryp1)	p(D6_myc_Sil/D3_myc_Sil)	p(D6_myc_Sil/D6_myc_Ryp1)	p(D6_myc_Sil/Spores_Sil)
D8B26_000001							0.0021087862	0.0865239256	0.6659782426	0.5065365886	1.01284366026673e-06	0.1351117951	0.000709787	0.1846797217	0.0009611397	0.7783840693	0.0004084797	0.0301631946	0.009179203	0.0025983795	0.0152637439	0.1460339983	0.0002829998	0.5074651855	0.8574722743	0.000140866	0.0238873222	0.2872262242	0.0479611183	0.0244303588	0.971760041	0.2375745993	0.8833533639	0.2333558602	0.1951669636	0.0124897578	0.2428358879	0.1207767925	0.6544410731	0.9089005168	0.0796087119	8.14623790913794e-05	0.847918695	0.0456478879	0.2455957494	0.0230501857	0.931465097	0.2264782649	0.7409185207
D8B26_000002							0.0288202325	0.0081553273	0.1908949827	0.7183805947	1.95652354766942e-05	0.4229986503	0.0002724892	0.2193948686	0.0010913382	0.7628930945	0.0041326963	0.0006060734	0.3042172553	0.0045911036	0.0029611948	0.9569837383	0.0005447588	0.6888389882	0.5830371174	0.0016873269	0.0586466329	0.0723870584	0.134431185	0.0022061083	0.2722826053	0.9179328333	0.1018704903	0.1202891991	0.3705842897	0.0002076908	0.7958706195	0.9612710953	0.4400645512	0.2023852783	0.2389948538	0.0005977955	0.9880231512	0.0137970992	0.2567533235	0.6085898357	0.8626165682	0.0328652214	0.6971263895
D8B26_000003							0.0008294295	0.2833506438	0.552662716	0.7015404484	1.25113132024245e-05	0.1961000131	0.0098535396	0.0783563849	0.0002878078	0.6343800404	0.0077361291	0.0014772273	0.9972970668	0.0073664905	4.37544780122854e-05	0.7866887566	0.0004497095	0.9888247898	0.1613468296	6.23478820392418e-05	0.025531092	0.0872844628	0.178994465	0.0031878545	0.0108648968	0.5253868139	0.0184300728	0.3011332736	0.2049765504	9.28506518296031e-06	0.1909785478	0.9465379612	0.810943701	0.017233156	0.1024731444	0.0001041634	0.7922727151	0.1979951679	0.3764429897	0.2738412067	0.8587410636	0.0081411153	0.1060472437
D8B26_000004		conserved hypothetical protein	CIMG_08132	hypothetical protein	HISTO_BI.Contig285.Fgenesh_histo.18.final_new	hypothetical protein	7.32340438180004e-06	0.1943820156	0.0121819265	0.0138189638	7.46825733411432e-05	0.1223281805	0.0025306646	0.0010365871	0.328491387	0.2009595475	3.29784100442823e-09	0.1377625693	0.0222210807	0.0916562627	0.0453964433	0.0025281504	0.0896303008	0.1678358788	0.0018428633	0.2517992516	6.50842783634132e-06	0.6369795866	0.5173234742	0.0972495657	0.0021966799	0.3179975364	0.5783389775	0.1393794542	2.51606993373865e-06	0.1060534546	1.68242628781782e-09	0.4666329288	0.1039721469	0.2275087846	7.69261154024624e-07	2.5037030863032e-05	0.9214313371	0.0001432701	1.9948544600544e-07	0.0476662074	0.827504173	0.7838006112	0.0007481234
D8B26_000006		conserved hypothetical protein	CIMG_05660	CMGC/SRPK protein kinase			2.72212124180561e-05	0.0012224689	0.0002738415	0.102237883	2.48522707750653e-05	0.7230092982	0.0034289368	1.22589413235006e-05	0.2503261145	0.2996816419	1.4947849219428e-11	2.63456915497407e-08	0.0952240104	5.08475501908664e-06	1.37644312655099e-07	0.42441909	8.56686176521942e-07	0.0474444589	8.379695033071e-06	0.3635276517	7.97872492997036e-14	5.96559092900284e-07	0.9940568675	6.24791042972553e-05	9.61362660030267e-08	0.411463784	1.92810377057314e-05	7.04416186370412e-06	0.8138879805	0.0004257804	2.14169900791328e-07	9.34457347914417e-06	0.0098996163	2.45660266831979e-09	0.0017066981	0.0004431533	0.650035789	1.44103346573718e-05	7.54731053518438e-05	0.0453596737	0.8065913755	0.2722428733	5.91401558032148e-06
D8B26_000008		conserved hypothetical protein					0.4439417433	0.3807172546	0.0446051399	0.8447147964	0.0345221394	0.0972798148	0.4151037661	0.0004837349	0.7145568434	0.097391812	0.2020271298	0.4689103483	0.0180219583	0.9293805239	0.8356355843	0.0017735989	0.0112164333	0.1205997965	0.009460387	0.8222371812	0.0053148653	0.1707575989	0.8175235165	0.1470429292	0.4786828435	0.1764559364	0.9658677137	0.0098770024	0.5409896655	0.4977576855	0.899960886	0.3251060962	0.7864993557	0.1479767759	0.6263007499	0.905368293	0.9752092196	0.9380775432	0.5213711095	0.015714959	0.9618401033	0.0404418642	0.4075052399
D8B26_000009		conserved hypothetical protein	CIMG_05655	hypothetical protein			0.5240465842	0.6517029328	0.0857719681	0.5679614983	0.5574461828	1.57973314667996e-05	3.13788714021853e-05	0.078574403	0.3024073856	0.7145509732	0.0125389469	0.2086887435	0.0020328587	0.5723320357	0.007940799	0.0251750061	0.2676229847	0.0275898793	0.0219195745	0.6896468696	0.9359623647	0.1444841979	0.3004745148	0.3216611355	0.3102099403	0.0004621483	0.025630482	0.1956193035	0.0118197878	0.996847511	0.1334849151	0.7052688732	0.7949531081	0.0241224441	0.0573957568	2.44167508906491e-05	0.9954436274	0.0947704489	0.0530707264	0.4387696322	0.9699243992	0.343157014	0.2705723449
D8B26_000010		conserved hypothetical protein					0.0175152781	0.6588687947	0.0177036662	0.8032885361	4.25454134330012e-05	0.2058566412	0.0557451907	4.05271199535868e-06	0.4234804683	0.5064883179	0.9905020418	0.3004726621	0.0077898654	0.7215791896	0.0524310805	0.0287399475	0.0008759317	0.3492119963	0.0083223879	0.7339577501	0.3129421278	0.4813731871	0.6423738419	0.6294267008	0.0058137705	0.0072150277	0.0399362432	0.6025907241	0.0001065661	0.236513884	0.6073048162	0.0006542827	0.0475675717	0.0150136846	0.149404031	0.0275374457	0.0407463262	8.66697248974751e-05	0.0002326249	0.3778512021	0.9354432155	0.4543398998	0.0260023632
D8B26_000011		conserved hypothetical protein	CIMG_05654	hypothetical protein			1.33536217104355e-08	0.0102625085	0.0110612961	0.803054238	0.0082959965	0.2586293423	0.1484303497	2.25923994841533e-13	1.0102959666028e-05	0.0294844355	8.85577196517271e-13	0.0008163394	0.0001830091	0.0704382327	5.09419752279925e-07	0.0006321608	0.8602781433	0.0252911205	3.03979134887593e-09	2.69441348187436e-06	7.8343447535551e-15	0.2351454421	0.3842671259	0.166730372	5.8651533024557e-09	0.8540970728	0.1547005199	0.6726273316	9.54510584481473e-10	5.92613691663192e-06	6.74885622178327e-16	0.0006809275	0.6360235503	0.0286292631	4.09888109974018e-15	0.0226969261	0.8024835475	0.0057926685	1.8859551329775e-14	0.6055549437	0.9477591617	0.4428430494	5.45512767503095e-08
D8B26_000012	SED5	syntaxin 5	CIMG_05653	syntaxin 5	HISTO_AL.Contig317.eannot.1576.final_new	syntaxin	0.0193185902	1.50819744129271e-05	0.0410183102	0.6575307559	1.48227863786428e-06	0.0001582998	0.6259859719	0.0301577964	0.9214268637	0.6347309642	0.0042627334	0.0019983778	0.4986657676	0.8812279691	9.6323763620267e-08	0.063265051	0.260041549	0.9052946894	0.0129430891	0.648336371	0.0057267694	4.37028062629074e-07	0.7384571469	0.1501554622	2.14102467763226e-09	0.0028708216	0.0172034812	0.5169988088	0.005633352	0.3319996627	0.0001260778	0.0555666706	0.8982316964	0.7850698919	6.34980028599654e-05	0.5690165254	0.9843366089	0.0215030059	4.05290536529621e-05	4.82974982006997e-08	0.518606253	0.8693190898	1.10767007527324e-09
D8B26_000012_1							0.0819796664	0.1106315109	0.6032496481	0.098337783	0.0002167785	0.2404784314	0.699173605	0.7666096704	0.2738904702	0.7859171318	0.001151	0.3598334956	0.044053843	0.2123196926	0.1047370462	0.7304670606	0.1878424997	0.6409159934	0.3331058967	0.7135368059	0.0303023046	0.0169980446	0.4704888536	0.0921663036	0.0047775563	0.0198324367	0.9641367567	0.5729940091	0.4854070139	0.8797990874	0.0244700432	0.0701343598	0.5453202148	0.1518801958	0.1591816569	0.3805539009	0.501902573	0.0788997537	0.0061568798	0.9464181442	0.8509196053	0.2813106464	0.0056661994
D8B26_000012_2							0.2386431067	0.8544050623	0.0002053141	0.1934689885	0.0026927517	0.4050724452	0.2439496709	0.3344445762	0.0551428056	0.5497115518	0.0795919689	0.0095296701	0.0002450424	0.0184427387	0.2708622722	0.0036805638	0.272408317	0.0172328285	0.8731159503	0.388706685	0.2476864562	0.3082631461	0.8061567607	0.4838278834	0.1316743189	0.2964039365	0.034683949	0.8816158063	0.9738414755	0.0376135533	0.1399567412	0.0075857811	0.8721723662	0.0034041033	0.2038219565	0.00946737	0.0171780649	4.80850840655786e-05	0.0159323373	0.3841711753	0.9503393247	0.5358679582	0.215580332
D8B26_000013		conserved hypothetical protein	CIMG_05652	hypothetical protein			0.5426927782	0.4364760092	0.1665479243	0.7854096602	0.2047342658	0.0123072736	0.0647869385	0.9832236772	0.2233650759	0.9245479349	0.19821673	0.355244026	0.0052706305	0.0236341318	0.0002077771	0.2636392167	0.0290465822	0.2787894761	0.0009050545	0.0138049292	0.9601283415	3.54535710943451e-05	0.9213449543	0.489437487	7.94795757283789e-05	0.5846433819	0.0003287828	0.0016180006	0.8276888691	0.6960842964	0.0001684352	0.0566611943	0.5885726845	0.4529867983	0.0016214457	0.0549285909	0.9125447245	0.7301617375	0.0047833958	0.0004147821	0.7764637331	0.5032111884	0.0024811312
D8B26_000014		conserved hypothetical protein	CIMG_05651	hypothetical protein	HISTO_AL.Contig317.Fgenesh_histo.47.final_new	HerA helicase domain-containing protein	0.652326321	0.9412927723	0.3379029461	0.8950998233	0.6381669699	0.0168434798	0.0140448376	0.5451215212	0.0033828118	0.7145389312	0.9103818217	0.8326875244	0.458403455	0.6542181162	0.8320154877	0.0618914845	0.0277596378	0.0475749075	0.0313366796	7.42776376742173e-05	0.0436571478	0.9526552658	0.3949767914	0.397369465	0.1207639176	0.1539050264	0.1227845088	0.3606813784	0.0018608262	0.0005362033	0.2265104911	0.0010553419	0.7394302621	2.98619302831647e-06	0.4811987685	0.0224767331	0.6176868212	2.78200400645966e-06	0.0672956548	0.3094224403	0.931465097	0.8207640077	0.2773228799
D8B26_000015		cystathionine beta-synthase	CIMG_05649	cystathionine beta-synthase			4.06441490740358e-06	6.90856209923153e-05	0.0001897616	0.4175982729	0.0341391435	0.9341020898	3.4360158087449e-05	0.7602387994	0.0004826726	0.7291916098	0.0318886355	0.0001580716	5.05673511119605e-06	0.6222402968	0.0184311799	4.07970484528971e-06	0.1531028674	0.2775609856	0.0077225296	3.13909327655277e-07	0.4702380697	0.0076132896	0.355496847	1.37686309832099e-10	0.247861063	6.46929033787183e-05	0.1225840012	0.2490015299	0.571453012	9.1992361572729e-05	0.540599502	0.0150456915	0.3486606778	3.08071612857438e-05	0.6446721363	1.8704447417271e-06	0.9838827482	0.015897602	0.5574515781	0.0318218458	0.1788266205	0.628679477	0.0033912428
D8B26_000016		class III chitin synthase	CIMG_05647	chitin synthase G	HISTO_ZU.Contig65.eannot.1955.final_new	chitin synthase	0.4608225872	0.0068443466	0.0064630658	3.43472119859082e-06	0.3563039214	0.3516714661	0.0002139702	4.82394536746753e-10	3.8208598628326e-16	0.0001838322	2.83273640342135e-12	0.0446475995	0.8744727109	0.0702646244	0.4636020481	0.7474305908	0.1110293878	0.0101230216	0.000172766	1.14559664130023e-06	6.42110303662297e-06	0.0015575623	0.2145131387	0.3330189218	0.2351776496	0.5012079454	0.0156889727	0.9637426338	1.20119157868651e-08	1.70716697726508e-09	4.48444554020417e-07	0.0037431138	0.0954471943	5.42479916048765e-07	0.0009862104	0.2797901726	0.6830450005	1.73970191005191e-05	2.35415914111258e-05	0.0026193007	0.9158522796	0.259338915	0.4612492942
D8B26_000017	UBC12	NEDD8-conjugating enzyme UBC12	CIMG_05646	NEDD8-conjugating enzyme Ubc12	HISTO_ZU.Contig65-snap.182.final_new	NEDD8-conjugating enzyme ubc12	0.0008225322	0.2704110806	0.3576726545	0.4655912198	0.1644331384	0.0793154013	0.4971422045	0.0162096011	0.6885666515	0.3969110016	0.0001520538	0.0419590766	0.6768055301	0.6086513181	0.3685510108	0.0054145891	0.3920409547	0.4251544521	0.0979326933	0.1567918815	0.0105187247	0.0040642864	0.9940568675	0.8444234087	0.3528363857	0.0051459302	0.9944909067	0.8512225746	0.0952547144	0.3082113256	0.009164502	0.0047164008	0.5135053108	0.0017559987	0.000637961	0.8895253343	0.0465315381	0.0124772277	1.41684369674225e-08	0.000282923	0.5067954297	0.0308239301	0.0202983982
D8B26_000019		conserved hypothetical protein	CIMG_11587	hypothetical protein	HISTO_ZU.Contig65.Fgenesh_Neurospora.103.final_new	Mitochondr_Som1 superfamily domain-containing protein	0.0894346533	0.0004686653	0.1218234837	0.7437215588	0.7613947045	0.6350194079	0.0018345898	0.39902735	0.0585970627	0.0004247841	0.5954878309	0.0468274312	0.547071459	0.6858645822	0.7712815442	0.091693726	0.000239748	0.1154770941	0.0660655674	0.0002671988	0.0317372074	0.0853618699	0.9499455268	0.0006828822	0.8895068482	1.91841784513297e-07	9.32167714783676e-05	0.803851347	0.001615544	2.3692721632647e-07	0.002471425	5.36167433300417e-05	0.0652791683	0.0003511791	0.337144015	0.233641738	0.6927326776	0.2028436343	0.0538822341	0.1488592187	0.9006026006	0.906564643	0.5902250106
D8B26_000020		conserved hypothetical protein	CIMG_05643	hypothetical protein	HISTO_ZU.Contig65.Fgenesh_Aspergillus.200.final_new	Rad51 family DNA repair protein	0.0664866594	0.7056788415	0.035193298	0.1754635472	0.6278771953	0.4241337046	0.189503136	0.9000542033	0.1722938254	0.0774365558	0.5304910889	0.1522682693	0.7561158365	0.1905244431	0.4200262497	0.0859706393	0.0015770385	0.0559058871	0.0708378023	0.1675761563	0.0110167106	0.0182409105	0.4608775057	0.1267804386	0.0411389544	0.956803212	0.0222280545	0.1967399104	0.4616817976	0.3007872571	0.1750077518	4.93531193240912e-06	0.55628132	0.3307793137	0.040434841	0.0002042732	0.8472492649	0.810681854	0.1362374544	0.0909815275	0.5741218089	0.4487857657	0.565393162
D8B26_000021		pyridoxal-phosphate dependent enzyme	CIMG_05642	pyridoxal-phosphate dependent enzyme	HISTO_ZU.Contig65.fgenesh_plus.31.final_new		8.34255962709954e-07	1.56076586035765e-08	2.33254502346911e-05	0.482386712	0.0003745846	1.44614390712713e-05	0.0801848794	0.001179377	0.0003723099	1.05081594037941e-06	0.5782191328	5.10277385186348e-06	0.0347174453	0.5500441604	0.1036081951	0.0001069709	0.5289658368	0.1289897217	0.0130784745	1.0207214016994e-06	0.2634675978	0.0066520721	0.642331448	0.0238089197	0.410383159	0.9554972543	0.0086480927	0.0386545768	0.6377312972	0.0425840301	0.1983762766	2.04026077543606e-05	0.7422199064	0.4960483645	0.4193133396	0.0038602689	0.4950985334	0.3127602119	0.034292745	4.66990608911974e-07	0.7990792111	0.6759637633	0.9991393277
D8B26_000022	ILV5	ketol-acid reductoisomerase	CIMG_05641	ketol-acid reductoisomerase, mitochondrial	HISTO_ZU.Contig65.eannot.1966.final_new	ketol-acid reductoisomerase	3.59544098488267e-06	0.0010687433	0.0004115717	0.0973385337	2.97179129539818e-05	8.91042179944051e-05	0.3169264843	0.1912551104	0.3920672762	0.2928685447	0.0038906647	0.4471231791	0.704809657	0.4985522095	3.43471873885082e-06	0.9232398655	0.5325263405	0.2031509089	0.6947226152	0.2955421294	2.46594043579978e-05	0.0001479356	0.5503834087	0.0131780296	4.14710683267459e-08	0.0034476294	0.4475823125	0.4974428284	0.0197052856	0.0402584343	0.000595979	0.9366166428	0.6987837005	0.067358189	0.0044275128	0.6508572717	0.8960138445	0.081573629	0.000822175	4.91936214206967e-05	0.6378525034	0.173773469	5.87843409229454e-10
D8B26_000023		isochorismatase family hydrolase	CIMG_05640	isochorismatase family protein	HISTO_ZU.Contig65.Fgenesh_Neurospora.115.final_new	isochorismatase family	0.7293317111	8.60821169900446e-08	0.8744622996	0.2284717037	1.26672131694048e-08	0.1935183158	4.45388621976665e-06	0.8635510381	0.064687572	0.2567552286	1.63849489786774e-08	2.3906954670738e-05	0.4055138445	0.3270328497	1.20922637461491e-06	0.0431798891	7.67695393168778e-09	0.6178930173	0.793810774	0.5651221104	1.02469457358116e-05	3.46607755180109e-05	0.4652549445	0.0171802021	3.01296638069607e-09	0.0607486738	3.29170204725917e-08	0.2329268831	0.0086068259	0.0478393207	5.67976091632523e-05	1.70622802611988e-09	0.0404092102	3.80571814099255e-06	0.0798896454	3.15591711246155e-10	0.2636594879	0.0026860574	0.0003125347	1.81355209444724e-10	0.9909041991	0.7198134365	2.04890214929136e-07
D8B26_000024	OPY2	conserved hypothetical protein	CIMG_05638	hypothetical protein	HISTO_ZU.Contig65.Fgenesh_histo.135.final_new	Opy2 superfamily domain-containing protein	0.8892453676	0.6180147119	0.3311784345	0.5635353419	0.4977659006	0.0874882955	0.1912399894	3.58516182863071e-05	1.36645987203235e-06	0.0807250834	0.0001870084	0.0332303871	0.5469472496	0.4744287556	0.1553873379	0.3076265966	0.3448350534	0.4519389643	7.80363772450574e-07	1.70859988046944e-06	3.57140230429291e-05	0.0235338094	0.9486346925	0.3297573025	0.2268063089	0.25126467	0.3285581901	0.1243621089	0.0001271476	0.0001362353	0.0046845331	0.0967199845	0.7181315573	0.4537182888	0.0228097503	0.2989323546	0.9636342686	0.3151425425	0.0412407472	0.7657009331	0.9257495914	0.4784228397	0.4327705323
D8B26_000025		conserved hypothetical protein	CIMG_05637	hypothetical protein	HISTO_ZU.Contig65.Fgenesh_histo.143.final_new	glyoxalase, conidia-enriched transcript	0.0118523312	0.0028307839	2.46504993851708e-08	1.24780118690936e-05	1.76357098885956e-07	0.9942934788	0.0013283769	9.3903737624177e-10	0.900219191	0.3971338493	0.6530968526	0.071854408	1.21071313578807e-06	1.07334092919628e-13	1.33220644835619e-13	0.6435407138	0.0183061683	0.0557879508	2.5277212602648e-10	0.2767542632	0.1286144765	0.03327892	0.0011886494	1.27139933794142e-14	2.38505574749264e-17	0.0004364332	0.1250189985	0.1768687944	2.73042388539881e-18	0.0176237159	0.0008750165	0.0456542582	0.0034456625	0.7250348351	0.5671867554	0.1353610403	0.9052207918	0.1205517082	0.8408094585	0.6943825989	0.1247797723	2.86300491710549e-14	1.57175317938358e-14
D8B26_000026	RPO31	DNA-directed RNA polymerase III largest subunit	CIMG_05636	DNA-directed RNA polymerase III largest subunit	HISTO_ZU.Contig65.fgenesh_plus.42.final_new	DNA-directed RNA polymerase III largest subunit	0.6285679558	0.0966340384	9.39766988282257e-06	0.000548682	0.000313853	0.0244720182	0.4751565791	0.4338119857	0.1629988312	0.4596355731	0.0050986651	0.0017800861	0.0003432114	0.0002355044	5.49072599658074e-11	0.0068712374	4.18220237685724e-08	0.0105358462	0.1330426097	0.5750501945	4.46009524147753e-07	9.94675899105022e-11	0.6293268192	0.1925220473	1.64453695547502e-09	0.01182805	3.29725293679487e-06	0.3393390011	0.0431973589	0.4240749388	8.11040998709919e-06	1.1237990195282e-06	0.0203669195	0.0001748684	0.072649349	0.0001328529	0.861181819	0.0020670904	0.2563542346	2.02050961701126e-08	0.6207073692	0.3361149859	1.68860190265733e-06
D8B26_000027	MAD2	mitotic spindle checkpoint component MAD2	CIMG_05635	HORMA domain-containing protein	HISTO_ZU.Contig65.eannot.2098.final_new	HORMA domain-containing protein	0.2704540269	0.0018356068	0.0435144013	0.000976292	0.0001464095	0.6644916152	0.0003032187	0.7684756015	0.0525680584	5.76350814787004e-05	4.24211378801513e-05	2.16412721610545e-09	0.0750901458	0.7329645494	4.41321858107075e-07	0.3321181866	5.99829404571952e-08	0.7517227746	0.0910288889	0.2695043576	0.0003397028	2.05353491745671e-08	0.8895717251	0.9639414179	1.42021733715345e-06	0.9113652084	3.45952554694658e-08	0.0136011352	1.34281179053261e-05	1.71166732864106e-05	0.1666058973	5.73059267767391e-09	0.6235206724	1.60783446969855e-07	0.463035538	0.0012484333	0.9865554915	0.1248703876	0.4991168832	1.16205525986184e-08	0.9732146097	0.9411244166	1.42401221093973e-06
D8B26_000028	GUF1	GTP binding protein Guf1	CIMG_05634	translation factor GUF1, mitochondrial	HISTO_ZU.Contig65.Fgenesh_histo.97.final_new	GTP-binding protein GUF1	6.59393409667475e-09	1.92271626516651e-06	0.0445625174	0.000692268	0.0004674547	0.0169228272	7.28561126850932e-11	0.3555916221	2.21381460669283e-07	1.00785269425874e-06	6.40108276862124e-06	0.0259716554	0.0001046115	0.0007359198	1.17024535526425e-11	0.3317116375	0.001067955	0.0007650624	0.4902041681	3.44933788964066e-06	8.52744084215416e-12	0.0091155733	0.7732702276	0.6295888236	7.26122867839981e-13	3.894877673704e-06	0.0140737231	0.543554955	0.5807352307	0.0001891564	8.79194049164972e-12	0.1854281497	0.035448533	0.8468700614	3.84794941503631e-07	0.094500168	0.6176868212	0.6034629288	4.8039902367324e-05	0.0329393715	0.7483493541	0.5371192293	3.05272510362346e-13
D8B26_000029		conserved hypothetical protein	CIMG_13481	hypothetical protein	HISTO_ZU.Contig65.Fgenesh_Neurospora.147.final_new	C-x8-C-x5-C-x3-H zinc finger protein	0.0125047719	0.1199027287	0.5541354536	0.0387166785	4.59352429249279e-06	0.3163676614	0.6732105473	0.0441345507	0.0001609244	0.0577485203	5.39777711859715e-10	0.0003018149	0.1995660256	0.9923191381	1.35928343774416e-08	0.5657946783	2.66304001692755e-05	0.0226634106	0.0029811357	0.0150333281	4.30750209582249e-12	0.0002778124	0.9837980891	0.9521264331	1.41765751609065e-08	0.5002242637	2.0410620669602e-05	0.0098770024	0.7636752727	0.6274863493	3.60391795431594e-09	7.96826654293322e-07	0.6118138066	0.0399850639	8.37067554015888e-08	0.002830381	0.825465023	0.6880446916	1.54523863508017e-06	0.0177132725	0.9829836533	0.3195664058	6.12252279777202e-08
D8B26_000030	SLY1	golgi transporter Sly1	CIMG_05632	golgi transporter Sly1	HISTO_ZU.Contig65-snap.195.final_new	SNARE docking complex subunit	0.0006327877	1.41915385423299e-10	0.6725033478	0.1518170912	2.56911614883115e-05	0.007851828	6.87235907810564e-06	0.0445600293	0.2764541949	0.7355388132	0.020550685	0.0017534933	0.0001034095	0.6110595152	0.8758357267	0.2542779969	0.0561025306	0.0317722358	0.7763966029	0.1864227708	0.8606802432	0.2678302975	0.8645267325	0.0045814358	0.576378198	0.1937262422	0.0120136853	0.173052394	0.0155517939	0.454855527	0.0598015435	0.7758626753	0.5856992621	0.0237302355	0.2834856039	0.0015007312	0.8151048022	0.9965725315	0.7377713792	1.52741196472319e-05	0.9285324509	0.622964481	0.8559675718
D8B26_000031		conserved hypothetical protein	CIMG_05629	hypothetical protein			0.0008682413	4.32888481026043e-07	6.65634510476815e-11	2.28282717224542e-08	0.5184869816	0.0006218724	1.52494278913488e-13	3.24185617415051e-05	7.95537458296641e-10	2.47970932651705e-17	4.16035675625779e-07	3.54249159375963e-15	0.682786758	1.65168756451204e-18	0.878653922	0.0015054265	5.18860370065474e-10	0.9606937031	8.36159750576138e-06	3.93003346513546e-06	9.55571189774083e-07	0.1276606025	0.3097128264	4.38932287614789e-08	0.1190678882	0.1700187623	0.0025923832	0.0002263273	0.0294464603	6.70856473780011e-07	0.4410200423	0.0018420908	0.9376142087	1.77387291268171e-07	0.542440449	0.0003486489	0.853550295	0.7747473065	0.9766030669	0.1060661611	0.5314176708	0.1516009552	0.9439192663
D8B26_000032		conserved hypothetical protein	CIMG_05627	hypothetical protein			2.76843240122265e-17	0.1010325487	4.77126568709337e-13	1.49694322530378e-13	7.70223427492731e-05	0.6065457775	0.0185719588	1.69126141466568e-13	0.4351466513	0.0094341699	2.09249857620327e-20	0.0025365899	0.0005952167	1.94151280680879e-19	0.8339577269	1.47049729038332e-10	2.78206986182855e-06	3.70581353827575e-10	2.91091425729365e-06	0.1407472463	2.31255658616398e-07	0.005088712	0.451860384	1.33132594118035e-14	0.247861063	9.56776100516585e-07	2.2984591507217e-11	0.0280449387	0.0001656299	0.3639472574	0.0031824218	4.92121939878096e-14	0.1132595669	0.0063373453	2.23223857017443e-06	2.50628181137309e-15	0.004296618	1.56754496819517e-10	2.83606466073374e-13	2.0861892914395e-09	0.0549643972	0.0051040528	0.0523445109
D8B26_000033		import receptor	CIMG_05626	protein import receptor	HISTO_ZU.Contig65.Fgenesh_histo.120.final_new	s import receptor	3.42018779317907e-10	6.62009727064594e-09	0.5003351805	0.1077113177	0.1461178787	0.1233465202	8.18062819473791e-12	0.1277093435	9.58197466463616e-05	0.0524027084	0.0012831807	7.79923220020961e-05	0.0001850522	0.017490154	9.6323763620267e-08	0.8278556736	0.0002285347	0.0078927435	0.6505124475	0.0097202829	2.26635530396623e-08	6.45248327854771e-06	0.9551660884	1.4003090580235e-07	5.7800856967733e-08	1.26396386082983e-10	0.0021208805	0.9812709587	0.7114490798	0.0353980131	9.5744107709912e-09	0.0005352973	0.0284531003	0.93462328	0.0004236489	0.0013062653	0.9439319315	0.6090350105	0.0013616577	0.6973297431	0.5724729854	0.8485177602	4.34074697182227e-10
D8B26_000035		PRELI domain-containing protein	CIMG_05624	MSF1 domain-containing protein	HISTO_ZU.Contig65-snap.181.final_new	MSF1 domain-containing protein	0.001100491	0.5711941657	0.0041798089	0.8964737248	0.3820311701	0.1824184341	0.4052262077	1.74680719487762e-07	4.35665146453538e-05	1.02231895451428e-05	9.65018180194451e-10	0.1727989563	0.4031320284	1.43289299850853e-05	0.9549819389	6.72277911049653e-07	4.43017203317891e-05	7.63187942310017e-08	0.8990807472	0.3781406655	0.9230511414	0.8575476452	0.9452188129	0.002047466	0.8944736359	0.0005887187	0.0007542333	0.3284969867	0.2531836498	0.3450850371	0.2770348497	0.0091027482	0.7197059689	0.2260005394	0.6135046025	0.000563663	0.8363258989	0.7278596434	0.8731662414	0.5403403251	0.2841315582	0.8018566995	0.0263969677
D8B26_000036	SNF1	carbon catabolite-derepressing protein kinase	CIMG_05623	CAMK/CAMKL/AMPK protein kinase	HISTO_ZU.Contig65.Fgenesh_histo.70.final_new	carbon catabolite derepressing protein kinase	1.07574427026661e-19	0.3134487586	1.82958384645502e-06	0.7029944579	2.23804021546685e-10	0.0049248762	7.82637029876005e-05	0.001793423	0.3533149162	0.461303367	2.56359906985777e-16	0.406900184	0.0013285636	0.0003583173	2.21117579211097e-16	0.0006981201	0.0061540404	0.1605517697	0.188011756	0.2429235934	6.31312884751416e-17	0.4241830057	0.9913363411	0.0004753573	1.42549789738881e-16	0.0015959018	0.0145287607	0.417827961	0.6700167538	0.9807452154	2.63629423143778e-17	0.0012852157	0.0075711892	0.0202719369	6.37636026115792e-12	2.94031564240444e-09	0.861181819	0.072086613	5.4915069691968e-13	0.2927681721	0.9280778174	0.2648767444	7.48369910068785e-16
D8B26_000037	NCE102	conserved hypothetical protein	CIMG_05622	hypothetical protein	HISTO_ZU.Contig65.fgenesh_plus.16.final_new	non-classical export protein, conidia-enriched transcript	8.51108571295552e-21	0.1187042757	5.37036679052057e-08	0.1592645194	1.3553730472702e-15	0.0033030747	8.24925296556161e-06	1.37203958446033e-12	0.9371104868	4.4199795174049e-10	3.85200731953794e-24	0.0010518776	7.51363204025242e-09	1.1702316124042e-18	0.0015863946	0.9870537383	0.0008635227	5.43069951732895e-05	2.0380509082138e-14	0.0018279334	2.67700751805718e-19	0.5038376923	0.275377372	3.94468892202831e-19	0.1887121097	0.0375877513	0.1480013733	0.0011553613	1.88432578124427e-13	0.0052073346	1.27735225144578e-16	3.42249057703069e-08	0.0079058901	0.2627357612	4.03201258051253e-11	1.25558457396242e-10	0.5844251624	0.0929256676	2.39631983384228e-13	1.45791178515638e-05	0.5071030487	3.08031398648961e-10	0.0034665367
D8B26_000038		conserved hypothetical protein	CIMG_05621	hypothetical protein	HISTO_ZU.Contig65.Fgenesh_Neurospora.85.final_new	hypothetical protein	1.90798554022677e-08	9.16855775177905e-12	0.5470088469	0.4458881829	0.1535620801	0.0400785843	1.45212230592657e-09	2.84149097471072e-06	3.19795104096583e-08	0.0013047465	6.41774003699951e-08	3.9233822986005e-05	0.0237819601	0.0468503856	0.5010748473	0.045149603	0.0314836166	0.0961054157	0.0002175568	8.35132708293159e-09	0.0008802673	3.35349547048185e-07	0.5730463845	0.8781191598	0.092685458	0.5618963668	3.0135039439321e-08	0.4265337502	9.67308455092535e-11	9.00844750200377e-09	2.8475113316953e-07	3.35546394043058e-06	0.5278480574	1.64050795767991e-11	6.5133309134392e-08	3.44206358784077e-05	0.9383249804	4.25036920212805e-13	8.05536963793583e-08	1.27305816529926e-11	0.3702050727	0.6518438325	0.898132744
D8B26_000039		conserved hypothetical protein	CIMG_05620	hypothetical protein			4.30853940116675e-15	4.75608085023649e-08	0.0001350821	0.7894164427	0.9483914232	0.4567957868	1.28766432597542e-09	4.43097514434041e-09	1.82142331565009e-14	0.1510151796	4.19895749667268e-10	1.40930078842590e-09	0.0001984581	4.65563840807994e-10	3.04514478391026e-05	2.39643635916212e-05	2.82542276687588e-17	0.3345820414	0.0011045916	2.61017912583655e-07	8.50373736871916e-10	1.25698133033642e-14	0.0667796175	0.096311636	0.0945647985	5.22240084326981e-05	8.52803756215218e-21	0.1139882113	1.65985222502862e-05	0.0375099079	8.0966971816661e-09	1.32671813697845e-21	0.595887953	0.4291214046	2.00717189092745e-07	2.86603132443578e-20	0.9242173989	0.0339174639	3.93705867833007e-08	1.36013618367683e-14	0.7503338144	0.0184934154	0.009066878
D8B26_000041		conserved hypothetical protein	CIMG_05619	hypothetical protein			0.1296752234	0.343915151	0.0187634133	0.8964998452	0.1048728894	0.003101321	0.0242789045	0.0083092141	0.0019510475	0.1454124556	0.4187995914	0.0472839151	0.0068436986	0.0072201051	0.379292867	0.0025512845	5.22556579790321e-06	0.1806628168	0.1420826355	8.9433609314823e-08	0.5153656927	6.44102503065577e-11	0.0542713882	3.92730969222664e-12	0.0016949973	0.0126843235	3.60769182492629e-08	0.8575230424	1.61521109294244e-05	1.0948012170661e-11	0.3268688813	2.1267940297409e-08	0.4726152912	1.8384445593473e-12	0.0570488723	0.0048942762	0.8703853823	1.43364778112838e-09	0.0113386685	1.91109116382515e-08	0.1466911914	0.0081960473	1.06285300230208e-05
D8B26_000042		hypothetical protein	CIMG_11581	hypothetical protein			0.9380045072	0.3564036337	0.2355820838	0.1287135558	0.0138976405	0.1870203346	0.6721601146	5.64378363708449e-12	7.44869844196732e-06	1.09215977444035e-08	5.89169419998574e-06	0.2917677623	0.0005181537	0.0400834767	0.359725223	0.2187442197	0.8170291831	0.3368171462	0.0028077188	0.0004144569	0.0003257969	0.1089529003	0.0649473418	0.1070062588	0.0017555099	0.7501940122	0.0479358783	0.1499804996	0.4692629749	0.5056796518	0.0107129452	0.0029110048	0.8694040846	0.5050880422	0.0202096268	0.0771261109	0.400465078	0.4667166842	0.3510520125	0.0329817409	0.0639436907	0.0005373779	3.67686054659111e-06
D8B26_000043	PMU1	phosphoglycerate mutase	CIMG_05617	phosphoglycerate mutase	HISTO_ZU.Contig65.Fgenesh_histo.55.final_new	phosphoglycerate mutase	6.90088010321409e-05	7.0379610180515e-06	0.9024079901	0.3962068283	0.4712398374	0.2889342713	8.94553800242507e-08	1.38725372168076e-08	6.04223328724582e-06	0.473978316	5.51254609602343e-08	1.72202891112834e-07	0.2570669716	0.8938328976	0.0800172265	0.125134624	9.55552605706233e-10	0.8779212256	2.88404595127041e-05	0.0033125082	1.67275917011799e-07	8.98484825947084e-07	0.1883079623	0.015386352	0.0004819153	0.0319086718	8.77165698595046e-10	0.0656598765	1.15319200153263e-07	3.09459270598664e-07	1.2765988819683e-11	4.70706793726977e-07	0.5935947404	1.35842831686807e-12	1.84301382985179e-12	4.65008917608297e-07	0.3092934348	2.87401076161213e-11	4.20228293739085e-10	0.0009809492	0.4732173622	0.0034481517	0.0669681614
D8B26_000044		membrane transporter	CIMG_05615	hypothetical protein			0.017223818	2.31208362202285e-05	0.8966137733	0.0815158178	6.93994011123694e-10	0.5093087219	5.22219911421695e-07	0.7727125864	0.2146914794	0.2869492769	3.15104049374981e-09	1.16813173938987e-07	0.8656840894	0.2474067659	4.91628453199908e-10	0.9568726347	1.31699481475109e-07	0.0238595236	0.0045038539	0.0001320479	0.0004796907	1.89058856606863e-07	0.8810621894	0.5019321406	3.19248176247504e-11	0.1957283058	1.03467702562336e-09	0.7588692165	0.0009999371	8.93390455063482e-07	2.03397256520149e-05	1.3520944155886e-07	0.3524477803	1.25052317666411e-06	0.00163908	6.60542732273499e-05	0.9979677144	0.0008652878	0.0015107273	1.03053922705854e-11	0.978506395	0.0073946703	2.29756191397828e-09
D8B26_000046		conserved hypothetical protein	CIMG_05613	hypothetical protein			1.1703743248663e-05	6.19586101455651e-08	0.0484817157	0.5210529451	0.0011138153	0.0451311065	8.72250173365282e-12	0.0024734647	0.0167453004	0.6362165159	2.83961637469853e-07	4.31461149349719e-08	0.0079742677	0.7419607723	0.5104131378	0.1708113694	5.70274629307505e-06	0.1287200196	0.0098656052	0.0007036122	0.0017749218	0.1918798241	0.001624184	0.0002040061	0.005348335	0.0001554828	0.0077972508	0.5872161195	6.59088089589324e-12	1.26220198872201e-10	5.50181363119232e-06	0.0624435078	0.9541565628	1.06259354508798e-11	1.58284918942327e-05	5.12931323273848e-08	0.9025718725	1.90955644419487e-07	1.68497988043108e-06	0.9437430872	0.7450367095	0.3161915447	0.0009450111
D8B26_000047		conserved hypothetical protein			HISTO_ZU.Contig65.Fgenesh_histo.53.final_new	hypothetical protein	0.0007225866	0.0041136599	9.61974219207005e-05	0.54438705	0.0007589068	0.001229988	7.00040675567573e-09	0.1384310835	0.3802526714	0.0131816364	0.0624310724	1.4234414508217e-07	6.11846405544739e-05	0.0040305214	0.3829211143	0.0102247765	0.0029130782	0.8392470898	0.0330100911	0.0604619741	0.1607297934	5.04130865260152e-06	0.0003857783	0.0062425113	1.30498081223976e-06	1.11493560281125e-08	0.0649912086	0.1037181048	6.21803792326231e-06	0.2247753402	0.6528623622	0.0136174264	0.2345664698	0.4078244792	0.0522073531	0.1777755372	0.3225892129	0.0523014851	0.8910975096	0.0520632984	0.4558907936	0.1364131016	0.0007142048
D8B26_000048	PRP24	hypothetical protein	CIMG_05611	pre-mRNA splicing factor	HISTO_ZU.Contig65.Fgenesh_Neurospora.75.final_new	RNA-binding protein Prp24	0.8841060918	0.0103955397	0.0470652471	0.3626892871	7.70050410123167e-06	0.0025730379	0.5736887718	0.043496939	0.0009231879	0.5747692273	0.011146378	0.0166416401	1.7789882704238e-05	0.050657165	0.8662054899	0.1351668092	0.4401992287	0.8328708679	0.089639327	0.186016797	0.0566493123	0.0859375192	0.0527691984	0.3596122115	0.0075446805	0.8534300847	0.052325875	0.692073594	0.3281006678	0.9190689326	0.0844106026	0.1342992876	0.38714222	0.1294935396	0.0062310623	0.4959971307	0.8818044926	0.0026327714	0.001098951	0.0010017856	0.7757721482	0.3005523664	0.1192776021
D8B26_000049							0.9619191045	0.2615964593	0.8854419872	0.9416634106	0.1402317662	0.5984600193	0.0671180432	0.2402957392	0.1345325028	0.44879016	0.817290848	0.3124729604	0.0142515973	0.0981305352	0.4517071891	0.7889823529	0.4939683168	0.5985615499	0.7997825665	0.3617908829	0.7165246615	0.4874473463	0.9083981358	0.8485186313	0.2954615009	0.0522734656	0.1887832559	0.0410104808	0.0013861417	0.524832835	0.0439602116	0.1730852879	0.8724624586	0.7222527555	0.0933065953	0.0524690179	0.6479527561	0.2378804273	0.518499679	0.957285652	0.829441156	0.8109665461	0.747592836
D8B26_000050		mitochondrial large ribosomal subunit	CIMG_05609	mitochondrial large ribosomal subunit	HISTO_ZU.Contig65.Fgenesh_histo.50.final_new	mitochondrial large ribosomal subunit	3.53253638403623e-20	2.46943259397149e-13	0.266288737	0.0047069311	0.0004126166	0.000384591	5.60408592002227e-19	0.0667066767	1.59058289831754e-05	3.24700068009592e-08	1.27833936358009e-07	2.12396560921592e-14	0.990600863	0.5711885955	0.0003527214	0.0566967926	2.36282041227152e-17	0.0006750938	4.62480853969062e-07	2.94185016568336e-09	2.27416330443003e-13	1.65326000837123e-07	0.1505644576	0.0116110243	9.22085354918357e-08	4.07872887223532e-08	2.93974961485624e-17	0.6681039542	0.0009092474	1.61500905112737e-09	6.42409646311849e-14	7.82266996482796e-16	0.0037551381	0.0126408614	9.52968531407299e-08	2.76855945873073e-14	0.501902573	0.0042599201	2.32688861658656e-10	6.97690591532941e-09	0.080782733	0.4792580192	3.74391760433757e-12
D8B26_000051	ORP1	conserved hypothetical protein	CIMG_05608	hypothetical protein	HISTO_ZU.Contig65.Fgenesh_histo.42.final_new	ORP1, hypothetical pathogenicity factor	0.9080387561	0.6986506941	0.3687493212	0.6141268397	0.0909798833	0.7216632256	0.397429126	0.344634356	0.6893276975	0.5450547507	0.5737399251	0.7032501566	0.0002734008	0.0357243573	0.0905632939	0.8659221563	0.8547589476	0.2356565203	0.4371461464	0.2996201648	0.4652538938	0.3381393136	0.391948578	0.7975768403	0.5756824479	0.2678690704	0.8800627138	0.4671809954	0.1568504828	0.0380692107	0.0886173238	0.842806204	0.767926072	0.0621635653	0.1828860556	0.9659317836	0.6620586667	0.4258801454	0.628164903	0.5724563673	0.9715705216	0.9942849642	0.6980588338
D8B26_000053		conserved hypothetical protein	CIMG_05607	hypothetical protein	HISTO_ZU.Contig65.Fgenesh_histo.39.final_new	RNA helicase	0.1514638851	0.0442768579	0.1142558255	0.7164951307	0.0345737466	0.0202462062	1.24077727755079e-05	0.0221630167	0.1530972006	0.7669581297	3.38058904320501e-05	0.3341463383	0.0390464409	0.5689786562	0.9332547985	0.0001488253	2.17914453562144e-06	0.8197218947	0.0003206596	0.6196943663	0.0003023911	0.0004723824	0.8983533649	0.1273623983	0.7005459921	0.1577445489	2.38443789139747e-06	0.4810014528	2.4372596993617e-06	0.1320822388	4.0887309087601e-06	0.0745220076	0.8668535668	6.18676955857019e-07	1.82978106091258e-06	1.45395415328325e-09	0.8871250769	0.5968049705	1.10250337401928e-05	0.0009231184	0.9615623872	0.405286404	0.6008040622
D8B26_000054		conserved hypothetical protein	CIMG_05606	hypothetical protein	HISTO_ZU.Contig65.eannot.1935.final_new	conserved serine proline-rich protein	0.2957458666	0.6805656384	1.62660208145236e-07	0.0001585963	4.58518574300677e-05	1.81017892066224e-05	2.99847316640815e-05	0.0093987192	0.1541382129	0.509130783	0.0818933785	0.3015342926	0.0015842264	0.2714012603	0.2769272436	0.0045151036	9.10445904478195e-05	0.5283065514	0.8948134872	0.0881353448	0.423364741	0.0017418839	0.4028195345	0.7271653004	0.014384066	0.9004094486	0.0029914952	0.2745473319	0.8913338133	0.6691907406	0.0212871787	0.1559304441	0.416120444	0.0012618364	0.0012060425	4.45946134694213e-06	0.9605466346	0.9168008301	0.0005729301	0.0001223101	0.994832229	0.8310942541	0.0232409622
D8B26_000055	UTP15	WD repeat containing protein 57	CIMG_05605	U3 small nucleolar RNA-associated protein 15	HISTO_ZU.Contig65-snap.166.final_new	U3 small nucleolar RNA-associated protein 15	1.14383043537135e-07	0.0061829394	9.5006635113412e-07	7.1869587426582e-07	1.96264074055618e-12	0.919114361	0.0085853931	0.9913980497	1.67767970668372e-06	0.0002535547	1.63178144185642e-12	0.8320616131	0.20445849	0.0005433467	2.01433329128088e-14	0.4494497188	0.5386754381	0.0731593276	0.4823363373	1.59645875015771e-05	3.2677099791279e-13	4.33406187341377e-06	0.5209510619	0.9771668533	9.030064776554e-17	0.0002205975	0.3549396698	0.6475364151	0.38385408	0.0011790508	2.1346091854507e-15	0.7815885974	4.96179278099606e-05	0.4315600779	5.08725062290669e-07	0.0108191938	0.9135633803	0.011005145	8.61373706166374e-08	2.97622727322708e-06	0.9472274237	0.7795504071	1.12396382220392e-14
D8B26_000056		phytanoyl-CoA dioxygenase	CIMG_05604	phytanoyl-CoA dioxygenase	HISTO_ZU.Contig65.Fgenesh_Neurospora.52.final_new	phytanoyl-CoA dioxygenase	7.69424605110253e-08	0.0007902862	2.33220968117602e-06	0.0039908761	1.5316919656309e-10	0.0007044713	9.58292511356529e-10	0.9209766392	4.87402971117353e-12	4.96751918580541e-06	1.83263971286042e-10	0.0374848436	0.5811491576	0.0024856759	1.06363554650506e-09	0.1095734034	0.7324035885	0.6904330396	0.3878503704	0.0261786816	1.6484123354429e-10	0.451438626	0.7374817387	0.398913067	1.0358832535957e-10	0.0029328919	0.0215279221	0.0903649477	0.0822783455	0.013997284	1.71852282459044e-08	0.0012456375	0.0119599419	0.5540600506	0.000126375	0.3001979491	0.612441489	0.6064148544	3.70360850559933e-06	0.0329685096	0.873890772	0.0043817406	1.95237813098032e-09
D8B26_000057		sulfate transporter	CIMG_05603	sulfate transporter	HISTO_ZU.Contig65-snap.164.final_new	sulfate transporter	0.0366684037	0.5214889861	0.0258102223	0.3980379567	0.4664581714	0.0013180308	0.0066684446	0.0957386783	0.7290856016	0.2597735378	0.3771363664	0.092999911	0.4417942631	0.6039742899	0.9549819389	0.0479564232	0.0003176618	0.3481459275	0.0775012653	0.7119858034	0.0650653738	0.0036015594	0.7647509959	0.9485051483	0.5103997789	0.0677402164	0.269497089	0.2051364733	0.8910051381	0.0835809935	0.6033770171	0.7022482074	0.633461735	0.0048655551	0.929292277	0.7664367094	0.7459502523	0.0001777292	0.4770278896	0.6944264183	0.9402474193	0.0061544161	0.7533068535
D8B26_000058		conserved hypothetical protein					0.1907755973	0.006289644	1.86043048575398e-15	0.125887118	2.89798531463323e-16	6.19324889233436e-10	2.91350823802153e-14	3.5003952593984e-14	2.31973379136441e-19	0.0002767265	4.44328277222087e-24	4.31009448334569e-11	0.6783948469	8.40610129346882e-07	1.4472249417321e-15	0.5163034711	3.42250770409745e-12	2.27521901193953e-06	0.0018158219	1.8315067526007e-10	2.57757768298611e-18	3.32160991048755e-13	0.5074991361	2.75805140920498e-06	5.55802007889731e-17	0.3370301225	1.69327277928635e-14	0.0290158966	0.8710743177	0.0001613415	8.11616685705654e-17	6.04187235238377e-10	0.0263939678	4.63758712985641e-07	5.42601965655139e-14	5.91437091046265e-11	0.7486037209	7.9588078480957e-09	5.34130081227575e-15	3.08388113820978e-11	0.1629584277	0.000144402	1.45507455487948e-13
D8B26_000059		integral membrane protein	CIMG_05601	integral membrane protein	HISTO_ZU.Contig65.eannot.1928.final_new	integral membrane protein, putative	0.0007352655	0.0069911587	0.0631897377	0.7621511759	2.68826121443624e-05	0.0022430638	0.742409002	0.2213308853	0.8347180415	0.7043228349	0.0005320932	0.0031012559	0.0095182789	0.7220283524	1.29517599749641e-07	0.2073931596	0.0880986791	0.0011567724	0.9301196508	0.0892460482	1.76550565649921e-07	2.97174445446767e-05	0.746245395	0.0957202805	4.30119963924188e-07	0.0002462547	0.4913451449	0.0029155619	0.0036443654	0.7188757617	0.0001389911	0.485305586	0.6174356553	0.6244611502	0.0007351614	0.1288929415	0.9979677144	0.1764476162	0.0006530728	0.0009514913	0.9766620051	0.644249929	1.14763043402773e-06
D8B26_000060	CAP59	polysaccharide export protein	CIMG_05600	polysaccharide export protein	HISTO_ZU.Contig65.Fgenesh_histo.69.final_new	polysaccharide export protein (CAP59)	1.72300109607676e-11	3.72314870459625e-05	0.7007519151	0.2209496979	1.86034740909627e-05	0.6921080474	2.61699803934936e-06	0.7674889509	0.7967673629	0.6571983045	6.42308208397044e-05	0.0003843105	0.3141159003	0.8797563269	9.86652301428513e-07	0.2074709842	0.0227043227	0.01730289	0.2215604426	0.9299175689	4.77758991327373e-08	0.0015932175	0.8545046819	0.8650560123	1.62263566631937e-07	0.0014287665	8.95241483375279e-09	0.4849453306	0.8941310271	0.0009130006	1.04443772507695e-07	3.65579803699099e-09	0.3541972559	9.71785602506832e-06	4.25994307591338e-09	2.32022533947155e-14	0.1370862582	1.12090390808824e-06	3.60195592335981e-06	2.51146048910099e-08	0.8418003175	0.1375036204	5.86594541072883e-06
D8B26_000061		conserved hypothetical protein	CIMG_05599	hypothetical protein			2.98129388831223e-08	0.0047134903	0.0039698784	0.0082856756	5.18979329231805e-11	0.0169765675	1.21076370849237e-06	0.0007122019	8.71800558373238e-10	5.46240590635029e-09	7.85788862325465e-05	0.0231035464	0.0153525138	0.0001038652	4.15950570982516e-06	0.8113017576	0.0437621761	0.0266997491	0.104341866	0.0716848706	4.67154582624481e-07	0.3888819473	0.5142992526	0.0001704762	9.94243235566156e-05	0.8252474386	0.551892268	0.9072639302	0.0001957458	0.5996934109	1.22310284380354e-10	0.6921573116	0.0723537664	0.0083390596	1.25220870467617e-12	0.1666228065	0.758479135	1.06252383690989e-05	8.14795361434714e-14	0.5234416204	0.2244291319	0.194950902	6.7485101746472e-07
D8B26_000062		class I chitin synthase	CIMG_05598	chitin synthase C			6.03582854306807e-09	1.99741095061218e-05	0.1421069676	0.1666015828	5.65803981639835e-14	0.0071600418	0.1118538154	0.8241523794	0.3395488031	0.7432716371	8.73474185960476e-14	1.38164187593801e-06	0.0071955111	0.5981850127	2.43878740761312e-18	0.003712659	0.040286029	0.0240442381	0.7765688247	0.0038386946	5.43881016001054e-16	2.83523152026092e-07	0.5074655022	0.4195143222	7.47920012102048e-17	0.0844980718	0.0002774264	0.0618311856	0.1290183046	0.5301152901	2.64393327526427e-14	0.0001264473	0.5482796228	0.0851802619	9.94068044128139e-13	0.6952994316	0.9831112417	0.0114368616	6.25891879185332e-13	3.1227270674673e-07	0.9252666073	0.7772014565	4.06187459118184e-16
D8B26_000063		FAD-dependent oxygenase	CIMG_05597	FAD-dependent oxygenase			1.12976988665592e-05	0.2755082209	6.14301737851573e-09	2.80611669835546e-11	7.96415660390417e-13	0.0183863656	0.1834865892	2.35700502439687e-15	0.0005248889	0.0031559346	0.2444370562	0.0001271056	0.0778876912	0.03367951	2.56317033775045e-11	0.1618278093	0.0125877798	0.077852124	1.00527760505115e-08	0.0001009578	0.0069687603	0.3085322547	0.0209429581	0.0436191295	7.11983294006061e-09	0.0027654563	0.0373680526	0.0018715861	0.0924084239	0.0003114704	1.89949773726277e-07	6.77095694186709e-06	0.1075867011	7.92255302576167e-06	1.08206609542853e-05	0.0001244728	0.5811633196	0.0096615465	0.0001220657	0.001735406	0.8404405037	1.33176031162554e-08	2.5744764791074e-09
D8B26_000064		conserved hypothetical protein	CIMG_11576	hypothetical protein	HISTO_LG.Contig392.Fgenesh_histo.146.final_new	hypothetical protein	0.0741882536	0.0001968572	0.0034245092	0.0194066974	2.14040830035601e-11	0.0002526954	0.9256300158	4.97523011484809e-08	0.2764923113	1.15522817748004e-08	0.0024787259	7.0905368581555e-05	0.7283790648	0.0020606434	6.73858943454688e-12	0.0001709577	0.872479013	0.4003718879	1.18765857250094e-07	0.9387472954	0.0841300071	0.0048730284	0.7755297469	0.0001841824	3.1709998118524e-11	0.0002486042	0.3193097237	0.0003835084	0.0344441918	8.38711824393486e-08	1.5444891064515e-08	0.0444944109	0.2814431262	5.09419707892674e-12	3.63773174989854e-10	0.7857896689	0.3885346923	2.39074027596648e-06	4.20851672112964e-08	0.0536917787	0.9948745226	1.58474568737049e-05	1.29550693011288e-10
D8B26_000065		phosphotyrosine protein phosphatase	CIMG_11575	phosphotyrosine protein phosphatase	HISTO_ZU.Contig65.fgenesh_plus.104.final_new	phosphotyrosine protein phosphatase	1.55047080693004e-06	0.3645360297	0.0367322114	0.000240513	0.0056742219	0.0017445102	5.12539680523692e-05	0.0113245772	0.289544408	0.0012083853	0.8013875743	0.0074521097	0.8814722728	0.6985512412	0.012579875	5.01015648117089e-05	4.56252792336939e-09	0.7004759342	0.1488347389	0.054664222	0.4988993965	2.6173587561851e-05	0.8956197578	0.097934037	0.0033467246	0.0506993349	2.98894606011089e-08	0.0011287615	0.0393547237	5.01401552824731e-08	3.62588037618168e-06	0.0006977646	0.0954994928	1.66382751131549e-05	7.88282727728326e-09	7.72720485659223e-05	0.1664277378	0.0025771314	1.56553647126848e-05	0.0001853379	0.807765562	0.9085541215	0.0685485621
D8B26_000066		ubiquinone biosynthesis protein Coq7	CIMG_05595	ubiquinone biosynthesis protein Coq7	HISTO_ZU.Contig65-snap.146.final_new		0.0003760239	0.1829986838	0.376782733	0.4138384024	0.1345235019	0.1166934213	0.0021923649	0.0049643821	0.0373565181	0.2397457289	0.1870193216	0.1375751646	0.264345958	0.0552302065	0.7563098806	0.0180949909	0.0001187928	0.7921551478	0.0706586245	0.1796694565	0.1219815684	0.1863513272	0.9146757791	2.24154534792512e-06	0.9540462184	7.09620738111563e-05	0.0045587304	0.1776830615	0.0005643491	3.63085647050526e-05	0.001086681	0.0748427625	0.8884636917	5.56509481349446e-07	0.0022575924	0.116927778	0.9743395022	2.30607226235228e-07	0.0038440265	0.4282747385	0.2483149645	0.0382193101	0.0370979367
D8B26_000067		conserved hypothetical protein	CIMG_05594	RNA polymerase-associated protein RTF1	HISTO_ZU.Contig65.fgenesh_plus.105.final_new	RNA polymerase II transcription elongation factor Rtf1p	0.0004486539	0.0705839401	0.9630181542	0.1645801377	2.62974187585477e-07	0.3445876314	0.459375469	0.1762045501	0.0113308905	0.2597735378	4.56241155504108e-10	0.0007560965	0.2537567442	0.009347509	2.99050576037569e-05	0.7188131385	0.000158804	0.1698762074	0.0002538851	0.3210582908	5.28845312960632e-11	0.0012093898	0.0674462271	0.9284305984	1.0528414126244e-09	0.5866962239	0.0001588767	0.2426302008	0.682738308	0.7674931385	1.7083409397328e-10	5.14328294815212e-05	0.3670093448	0.0766406365	2.69185562576408e-08	0.0090146552	0.8934700524	0.5408652923	2.31449941952606e-07	0.0001614169	0.9822638901	0.6098412068	1.24638194521231e-08
D8B26_000068		conserved hypothetical protein	CIMG_05593	mediator for replication checkpoint protein 1	HISTO_ZU.Contig65.eannot.2053.final_new	MRC1-like domain-containing protein	1.80828455831438e-07	0.2365317071	0.748365185	2.22895244009903e-09	7.21509229575731e-09	0.1370378741	0.0045348063	0.8917497285	0.0706653105	0.002134438	4.11563203761369e-09	0.2251778679	0.2486640639	0.139270098	2.25274148689871e-07	0.5610969421	0.5973404759	0.0021152973	0.0308740867	0.0042110637	0.0011503721	0.6358845549	0.978061127	0.517312455	1.30970618796375e-07	0.7017838586	0.9658677137	0.0048958764	5.39547226847197e-09	5.35891261390289e-09	0.485576678	0.2652033949	0.0027709402	1.08287345759262e-13	0.0128244799	0.0639515683	0.5394004418	8.40011579317835e-10	0.1902713841	0.0844387042	0.852398864	0.3234234275	5.99827717146807e-08
D8B26_000069		conserved hypothetical protein	CIMG_05592	hypothetical protein			0.7551817968	0.1512001996	0.7979586818	0.0163078789	0.3590208051	0.7399800295	0.0490122443	0.1434797406	0.0374117729	0.3500177966	0.6715991241	0.0043531393	0.4996463061	0.3468118066	0.1295025793	0.7033921979	0.0135636331	0.9316068464	0.1061619067	0.032216315	0.7936631976	0.0036982633	0.5126857322	0.0358991743	0.6357535617	0.3192372925	0.0654508316	0.1771992801	0.0033416139	0.0003934676	0.043934474	0.0073370189	0.0750497922	0.0077272684	0.8912743926	0.7717586168	0.3056274215	0.2159802992	0.0774510389	0.0854684339	0.3741071995	0.4745679719	0.0409195142
D8B26_000070		conserved hypothetical protein	CIMG_05591	hypothetical protein	HISTO_ZU.Contig65.eannot.2068.final_new	haloacid dehalogenase-like hydrolase	0.52499887	0.0588758386	0.9341245608	0.3549775304	0.011710812	0.0180992182	0.6439258164	0.2133130132	0.2645004259	0.2023688378	0.1784717595	0.0052289434	0.1445042761	0.7055483599	0.0002196438	0.9419437821	0.0067445087	0.0003913625	0.2135250002	0.0765707783	6.78711972383374e-06	0.0014261592	0.9728565346	0.938892143	0.0001317461	0.1057958383	0.1116141854	0.0067994062	0.0568974435	0.9506304998	0.016581314	0.5888170272	0.037834558	0.250228281	0.8044910325	0.3393944213	0.8832823401	0.3024834102	0.4704187232	0.0228280918	0.9789803489	0.4304107077	0.0003973231
D8B26_000071	SGD1	conserved hypothetical protein	CIMG_05590	nuclear protein	HISTO_ZU.Contig65.Fgenesh_Aspergillus.96.final_new	nuclear protein	0.0672128854	0.000803142	4.45423087681921e-05	8.52425791925554e-05	0.0070821817	0.0064510031	0.5466011393	0.2287042116	0.0094659916	0.0020017834	0.000118396	0.0040697674	0.9320740522	0.0007367885	0.0104312264	2.64397987705629e-06	0.0221882035	0.8779212256	0.3740358858	0.6654712321	0.001660473	0.1463985304	0.875110161	0.0169176414	0.0024934475	0.0078327051	0.2016212835	0.5286723168	0.0810427484	0.204682559	6.70106578999383e-06	0.2903855387	0.6293642007	0.3701619005	0.0001108145	0.0183383055	0.7834667439	0.2749853482	0.0013740583	0.5622912948	0.8708386911	0.8971111677	0.0303238586
D8B26_000072	SRP14	conserved hypothetical protein	CIMG_05589	signal recognition particle subunit SRP14	HISTO_ZU.Contig65.Fgenesh_histo.275.final_new	signal recognition particle 14kD protein	0.0002632468	0.0647162836	0.801441021	0.311970002	0.0106441	0.6710859094	0.0126373656	0.0002928515	4.6479923014628e-05	0.3819619099	5.06606284477203e-07	0.1533082869	0.1868649972	0.1751733593	0.2102769685	0.23594624	0.0064980509	0.0721719356	0.0665689696	0.0900220353	0.0039078159	0.0054222022	0.9670210589	0.9661612381	0.1517190801	0.2165070968	0.1468005888	0.3440397321	0.0001170381	0.0342905044	1.25098648530231e-05	7.79656735382983e-05	0.0846476065	0.0027347227	0.0045990911	0.0045487921	0.3247903982	0.0005841526	3.01512217194816e-05	0.0409769161	0.8653743442	0.27407831	0.4732001749
D8B26_000073		conserved hypothetical protein	CIMG_05588	hypothetical protein	HISTO_ZU.Contig65-snap.156.final_new	Inp1 superfamily domain-containing protein	0.9500437901	0.0003554178	0.0112689441	0.6618188514	0.2643944749	0.0046290179	0.4633497318	0.6737482478	0.3762092305	0.8244496345	0.1049895478	0.000159731	0.1346919307	0.2491791942	0.0085188077	0.016092787	0.1677993431	0.6686067664	0.7438004097	0.485064869	0.0565792982	0.0006581413	0.7103191563	0.1580686361	0.0465487822	0.1404311846	0.0570602104	0.0381523765	0.0116328351	0.0215149287	0.6719150446	0.0030106634	0.6584353166	0.0045605263	0.8741755303	0.7700618043	0.6881357933	0.384078725	0.2616588099	9.05593414699693e-06	0.7802949098	0.1843191188	0.010517969
D8B26_000074		MFS monosaccharide transporter	CIMG_13476	sugar porter (SP) family MFS transporter			0.0032329964	0.5304162287	0.1416102798	0.6308945536	0.0042331387	0.0440765061	0.1476439426	0.1386402337	0.6079070166	0.7846408758	0.1929365172	0.0559045437	0.6832022004	0.0285863094	0.0029113002	1.44128098021132e-07	3.65782022578662e-05	0.0001928007	2.9425166113959e-07	0.1071084977	0.0068949528	0.7557773387	0.9146454051	0.7223534514	0.0005746635	0.2413625268	0.380016364	0.8309338885	6.66923964766616e-11	1.31099813589784e-07	0.0009848903	0.41235661	0.1938331023	4.71134253921173e-06	0.0515486931	0.0084554447	0.7416092441	4.1581568662971e-05	0.0064316752	0.7104204137	0.8409532634	0.382555495	0.0181831132
D8B26_000075		methylated-DNA-protein-cysteine methyltransferase	CIMG_05586	methylated-DNA-[protein]-cysteine S-methyltransferase	HISTO_ZU.Contig65.eannot.2109.final_new	6-O-methylguanine DNA methyltransferase	1.17304671612607e-07	0.0008732823	0.2310415455	0.0072675687	0.0080916911	0.0793154013	7.09171512690429e-07	0.060676022	0.3545107313	0.0483490847	0.3321985701	0.033556077	1.2532520361342e-05	0.0053143667	3.1836302955063e-07	1.22220611505869e-06	0.0008828093	0.0866330048	0.0040391826	0.5069690514	0.0102229042	0.8148859393	0.855554776	0.6482517093	8.11819738482483e-08	7.38875071716278e-06	1.20507188251241e-05	0.2194911447	1.65654720750137e-08	0.2922646884	0.1086105471	5.51895015417197e-07	0.1191915224	0.0286275125	0.9840631432	2.89744957997308e-11	0.6677731287	0.2294208139	0.3375528667	0.0472524464	0.0023079236	0.1582611853	1.98407496702793e-11
D8B26_000076							0.0662551243	0.6389794253	0.8875510843	0.908371382	0.002559235	0.7131066919	0.945269848	0.7347515482	0.3489779741	0.0260432531	0.0025009354	0.5727424974	0.4778913872	0.6115328369	0.0446897377	0.8220202823	0.3807764537	0.0723666219	0.3771854899	0.08392717	0.4027348744	0.9249004877	0.3485875506	0.2270051063	0.0004956455	0.7766210126	0.6718648881	0.8887104702	0.0126540967	0.1865289722	0.2217518114	0.712213662	0.95582466	0.2234193516	0.2033128025	0.7329004567	0.7329502202	0.0306511611	0.6774079136	0.4035851259	0.8547117987	0.9973512497	0.0055381294
D8B26_000077		carbonic anhydrase	CIMG_05585	hypothetical protein			0.2462940651	0.3032132065	0.4560510459	0.9814620128	0.0023236394	0.4712946717	0.7940507007	6.29681263356144e-18	7.13202095076289e-19	1.20075949283964e-13	8.33280064636135e-18	0.1015132219	0.7977031096	0.9707209069	0.0062669173	0.0107209643	0.2985754458	0.0718813485	5.13369678494068e-14	1.58613871118084e-16	2.22724583676087e-15	0.101660724	0.9764307973	0.9732735266	0.0037906465	0.1623928847	0.8899693722	5.69829567057606e-05	1.16332609834647e-21	1.00343704157488e-20	3.0592082994231e-20	0.6829710217	0.1717546597	2.10537386303184e-20	2.63740029998834e-18	0.5133224831	0.9088650525	4.1465857995706e-22	8.82580262491913e-19	7.8244341282969e-05	0.0496277408	0.7016659293	1.6182909114351e-06
D8B26_000078		predicted protein	CIMG_11572	hypothetical protein			0.2260411326	0.8987233743	0.7848292367	0.8579810036	0.2215287343	0.0043636702	0.0037998496	0.1025817411	0.2574556817	0.638802321	0.7115455447	0.1163985797	0.0209838339	0.5578849057	0.3462212053	0.5233410207	0.0185866057	0.0339169011	0.0902949771	0.1039369153	0.0100099904	0.0141200591	0.3466926033	0.1296793049	0.6383684174	0.1316271941	0.0001002998	0.0740556464	8.42885434087633e-08	0.0150980923	5.43277534929369e-06	3.60481371848044e-05	0.2059597886	0.4357065421	0.0004683253	3.51957150067122e-06	0.1229581723	0.0300670979	0.1141321195	0.0864508145	0.0572718157	0.0859718414	0.0264790741
D8B26_000079		ankyrin repeat and SAM domain-containing protein 6	CIMG_05582	hypothetical protein			9.39813661167293e-10	6.72150964177441e-06	0.1116178065	0.3664765512	0.2289592567	0.0164605787	4.61527262704582e-10	0.0011132474	4.63603691891711e-05	3.29933524433602e-05	2.64688194952373e-05	6.84369960135836e-05	0.0520283671	0.6665532183	0.0023193041	0.0012026054	3.94356991991804e-10	0.1628212149	0.7247914007	0.0366848165	0.0252531861	1.76790088873109e-11	0.0531008849	0.1468811101	0.503021093	0.8061472267	5.10552484010968e-11	0.0823658055	0.8109835458	0.3126605685	0.6668512073	3.0597226350246e-09	0.4601140771	0.592084772	0.1807790404	1.59986535856235e-11	0.9481946514	0.0825344604	0.2834717419	1.10693938478028e-10	0.9354436215	0.4166978592	0.3754139484
D8B26_000080		CCR4-NOT transcription complex			HISTO_ZU.Contig65.eannot.2048.final_new	CCR4-NOT transcription complex	0.0437649009	0.0008856989	0.693711044	0.0913434348	0.4178340182	0.3557586588	0.0171225645	0.9615153209	0.5690540757	0.4157032838	0.3713175322	4.91219303066973e-08	0.0001423624	0.3432632681	2.71922819920514e-06	0.9722910418	3.74703692797371e-08	0.11121322	0.0634091082	0.3619934006	0.0097556562	4.9247150491578e-06	0.2802178099	0.6468805119	0.0010093577	0.6420896544	4.34554413270972e-05	0.2101408092	0.0421079522	0.4022812234	0.2111527753	2.41212021753561e-06	0.0980895785	0.0003768033	0.4748228838	0.0031716721	0.9487152168	0.2293639501	0.6795664364	1.70601871837232e-06	0.9708507472	0.7217536496	0.0014443208
D8B26_000081		D-tyrosyl-tRNA(Tyr) deacylase	CIMG_05580	D-tyrosyl-tRNA(Tyr) deacylase	HISTO_ZU.Contig65.eannot.2108.final_new	D-tyrosyl-tRNA(Tyr) deacylase	0.4999690297	0.0002247454	0.0912641473	0.1752771536	0.096578966	0.7452413118	0.0005324587	0.9169666815	0.2454195382	0.0892475999	0.0738174468	4.98124334287149e-07	0.0191109901	0.2110704924	0.0002963254	0.2869698518	1.62610492788639e-05	0.0686522649	0.9014300731	0.7827833193	0.0007651896	7.46912523952777e-07	0.8198612167	0.109550277	0.0011827976	0.3617723203	1.46208546283829e-05	0.0289512816	0.0254231876	0.0027834834	0.1491844319	2.41845523182784e-06	0.7178858752	6.34720702341105e-05	0.3465452007	0.0143799316	0.9383249804	0.2696200006	0.5086868025	0.0009541373	0.9357218418	0.7815489623	0.0043196696
D8B26_000082	CYP7	peptidyl-prolyl cis-trans isomerase	CIMG_05579	peptidyl-prolyl cis-trans isomerase	HISTO_ZU.Contig65.eannot.2107.final_new	peptidyl-prolyl cis-trans isomerase D	4.13167476486147e-12	0.0676114578	0.6236337711	0.1909095065	3.38061212696018e-08	9.07139879076664e-05	0.0131027737	0.0527756472	0.0084853555	3.04865899473055e-07	8.09529843537291e-12	5.68514452791997e-06	0.0054326163	0.5368612729	0.0010222609	0.008763234	0.0526253062	0.0747616897	0.0048595971	0.7100401336	3.49106237539065e-08	1.30473579895623e-09	0.5150748204	0.0179321836	1.97106187868495e-05	2.63491879239311e-09	0.8821334445	0.1210300039	0.9972186547	3.70073936834641e-05	1.89637158754266e-05	4.47457210842497e-05	0.0038996491	0.0006285579	0.2253454189	0.3608659179	0.0281966877	0.0010593594	5.58993835782578e-05	1.25184602839711e-05	0.7202747968	0.5763597027	0.0012665863
D8B26_000083		formamidase	CIMG_05578	formamidase	HISTO_ZU.Contig65.Fgenesh_histo.105.final_new	formamidase	8.91208115757434e-09	1.45242958196247e-08	0.0450755633	0.0190958317	0.6297124458	0.263446004	8.80061656936129e-11	1.04737782612585e-07	2.39701362485925e-05	1.20446352922637e-05	9.64031689877249e-05	9.49777642328544e-08	1.04154532889893e-07	0.0079270374	4.10411292888754e-05	3.93106533921888e-08	0.5289567806	1.26417430379251e-05	1.47969213551723e-05	0.4178759365	1.14815341749982e-10	0.0004863174	0.0263587889	1.09600894701981e-13	0.03093745	2.89268623760853e-06	0.0985185034	3.30099869280957e-05	7.13664254226866e-18	3.33760652907141e-11	5.30550007107921e-16	4.30267514576134e-08	0.9549419077	6.35111378181429e-17	1.05541207924314e-15	3.28074422599103e-07	0.9952843054	3.83949274937397e-17	9.04965639011273e-16	0.0254071489	0.3145680872	0.1474308158	0.0005842629
D8B26_000084							0.0004608285	0.062465797	0.9557287409	0.8590945207	0.0344509446	0.6860760463	0.1352804731	0.1824732011	0.0797913783	0.8260264272	0.4625250295	0.5062140468	0.4393252458	0.5845275195	0.0109954576	0.095051993	0.2784834122	0.3919639294	0.5197888491	0.0080627608	0.1037777051	0.0678681435	0.9391048951	0.0020750426	0.0047565352	0.2327567618	0.5827044532	0.1007842506	0.2234304055	0.4629067805	0.0002472646	0.0448151383	0.0036154694	0.405422968	1.30405749714456e-07	0.7209682549	0.1261379133	0.2307976971	3.0373267508134e-05	0.2859388262	0.8661359023	0.7595996205	0.0020748784
D8B26_000085		hypothetical protein	CIMG_05576	hypothetical protein			0.2730338618	5.44961990434138e-09	0.835174878	0.0003307885	1.5050674836424e-07	0.8270870082	3.34847744589087e-10	0.4904416785	0.2203381533	0.0074109276	5.50757941865303e-06	1.05139016365973e-13	0.093753055	0.0314971471	9.30176076300669e-10	0.3058451957	6.86656331751164e-13	0.0709426412	9.85279048323969e-05	3.53327006795889e-06	0.0242332279	1.05250338448953e-11	0.8646100467	0.562558983	6.08157670512329e-10	0.5293094696	1.31275361258227e-10	0.2050076685	0.0035149741	0.009991933	3.42535638915028e-05	2.58537595828348e-12	0.3579196498	1.34711082297478e-05	0.0022261146	5.38078247925697e-08	0.9656882273	0.1144567377	0.003867197	2.57780254756052e-13	0.9475721418	0.5999785381	4.97923174650508e-08
D8B26_000086		carboxymethylenebutenolidase	CIMG_05574	carboxymethylenebutenolidase			4.71600807249858e-05	2.00275434502447e-11	0.000474259	0.0002068653	3.8375604263201e-10	0.1189026428	4.47383559137936e-09	2.04533313161989e-05	0.4110923452	0.2079872915	0.0028579699	2.53823482854595e-17	0.161488666	0.1063746216	8.17613770468472e-08	0.0139416088	1.01494156606162e-13	0.4676449717	0.0007130996	0.0073647812	0.0594365152	5.347627306896e-17	0.2184048435	0.0016096176	5.70717323933137e-05	2.59064773905429e-07	2.86970713889348e-08	0.8533569214	0.0573711453	0.5775562631	0.0172507385	2.79519915618787e-05	0.4710931596	0.0871379705	0.1492554657	0.0004591297	0.1658470309	1.46003789188441e-06	0.0004702011	5.14772474451586e-14	0.8744924437	0.7395005494	2.09135075403038e-05
D8B26_000087		conserved hypothetical protein	CIMG_05573	hypothetical protein			0.0103407407	0.0053458818	0.0739450546	1.85839401785169e-10	0.0863847281	0.2035648883	2.73964877984422e-05	0.001466324	0.8852184959	0.8502825398	0.2058693168	0.9180013463	0.5070653474	0.1082673535	0.3222270489	0.0431046191	0.0235620149	0.9759732719	0.0587505396	0.1354189141	0.3068016362	0.276503451	0.1575440063	2.10580702983294e-06	0.4120487642	4.82076599779981e-06	0.000194055	1.51562905630183e-05	2.42410781469853e-08	1.45003360793791e-07	2.056805322636e-05	2.70085108740928e-08	0.7633944016	4.02642267067972e-11	0.0001080458	1.5886940635253e-06	0.610086342	1.3998234818106e-07	0.002910237	0.5546272588	0.0006884206	0.3353071443	0.0019287701
D8B26_000088		monoamine oxidase N	CIMG_05572	monoamine oxidase N	HISTO_DA.Contig93-snap.174.final_new	hypothetical protein	0.5871419621	6.48515900527387e-05	0.3137270099	0.2211361578	0.0002378786	0.167025831	0.0063556331	0.1501129198	0.0569501328	0.0291431808	5.93024185026024e-07	2.68817008154429e-05	0.989951865	0.2450487272	0.0002315004	0.0006370948	0.5107753082	0.0143422816	0.2747571884	0.3132987393	0.0191375368	0.0093688974	0.7867834396	0.9562184471	0.0017491969	0.7727040014	0.0253871268	0.1120957945	0.0118479741	0.0248885173	0.6460773814	0.0254824464	0.9864634386	0.0201211462	0.6741540703	0.2698413974	0.9784980721	0.19542336	0.7896776284	5.9010095524825e-06	0.8430479401	0.2674566825	0.0003709445
D8B26_000089		polyketide synthase	CIMG_05571	polyketide synthase			3.51628519831268e-08	0.001232583	0.0048275004	0.1407448609	0.0759792915	1.27156557595186e-07	0.0029560033	0.1707918171	8.49063083869166e-11	0.522376621	0.0068607242	5.16476840542878e-05	0.8545541262	0.2241719445	0.0720697499	0.3098921836	0.0013636964	0.7236483807	0.7110321605	0.1046075099	0.0417579295	0.0049999491	0.8585612253	0.0094786521	0.024850954	0.3449536098	0.0002286439	0.0248479144	0.0004347468	0.1126249476	6.79786220032616e-06	1.75196804330788e-05	0.0089240996	0.4969027562	0.012902861	0.6857618481	0.6701495217	2.55596568168954e-05	0.0011314469	5.31068151448179e-05	0.931465097	0.4204309974	0.0186102358
D8B26_000090		conserved hypothetical protein	CIMG_05570	FAD binding domain-containing protein	HISTO_GY.Contig460.Fgenesh_Aspergillus.93.final_new	hypothetical protein	0.0749794239	0.9701962038	0.0002938499	0.7815681813	0.0769195569	0.0510672949	0.0401235998	0.0025877652	0.2390519875	0.0322325441	0.2896443392	0.0003920557	0.9987445449	0.8307975171	0.1094377604	0.5201682739	0.0032766804	0.1465360972	0.482197758	0.7630482149	0.5518083842	4.4007535688265e-07	0.537681484	0.1449662182	0.0078418239	0.0006017669	0.0213609873	0.1732107608	0.8506871779	0.0298962062	0.0121768889	0.2092902289	0.3449990594	0.0196168617	0.1513951537	0.6188210931	0.408270806	1.70892946578754e-06	0.0052629598	0.002305954	0.8855313512	0.4689696217	0.0549453133
D8B26_000091							0.0430375158	0.1725257521	0.7775631612	0.0075622297	0.0001710021	0.0765023883	0.0013275028	0.3121667389	0.0082233696	0.3009776664	0.0033583543	0.0510095074	0.7895734653	0.9853079743	0.0001303564	0.0037596	5.95785551456588e-06	0.8881231965	0.2464281962	0.0003672729	0.0131931315	0.0011710635	0.9383570492	0.1133731612	0.0001511067	0.5807165956	0.0071669879	0.9947652842	0.1378001284	0.014857086	0.0045152373	0.0443194907	0.8546908554	0.1976578926	0.0029068018	3.28081910006334e-06	0.1699791297	8.07296227852264e-10	0.2023161639	0.1071689562	0.9081313749	0.6145279936	0.0001152477
D8B26_000092		citrinin biosynthesis oxydoreductase CtnB	CIMG_05565	citrinin biosynthesis oxydoreductase CtnB	HISTO_KF.Contig597.Fgenesh_histo.79.final_new	esterase/lipase superfamily domain-containing protein	3.48608383572903e-07	0.0091648785	1.01156935669021e-14	0.9505333424	6.99221731597541e-08	0.0389791865	0.6564659556	0.8220847178	3.09728109169443e-12	0.8510802552	7.51439833500694e-06	8.21118858489996e-06	0.81087808	4.82564002097783e-07	3.66157321242542e-05	5.49494061162506e-08	0.0893811447	0.1844997029	0.0783164826	8.34331569344047e-11	4.79487002395999e-06	1.30473579895623e-09	0.3538498582	0.0406812229	0.0007850058	8.34436219542189e-10	0.657516507	0.1910853556	0.0322437587	3.89091935740154e-14	2.26583938909131e-06	0.0466791753	0.3952311835	4.78122759166541e-15	2.25870116963577e-07	0.5651289258	0.9149186367	1.93909345352468e-13	6.48579678780387e-08	1.49746151502086e-05	0.5663847736	0.0009759274	0.0817126496
D8B26_000093		delta-6 fatty acid desaturase	CIMG_05563	fatty acid desaturase			0.3548172377	0.1011769937	4.92509319314375e-11	0.0074656091	6.15043802906916e-05	0.7598979645	0.0367255832	0.9988391824	9.31918308766453e-08	0.0341241514	0.0014142195	0.0767591722	3.47884182235645e-10	0.7244399669	0.0189414093	0.5517891444	0.0142471701	0.412339419	4.58195346841527e-06	4.99530456492346e-07	0.0005616216	4.20355473168014e-07	0.6482485626	0.000211887	0.0019079833	0.0003731012	0.0373765737	0.2217020167	5.09484716919321e-11	1.02787905903307e-10	2.73275611083865e-07	0.0294435218	0.9972434109	3.62710696476025e-10	1.04574811226321e-06	0.014296182	0.9983731549	6.3768880248378e-11	4.77586154761046e-07	0.0001213362	0.6261373899	0.6576614707	0.0001526388
D8B26_000094		conserved hypothetical protein	CIMG_05561	hypothetical protein	HISTO_ZL.Contig1161c.fgenesh_plus.41.final_new	DUF2828 domain-containing protein	1.42165411346403e-25	4.71787399429174e-11	1.59929064689684e-28	0.0133054852	0.0051441813	0.8104138602	1.52521659968104e-10	1.60998042257247e-09	4.56555240221018e-21	2.20767288172717e-06	0.0049641292	8.24362435476784e-21	0.6962391471	8.96403747901301e-17	0.0417823147	1.73260781168302e-09	2.17484717297087e-27	0.4122237906	0.0006659731	0.0762621529	0.1112200531	2.04698709628589e-26	0.7410807538	2.49339640317082e-10	0.1368224983	0.003592195	1.15244855755254e-27	0.782963137	0.0006796136	0.2906434378	0.1366026521	7.07346600167706e-26	0.9263582637	2.04325103209376e-07	0.111983158	7.91109105111584e-30	0.9125447245	0.0019781118	0.2165193625	1.79548148350174e-28	0.9942345375	2.55256188541195e-05	0.2221051602
D8B26_000095		hypothetical protein	CIMG_05560	prp 5 CRoW domain-containing protein			8.15524416145974e-14	3.92186773683477e-08	2.79313149767802e-12	0.0504376976	0.9979779828	0.0479427265	2.8856734520656e-05	0.0222765474	5.64753274048267e-10	0.2869563341	0.0792675197	4.3409624312781e-11	0.0188461686	0.0026952921	0.070625648	0.610283943	1.7253718383213e-10	0.2038766148	0.1662423277	4.64399907160831e-05	0.8606802432	6.22307759027118e-11	0.5853085087	0.0120163568	0.0063607362	0.3714229549	2.03453291563645e-09	0.0415196853	0.9681489322	0.0002068102	0.0071850179	1.41500510370363e-11	0.9241776554	0.0087056096	0.0058959796	1.17116382966009e-14	0.9743395022	0.1093961548	0.0035947981	3.91491053561231e-15	0.9098054043	0.829230329	0.0043798235
D8B26_000096		conserved hypothetical protein			HISTO_GI.Contig363.eannot.1180.final_new		4.36593933408291e-09	0.867822957	0.1170398152	0.2386660369	7.2780870370153e-13	0.9093424789	0.9586430603	0.0373617821	0.001936082	0.0042377566	5.71736465787305e-09	0.3939836594	6.41767669043749e-05	0.0002368171	8.82872336645014e-06	0.0362850943	0.0052551198	0.000968382	0.0947664983	0.0006730618	0.0102731686	0.0064031623	0.185316972	0.843607284	2.70661645091339e-09	0.4088823904	0.0008676001	0.3198733249	0.0075203073	0.0758168342	7.28968020432951e-05	2.95384468911725e-05	0.3215997807	0.3535824985	7.61026971159247e-07	6.39666790642892e-05	0.6951337	0.1419739941	1.48251495636838e-08	1.04324652310208e-06	0.7588050887	0.000186939	6.43597334748811e-09
D8B26_000097		conserved hypothetical protein	CIMG_05558	hypothetical protein			1.54327557008275e-11	0.0002006576	1.11945771391813e-07	0.490369736	8.25395917583226e-16	4.52385462627357e-05	0.649933133	0.3198431016	0.8716290938	0.001561232	8.53900506681603e-14	0.0111532317	0.9626017908	6.82276573299947e-05	4.68631760450176e-15	5.20393394904304e-05	0.0694643978	0.8750254183	0.5662274289	0.4568417173	1.12618952258532e-11	0.2080565447	0.7740659913	0.4091866929	6.7179716726806e-17	0.4197237032	0.0303639014	0.1055315957	0.5021480835	0.5217014927	7.67320139495419e-18	0.0265898771	0.0694019465	0.1707694972	2.70567994563351e-14	7.0908181007959e-08	0.4417364878	0.000533633	9.19782372400219e-17	0.3773501645	0.9780284471	0.363854844	3.3425977487753e-14
D8B26_000098		alkaline serine protease	CIMG_05557	subtilisin-like protease			0.0992371518	7.39537444057403e-05	0.6276919706	0.3616770716	2.50979327744454e-08	0.7103578735	0.0001069409	0.5893680412	0.56018054	0.7613582677	1.36956146744457e-06	0.0001332847	4.0807805577888e-05	0.0001614677	0.0815922525	0.6908422891	0.0004748665	0.928289229	0.0048922211	0.9196630579	4.19343966249877e-05	0.3842650625	0.0732047173	0.2371819911	5.32953714567256e-05	0.0270939194	0.0016888853	0.336462813	0.9914930268	0.2864928393	5.15249539404873e-05	0.0001560106	0.8257451252	0.0355214654	0.0002287772	0.2010605137	0.5923437047	0.0465379867	2.53535945467139e-06	0.0801067384	0.8112391011	0.3317070363	3.39940611718841e-05
D8B26_000099		predicted protein					3.73769155279057e-11	0.0703466557	0.1450922527	0.4257179072	1.00291529310817e-20	0.9716821353	0.0574933793	0.0406955184	0.001554522	0.5795814397	2.67933491587225e-17	0.243799839	0.0958814166	0.5870160508	7.1683100949356e-15	1.10451627481963e-08	2.98918273078391e-07	0.0763133828	0.3808903578	7.76677471844887e-09	2.74898018187265e-12	0.0032721245	0.9454379312	1.91804368542111e-06	1.61756151917427e-16	0.0005470042	2.45722475755713e-08	0.9162993531	0.1851127348	2.56103452136349e-14	1.16693867973785e-17	4.35878852665697e-12	0.6042146103	1.21464726042004e-16	4.57114625934852e-16	1.22563354042231e-07	0.6067554957	2.57225304958483e-14	1.66041388150908e-17	6.50511753613165e-18	0.9761528205	1.71943288995752e-17	4.48503341990416e-13
D8B26_000100		conserved hypothetical protein	CIMG_05553	hypothetical protein			6.5508626575454e-12	0.526569621	1.26788642841626e-10	0.0815158178	1.73334431274264e-21	0.4221740364	0.8488106682	0.0030735131	1.70138954951277e-08	0.1050770383	2.07584912511804e-14	0.0004770363	1.50719566894908e-06	0.0304845806	5.69908428549954e-15	4.7515123158638e-05	0.3359882118	0.1445711963	0.000152869	2.02831939849006e-06	6.16660021204878e-12	0.4468477577	0.982893218	0.5202881904	1.62966869925302e-16	0.0009345965	0.0083363402	0.9214483205	1.86534715815026e-07	5.11192685383672e-12	5.44872893808249e-18	6.55616033835538e-08	0.1177862156	1.59897533743867e-14	2.29094087326082e-17	6.50403764957159e-05	0.2137819123	4.90129751706346e-13	7.12630987681148e-17	1.60542284501183e-06	0.9363342917	7.54144537609252e-08	1.42448138022558e-13
D8B26_000101		transmembrane protein UsgS	CIMG_05552	transmembrane protein UsgS	HISTO_ZU.Contig65.fgenesh_plus.117.final_new	transmembrane protein	0.0154436858	3.13112548652448e-11	0.926646904	0.0232007484	1.95995572148622e-07	0.950980195	1.60764025802362e-11	8.08963560440976e-05	5.18315077308898e-05	0.0382858866	4.32712007363921e-13	1.04755991723889e-08	0.5277210707	0.0112591401	2.62137550702804e-08	0.9398389201	1.37258796781681e-08	0.1107256065	0.2969950266	0.0005540861	3.18563730402972e-09	2.99446350820023e-09	0.9777564464	0.0238089197	1.09769059468556e-08	0.3322711991	8.23259734108345e-11	0.2187278134	0.0029745144	7.64883695796933e-05	1.37311298188292e-12	7.8084400054186e-10	0.4817859462	3.79085851769192e-08	1.26800784459169e-13	4.81895953820242e-14	0.901008035	0.0001861233	2.95621998401346e-14	5.69589249046886e-12	0.9334053391	0.8169579849	1.88967027925361e-07
D8B26_000102	LPD1	dihydrolipoamide dehydrogenase	CIMG_05551	dihydrolipoyl dehydrogenase	HISTO_ZU.Contig65.eannot.2106.final_new	dihydrolipoamide dehydrogenase	3.85572046634405e-07	4.6446055679973e-08	0.6510303297	0.1428366467	0.9647267179	0.9936748545	4.80319747137323e-08	0.0022682285	0.0003029951	0.0001737083	0.0008990073	6.4551960739691e-06	6.15644096695729e-06	3.44596063178648e-05	5.97313538687795e-07	2.21994585443432e-06	0.5589433844	4.80391605157847e-05	0.0082718845	0.045346852	6.99873993551746e-12	5.33884274644067e-05	0.2370925046	0.0383555293	3.11198785838615e-10	0.0252103423	0.0750781454	0.2592379948	0.0270366409	0.0230502816	2.43736286551168e-14	0.0213727847	0.3244249405	0.6495429478	5.76634528458502e-12	0.0355824641	0.4808554085	0.4336224635	3.74857814542129e-09	7.97917643798777e-05	0.5778623233	0.5535260315	1.70790954835766e-12
D8B26_000103		metallo-beta-lactamase superfamily protein	CIMG_05549	metallo-beta-lactamase superfamily protein			0.0002881643	0.6660356814	4.52059402862023e-09	3.90362555137092e-13	1.40945942068285e-13	0.6689225645	0.3263376144	0.0658827008	9.21998915206594e-06	3.25865358877396e-10	1.28690956608591e-11	1.62260562361462e-05	0.1656293882	5.16239935038575e-05	4.98651413171754e-15	8.5131132978531e-05	4.68687606148950e-12	0.1487734751	0.1271744593	0.1558137996	5.48903130557349e-13	1.44237111209481e-07	2.04527638200165e-05	0.0645798816	9.32597781788641e-10	0.4061554379	4.31899953041481e-06	0.2952312285	7.23220764916675e-06	0.0005771617	1.23374904136244e-14	0.0031486723	0.0058995598	0.010340704	2.96633048373967e-11	0.0010906744	0.0066835657	0.217792068	2.58006223628336e-07	0.0605330794	0.1779605482	0.8717066306	3.19881283252474e-06
D8B26_000104		YjgH family protein	CIMG_13473	YjgH family protein			5.58347364722947e-16	0.0001542858	2.33489748071587e-16	0.0185956452	0.0231117331	0.0078240505	1.99161640949286e-09	0.2095827991	3.48162929919617e-12	0.4436845986	0.0011020199	0.0267634944	1.49052248512789e-07	3.26711620650032e-09	0.0013846179	0.0053263315	1.04183268470612e-06	4.29905344950086e-08	0.6167919602	0.0029235197	0.0004365505	4.4834088464743e-05	0.0003413557	3.42983557700653e-13	0.5288027171	0.0100717985	1.28137024693943e-09	0.6001028498	2.82700448338277e-05	0.0191500619	0.0014910961	1.51840301113599e-14	0.0001873204	0.0002356326	0.4545688927	2.04637235030508e-20	0.4341236036	0.1023050527	0.5337674668	4.58533051910586e-13	0.836632779	6.18838182683784e-05	0.2298230738
D8B26_000105							1.36161492986371e-06	1.1282739190425e-09	7.17366408003326e-07	3.36502343717025e-07	0.0003024127	0.652708265	8.71870493140587e-09	0.0459557365	1.35363301866918e-09	1.30831866472028e-07	6.6678132245125e-08	3.28713093091635e-06	0.0027995797	1.51237375002655e-08	1.11013310874698e-09	0.0018441515	0.1046122159	0.004288932	0.0361263792	5.55913330697804e-06	1.28918564383744e-11	0.4295451378	0.6493337757	0.14174181	1.32496233822543e-11	0.0039984678	0.0288306392	0.2810139486	0.8250794484	2.78525599322726e-06	5.49058192881873e-12	0.0173416539	0.0410464828	0.0052939078	1.26330088770119e-07	0.7975879468	0.802653662	0.1842630161	5.33212105701934e-09	0.1340262258	0.9501180631	0.3774083222	1.69314604822983e-10
D8B26_000106		DNA-directed RNA polymerase subunit II RPB10	CIMG_05546	DNA-directed RNA polymerase I, II, and III subunit rpabc5	HISTO_ZU.Contig65.Fgenesh_Neurospora.86.final_new	DNA-directed RNA polymerase N/8 kDa subunit superfamily	0.0127402412	0.074786968	0.0003444927	0.009426148	1.37731759579555e-05	0.003230234	0.1735372561	0.4439961123	0.1448925768	0.0974378178	2.89087444274287e-07	0.0094614279	0.4757346958	0.0004491086	0.0002328328	0.0005952711	0.2676229847	0.88190314	0.0972205889	0.0796094047	8.28103837921295e-07	0.8632786695	0.9960618284	0.2367705076	0.0002395463	0.4925165146	0.5647973106	0.0546396403	5.10313620254407e-05	4.95406415866116e-06	8.55505140602978e-12	0.1858859502	0.4403894245	1.37955548917357e-07	6.93872758729589e-10	2.71937928096116e-05	0.9553309903	0.7163639834	2.15487001989268e-10	0.9833425779	0.9715705216	0.3201971294	0.0002289999
D8B26_000107		conserved hypothetical protein	CIMG_05544	hypothetical protein	HISTO_ZU.Contig65.Fgenesh_Aspergillus.161.final_new	hypothetical protein	3.12026113990731e-05	1.97730732548161e-06	0.4417938547	4.71242523753844e-07	0.8179240115	0.6696546401	1.17579394615503e-07	7.32038256651888e-05	0.0069093609	0.6161664617	0.00016218	1.81362079830158e-08	0.0596497485	0.9822561182	0.0921934085	0.8345060012	5.19823966548157e-09	0.0049743438	1.0238632572938e-05	2.35852303265951e-05	3.31199195390511e-08	0.0012150947	0.7213748636	0.0340957793	0.3396415882	0.1114011559	3.13091242078997e-06	0.0430433271	4.92672492180585e-05	1.05218295403933e-05	2.00890256126609e-06	3.70253806006377e-12	0.0086180238	0.0696107329	0.0416515244	1.0748335506297e-05	0.836091997	0.1515048224	0.1678629206	0.0001795165	0.8410145446	0.4651765453	0.8304177776
D8B26_000108	STL1	sugar transporter STL1	CIMG_05542	sugar porter (SP) family MFS transporter	HISTO_AL.Contig317.Fgenesh_Aspergillus.99.final_new	monosaccharide transporter	2.45275787904704e-21	0.0468228419	0.0008357963	1.6297964543268e-15	2.33740609572433e-21	0.6394511776	0.1210986549	0.0208947343	2.61338447149159e-08	0.0945274092	1.97769635177608e-17	0.9398023044	0.003884445	0.0060854871	2.44304090922568e-22	0.0120318593	0.0122375097	0.3050494218	3.83227618535432e-07	3.18256235340675e-07	1.14345559964792e-12	0.0046352835	0.8510943459	0.6005471008	9.19875447654687e-25	0.0862057101	1.81572658993413e-05	0.7239271226	9.59442125706923e-12	9.05376912121459e-06	2.6505312117629e-15	7.07477189903457e-05	0.1061451837	0.0003520359	1.79391049769859e-17	5.54535257040795e-12	0.5025184336	0.8667049602	7.06069822696607e-16	8.56816388888357e-06	0.3214415525	0.0001753233	8.2777653329373e-22
D8B26_000109		conserved hypothetical protein	CIMG_05541	hypothetical protein	HISTO_ZU.Contig65-snap.109.final_new	hypothetical protein	0.0289550368	0.1873006702	0.257227084	0.6400280495	0.0063437621	0.9438429159	0.1865572781	0.0175552443	0.2112210333	0.2074630721	7.96433604545265e-06	0.0420970391	0.033226586	0.0005195091	0.5847577736	0.1014628324	0.7686592744	0.3256494417	0.0101132768	0.3901943162	0.0020545431	0.7969627835	0.9577285689	0.2127841325	0.4743582213	0.8373041582	0.6140165569	0.1072077667	1.2865713478439e-06	0.0001090988	1.50315664778023e-07	0.1269847589	0.998155593	7.20653411714227e-06	7.58107603715024e-07	0.2506805644	0.9239313326	3.57722750846248e-05	8.36941895204688e-07	0.4637803131	0.8918289252	0.2630580872	0.8596964293
D8B26_000110		hypothetical protein					0.000989251	0.0238830794	0.1464378075	0.0001009757	7.59309838776476e-06	0.9656219038	0.0147967025	5.85735676091837e-10	6.74710507486032e-06	0.0001317578	1.78537438011109e-13	0.0092683353	0.3501410859	0.4768361168	1.11408354635304e-06	0.6335814581	0.0016300274	0.9753841997	1.21034541479315e-05	0.0011739146	1.77611258949883e-12	2.36127658974732e-08	0.2016340556	0.0024001842	2.27946397788296e-09	0.1380616041	7.31671619804534e-06	0.7706834246	1.3423939057919e-05	0.0097577662	4.0162772984119e-14	2.58563823506605e-08	0.0101339125	8.5701147171695e-05	1.54241640318801e-16	4.9397404692169e-09	0.994255494	8.47682525476472e-05	1.36427595976348e-16	9.58230256494103e-08	0.8135909905	0.0069102479	1.44649984711258e-07
D8B26_000111							2.34311734874316e-09	7.75025856786094e-06	0.0007143081	0.2949388631	0.9722478626	0.0172232378	1.93125504749144e-10	0.9227079844	0.6793350029	0.1707070021	0.9524564492	7.50833365192757e-09	0.8645439761	0.1542570254	0.8449364447	0.8618428841	2.09076222095732e-09	0.8457698416	0.9993313338	0.308118839	0.8674614764	2.11253460590906e-09	0.9442551837	0.356970028	0.9714541323	0.0714459597	2.37551766259785e-06	0.0963798218	0.0097970831	3.50244678386355e-07	0.0214552398	0.0570924174	0.3607675512	4.40039618772912e-11	0.2469203749	0.0002073528	0.5717948242	4.62619376913343e-11	0.0187972766	1.95240413507282e-06	0.9723786622	0.0103543893	0.9303513435
D8B26_000112							1.89872133170485e-06	0.0011338246	0.0060248554	0.4158466667	0.9771720446	0.0018978756	0.945269848	8.06460406022658e-06	0.045624947	0.3799352586	0.0003595549	1.8842795541115e-06	0.9755687316	0.5463539122	0.9974016685	3.83829145690886e-08	0.1654320144	0.3622535203	1.70086866986698e-05	0.053938566	4.82493837786315e-05	1.13719110270018e-06	0.9442551837	0.7541490976	0.8677997685	1.44157841162756e-07	0.4381216488	0.1606654572	0.0001600767	0.0003465834	0.0013169874	3.00097942108124e-07	0.1221822655	1.09975779628335e-09	1.32296669916417e-05	0.0119355783	0.8231401016	2.01540801225467e-05	7.78799950456608e-05	1.77338238333662e-06	0.995750726	0.4867203855	0.8998684992
D8B26_000113							0.0008403825	0.2340294864	0.006593179	0.038592423	0.792304722	0.0161980555	0.1879381102	0.0057164979	0.0049347934	0.1576371326	0.0183085665	0.0046200836	0.8734368375	0.7254795358	0.7044782206	0.0001398334	0.1869747819	0.4814296278	0.0111652696	0.1245299021	0.0042299277	0.0048346846	0.922226701	0.5234938306	0.8669581726	0.0014771358	0.6325255116	0.0217998286	0.572207519	0.0001387079	0.4877461004	0.0035886432	0.9513964173	2.35329496324524e-08	0.4453545848	0.0100752243	0.9345064105	1.05801769361516e-08	0.6443405823	0.0007985089	0.9243287986	0.9740206451	0.639577874
D8B26_000114		conserved hypothetical protein	CIMG_05537	hypothetical protein			0.0817308669	0.4858066207	0.0479984941	0.013927984	0.4943717053	0.2027589279	0.5373452651	3.7562093331831e-13	2.00559296403614e-06	1.34066360037881e-08	1.26747885361195e-08	0.406900184	0.1523594867	0.7343543475	0.5397993693	0.8876419714	0.513356575	0.2984155573	3.31274922493646e-06	2.0130536757338e-05	1.45485110936308e-06	0.21863645	0.7740659913	0.638791293	0.2158739769	0.6355946037	0.490993007	0.0012275102	0.0760147648	0.1088820204	0.007484727	0.2489437924	0.5200553604	0.6905327828	0.0012430209	0.9319101005	0.9031557367	0.1474666001	0.0032520216	0.9241091803	0.9528189605	0.5378559441	0.3638330057
D8B26_000115		2OG-Fe(2) oxygenase	CIMG_05536	oxidoreductase	HISTO_ZU.Contig65.eannot.2020.final_new	naringenin 3-dioxygenase, oxidoreductase	3.35259202042507e-11	2.49878718245752e-13	0.0006941522	0.0043850599	0.0158143495	2.28083584204463e-09	0.0442612801	0.0213367973	0.2146813691	0.5891176322	5.56847722412139e-06	4.18167336201657e-12	0.4066687252	0.1213892982	0.1238431034	2.40790739314733e-11	0.9490329928	0.0502287255	0.3590624332	1.04734557753373e-06	0.0141122617	1.00088663452e-11	0.6913070542	0.6298113894	0.4621591011	4.66000119261513e-09	0.2152258716	0.4504477492	0.3746488291	7.71739816086614e-07	0.0969588853	0.031262229	0.2337316591	4.85377454083192e-08	0.8432503116	0.0039846229	0.9872047892	3.07786972777747e-06	0.7908251764	6.03124279114649e-12	0.7471981552	0.7937897502	0.8383692834
D8B26_000116		conserved hypothetical protein	CIMG_05535	hypothetical protein	HISTO_ZU.Contig65.eannot.2082.final_new	integral membrane protein	1.68044061238488e-10	0.0151747959	3.69040938073557e-05	2.43400875224284e-05	1.01970228726329e-14	5.57621472001821e-07	0.0017941777	0.1789222054	0.0045405265	0.7358561188	3.90397029221392e-12	1.01008528387247e-05	0.3409131703	0.0424448502	1.48371056456479e-15	0.7755990168	2.46950837563648e-06	0.0034981758	0.24623946	0.4150272372	6.13275304550047e-14	5.42535881647238e-06	0.2707069826	0.5377010275	6.34720745366025e-19	0.2173560761	4.53509573697821e-08	0.1026194681	0.0113048306	2.81244774643193e-05	1.7305646119399e-15	0.0001076837	0.0029089176	5.46411069435807e-07	1.27358463201596e-09	1.15528977110118e-10	0.8990852907	1.12649522862576e-12	1.4222084481463e-10	0.0565439636	0.1236739611	0.003458325	2.37186595886524e-12
D8B26_000117		DNA primase	CIMG_05534	DNA primase small subunit	HISTO_ZU.Contig65.genewise.88.final_new	DNA primase	4.86326553083664e-10	2.37629919126333e-08	0.0272803024	0.424897601	0.3294167059	0.056116735	3.96212784335668e-12	0.5214240525	0.6687717247	0.1347220263	0.8004866442	3.98844865117827e-07	0.2758272402	0.0656800612	0.8843883019	0.0690936888	1.77049826940312e-10	0.0019219922	0.0003624895	0.0003387476	0.0003869456	1.11763063731117e-12	0.6703252694	0.6735526491	0.508675988	0.6041026571	1.30021270583406e-11	0.2282567769	5.74690719004669e-07	8.23943117208477e-07	6.1755838112722e-08	3.38159636589253e-09	0.8829748935	5.35027428900278e-10	4.47752690228871e-08	1.36678453008749e-17	0.9598388277	0.0076339312	1.19498443061918e-08	7.3520831821895e-07	0.9941873097	0.0142119242	0.5272838732
D8B26_000118		regulatory protein suaprga1	CIMG_05533	regulatory protein suaprga1	HISTO_ZU.Contig65.eannot.2083.final_new	regulatory protein SUAPRGA1	1.01784923528954e-14	1.54262725392899e-12	0.0083709135	0.0001103707	8.58655600609399e-05	0.3617591052	8.82689696043943e-11	0.5208421506	0.0160599533	1.83703695031151e-06	2.85975563259882e-06	2.96130913989725e-05	0.1232204006	0.8937466824	7.14331633099609e-08	0.0339695158	4.35298451547817e-09	0.3240825683	0.8534258648	0.011327478	3.50007427052578e-08	0.1475843885	0.5972944377	4.3494924169558e-05	1.22202714960592e-09	2.1236119174103e-10	2.463050546004e-08	0.7917158769	0.7086868295	0.0108832353	7.16684931847911e-09	3.02822267800294e-13	0.3416290132	5.83947674032869e-05	1.63558100610258e-06	1.28237405345851e-12	0.9991940897	0.0002460538	1.77653397685881e-06	0.017789488	0.2898170748	0.2883841776	7.05642281717367e-13
D8B26_000119		mitochondrial import inner membrane translocase subunit TIM17	CIMG_05532	mitochondrial import inner membrane translocase subunit tim-17			9.44437653549655e-09	0.0372096577	1.95804686436566e-05	0.0003402347	2.38430763133944e-13	0.0125941868	0.6270590376	0.874558809	0.0422341967	0.0143176618	9.72563499014598e-14	0.0550771772	0.0408068307	0.0371989093	1.04984393490113e-09	0.1175687125	0.8325856432	0.2243313196	0.5003751363	0.2564072396	7.34449837277435e-10	0.107045883	0.621734402	0.7492227863	1.51895759816718e-11	0.1421101755	0.9655401864	0.6812762685	0.6641158979	0.1064214053	2.40699214408972e-12	0.0107540849	0.2820230282	0.0034114769	8.04813053109232e-10	0.0129868779	0.6164800121	0.3714652169	6.27134434549368e-12	0.0887187576	0.6578893704	0.6099358671	3.91489549661172e-12
D8B26_000120							0.1660107256	0.6042673333	0.0509428214	0.7578004767	0.6890195052	0.9087859991	0.4790461667	0.0020917624	0.5179901172	0.494115773	0.0043647318	0.7315541957	0.5199297832	0.8774894459	0.3393451912	0.0004482044	0.0011355743	0.514898713	0.3874606867	0.0200344659	0.0814735511	0.0001857278	0.9046519163	1.05627028184793e-05	0.1992474343	0.2180972416	0.009324013	0.7593557218	0.674001402	0.0037651777	0.09566494	0.2135095835	0.5352043547	0.0297723111	0.3733651759	0.4379185727	0.9402623303	0.6927232995	0.232943732	0.0579444896	0.8163861603	0.0123746966	0.6627442091
D8B26_000121							0.7423119304	0.4750079828	0.1278815666	0.830574292	0.8572601502	0.4743655565	0.1123915027	0.0033757459	0.8305122068	0.2209407703	0.0279842287	0.9875209772	0.2245034554	0.1127658653	0.2102582022	4.09489856453971e-05	3.74686309768976e-05	0.0836037821	0.2682392391	0.0001478157	0.9622722222	0.0364274025	0.9646163714	0.0001040177	0.2231752143	0.7263973341	0.013327515	0.6751753794	0.4409737221	0.0001448813	0.6103059553	0.7878336691	0.8597839758	0.1090918629	0.469792755	0.9315522764	0.3734454217	0.8167065897	0.4821987294	0.4520007585	0.7379858724	0.1600223971	0.0584618897
D8B26_000122							0.0023213516	0.0364829504	0.3075618731	0.4539273349	0.745186245	0.2540346985	0.3530974623	0.0018099818	0.7455540064	0.5327412167	0.0061364549	0.0044954871	0.6688753481	0.8622589442	0.4881952428	3.25018076850401e-10	6.47435176591372e-07	0.2757780304	0.0021605744	0.0001239537	0.0004243204	0.0045123397	0.9005919135	2.8416209064675e-07	0.3054225087	0.0160173991	1.88070737545957e-06	0.2127020447	3.82611481944333e-07	0.0006307433	8.02291153016849e-07	0.000298182	0.0477930015	0.5747649534	5.28251318545309e-09	0.0001321115	0.4451435849	0.3413093654	1.41478412438925e-07	0.1178681163	0.8806458435	0.005095917	0.1606895637
D8B26_000123		conserved hypothetical protein					0.9506333952	0.0116103181	0.0066194519	0.9491933924	4.74433108053869e-07	0.9329262858	0.0077159333	0.0075639919	0.8262086991	0.1530272401	0.0045266586	0.1249092512	0.0001444457	0.914554285	0.1051390257	3.14010263069879e-07	1.24434424361224e-05	0.0070283696	0.088796271	0.0001361833	0.8023647398	4.49533201261413e-07	0.7699045482	1.27304569176111e-10	0.0193982315	0.284125038	2.64960329613993e-05	0.9276372358	0.0096831566	1.6642295269691e-05	0.8792203814	0.0555536902	0.2563521127	0.0010918855	0.2399356439	0.4842837322	0.9034473291	0.0115268224	0.0974889065	0.0051250303	0.4518882165	0.0050808692	0.6024166709
D8B26_000124		X-Pro dipeptidyl-peptidase	CIMG_05528	X-Pro dipeptidyl-peptidase			0.0858144084	6.23414965296921e-16	1.02483794723559e-18	0.0291637463	0.341055771	0.0053693299	9.67727716515742e-13	0.1944708082	2.34645974910173e-11	0.3852823321	0.7883562358	1.28411398569436e-08	0.9208735494	7.08641859098019e-08	0.3190856715	0.7516610946	3.6532705922395e-09	0.5649903741	0.0705672597	0.0002523829	0.3761384014	7.4688077954257e-06	0.8146823679	3.10196259937255e-06	0.1124932867	0.3343891536	0.000207728	0.8854355407	0.0014236021	0.3683035972	0.2073629794	0.1379693093	0.9376142087	0.0890498084	0.2678888678	0.0030810508	0.9687522773	0.9339597543	0.3453762612	0.2183753277	0.5131354085	0.6908944933	0.9380644216
D8B26_000125		small oligopeptide transporter	CIMG_05527	OPT family small oligopeptide transporter			0.0868975413	1.61615703843782e-23	2.84032851943458e-26	0.0003909447	0.1039003087	7.44539263564031e-22	0.0092003155	0.0001679608	0.2262289945	7.24441902844647e-08	0.0557022297	9.98968914440924e-08	0.0439288448	0.0002368171	0.7698192685	0.0014524809	0.0084270169	0.8779212256	0.2348265404	0.4436557334	0.1334030251	1.27660785951063e-08	0.8664555882	6.08835738772498e-05	0.4978475018	1.92192239017858e-05	0.0502312719	0.0203353019	3.09585627541304e-05	1.38457376471514e-05	1.98339792366379e-05	0.5408763917	0.7804604797	4.4915428731905e-11	5.58602098434724e-06	0.0212446875	0.4140645226	0.0003971698	0.0007512404	8.31926612393297e-05	0.9363342917	0.3962573938	0.3751515473
D8B26_000126		conserved hypothetical protein	CIMG_05526	translation machinery-associated protein 16	HISTO_ZU.Contig65.eannot.2084.final_new	translation machinery-associated protein	4.97111131235746e-06	2.04279627816395e-05	9.00748538030785e-08	0.0001044596	7.40247838286824e-09	0.0047508762	0.1095513377	0.436005304	0.0002896039	0.001166769	3.60874798196066e-10	0.0081228863	0.0115483902	0.1991168493	0.0001999331	0.9326461972	0.0111140322	0.0003536421	0.4876424227	0.7398804069	0.0069001104	0.7947523506	0.9769205188	0.3399452473	0.0002330718	0.1462356334	0.0704055629	0.0030954156	0.0051621421	0.0014963522	3.83789127491431e-09	0.0037414559	0.1666946779	0.0065259541	4.22577512132986e-06	0.418939865	0.8818418318	0.0801834652	3.26281243171138e-05	0.0964676064	0.8865361216	0.5672352676	0.000116379
D8B26_000127		exonuclease	CIMG_05525	exonuclease	HISTO_ZU.Contig65.Fgenesh_histo.62.final_new	exonuclease	0.0006243782	1.6457348857973e-05	0.2939558761	6.37939175273868e-10	6.19585050829927e-11	0.6750008372	1.76655680837211e-06	0.7658037414	0.8216964209	1.35318870343755e-06	1.28352203180473e-10	3.21944444041403e-08	0.9765363037	0.5852590764	7.63732294239467e-11	0.4521821734	1.72927643775813e-09	0.0018651176	0.0005155139	8.25802197503808e-06	2.03513067490784e-05	1.77810911544231e-06	0.5354875305	0.6572143855	6.93559628201076e-10	0.5010221526	1.43588811352143e-07	0.0004643488	2.67815951149672e-11	1.04506718922816e-12	0.1699800371	1.00591928543849e-05	0.0004177274	2.58077387331318e-13	0.0093319793	0.0766722857	0.6265859688	4.48309503289306e-10	0.1107831823	3.12167510715005e-06	0.9338303997	0.9727039469	7.81123189715685e-10
D8B26_000128		conserved hypothetical protein	CIMG_05523	hypothetical protein	HISTO_ZU.Contig65.eannot.2027.final_new	Fig1 superfamily domain-containing protein	0.1316096146	0.6056235345	1.11552220095131e-07	4.44121365911735e-12	1.38960142497269e-08	0.0442528034	0.1177832816	0.6070800506	0.0004292422	4.28463734205531e-14	7.27665930408707e-08	6.26032114209092e-10	0.0001132259	0.0702782595	3.4499515675178e-13	0.5660430806	5.40775652940619e-09	0.0269836905	6.14133467511626e-08	0.0001132199	0.0008692979	1.02413381823933e-11	0.5411450774	0.6884486637	4.69725513395144e-12	0.0078805152	8.30123634804501e-08	0.0838983525	5.51943711022459e-13	6.41865521056211e-09	0.0477270638	9.92291731547161e-06	0.223560522	1.2091973446362e-08	0.5027413901	0.1330361193	0.6265859688	7.69293030556265e-05	0.7999504394	3.09307418062618e-11	0.9909041991	0.9771444973	1.07205289415987e-11
D8B26_000129		conserved hypothetical protein	CIMG_05522	hypothetical protein	HISTO_ZU.Contig65.eannot.2085.final_new		2.56281048109542e-10	1.44214224828017e-09	0.0470501587	0.0003398037	0.0086328591	0.236904346	1.69347739026228e-07	0.9313392195	0.4174680065	0.0269951228	0.0053308594	0.000126104	0.0344087759	0.2620529612	3.1162902311922e-06	0.5144526966	0.0015944279	0.0673449628	0.9450820638	0.6516794412	1.30827208321538e-05	0.0172411312	0.9078749825	0.6211103336	8.66481606132847e-06	0.3262725203	0.0007097426	0.4175283615	0.5288416984	0.8567682553	0.0001151373	2.18063456254137e-07	0.0192054232	0.4450249733	0.2727765471	1.13362346591229e-08	0.9784980721	0.8762183553	0.2102519995	0.0055970228	0.9641134569	0.9762347777	1.4269487045199e-05
D8B26_000130		hypothetical protein	CIMG_05521	RING finger domain-containing protein	HISTO_ZU.Contig65.eannot.2028.final_new	RING finger domain-containing protein	0.0256736165	0.3958210143	0.1156530785	0.6002055471	0.9211901856	0.0833816054	0.005405857	0.9069608078	0.9381488087	0.1598389928	0.8150529073	0.9051574763	0.4750409445	0.0707332263	0.5362663915	0.3921777745	0.4176500411	2.81668662648442e-06	1.82140492576943e-05	0.0004137992	2.70573475545536e-06	0.6695624333	0.63730827	0.234454572	0.1266195991	0.1847469027	0.3462700709	0.0673640929	0.0721212782	0.0660279045	0.0015793508	0.6423920557	0.2539068546	0.9811061352	0.0628485046	0.0817476794	0.9495557478	0.1416340784	0.0326801064	0.21943661	0.8997220741	0.9311712348	0.3547190694
D8B26_000131	SLD2	hypothetical protein	CIMG_11562	hypothetical protein	HISTO_ZU.Contig65-snap.121.final_new	DNA replication regulator sld2	0.003149192	3.80456674965459e-08	0.4058524977	2.50998373195128e-05	2.18390664147096e-11	0.4899078964	2.29983908374741e-07	0.0083077058	0.0169457242	0.0111428363	1.25012318949474e-13	3.76371189072866e-10	0.0625691838	0.6929864749	7.2148992619611e-13	0.0060233885	3.86309172882525e-06	0.0099158547	0.0321212066	0.9110323302	2.35868626109061e-09	6.72439464755699e-08	0.3538498582	0.8796945812	1.1195852464252e-11	0.3792175816	1.84197993585664e-06	0.1147847686	0.0002843997	0.0116473429	5.54763384471593e-08	9.80630351845287e-07	0.012682873	4.99649138198079e-07	0.0001801597	0.0003709688	0.0968897131	0.4329851858	1.71753230482145e-07	1.47077966388707e-10	0.6329881353	0.0059157691	8.10512148955197e-10
D8B26_000132		sucrase/ferredoxin domain-containing protein	CIMG_11561	sucrase/ferredoxin domain-containing protein	HISTO_ZU.Contig65.Fgenesh_histo.74.final_new	sucrase/ferredoxin domain-containing protein	0.8008414281	0.4762640857	0.061030867	0.7649917351	0.5331301549	0.9327482939	0.5186873417	0.1590706145	0.7911416006	0.54598079	0.5094953651	0.2803744259	0.2635997764	0.3739676729	0.6817950719	0.4236169151	0.0491937647	0.4112041796	0.2859828665	0.6112666685	0.1297388272	0.0047936369	0.0078154468	0.7645399171	0.0005383463	0.0830325353	0.2455510481	0.0517771249	0.6614205036	0.0066123502	0.0001690249	0.1111872282	0.8867649778	0.0102121218	0.0001475126	0.3486630308	0.6811020353	0.0089819698	0.0012741065	0.0513239186	0.8653743442	0.5072460569	0.0045130075
D8B26_000133		conserved hypothetical protein	CIMG_05519	hypothetical protein	HISTO_ZU.Contig65-snap.124.final_new	C6 transcription factor	0.7209608735	0.4103140024	0.0107868175	0.0112356817	0.0406181006	0.000989335	0.0086699149	1.95637408633987e-05	0.0039554148	0.1722134592	3.34361733957846e-07	0.6348681768	0.6245468998	0.1331730285	0.1451288747	0.0685812516	0.1584516463	0.2728675143	0.0098292802	0.0250636376	0.0002201836	0.0164427435	0.6542428117	0.6025261747	0.0205007053	0.9409084993	0.022100632	0.0642228482	7.04613163339806e-07	5.92426648410214e-05	9.68861838338899e-09	0.0585814743	0.7258416459	5.01147173797649e-07	3.00641069395651e-09	7.56571371712329e-08	0.9154483923	0.1359729752	7.1867789197303e-10	0.1749889868	0.728543391	0.7545146479	0.2468222054
D8B26_000134	SMC4	nuclear condensin complex subunit Smc4	CIMG_05518	nuclear condensin complex subunit Smc4	HISTO_ZU.Contig65.eannot.2102.final_new	condensin subunit	8.76706624262289e-10	0.0031733355	4.63194214332971e-05	1.31490220692215e-15	3.0254437098187e-18	0.0004896033	2.8540333024048e-09	0.1983304496	0.4772373054	4.05753575275206e-12	4.31013142070443e-17	7.43571417320369e-08	0.0001312768	0.0094328014	4.25456026484961e-14	0.2576721114	9.13327260160965e-06	2.03864855338852e-05	0.0186057768	0.0003460075	3.13380081275857e-10	2.40677650072373e-05	0.6262656379	0.049847672	4.22288357470541e-13	0.3682948576	0.0008179909	0.0017844351	9.99115488118835e-08	1.67790119307522e-09	3.38058960008389e-06	0.0034253343	0.864615129	3.46583628946448e-09	9.32196111650896e-06	0.6433171319	0.9361514911	0.0005853853	2.1105763862524e-05	2.51477175976653e-07	0.2019127777	0.4476006549	3.95385311292151e-15
D8B26_000135		conserved hypothetical protein	CIMG_05517	hypothetical protein	HISTO_ZU.Contig65.fgenesh_plus.91.final_new	hypothetical protein	0.0003973418	0.00014486	0.97251408	0.5623942981	1.35380439839597e-10	0.0166604584	0.1607279445	0.0012095501	0.4537682362	0.3959204338	2.87005808496032e-05	0.0004659412	0.0342259548	0.0898025945	4.60947007837293e-07	0.3696808089	0.0110903399	0.0074491924	0.0001952018	1.38258171870097e-05	0.2744135034	0.7422707904	0.9779362132	0.0461008997	3.28657845048754e-07	0.2250109383	0.3501937735	0.3060542644	6.36228405253336e-08	2.73411356622443e-06	0.9750349526	0.7343899469	0.6067770009	1.1634836643507e-06	0.4871140801	0.3843678756	0.9154483923	0.0007631084	0.755726958	0.2463995076	0.0424386884	0.0307335538	0.0269228447
D8B26_000136		conserved hypothetical protein	CIMG_05516	CCCH zinc finger domain-containing protein			0.0017606036	0.1686832659	0.3079200589	0.6031164877	0.0001295572	0.8685564362	0.0914195619	0.0048136199	7.66431414730682e-05	0.0731546228	0.2794726643	0.1509177092	4.81077573711698e-05	2.59848667758293e-06	0.7556764079	0.2876097131	0.0086056448	0.8179285349	0.1385650188	7.01107403218769e-05	0.2166066357	0.3447694822	0.0108367562	0.8459543845	0.0055613289	0.0808580193	0.4108034669	0.9002096625	0.2524119332	0.0066805633	0.0985971452	0.5220533329	0.2174760228	6.13371082193972e-05	0.8688372828	0.367822234	0.9672827762	0.0058360348	0.9865316921	0.4776296556	0.9909041991	0.9800013893	0.012151646
D8B26_000137	RPS20	40S ribosomal protein S20			HISTO_ZU.Contig65.eannot.2104.final_new	40S ribosomal protein S20	0.1919712408	1.49651768818313e-14	0.264650203	0.1530085204	3.96750735877238e-10	0.0260215346	1.89625557450589e-10	3.3987144154336e-05	0.0013129383	2.61372980633736e-05	0.0091223343	8.18414527030201e-13	0.0013343566	0.0006253353	0.000341332	9.41515951800824e-06	0.0002362903	0.6813547814	0.1504833002	0.7673412713	0.0341826438	0.2120202161	0.8418774789	0.0045614555	0.0020477734	0.0007985337	4.22250437368413e-06	0.0187187058	0.0005232581	0.0001074161	0.5258568397	0.0008481875	0.1688216095	2.51981501333115e-05	0.014026851	0.0403005625	0.5683312627	0.034284827	0.2870732128	0.0005345457	0.2193238491	0.2884367052	0.4177589919
D8B26_000138		conserved hypothetical protein	CIMG_05514	CUE domain-containing protein	HISTO_ZU.Contig65.Fgenesh_histo.87.final_new	hypothetical protein	0.2516940337	1.24174701598544e-09	0.0121972525	0.0979855793	0.000626764	2.19303725976805e-07	0.1219895988	3.45213513673389e-07	0.0569630869	0.0557862775	0.1126796691	1.6715781364007e-10	0.8296975229	0.0020923582	0.0015924691	5.22281242292539e-11	0.7179494113	0.1640718431	0.0075650901	0.1289445582	0.9301458956	0.0045188697	0.978061127	0.1163027691	0.0014427009	0.0545641435	0.386815323	0.7010499018	0.002664682	0.2786683815	0.5214774996	0.0002115415	0.1066604337	0.0001171857	0.3075354237	0.8148866294	0.9843366089	0.9372920637	0.2502100394	4.07494463968142e-05	0.4926168189	0.3583195463	0.1217253297
D8B26_000139		fatty acid desaturase	CIMG_05513	fatty acid desaturase	HISTO_ZU.Contig65.fgenesh_plus.139.final_new	fatty acid desaturase	0.0001879949	0.9508122916	0.0681242535	0.3591700733	0.0295562487	0.6748975524	0.5772315388	2.44529386166185e-09	5.30769280514337e-07	1.22884046531903e-06	7.23763296254889e-12	0.9358078685	0.6039548029	0.175930046	0.0067993018	0.1454175271	0.1357538344	0.1306184678	4.26114711194959e-11	3.64668263013725e-11	3.06179916588005e-14	0.307107922	0.6293268192	0.2777982653	0.0553705012	0.2872015791	0.0274848396	1.81334600142346e-15	0.0141459226	0.0157168615	0.7759456268	0.0279165883	0.0522289672	6.3407745361394e-06	0.0156961287	0.0008972161	0.808172386	1.23786608701712e-05	0.0018221644	0.0125971274	0.9877508762	0.960782965	0.0895301703
D8B26_000140		phosphoglucomutase	CIMG_05512	phosphoglucomutase	HISTO_ZU.Contig65.fgenesh_plus.95.final_new		0.0434362614	0.1801506905	0.3316341857	4.55649617754595e-06	0.0114324008	0.0003022152	6.19097205444769e-07	0.0298585903	4.94516534944e-10	2.71492710974995e-08	0.765726812	0.0624038536	0.9594059676	0.1382573035	0.0142289283	0.098888721	0.0003569834	0.2148337207	0.001141067	1.19460964389447e-08	0.2930733178	0.5549542289	0.4003467577	0.730545505	0.283044694	0.0782024028	0.2277007569	0.0001310247	0.017202956	0.951352165	0.0007153419	0.6995207871	0.4564240375	0.8636922763	0.0155811745	0.0548206337	0.3190119003	8.01228339251354e-05	4.64296067892608e-05	0.0206668491	0.5676160355	0.0281282679	0.0206079344
D8B26_000141		conserved hypothetical protein	CIMG_05511	hypothetical protein	HISTO_ER.Contig17.genewise.69.final_new	hypothetical protein	0.0354995729	0.2670519877	0.2663745924	0.0485391326	0.8209132381	0.8880178726	0.1700111118	5.77702259191606e-05	0.0163288416	0.0048989572	0.0022448893	0.0211560426	1.40077755300421e-05	0.3631085467	0.0008302018	0.1957027373	0.3119138278	1.02320712312073e-09	2.71441307399863e-10	3.46422637800718e-10	1.24690030311129e-10	1.06006772341152e-09	0.3508205374	1.95257299194389e-08	2.9133639896358e-05	6.87497326411115e-08	0.0279327022	3.31248759938888e-12	0.0010055189	0.0108401744	0.016629751	0.2379447523	0.4784102929	0.0285066497	0.1037815124	0.474603931	0.7314318309	0.3324431539	0.3863634118	0.000229693	0.4956258303	0.922628302	2.50961439876129e-06
D8B26_000142							0.0099090255	0.5154181225	0.3629638932	0.6278295473	3.17041219346843e-05	0.3912838395	0.0919562934	2.26623881470852e-05	3.51591280640026e-05	0.3771575792	3.49480534206684e-11	0.0179947605	0.0495641088	0.0099106937	0.0113241501	0.0383099894	0.8381939123	0.2911281629	3.15329786111062e-05	0.0001547801	1.76009699856246e-08	1.19353023672309e-05	0.3708885583	0.0003512878	0.0001584676	0.0005429706	0.306518214	0.7536255163	0.0009623721	0.0019124978	8.77040929131057e-09	0.1320076593	0.3129306281	7.26933277734117e-05	2.40843500310439e-10	3.16158919572439e-07	0.9034473291	0.8333854517	5.76528661204935e-11	3.7955956095859e-06	0.8410145446	0.0084411577	5.91123942127023e-05
D8B26_000143							0.0060649574	0.9947446679	0.0939434991	0.2912534154	1.41236917382216e-05	0.05396372	0.0400059485	3.65552720240043e-05	0.0013460597	0.6235193007	5.82665049685395e-10	0.6610719624	0.0003000736	0.1872691901	0.2607411455	0.0260505847	0.0618546203	0.6410962381	1.67429090797744e-07	0.0187944941	1.85004207557816e-08	0.9894908456	0.6845995033	0.27541988	0.0503922052	0.5963657694	0.5746958095	0.2952047682	6.51183934852434e-07	0.0052073346	1.01702165914475e-07	0.6162024042	0.682304028	0.0003485518	3.2201834011982e-08	1.85572670447049e-05	0.6371258822	0.7213456896	1.78491767147977e-09	0.0436441641	0.9354432155	0.4069946735	0.0436772887
D8B26_000144		conserved hypothetical protein	CIMG_05509	hypothetical protein	HISTO_ZU.Contig65.fgenesh_plus.68.final_new	C6 zinc finger domain-containing protein	2.95897569115003e-09	0.2052810528	0.8809283854	0.8162064661	1.53427703173552e-09	0.6962785922	0.3853997808	0.1553711769	0.0972834181	0.5562869021	1.64701268182486e-06	0.874768002	0.5609516405	0.5094736476	1.70709811497631e-09	0.3623688901	0.2346107113	0.2472751335	0.75404251	0.0579811692	9.1685264886722e-07	0.0583239948	0.2370019888	0.0001028566	2.31201692897519e-07	0.3774623697	0.3617894579	0.3906786312	0.9272617806	0.0016872205	1.67158028485442e-07	0.8409734505	0.0224714658	9.72183391230625e-06	0.0024593651	0.1830207781	0.8025600812	0.0025498677	0.0001885284	0.4239773831	0.9769173369	0.0051358593	9.94554917900253e-06
D8B26_000145	RTA1	conserved hypothetical protein	CIMG_11559	RTA1 domain-containing protein	HISTO_ZU.Contig65.Fgenesh_histo.157.final_new	7-aminocholesterol resistance protein RTA1	0.2799563577	0.2443041509	0.0331421657	0.0007606671	0.0296899935	0.5431330529	0.0526545145	0.0959155091	0.9062937012	0.5997025739	0.5434254258	0.2391338916	0.4137347264	0.0063872257	0.0067838527	2.13897826120847e-09	1.11724595923069e-10	0.8764322539	0.0977457143	7.13001944638474e-07	0.4745721755	1.42029466437303e-06	0.2526069279	0.0008009425	0.1756370956	8.59519156088625e-06	2.89771186342249e-12	0.0008463419	5.8271161397456e-06	1.64849348562075e-05	3.95542742561227e-06	6.50425304730388e-14	0.0806618978	4.45230752718206e-05	2.73343345728658e-08	9.49269594786655e-13	0.5213364344	4.11535953492235e-05	7.52069562809229e-07	5.83217051951879e-06	0.7094647469	0.0024321237	0.8140435276
D8B26_000146	VPS66	vacuolar protein sorting protein Vps66	CIMG_05505	vacuolar protein sorting protein Vps66	HISTO_DA.Contig93.Fgenesh_histo.211.final_new	vacuolar protein sorting protein Vps66	0.0898800765	3.47305629262342e-10	9.8096686550728e-05	4.07621855614201e-07	4.23951219659855e-13	0.4002406289	6.91465327581836e-12	0.0509771395	9.55285651093331e-07	0.0001368917	1.08940591163205e-15	1.80009947529967e-09	0.9312110583	8.47218137071907e-06	3.1554286674377e-13	3.74649827933248e-08	9.25279699104424e-18	0.021845002	0.4996611298	0.0373822654	2.5642742410968e-11	1.25696236298656e-12	0.9367778634	0.0072249847	1.40158558334276e-13	1.35117066391829e-08	4.14188849780131e-20	0.006996991	0.0221973254	0.1629206485	3.06243502136874e-16	8.6961564076236e-20	0.4332783794	0.9793404606	3.81503352988589e-17	1.54160503640076e-22	0.3372695811	5.93250363790885e-06	2.76488133923371e-15	6.49830553847545e-19	0.7570982597	0.0037906881	1.02336219515644e-11
D8B26_000147		high-affinity glucose transporter	CIMG_05504	sugar porter (SP) family MFS transporter	HISTO_DA.Contig93.Fgenesh_histo.243.final_new	MFS quinate transporter	0.2004940958	0.2206345603	0.0226066047	0.5012961215	0.0146929296	0.0184052371	0.1830974374	0.5718708259	0.2703470873	0.1404032439	0.1126672045	0.3933736684	0.0567110858	0.9793221341	0.6578531964	0.3170615404	0.816701116	0.7175039075	0.1851444605	0.7481743493	0.0728359984	0.0701042	0.5106463003	0.049847672	0.1008780481	0.1764849491	0.7365982027	0.8874309069	0.7541205318	0.3939378736	0.04841563	0.7930484458	0.7282022253	0.781382069	0.1608309234	0.9013702007	0.8391844816	0.4349624257	0.4237713861	0.2466297643	0.3727155441	0.7769344206	0.8851063789
D8B26_000148		conserved hypothetical protein	CIMG_05503	hypothetical protein	HISTO_DA.Contig93.Fgenesh_histo.248.final_new		0.1558802144	0.0787192983	0.1179404036	0.6678733913	8.88536532307535e-08	0.0162054436	2.81078542881715e-05	0.963837767	0.2215726368	0.3705768971	5.31751235566805e-06	1.08292995711015e-05	0.3166218364	0.0166954204	0.0001296767	0.7059680184	3.95649201960725e-05	0.0444392728	0.1887559899	0.0017478188	0.0369396539	0.0007900813	0.842919422	0.1293516317	0.000151333	0.6257526829	0.0001371801	0.0096690622	8.06762178518499e-07	2.11801183340959e-08	0.4249353048	0.010819148	0.1740063811	6.13780806446366e-09	0.028370302	0.699945289	0.3335619005	0.0010317405	0.5022724563	0.0165918559	0.9940962841	0.8029618043	0.0017805609
D8B26_000149		kinesin motor protein	CIMG_05502	kinesin motor domain-containing protein	HISTO_DA.Contig93-snap.311.final_new	kinesin motor domain-containing protein	0.8316745838	4.78652889273615e-05	5.5378848665486e-06	1.43664774351757e-11	1.3321701915377e-10	1.24621962946573e-05	3.30107739223271e-11	0.8804456479	0.923519742	8.06977947330872e-13	1.80464699364985e-10	1.98860962073729e-11	0.0006153359	0.0003475831	1.66147358794189e-06	0.2695925404	4.28357594247006e-10	0.0017085554	0.6083064448	0.008202262	3.62614193374468e-05	2.90773545287981e-06	0.9936579052	0.5876779041	1.12097051481039e-06	0.008393418	1.46818664308576e-09	0.00362118	9.34245602213947e-06	6.02988508542474e-09	0.0552806677	4.66397806559098e-07	0.4287560131	7.53836879454003e-07	0.3102406007	0.0003623598	7.2601314087522e-06	0.0019545418	7.81069734021558e-07	1.37342638763521e-07	0.9310739809	0.6497534961	7.99296626435774e-06
D8B26_000150		cytochrome P450 67	CIMG_05501	benzoate 4-monooxygenase cytochrome P450			0.0421610477	0.0115837601	0.0122677914	0.0455474833	0.0042817966	0.7169181068	0.0021299252	0.1683937574	0.0927131346	0.7678252169	0.0003669303	0.0977932583	0.9024131354	0.1379780294	0.0201587521	0.1308901297	0.9722640941	0.2187223807	0.9479758672	0.9831253545	0.0542671064	0.0192158758	0.9777564464	0.0247138893	0.0162265282	0.0538881969	0.7545180716	0.8707086463	0.815332484	0.9282844069	0.0084040938	0.5237195785	0.0025689808	0.0191597863	0.5957720177	0.1235236897	2.96706673114403e-17	1.28360880243643e-20	3.37911052145376e-15	0.9913818148	0.7644473426	0.5260066963	0.188218131
D8B26_000151		actin binding protein	CIMG_05499	actin-binding protein, variant	HISTO_DA.Contig93.Fgenesh_histo.254.final_new	coronin-like protein crn1	0.0025440936	6.52463014918891e-07	0.0562816851	0.4857204726	4.07651462154103e-14	0.1131063329	7.30634263099447e-10	0.0049991978	0.0015258247	0.3262907607	5.75036261147907e-18	6.61134523458544e-08	0.0003331636	0.0220878403	8.57368298239387e-09	0.9568726347	5.45457254361265e-08	0.0001307263	0.0381260228	0.8996259534	1.43194984258859e-11	0.0811510634	0.9979575682	0.087555596	7.10068024879283e-09	0.002630146	5.21306888452857e-06	0.2947733431	0.337540395	0.8079622891	2.76462011946321e-10	0.0013451006	0.8552005388	0.0879116155	1.31782607011878e-10	6.58202884765655e-07	0.3841879442	0.2952374296	7.3305943925361e-13	0.0015451496	0.8836794653	0.9486901258	1.55164196890162e-07
D8B26_000152	URA7	CTP synthase	CIMG_05498	CTP synthase	HISTO_ZU.Contig65.eannot.2121.final_new	CTP synthase	1.74882015132433e-05	1.32379358897409e-05	2.10262764632252e-10	5.76323740868994e-09	7.71655265557068e-11	0.0006390188	0.4355429057	0.7355277222	4.9540264856671e-05	4.7699492618985e-05	6.52215361435537e-12	0.1143418084	0.2328368224	1.21940786683019e-07	2.08554340072619e-13	0.0108809208	0.249997997	0.6889116626	0.2038013663	0.0795376348	9.02216859200788e-11	2.18768982065784e-05	0.9088983349	0.7665125263	8.82608634700746e-14	0.2680361268	0.0016660057	0.2210004499	0.0025731286	0.1339074892	3.83759115340509e-08	0.3184317631	0.0699874695	0.80481144	0.0003116168	0.0002572477	0.9501004905	1.58422740579753e-05	0.0009382613	4.33123005283421e-06	0.9590394353	0.8702918321	4.46907248902699e-13
D8B26_000152_1							0.1607292834	0.905555441	0.0191895611	0.0059832874	5.79883703707961e-05	0.6693724632	0.525023159	0.5927646507	0.0306811364	0.0404059004	8.01893061685902e-05	0.362138019	0.1500012283	0.0148127163	4.20255188593366e-05	0.5583027564	0.1092308012	0.0839629283	0.269984718	0.0112205796	9.57935786435043e-05	0.0132916871	0.8790227413	0.5091108526	6.08087642206016e-06	0.2352145675	0.0017465974	0.4187647265	0.4969057786	0.9917728869	1.18565907749773e-05	0.3112190585	0.1192109308	0.1795736632	0.0001984245	0.0044304887	0.5852265864	0.1001931728	0.0050659903	0.000211538	0.8854339411	0.5284130823	0.0001037245
D8B26_000153		conserved hypothetical protein	CIMG_05497	hypothetical protein	HISTO_DA.Contig93.Fgenesh_histo.261.final_new	hypothetical protein	0.0056205234	0.8441308365	0.3773837362	0.7749470213	0.1087382245	0.9407364873	0.764385589	0.3957021116	0.9500582586	0.8643385043	0.0079918271	0.7007494171	0.0124792733	0.3503395892	3.28972027093504e-05	0.8997543973	0.5764580711	0.0968042307	0.7052912037	0.2767542632	0.0001476201	0.2059809588	0.3495483762	0.1286060388	9.70986275541935e-08	0.5960806226	0.5256777881	0.1221423917	0.0018440951	0.44364437	0.0062343216	0.0781315094	0.8643327334	0.0965832947	0.0027371566	0.5692536763	0.6435970049	0.7522159679	0.0658265407	0.123636433	0.4468441412	0.034061098	9.61135971520705e-06
D8B26_000153_1							0.8912960807	4.15322020060325e-05	0.9746721923	0.0858386301	8.433058559592e-06	0.0026071317	2.16253639069708e-10	0.0024647491	0.9214213372	0.0981424405	1.18695684342679e-10	2.26283491523623e-06	0.0788096761	0.0183779275	0.0049681282	0.2062083099	1.47594889799315e-08	0.0006657798	0.4969747518	0.0064585065	0.0010052311	0.0248654495	0.7374817387	0.8099473953	0.0363199714	0.0001790847	3.79123357879528e-08	0.2148502095	0.997714516	4.30744679108862e-05	0.036830469	3.67787399499439e-05	0.4798843353	0.0009611807	0.2928059139	5.05338438925928e-07	0.8883218255	0.0002316187	0.1046527894	0.0009614799	0.0610557431	0.0001458935	0.3688618333
D8B26_000154	DPB3	DNA polymerase epsilon subunit C	CIMG_05496	CBF/NF-Y family transcription factor	HISTO_DA.Contig93.Fgenesh_histo.264.final_new	DNA polymerase epsilon subunit Dpb3	3.9226910802336e-23	0.0735389606	0.1020622806	0.0562935102	1.53651537527467e-23	0.0304634407	4.91712725601211e-05	2.48038196653554e-07	0.1166562665	0.1654964733	2.24962683820919e-29	2.29989159486331e-05	0.2752173928	8.70503033068349e-07	2.87569344745067e-22	0.6800618035	0.0001340792	0.8813130476	4.17285459364299e-08	0.0816406613	1.28830334755601e-26	0.0547354688	0.9867352417	0.0046197741	3.68720460430401e-22	0.0844466589	0.0002590167	0.0001766622	0.0247805526	0.0100037391	4.60680318879493e-25	0.0006693418	0.000949839	2.35456123863733e-08	8.34524261048894e-20	0.412822945	0.9192503702	0.0022820126	2.45472565851899e-20	0.0014067775	0.9501180631	8.03486773946527e-05	5.81657780922575e-21
D8B26_000156							0.0019797494	0.2087079975	0.5273350954	0.3236853909	3.00071877906335e-08	0.7379448815	0.0737432751	1.13526026484996e-06	1.4604940905769e-06	5.09925110908867e-08	3.94119869393394e-13	1.72686750029798e-05	0.194324122	0.1232898327	1.52093379150161e-08	0.9628589232	1.1463677633184e-05	0.0305261282	1.92896979598951e-06	9.65713974982737e-05	3.03706730270121e-12	0.0004887627	0.0482575369	0.0045992123	1.93704528282605e-05	0.1998543375	0.0278914944	0.0271654216	7.1299955856219e-09	6.35173351481158e-06	7.35676640569012e-14	0.1247828033	0.4615489074	5.72676873743492e-06	1.69049410426083e-12	0.0030087624	0.8942452791	1.20811819768921e-12	1.0367459088591e-12	0.1856289709	0.8288483409	0.3312812027	0.0017786023
D8B26_000157							3.90457503146569e-05	0.2032171133	0.0324348168	0.0013252138	5.47522485583031e-12	0.337489451	0.0140859362	1.33065930016815e-07	5.22361333932606e-09	1.20022787521866e-10	3.35180026559106e-18	1.469193959246e-05	0.4498951233	0.0642845595	4.35330811887748e-10	0.6099869748	1.36081222430072e-06	0.1434711221	1.41190749969758e-07	4.0539020804686e-05	5.14751162379742e-14	0.0081782081	0.0030767929	0.0008393708	0.0002797722	0.0472206315	0.5913519621	0.222928008	2.49818449966871e-15	6.86958408055025e-13	1.1295987361255e-19	0.8495284631	0.4615489074	6.26960689564716e-13	3.11712003834759e-18	0.0001830263	0.6943604065	1.91232747848622e-17	3.85125230555678e-18	0.1810254591	0.9160538653	0.5245414418	0.0002331393
D8B26_000158	ILV3	dihydroxy acid dehydratase	CIMG_05492	dihydroxy-acid dehydratase	HISTO_DA.Contig93.Fgenesh_histo.214.final_new	dihydroxy-acid dehydratase	4.47657743567791e-16	0.0213574938	0.0788681041	4.02258087301432e-06	1.33009624305865e-09	0.285629239	0.000506585	0.4067155356	0.1200168452	0.3814558233	2.93892912257174e-08	1.0421767759615e-05	0.1172269847	0.2116054465	5.16149833534577e-07	0.1081024527	0.0049954417	0.0001414773	0.0005854258	1.42954157547431e-08	0.1431040342	2.48669043934146e-17	0.7647509959	3.76534705853212e-06	6.5934008232572e-06	8.86404851521328e-08	1.40607182279362e-07	0.1121306313	0.2042877948	0.0271398502	0.0005877161	1.80449095005214e-09	0.5968269753	0.6848145414	5.03096506670524e-05	9.17237816267829e-12	0.6058512824	0.0441416722	6.90056781386948e-07	1.49442949384876e-11	0.7990792111	0.7778864557	0.0002233161
D8B26_000159		conserved hypothetical protein	CIMG_05491	hypothetical protein			0.1104407881	0.915121397	0.0030215478	0.0001238576	5.43821330569511e-05	0.0260779744	0.0235919493	1.62826161999755e-06	0.8133084843	0.3393456035	0.4906888124	0.0033813995	0.2609760546	0.3833832629	0.0009255374	0.0005344006	0.4697206039	0.448050965	0.0069511068	0.5285654523	0.8331104597	0.947260613	0.5431655881	0.2799426071	0.0075979761	0.245506	0.1933136306	0.1916800177	0.3000792762	0.1159799086	0.0539775095	0.3841960792	0.8248296936	0.4067849183	0.101610342	0.9535135797	0.8474638838	0.5796068741	0.0331114119	0.2048137516	0.6824018918	0.348449089	0.1121631586
D8B26_000160		protein kinase	CIMG_05489	CAMK protein kinase	HISTO_DA.Contig93.Fgenesh_Aspergillus.140.final_new	protein kinase	2.33047283145624e-09	1.1009730617124e-10	0.3620221251	0.5288316657	0.1076032411	0.0139314137	2.56160032553441e-06	0.0620203536	0.1060998922	0.5064883179	0.7500254926	2.45624305680135e-13	0.7323026631	0.418373151	0.2304028999	0.0400986393	9.74015734496558e-10	0.5389965061	0.5373228083	0.6862568027	0.693422157	3.74410774824884e-07	0.8237976738	0.0021230271	0.0816823046	0.4617810917	1.54120430645088e-08	0.0938773392	0.0010396464	0.397720863	0.1113316647	5.29703647975023e-11	0.3661861269	0.3022927217	0.7059101045	7.2943312537127e-06	0.8506157203	0.3010575032	0.3087650408	3.73182645465511e-11	0.8895873243	0.7666317089	0.2796799935
D8B26_000162	TIM23	mitochondrial import inner membrane translocase subunit tim23	CIMG_05487	mitochondrial import inner membrane translocase subunit	HISTO_DA.Contig93.eannot.2164.final_new	mitochondrial import inner membrane translocase subunit tim23	6.62564005341601e-17	2.83486236107023e-13	0.0002648193	1.12520901593813e-07	5.58955820546819e-09	0.4369785124	9.79439888118414e-15	0.8099934295	2.82782174336313e-06	3.06906704150814e-07	1.19134381698732e-09	2.51223355929121e-09	0.0598505558	0.0028871184	2.08368202778131e-12	0.3711450371	6.02556904634923e-11	0.7936520464	0.2807376197	0.0131263188	6.75430920898865e-09	0.7259421812	0.2048041637	0.1238279429	5.70214183063447e-16	3.10870376610153e-08	5.46841212323957e-09	0.9602966776	0.0014664462	0.0830125213	1.64095758983884e-10	4.45206702370726e-10	0.0036824008	0.3335682155	0.0001604079	3.990496463959e-07	0.5466474347	0.1346417655	8.75883482952336e-07	0.3835631941	0.6476042034	0.9738220843	2.14750648330615e-15
D8B26_000163		conserved hypothetical protein	CIMG_05486	HEAT repeat protein	HISTO_DA.Contig93-snap.305.final_new	HEAT repeat protein	2.51622454303188e-08	9.11597631569699e-06	0.0102836738	0.0816423262	3.37804433722761e-05	2.85765949986534e-06	0.6784768214	0.0001741649	0.1860285608	0.0322325441	3.64292000332821e-12	0.7549355245	3.75902274274422e-07	0.0001189494	4.46527573540156e-15	9.4340899551782e-08	1.24760287781416e-07	0.0092222313	0.2938148645	0.5446268406	3.07205064121986e-14	0.1678253975	0.8185373512	0.0841779634	5.15040387761158e-15	0.005390476	3.90573077755016e-05	0.0140278316	0.1696936599	0.0153651327	1.23540155883551e-12	0.0073183927	0.0365893167	0.0015163641	3.26835834256893e-08	0.0077628657	0.9878186843	0.0015454567	4.19631586991919e-08	0.4496608547	0.4150366757	0.6074937117	1.75613377350851e-10
D8B26_000164		predicted protein			HISTO_DA.Contig93-snap.306.final_new	HEAT repeat containing protein	0.921983575	0.3536179511	0.1555329578	0.0073746411	0.897168779	0.0025051803	0.0175467354	0.0035639339	0.5459716554	0.3181675516	0.0045777729	0.6776890004	0.4794173896	0.2081460478	0.450387969	0.0309455343	0.0598008464	0.2790594511	0.48666009	0.9347754618	0.1527833633	0.5259827737	0.6197235972	0.5506783324	0.9208907224	0.0059768265	0.0222076359	0.5589286045	0.0053367788	0.9315617873	0.0121209352	0.2295049361	0.9802170463	0.1633999406	0.0155270688	0.0005591098	0.7770799381	0.0973748106	0.0852954432	0.9177263136	0.8736191325	0.7595996205	0.694288665
D8B26_000165		sorting nexin-41	CIMG_05484	sorting nexin-41	HISTO_DA.Contig93.eannot.2109.final_new	sorting nexin-41	0.0001213079	0.0247511556	7.82908929168268e-07	4.23174533111983e-05	0.5510084951	0.1342512747	0.5418354611	0.0426047243	4.82861748748511e-08	0.0008322759	0.1030426709	0.0018863775	0.0156441454	0.000406487	0.0010277445	0.02095027	0.5317875348	0.0797489455	0.007586145	9.90390812708652e-05	0.7100807883	0.0290125365	0.537681484	0.0002810403	0.0351625668	0.0085757723	0.5730142186	0.2843779687	0.7365117418	0.1140107003	0.0877742621	0.3069440955	0.5728851515	0.7350605877	0.010979326	0.0002004518	0.8055141743	0.1301760617	0.0830425732	0.0223164495	0.9083618643	0.5215745851	0.0117147376
D8B26_000166	UBP12	ubiquitin C-terminal hydrolase	CIMG_05483	ubiquitin C-terminal hydrolase	HISTO_DA.Contig93.eannot.2110.final_new	ubiquitin specific peptidase	0.0002048599	0.0349748386	0.6472025304	0.2406172633	0.0269040754	0.3145297921	0.0012663888	0.6934418051	0.0380420077	0.1851693218	0.0056627364	0.8682738177	0.0018632548	0.1282046919	1.25973822611678e-07	0.9701733137	0.8348825378	0.0009702716	0.3421997874	0.0157134335	1.35788918659166e-08	0.0333651667	0.9607524172	0.9237742629	6.71821196453049e-08	0.4744021679	0.1990600852	0.4694876716	0.968304931	0.5026316269	5.43237862867819e-08	0.0617345785	0.0046686988	0.0016312407	0.0149112813	0.3172603138	0.6857415154	0.2223886966	0.184259836	0.0965413709	0.5861438077	0.4450380516	3.67171251257243e-05
D8B26_000167		conserved hypothetical protein	CIMG_05482	hypothetical protein	HISTO_GL.Contig59.Fgenesh_Neurospora.55.final_new	hypothetical protein	1.5478857431554e-05	8.77243515348362e-07	0.0243498642	0.960844053	1.15491839206334e-16	0.1415092887	4.28812465113695e-09	1.35850482092841e-06	0.0001074088	2.83198860163361e-06	1.487906221489e-11	7.28677752369614e-08	0.0116243503	0.4208245533	6.12657307290281e-13	0.4614100059	5.37724706981915e-07	0.0050247322	4.8517495501714e-06	7.02667508076283e-06	4.45944299485261e-05	0.4573790835	0.092811322	0.0016085932	5.35407684130824e-13	4.7375675828518e-05	2.89771332393404e-06	0.6050537342	0.0007618806	3.14060335637128e-05	9.81140450841053e-09	0.0011522299	0.8219437543	0.005333064	7.7026768752004e-08	0.0024881071	0.1300385737	0.9741689923	1.37884299035963e-11	0.0013792938	8.67636922962989e-05	0.000240479	0.000223866
D8B26_000168							0.4801343674	0.2353803515	0.9435787688	0.23612314	0.5518423384	0.4857788555	0.0375130326	0.458706253	0.9921110823	0.821885617	0.2129267132	0.1133782704	0.0039380656	0.0157917369	0.0909629548	0.6180664146	0.3048093743	0.3762695778	0.1108517658	0.9653531494	0.8969322709	0.3974120095	0.6448250136	0.4925687923	0.3284581596	0.0071253396	0.0472743554	0.1750428949	0.0031177299	0.6191311088	0.0674189722	0.1207960902	0.3338162845	0.9219273051	0.5419085222	0.0041709303	0.9731556757	0.2350788051	0.4225017181	0.3790805733	0.9579462013	0.4639762238	0.4819897462
D8B26_000169		hypothetical protein	CIMG_05478	TPR domain-containing protein	HISTO_DA.Contig93-snap.296.final_new		0.0097554717	2.51930568233521e-10	0.0949395456	0.0610595414	3.10640374948115e-11	0.0002621391	0.0003748275	0.0451601573	4.4490739719948e-05	0.0548378777	2.22480288339592e-14	5.3506686770457e-06	2.72521338060326e-06	4.15440109727197e-05	0.0017237358	2.07224961098202e-05	0.8602028339	0.0013811894	0.0013144696	0.0005716084	3.72952702709114e-08	0.0909909755	0.8789301185	0.456867581	0.0004419022	0.0354990371	0.6384499681	0.1135723708	0.1660205836	0.0073855881	5.55787702393086e-06	0.9883798144	0.8179740418	0.0511465781	2.01120783296952e-05	0.0063730712	0.2944354668	0.3754839811	3.9406535057235e-08	0.0008537283	0.9485550919	0.0686828414	0.0004883371
D8B26_000170		conserved hypothetical protein			HISTO_ZT.Contig1089.eannot.1543.final_new	serine/threonine protein kinase	0.0236730921	0.1095338688	0.1004562802	0.9354135574	0.0145552294	0.4797398421	0.3915583868	0.189135193	0.6642341645	0.3940337608	0.0008704721	0.000654243	0.002249148	0.6731089963	1.77847165958466e-05	0.4754345947	0.006706148	1.32697532930086e-05	0.0014811999	0.0005184345	8.70089328439611e-09	1.97414928826351e-05	0.7644117813	0.0333574644	6.97254917015857e-05	0.012539848	0.0376879828	4.96441958715715e-06	0.1801582158	0.3401130103	0.0011949635	0.0005059848	0.5365537529	0.0006648234	0.007342747	0.7289379258	0.9676700662	0.8968105322	0.0104338125	0.0078630592	0.8132842596	0.7228604794	1.77425812924426e-05
D8B26_000171		conserved hypothetical protein	CIMG_13242	hypothetical protein	HISTO_ZT.Contig1089.Fgenesh_histo.63.final_new	hypothetical protein	0.28326533	0.3392384677	0.3013470499	0.551027824	0.3755184127	0.0974491449	0.0064393883	0.6607899076	0.7958265429	0.8906108452	0.1997249263	0.9058562717	0.0463445676	0.7343507309	0.353458865	0.4202586037	0.4568662552	0.5412785027	0.2197094311	0.4270207264	0.6572996519	7.88663939330575e-08	0.955779305	3.46281309090982e-10	0.4170839011	7.06123699225242e-08	0.3041499142	0.6003148075	0.0335841532	0.1779574587	0.2224786656	0.5375383839	0.6603441081	0.2069605733	0.5569699121	0.0846582278	0.9154483923	0.5277628717	0.320402367	0.0048594216	0.7475213272	0.0353281488	0.1254084241
D8B26_000172		elongation factor 3			HISTO_DA.Contig93.eannot.2161.final_new	elongation factor	1.96592694749579e-07	0.1698745595	1.35409641393628e-06	4.08461208089502e-05	2.98392282765798e-14	0.1716677352	0.0036354083	0.0002877015	0.0056726767	0.9865583107	1.53638831710123e-07	0.992070861	0.8974416478	0.0004000605	3.22202853893653e-14	0.2233809243	0.179323775	0.0004281632	0.9144580551	1.0263493833401e-06	8.61694950593427e-15	0.7298505314	0.9295289312	0.0003923136	1.24441773361378e-13	0.0366421019	0.0092442006	0.3255155496	0.1493472094	1.2827888201833e-10	3.29136073912872e-16	0.0003599964	5.1519655026826e-07	0.0220573827	3.54260206574389e-05	0.7294366934	0.0453961111	0.0501480405	1.92511523324259e-10	0.006461604	0.9501180631	0.4045808809	2.16952042632463e-14
D8B26_000173		3-hydroxybutyrate dehydrogenase type 2	CIMG_05476	short chain dehydrogenase			0.0697142767	0.000235695	0.0070283691	0.5623194223	2.7573371824377e-06	0.0436486702	0.0616950549	5.27606053255143e-10	0.2117671162	0.0005888574	0.1614832745	5.08734331568919e-05	0.0373579995	0.8211211529	0.0111573905	0.0083205416	0.135978649	0.0781835019	3.69183657832939e-07	0.0084029713	0.0026166227	0.2842191919	0.9177350915	9.34527567491121e-08	0.0141353608	0.0959615537	0.5368367277	0.0167087883	0.000331789	0.5314723525	0.4568984788	0.0219689577	9.39271035639718e-05	0.5824780639	1.39606674948253e-05	0.1178533954	0.0014383925	0.0075175276	0.2534220826	3.09843863659959e-05	0.7868107838	0.4119374372	0.0044358312
D8B26_000174		hypothetical protein	CIMG_05475	hypothetical protein	HISTO_DA.Contig93.eannot.2085.final_new	DUF1275 domain-containing protein	0.6631237167	0.0611648583	0.9718197997	0.9615076585	0.0603476072	0.6086231202	0.0119931611	0.2283948742	0.5844253108	0.6863314108	0.0108201583	0.052173111	0.0002828547	0.0073664905	0.1351258886	0.4555960502	0.2286355314	0.1067584674	0.057514045	0.9354428095	0.498255196	0.4018641124	0.2874045024	0.7167955098	0.937391792	0.3268498302	0.0621225347	0.3158610215	0.0208992922	0.5790058572	0.0359934479	0.0248880257	0.7846812045	0.8853605158	0.1004730347	0.0136704548	0.9979677144	0.9389024866	0.0864971632	0.2191537868	0.9732146097	0.6428531185	0.9636757075
D8B26_000175		hypothetical protein	CIMG_05474	hypothetical protein			0.0091629693	0.7464643819	0.9507871284	0.1944388065	0.0027606616	0.0595615415	0.0922330797	0.8099934295	0.0913632039	0.0520776426	0.0057065392	0.7791551594	0.2978098045	0.2392319551	4.30766586740859e-05	0.5411535783	0.3127009855	0.0105572984	0.2350237551	0.0678638488	1.9166273721388e-07	0.0006494197	0.7626572429	0.3674592408	4.05721567661388e-06	0.0048757555	0.6565733557	0.5400630523	0.8941310271	0.1089522163	7.10426576010869e-06	0.1346678171	0.432193127	0.6754474141	0.0003940802	0.447097542	0.9598650549	0.9718715704	0.0009610975	0.788043645	0.618821035	0.6189635864	0.0003754374
D8B26_000176		start control protein cdc10	CIMG_05472	APSES transcription factor	HISTO_DA.Contig93.fgenesh_plus.119.final_new	APSES transcription factor	0.0001530757	0.9875393268	0.7949537725	0.4499855561	2.51507909892903e-05	0.4139319061	0.3692181822	0.485446242	0.1725646819	0.0771334315	0.0002988157	0.3189789404	0.0016440989	0.0827655088	0.1480870021	0.3285842943	0.0328885503	0.0495500229	0.9446313149	0.5259689746	0.2402496795	3.50304760645282e-05	0.7087572156	0.4781783981	0.4283222674	0.0635229904	0.018090791	0.3249714916	0.0287138968	0.4635901498	0.0082192849	0.0040405676	0.5332169582	0.6857272031	0.0595154754	0.1821971912	0.7574309107	0.6894781104	0.0084436908	8.24590189796393e-05	0.7409243608	0.3268725673	0.1158932082
D8B26_000177		conserved hypothetical protein	CIMG_05471	hypothetical protein	HISTO_DA.Contig93.Fgenesh_Aspergillus.87.final_new	hypothetical protein	0.0097541529	0.209553215	0.5258893495	0.0341974491	0.3728390788	0.0270942531	0.3172428382	0.1911439857	0.0641267716	0.0412733872	0.0403376809	0.0036322493	0.0004213462	0.0181814465	0.0144885628	0.9943333697	0.0032984887	0.6094001368	0.0007670554	0.2217460829	0.2402574303	6.21745528700910e-09	0.82007702	0.3924362615	0.0019201661	0.000431913	0.0029314816	0.7926764332	1.51620592610048e-07	0.0401153019	0.0724897012	0.0322172393	0.5482796228	0.0577879923	0.0143703914	0.1144678075	0.8874138417	0.072532794	0.0037344089	2.41426565852472e-08	0.9984274337	0.9872226207	0.0079061533
D8B26_000178		hypothetical protein	CIMG_05470	23S rRNA (-N6)-methyltransferase	HISTO_DA.Contig93.Fgenesh_Aspergillus.85.final_new	DUF890 domain-containing protein	0.600345253	0.6767382319	0.5803415158	0.8514788442	0.4572549454	0.060959424	0.1277964561	0.1013466448	0.0029929155	0.3845929441	0.4244633472	0.4916885095	0.0186508143	0.1951792955	0.1478053063	0.8808531149	0.3720451086	0.0021980084	0.009488821	0.0003077247	0.0001727577	0.0038732994	0.7823776376	0.8137167554	0.0407495169	0.0186812227	0.6170178709	0.4662816873	0.1587360033	0.0006051231	0.0012015099	0.4011879294	0.9822585705	0.0010624219	0.0014288082	0.9340481098	0.4451435849	0.0056959534	0.0570217714	0.0519831255	0.9294573045	0.8087797037	0.1207996221
D8B26_000179	PRS1	ribose phosphate diphosphokinase Prs1	CIMG_05468	ribose-phosphate diphosphokinase	HISTO_DA.Contig93.Fgenesh_histo.147.final_new	ribose-phosphate pyrophosphokinase 1	4.50776850318198e-07	0.1233658509	0.0003986838	0.0049427703	0.0002926909	5.08533022859922e-07	5.85720531085265e-05	0.0108405579	0.6739167736	0.0049604895	0.2867606089	0.0006449806	0.1266591521	0.0001482291	8.51428166204974e-07	2.51648486883268e-05	0.2742172975	0.1836645622	0.0264806662	0.0946437849	0.0146727918	0.0314459139	0.6683440674	0.0724505678	1.18203435100406e-08	0.0003224313	0.1081009287	0.8937871541	0.0008936599	0.2372989531	0.0031639255	0.0653522091	0.0044075911	1.37786720016143e-11	0.7498106761	0.1751604666	0.9784980721	5.31332986006852e-06	0.8621270308	0.0039447101	0.9205206217	0.0709617044	5.30006279547708e-08
D8B26_000179_1							1.88437944846676e-08	0.6476163839	0.000707479	0.0332855322	0.0051918647	0.2979174404	0.5418354611	4.67151796104651e-06	0.9611016026	0.0010312732	1.02798813797914e-10	0.6449533293	0.0241525374	0.025502533	1.6891214731769e-06	0.1957686437	0.0574908111	0.0599784072	0.0001995975	0.3429898724	3.74952259408878e-10	0.633795606	0.9940568675	0.2316213702	5.74092214602144e-07	0.0143230507	0.041022962	0.8147951253	2.46075579434704e-06	0.5395645802	5.86583699771204e-14	0.635887717	2.53490681958134e-06	0.0278212468	1.62387199681265e-05	5.88892782890852e-05	0.1518010027	4.39200698334942e-06	2.38940417874179e-09	0.797365299	0.8236657088	0.307775559	1.08575059722728e-06
D8B26_000180	MET8	siroheme synthase Met8	CIMG_05467	siroheme synthase domain-containing protein	HISTO_DA.Contig93.eannot.2159.final_new	siroheme biosynthesis protein MET8	0.4750452691	0.5065311629	0.066892094	0.1009462891	0.7069815475	0.7192047016	0.2479203676	0.659839282	0.0684334416	0.3112303379	0.9150478355	0.1376191534	0.0008227533	0.0018958163	0.0001444804	0.2818294899	0.0075918023	0.0001233366	0.785145331	0.0228816672	6.63835777689549e-05	7.85044470963261e-05	0.8740665137	0.3710782488	4.02053540523469e-05	0.0120608272	0.143896738	0.090393224	0.048003901	0.1074651862	0.0213137835	0.0026840167	0.4540275562	0.3641472909	0.1987118073	0.7982454059	0.8874138417	0.0641575866	0.4520550757	0.7131279331	0.8648030304	2.100205695664e-05	0.0004966016
D8B26_000181	MDH1	malate dehydrogenase	CIMG_05466	malate dehydrogenase, NAD-dependent	HISTO_DA.Contig93.eannot.2155.final_new	malate dehydrogenase	0.0059125369	1.54147577815939e-10	0.3858219684	0.1448310818	1.7407811429372e-07	5.67048678070393e-08	1.51599744196984e-20	0.678646406	1.84390876494348e-07	3.8749755029902e-05	1.02436988586739e-06	1.20085643730472e-10	3.47402716707896e-06	4.8458290466628e-05	0.8669435792	1.50490444338603e-07	3.45934976195515e-20	0.0315838317	0.0150338415	3.26746236903654e-11	0.0043720612	0.3913602102	0.694355015	0.3451200762	0.5148062748	2.54043097352572e-15	1.65676728169577e-17	0.8626621374	0.0007350224	2.00058055122697e-07	0.0028979875	2.90432426761833e-14	0.0416728479	1.72640001518094e-08	0.7035378462	1.21085265375712e-17	0.9979677144	4.82252290410941e-12	0.6903024167	0.0013005717	0.3934768364	0.009538866	0.0112114247
D8B26_000182		conserved hypothetical protein	CIMG_05465	hypothetical protein	HISTO_GL.Contig285.Fgenesh_Aspergillus.14.final_new	hypothetical protein	3.6225775684102e-05	0.6898600727	2.61141048005378e-13	0.1494617232	4.11091440365821e-06	0.3132540927	0.112597615	0.0005201639	4.74245546934077e-11	0.0900103461	0.0851976837	0.15506765	0.9435084268	3.68333987705018e-11	3.83143840824001e-06	0.9534400886	0.1287013009	0.2986464631	0.0623984566	3.13440486932246e-07	0.008765493	2.5253139109427e-07	0.5209510619	1.66837025748896e-06	5.60693284311376e-08	1.52727381030517e-05	0.2391073449	0.0396313243	0.4348839234	1.45226016670443e-12	7.59983500519569e-07	0.1868571112	0.4277867868	4.31311636192552e-12	2.59931014340449e-05	0.011032574	0.99042783	3.00407422630135e-12	1.87738231105234e-05	0.0028228697	0.9204855879	1.47617674351877e-11	7.31698909857078e-08
D8B26_000183	BOS1	hypothetical protein	CIMG_05464	membrin	HISTO_DA.Contig93.Fgenesh_Aspergillus.59.final_new	synaptobrevin	0.6001021089	0.3164984231	0.0653600612	0.1618695567	0.0005988403	0.0526648204	0.3331030451	0.9862695114	8.23311384363014e-05	0.7967535363	0.0005166757	0.0065584813	0.1996355672	0.3213435073	0.0262731052	0.188238504	0.1905130021	0.0144294993	0.0001932938	6.77641838577234e-05	1.08788695044677e-07	0.7204210136	0.8661321372	0.1266811452	0.0082799245	0.7108612312	0.4250202557	0.0018484425	0.8809969719	0.1658396341	0.0053563603	0.1463055111	0.0065623469	0.453702462	0.9220396617	0.9778884588	0.8612724463	0.8574157475	0.6721670287	0.0125083629	0.6578336174	0.2019210825	0.1820455214
D8B26_000184		conserved hypothetical protein	CIMG_05460	hypothetical protein	HISTO_DA.Contig93.Fgenesh_Aspergillus.62.final_new	hypothetical protein	2.25401788931063e-08	0.0044346312	0.0836869989	0.0036743761	1.8826214511438e-10	0.8005698294	0.0082100125	5.82286062515507e-05	1.48570301852578e-07	0.0001595922	0.0032352261	8.75183665302911e-07	0.0403108368	5.47043722357331e-08	1.0995721816975e-06	1.72001511589399e-05	0.5997045126	0.0621266582	7.14165785308147e-05	1.29485459055546e-07	0.4124940534	0.0771123806	0.9788516486	0.0074879783	1.79091506100142e-06	0.1370316557	0.8819619519	0.3053156455	0.0055297199	6.81603916913921e-05	0.0388606266	0.2693630973	0.9864701103	0.0039012902	0.0371352901	0.0044734282	0.5833699983	0.8994421985	0.0007608331	0.5269576085	0.6676620519	0.6346471364	3.47474084669935e-08
D8B26_000185	LAT1	pyruvate dehydrogenase complex	CIMG_05459	pyruvate dehydrogenase complex dihydrolipoamide acetyltransferase	HISTO_DA.Contig93.fgenesh_plus.176.final_new	dihydrolipoamide S-acetyltransferase	0.7435681294	0.0691045551	0.7696339217	0.0154268687	0.2792840141	0.0691792012	0.8879170346	0.8708094291	0.204484609	0.0536198093	0.378108443	0.60244781	0.0442791866	0.0035556673	0.0008294801	0.1941400591	0.0444709118	5.81633775843803e-05	0.0338770346	0.0002247806	1.56340688630168e-07	2.28968529661727e-10	0.9396758118	0.0027353924	0.0004381982	5.07396081324466e-05	0.0040214075	0.1222749168	0.0002653912	5.20775672552102e-06	7.07691457085074e-11	0.0216813233	0.4142446237	3.46101700847164e-05	8.77830319458153e-09	9.26246351010276e-07	0.6210677209	0.9206688221	1.36337528226225e-06	9.51657455066584e-08	0.7623380729	0.5027765098	1.3241600017647e-05
D8B26_000186	SEC7	guanyl-nucleotide exchange factor	CIMG_05458	guanyl-nucleotide exchange factor	HISTO_DA.Contig93.eannot.2051.final_new	protein transporter SEC7	0.7852043102	0.005999757	0.4653076098	0.993878171	0.0014733897	0.0071105541	1.82728212953234e-07	0.4158646484	0.3059728863	0.6944228013	5.16742937113789e-05	0.111453527	3.40257886138084e-06	0.0019356646	0.0506761517	0.6912304562	0.2737855271	0.0005372461	0.0853384723	0.5225563537	0.9946394986	0.4822518699	0.3646342589	0.6547649162	0.6445879512	0.0080394437	0.0431959222	0.0174770433	0.0006992103	0.2389843331	0.0040827596	0.1240416231	0.2915826598	0.0020027285	4.8806687558182e-05	7.14367733695951e-05	0.5463350945	0.0894327548	3.51273838287982e-07	0.0475308043	0.7428464757	0.4171828938	0.6479755381
D8B26_000187		AAA family ATPase	CIMG_05457	AAA family ATPase	HISTO_DA.Contig93.Fgenesh_histo.117.final_new	AAA family ATPase	4.39166704139179e-11	5.54461165089613e-13	0.0289111295	0.5477745744	0.0016474694	0.392541568	5.75482718527609e-12	0.0031980828	0.8241183166	4.31017753418003e-06	0.8522065984	2.30990258799138e-12	3.06000334373106e-10	1.0836629198333e-05	2.54967732707074e-05	0.0026214902	5.31133738841982e-07	0.2795335164	0.0032616439	0.1280583022	0.3218140133	8.07502930960443e-07	0.6261712584	0.6679734444	0.0006774342	0.1082154505	0.0005301159	0.1086658724	0.7057488343	0.1267236987	0.0024756146	0.1359127661	0.2578100456	0.0366486299	2.27674611736407e-05	0.5711037539	0.3090923222	9.50738689458819e-06	0.0086234737	8.9082819686203e-06	0.9477591617	0.8828220615	0.000433516
D8B26_000188		conserved hypothetical protein	CIMG_05456	hypothetical protein	HISTO_DA.Contig93.Fgenesh_histo.113.final_new		0.567656277	0.2517981154	0.3215776738	0.5281290577	0.7330280204	0.3219758511	0.0254110524	0.0734167349	0.6036013847	0.2082281093	0.2678670913	0.0181698883	0.0042053381	0.9205695743	0.0585491935	0.0242337724	6.06743067723229e-05	3.84713220864608e-05	0.0001445311	0.0677362026	5.72239379566086e-06	0.0008910122	0.9452188129	0.1815231164	0.071319962	0.9915719008	0.000865461	8.34528497903575e-06	0.4962075792	0.0280202636	0.2008524268	1.48396674945424e-05	0.1666946779	2.0445818413975e-06	0.855957494	0.0923491013	0.9515350915	0.2938413117	0.9578750397	0.0015192975	0.7373600222	0.9358500086	0.0155958087
D8B26_000189		conserved hypothetical protein	CIMG_05455	hypothetical protein			0.1856533697	0.5005559307	0.8915952026	0.4794622463	0.556611247	0.5576643583	0.1505315196	0.0485550617	0.24667144	0.7063107877	0.2130082036	0.0604207535	0.9228861448	0.3163021227	0.5356002644	0.095051993	0.9393473962	0.0569360313	0.8061103933	0.7678339304	0.388467326	0.586727888	0.3658073982	0.0071415432	0.4332955907	0.4405521633	0.7864295246	0.4070952944	0.4505569259	0.2315265304	0.9640448208	0.0350096561	0.8227946348	0.0001029941	0.7226753638	0.4947125215	0.7715107282	0.0616175797	0.6882979654	0.7978228068	0.9440029968	0.1588219626	0.6481721198
D8B26_000190		conserved hypothetical protein	CIMG_05454	hypothetical protein	HISTO_DA.Contig93.Fgenesh_Aspergillus.259.final_new	hyphal growth and polarity protein HbrB	0.1041141505	0.1645556339	0.1973610227	0.0369831643	0.0986170755	0.080117315	0.6904506483	0.175398054	0.0536880128	0.0928441924	0.7208582368	0.0028212824	0.0074672598	0.725475635	0.4250341492	0.7555740667	0.0071705183	0.8779212256	0.435153623	0.4173557309	0.909329086	0.009758691	0.75034699	0.6351475057	0.8237238939	0.5240317575	0.0648054167	0.0001781904	5.77158197370158e-09	7.31211808397044e-07	3.11217397297715e-06	0.0102307306	0.0174699993	0.0001872102	0.0067473385	0.5017683777	0.6479527561	0.1279484844	0.0003941183	4.51641564072387e-06	0.9802949388	0.019892358	0.9112855907
D8B26_000191		predicted protein			HISTO_ZT.Contig174.Fgenesh_histo.11.final_new	hypothetical protein	1.7882789062463e-06	0.0002549303	0.0009222988	0.1536441842	0.8753245634	0.0004643338	6.97110640143877e-09	0.0933242247	0.7593043693	0.9245369871	0.0873384809	0.0002089055	6.84156403950268e-05	0.6861515208	0.0033997107	0.0409557448	4.33219336597682e-07	0.0258454916	0.0665689696	0.8154613283	0.4157164257	0.0123084806	0.9955846857	0.4291509819	0.0026700547	0.0002837458	1.57096306039122e-07	0.3565601979	8.29633373845746e-05	0.8520327896	0.8995040194	1.14174708383053e-06	0.6137517427	0.2598627961	0.6613350407	2.14900905944978e-10	0.8135498381	0.8453361189	0.8764603975	5.97272565372531e-05	0.7858920017	0.9175318352	0.024855235
D8B26_000192		conserved hypothetical protein	CIMG_05452	phosphoric ester hydrolase			0.940630144	0.1648883609	0.0630654311	0.5808705576	0.6763611686	0.009747355	0.2203896299	0.5810932713	0.1336038667	0.3091081809	0.891787712	0.8118497885	0.0117087852	0.0895555612	0.0571112891	0.0020554583	0.0032287542	0.0480577788	0.6757962061	3.15564810665283e-06	0.029010807	0.1655693321	0.7767355993	0.2811877562	0.0111441673	0.0002464331	0.0159550285	0.7376613448	0.6523463587	2.00941683819785e-07	0.0032681399	0.7806105082	0.3586509338	0.012793814	0.0624587317	0.0111563588	0.9235000387	2.96090359042149e-07	0.0256757213	0.2494605978	0.3059854807	0.7284889765	0.6571766339
D8B26_000193		conserved hypothetical protein	CIMG_05449	hypothetical protein			0.1472744385	0.2210374604	0.3260122603	0.3616828419	1.51789853999287e-05	0.0417306338	0.0006734846	0.0035585183	0.1688860564	0.1350207593	3.48815057133982e-08	0.0196256974	0.1614292834	0.2046954244	0.0090665967	0.6854648683	0.0047833972	0.0676206645	0.1598138536	0.8927780237	0.0004275941	0.7729427552	0.4531044349	0.0624046905	8.8587310060548e-05	0.5925833469	0.3655089391	0.8683075624	0.3939827274	0.0299377403	5.33161561950607e-06	0.4299507355	0.0616462721	0.8204990682	0.0070033571	0.0123652102	0.1649065112	0.3965586691	5.39643983245103e-06	0.4704495985	0.7134207389	0.7650388306	0.011576098
D8B26_000194		conserved hypothetical protein	CIMG_05448	hypothetical protein	HISTO_ZE.Contig158-snap.52.final_new	hypothetical protein	0.0005624347	0.0022592251	0.3975148772	0.838686091	1.14160674798208e-13	0.3148637858	2.52920365820312e-05	0.9562519192	0.8269431495	0.4735233561	3.09992089449147e-11	8.06753671699311e-05	0.1549617553	0.2002678375	3.99994188411085e-09	0.4918527974	0.0008563931	0.0467959002	0.3690964132	0.1576260475	1.30897348268755e-05	0.2487930493	0.0674691898	0.6361890149	4.1273037006697e-06	0.5344248361	0.0626877922	0.4499311547	0.0111159075	0.3921751209	5.74119119335177e-10	0.1360616477	0.0488125802	0.0110846261	5.22786849296895e-06	0.0685926184	0.9059375461	0.57796195	6.75827319645945e-07	0.1686005826	0.8433879887	0.9825542241	8.14166989471421e-06
D8B26_000195		conserved hypothetical protein	CIMG_13466	hypothetical protein			0.019639193	0.3247038491	0.6622415894	0.8737043676	0.3518629819	0.0043209577	6.6408328779022e-05	0.824014836	0.0243052136	0.1918670166	0.5008846299	0.1190059216	0.7582263084	0.7589616549	0.197138793	0.0082083245	2.94023005058717e-05	0.1753717311	0.4119911584	0.0002597396	0.0378450198	0.4364470685	0.5769589899	0.6134457285	0.0212087191	0.1536875782	0.0201935092	0.3999250673	0.2682607618	0.2904991653	0.2168799235	0.1618533347	0.0389938168	0.0205433014	0.3092906389	0.1146802377	0.9493252526	0.0648953687	0.4561293358	0.4587206347	0.9655875081	0.4082581689	0.0487337772
D8B26_000196	AVA2	hypothetical protein	CIMG_05446	AvaB protein	HISTO_DA.Contig93.Fgenesh_histo.98.final_new	vacuolar morphogenesis protein AvaB	0.9616502777	0.0007151111	0.3958093457	0.1563791296	0.008328345	0.3183672302	0.0152399477	0.941140285	0.8136408742	0.4648004367	0.0058397597	0.0032693185	0.0018521191	0.0006182552	0.558145036	0.0820382999	4.41231512907285e-06	0.3161407762	0.0647280428	0.0026069477	0.1717436657	0.0005372202	0.0056014253	0.5101108734	0.0047021303	0.3752792968	1.76632635091857e-05	0.6281872794	0.5466284432	0.0159926501	0.0282432883	4.92452689530879e-08	0.2298263238	4.36410540221383e-07	0.5117713571	0.001251586	0.9691607374	0.0183272711	0.3888531711	1.59474326566194e-05	0.7482770863	0.0252005936	0.0929878487
D8B26_000198		6-phosphofructo-2-kinase/fructose-2, 6-biphosphatase			HISTO_DA.Contig93.eannot.2153.final_new	fructose-2,6-bisphosphatase	2.75288069875528e-07	0.0138102108	0.040323172	0.9622577007	0.2311281869	1.05249707332275e-05	2.53968259949009e-10	0.1446348053	0.2265034246	0.1644501838	0.7641327987	0.0077780368	0.2290845469	0.5368899771	0.0130519658	2.28394672301147e-07	4.88357002946808e-12	0.5397607973	0.078091001	0.0051241499	0.6839387242	0.0115280264	0.520673023	0.0647926749	0.1736881715	0.0017510364	1.67158585730973e-07	0.2149292805	0.0133759117	0.2669833214	0.2886549108	4.82503982278575e-13	0.1323251832	0.6754474141	0.0044366519	1.33348866864291e-08	0.9844837683	0.0268084406	0.0060308883	0.0011292615	0.995073114	0.3171868668	0.2247623099
D8B26_000199		predicted protein					0.7279781375	0.0699127255	0.8038451818	0.8934307623	0.0148534552	0.9522343555	0.0636924834	0.0327762699	0.0521343581	0.5545430477	0.7398054564	0.0038321519	0.0126504434	0.0016779642	0.9663687839	0.0016020199	0.6773763458	0.005989449	0.0099786532	0.0131455263	0.0139739998	0.6046885105	0.1415747827	0.0053911258	0.0613488864	0.0172021015	0.0610477575	0.3902313862	0.0072839918	0.0077081445	0.000196082	1.664927774465e-06	0.9877458144	0.2270993878	0.0002455801	0.0151074889	0.7220440617	0.1116385589	0.0021111131	0.6568398718	0.411749803	0.4248401954	0.8869987158
D8B26_000200		conserved hypothetical protein	CIMG_05442	phosphoglycerate mutase	HISTO_DA.Contig93.Fgenesh_histo.87.final_new	phosphoglycerate mutase	0.1774401659	0.0023954544	2.60946232574417e-09	0.2806373974	4.16263286301651e-17	9.45138646065072e-07	1.19683953328189e-12	0.0069699205	0.0001537349	1.73800339812871e-06	2.68610942638943e-20	1.46752146475649e-13	1.6591024334306e-06	8.2470669136776e-06	4.40320758420547e-08	0.9979442354	1.14186113292537e-13	0.0009315897	0.0007143403	0.444968303	7.1174154475661e-13	4.81446791402043e-06	0.9917183211	0.8193203208	4.35541094668458e-08	0.0018833453	1.92360545727365e-11	0.6122858786	0.0006906474	0.8225667925	3.47879863163106e-14	0.0003767842	2.64021806083137e-07	0.0462563875	0.0029327434	0.0007299995	0.5635614888	0.002812957	0.1050502107	1.48486319535598e-09	0.6448537529	0.0028697363	2.0493843984778e-05
D8B26_000201		myo-inositol transporter	CIMG_05441	sugar porter (SP) family MFS transporter	HISTO_DA.Contig93.eannot.2045.final_new	arabinose-proton symporter	5.35701685362524e-08	0.2235731556	3.05743379762645e-06	0.1339344126	0.917583672	0.0216902638	0.2567107535	1.10683241389735e-08	0.2242347109	0.0617963543	3.74263570167197e-09	0.4338140266	0.4846518585	9.12068390625144e-06	0.3769041436	0.3179410036	0.0565769195	0.5811522948	0.0001076849	0.367894832	4.63279973364537e-06	7.79664631523419e-07	0.8264154822	0.7642297473	0.1562306881	0.0184803931	0.0019212502	0.1384740094	0.0048692291	0.5848734263	4.2576560269893e-05	0.0016748515	1.31403145980869e-06	1.44770900151984e-06	0.109344785	0.0007549743	2.51491588329793e-05	2.10098964348583e-15	1.69419620935269e-09	5.73541288211256e-05	0.0004420591	1.30759761920119e-06	0.002000567
D8B26_000202							0.5160885672	0.5634601027	0.1349985538	0.5952224118	0.0954988543	0.9957181727	0.5469620684	0.0083763768	0.3838050971	0.588315758	0.4366226975	0.6374787292	0.3345155329	0.7761354379	0.5754024844	0.5248395159	0.8321988432	0.1091165693	0.0038161563	0.0017655746	0.0189274647	0.9156960058	0.5660522417	0.2543986135	0.69482063	0.677888757	0.5603278569	0.8864663115	0.0159992156	0.0002685807	0.015620849	0.8744016069	0.8208233961	0.0020093043	0.0371611507	0.1530840103	0.7599760472	0.4057991408	0.1637277992	0.9523269461	0.8594423062	0.6607496137	0.8618967784
D8B26_000203		conserved hypothetical protein					0.2812159843	0.9953843221	0.0815367207	0.3652876444	0.0016216541	0.6901131207	0.6452550657	0.3091660357	0.2659775197	0.3971338493	0.0638874618	0.9290072838	0.8622716955	0.2437834794	0.0110874488	0.2114609992	0.2197499521	0.5358956635	0.1918208275	0.3863649925	0.3851470693	0.0306827351	0.2153460242	0.051857064	0.3552143186	0.6904812891	0.0883514353	0.3171551121	0.1027016743	0.0026099417	0.0172177932	3.72121708172781e-06	2.47318893265074e-05	0.0359169964	0.0382535563	0.0029225054	3.71681757215133e-05	2.37145148241028e-08	7.49496946438937e-08	0.1342873788	0.2054062621	0.4947296168	0.2979669125
D8B26_000204		conserved hypothetical protein	CIMG_05439	hypothetical protein	HISTO_DA.Contig93.Fgenesh_histo.81.final_new	GAL4 & fungal specific transcription factor domain-containing protein, priB	7.11770274613569e-16	0.5049450677	5.97789856726702e-11	0.6159950638	5.39524292472783e-08	0.0053502723	0.0244711588	0.1812969926	6.40537215240269e-08	0.7734912653	6.22958919953168e-06	0.8161835138	0.1409503902	6.33067415801533e-11	1.13392803987602e-05	0.3864242606	0.2204885792	0.2543883252	0.2842935283	6.98721615657105e-09	0.0028289743	0.0002270778	0.2992270051	0.0054803305	3.68942305888324e-08	0.0013431253	0.7002734226	0.1885220467	0.1894222783	4.35479685082338e-11	2.04517843101251e-06	0.1956495764	0.4055550843	7.38647417376089e-08	1.03129043500785e-07	0.0065329892	0.9364885189	1.3700687611785e-15	2.32915021045953e-07	0.0028649816	0.9622982179	0.0039833084	1.23807018341437e-07
D8B26_000205							2.24417273910679e-05	0.0026076642	0.0851681773	0.5189979211	0.5950531507	0.0114165722	5.49049466833841e-07	0.9248838667	0.1882268213	0.34509456	0.5552232863	3.17140669029579e-05	0.1974216736	0.2748488752	0.5026264751	0.5387488377	3.20983700112499e-06	0.6229910105	0.5859385237	0.8927780237	0.9812341996	0.0057373728	0.09612386	0.3985547851	0.1250900298	0.0557138841	2.00457378900551e-05	0.6147199791	0.3172740641	0.8346872482	0.5395258619	4.49975479624268e-06	0.4073707678	0.5940123223	0.7100552599	0.0005034576	0.9844664473	0.0069548097	0.7739757642	0.0021296333	0.9496621906	0.4404945871	0.2468222054
D8B26_000206		conserved hypothetical protein	CIMG_11540	hypothetical protein			0.0002574865	5.41418728015338e-06	3.5539417544536e-07	0.000365417	6.9233201613498e-05	4.39871883937089e-08	0.1947843901	9.81574456913863e-06	0.0013790482	0.6955023977	0.9563299663	0.6474153149	0.1673573825	0.3894707407	4.69842653163309e-06	1.42127040222226e-06	3.47796668131873e-07	0.0510006135	0.0054826125	2.0243545366586e-07	0.0438771474	0.1712488205	0.0010194386	0.5206412777	0.0177917581	0.0007279997	0.0323585739	0.5728860832	0.3422591471	4.71166654913549e-07	0.1015607399	0.3456710255	0.0358379952	8.82325047390377e-08	0.5726886368	0.6956465768	0.8012043854	9.45118658751982e-07	0.9288050721	0.1253438406	0.7761972062	0.9098644702	0.004704845
D8B26_000207		aldo/keto reductase	CIMG_05436	aldo/keto reductase	HISTO_DA.Contig93.Fgenesh_histo.68.final_new	aldo/keto reductase	2.5988462743337e-10	5.8167145295626e-08	0.1484258849	0.0753938568	0.00335326	0.0074846478	4.50582446450367e-12	0.0348893214	0.6204250879	0.6391988873	0.2217196523	1.43347674969773e-10	0.5594251788	0.3520884144	0.0010993046	9.63233153826192e-08	0.1058287593	0.9955009392	0.0457794474	4.31486474672365e-07	0.2921205781	5.27417032609099e-09	0.4550072385	0.1597139654	0.0123806113	0.0149389809	3.70949906647776e-05	0.4322271024	0.6978985932	1.03163846184453e-05	0.027306974	8.89264385634785e-09	0.4547705016	0.0007623838	0.1593730892	7.48753100377352e-10	0.9235000387	0.0001853423	0.2638192258	1.16568676631311e-09	0.7503338144	0.7172933113	0.0028485142
D8B26_000208		hypothetical protein	CIMG_05435	RING finger domain-containing protein	HISTO_DA.Contig93.eannot.2021.final_new	RING finger domain-containing protein	0.3398447465	0.2510806319	0.0013736707	0.0193657899	0.0016365571	0.3812687484	0.8643650299	0.0152299973	0.8634155018	0.6470639054	0.5477326784	0.1423203539	0.0085596344	0.4787899628	0.7199229484	0.4648674798	0.5522624225	0.6812509283	0.814536658	0.8033488197	0.9488225529	0.0259024709	0.8170519442	0.3991343518	0.8748882508	0.8051871472	0.0116292861	0.6845199233	0.4715346647	0.0383043545	0.5478095093	0.0451616214	0.66193086	0.3587282546	0.9744723392	0.7876941825	0.884806353	0.0765196852	0.5665202111	0.6842194178	0.0398390751	2.76831115588713e-05	0.0008998612
D8B26_000209	PRE8	proteasome component Pre8	CIMG_05434	proteasome component Pre8	HISTO_DA.Contig93-snap.254.final_new	proteasome subunit alpha	3.95905343855178e-13	0.0648381136	0.1808929991	0.4499633499	2.18599384967173e-17	0.0203558627	0.5565886986	0.9619015225	0.0002433276	0.1334639419	1.33393934329988e-17	5.22383633424728e-08	0.6722913835	0.0560438667	4.07691985819293e-18	0.0407874176	0.0002553534	0.8601651861	0.7807770422	0.8675802676	1.1416589226507e-17	3.60972620013799e-06	0.8180529072	0.7347919626	1.32493553345746e-18	0.2758232596	0.0003056065	0.0005113141	6.49919924694437e-06	7.01564066642875e-05	1.13955280344533e-12	0.0020301635	0.3439578972	3.86721246626025e-06	7.16512997146813e-11	0.1369044588	0.9946551551	0.0021364273	6.38543945228883e-11	1.60960331519712e-08	0.8629286602	0.0334459979	8.26764797114085e-18
D8B26_000210		RNA helicase/RNAse III	CIMG_05433	dicer-like protein 2	HISTO_DA.Contig93.Fgenesh_histo.59.final_new	dicer-like protein	6.64408480352641e-10	0.0017644047	0.1248827075	0.0002516336	3.15843955480211e-08	0.9371825192	0.0014551633	0.1874641314	0.0043978186	0.0028182171	5.4000918953216e-10	0.0130666512	0.4715878428	0.9675071108	4.66286993764684e-07	0.3181734353	0.0003949883	0.6540677625	0.0171809317	0.0007055565	5.65710326257958e-10	1.33268225795746e-05	0.8232206732	1.98163941448528e-09	6.25115381909081e-08	5.97034585302046e-08	0.115645602	0.0691570441	4.36992415674645e-06	6.69261025169882e-05	1.8018521729756e-13	0.0268528301	0.9543667304	4.88173529854221e-06	3.31187627579941e-13	0.3945305603	0.8706823284	0.0302992211	7.54491081468719e-14	0.5153459213	0.3966408628	0.521283284	1.42764855653872e-09
D8B26_000211		conserved hypothetical protein	CIMG_05432	hypothetical protein			0.2378988234	0.0762687892	0.3603848342	0.6947101339	0.1209306451	0.6644916152	0.0160585377	0.0125761704	0.0639361155	0.481162072	0.447302676	0.0486321695	0.2714635678	0.8286326936	0.7027137096	0.2291901739	0.5139188841	0.6641025585	0.6337890091	0.7359116428	0.873838109	0.1177992872	0.8931709473	0.7177764211	0.4697053611	0.7652562133	0.224595391	0.8323720778	0.1612402219	0.6898155257	0.6217259596	0.4887490192	0.208549647	0.1831630009	0.0728739194	0.8683048915	0.8703853823	0.3271528678	0.0221278848	0.0305301222	0.9732146097	0.9633478358	0.4439574415
D8B26_000212		small nuclear ribonucleoprotein	CIMG_05431	small nuclear ribonucleoprotein	HISTO_DA.Contig93.Fgenesh_histo.51.final_new		0.0133694379	0.0050544555	0.0002070721	0.2217057409	0.0001081954	0.4202887706	0.0002435661	0.0030480693	0.9499322305	0.0664000037	0.214008348	0.0003839406	0.0020564662	0.979699949	0.2990600826	0.4866439056	0.0036675404	0.2260694187	0.2766438039	0.664422241	0.83203248	0.1424395402	0.6271940541	0.1648244401	0.8285332096	0.8151508024	0.0811936704	0.240341422	0.0233343817	0.4402619302	0.0733561101	0.3383290345	0.9864701103	0.9332328965	0.0764003517	0.0130273312	0.3190119003	0.8564709473	0.8934450889	0.0009955839	0.862097204	0.4293377186	0.7424442212
D8B26_000213		pre-rRNA processing protein Rrp12	CIMG_05430	pre-rRNA processing protein Rrp12	HISTO_DA.Contig93.eannot.2145.final_new		3.9998023863644e-06	1.02779788368971e-06	0.0013195587	0.0003322299	0.00245994	0.1224178622	1.47383747579346e-09	0.9636064769	3.92421871632267e-06	0.0003029123	0.0026929075	0.1417214064	0.5039855066	0.9016999746	0.0001940715	0.9701733137	0.1266569697	0.0034072608	0.0158504559	0.0095308532	1.47206258362236e-07	0.0630042831	0.0138100788	0.8442437591	6.18373794295816e-10	0.00054078	0.0763578733	0.2328316588	0.0817915998	0.0645534125	6.95309190760769e-07	0.0145432757	0.005265922	0.5221829567	0.0440944906	0.0359570277	0.9490666143	0.2042492653	0.0880739034	0.1735765044	0.9732146097	0.9390662498	2.94124121382732e-08
D8B26_000214		conserved hypothetical protein	CIMG_05429	hypothetical protein			0.8023623885	6.03990127916827e-18	6.27639688312493e-05	0.8592516782	8.08435148275294e-12	0.001244746	8.31047065130482e-23	7.92402119153526e-05	0.0002851295	0.0279500995	1.67459376636998e-18	3.39284506028806e-17	0.2502426679	0.0331409353	5.61078301247509e-14	0.0007778005	1.37378450204976e-21	0.7038332825	0.004141867	0.0321308672	2.38780399785256e-16	1.19550161292047e-17	0.8928899013	0.0408393011	8.7607479952025e-15	0.0599511425	5.36201001730152e-20	0.3700307961	0.0480819414	0.0190309685	6.54134863062641e-18	1.84588012509338e-23	0.0167586346	0.0113298432	4.01754324795532e-21	8.5968013043779e-21	0.1587577232	0.285350482	1.8667991389085e-18	6.36035337208106e-19	0.9579462013	0.0129443507	5.29037689451261e-13
D8B26_000215	CYC8	transcriptional corepressor Cyc8	CIMG_05427	transcriptional corepressor Cyc8	HISTO_DA.Contig93.eannot.2019.final_new	transcriptional repressor	0.0011502946	0.0002030146	0.5157732123	0.0018253191	1.19022047187233e-09	0.1061732017	0.0240617007	0.436005304	0.8510378319	0.0947252586	5.56342850388479e-08	0.0001973128	0.0066019435	0.0018854231	8.28317854602901e-05	0.3062441804	0.0063021839	0.1930131866	0.0041621981	0.2733937034	2.28416453731192e-08	0.2775223559	0.6255902465	0.7725648656	1.51049404901692e-06	0.6359000286	0.0993436056	0.0224297633	0.7459834134	0.6253913537	6.48224958337551e-06	0.018544785	0.4995409376	0.031839708	0.000224546	0.0241998174	0.6164800121	0.4611663126	2.63717421338551e-06	0.0213663962	0.8849817469	0.3264971322	7.42996057406337e-05
D8B26_000216	RPL3	60S ribosomal protein L3	CIMG_05425	60S ribosomal protein L3	HISTO_DA.Contig93.eannot.2144.final_new	large subunit ribosomal protein L3	0.6419297932	1.93542416146435e-11	0.2181674894	0.5723842172	2.7845550735937e-08	0.3563415824	1.3706987373997e-09	0.1461353699	0.0749307531	0.2082688576	1.53269516335152e-05	5.59278204250083e-09	0.0061047209	0.0072004989	0.0021073956	0.070736336	1.61247471325158e-05	0.3756231013	0.7831920596	0.6148565411	0.0004796705	0.5382304084	0.8915638026	0.0250998176	0.0070972015	0.0070879081	0.0005419166	0.0395132248	0.1307113334	0.0630058787	0.3031712341	0.0720208185	0.4393409153	0.1901331897	0.9498090087	0.6673403871	0.5219243712	0.0315783622	0.1633487902	0.0107206449	0.8163861603	0.91617449	0.0516832318
D8B26_000217		conserved hypothetical protein	CIMG_05424	hypothetical protein			0.001300005	0.4202493662	5.68560032483209e-05	0.0050988743	0.0676653876	0.9073648906	0.48906944	0.1411684648	3.95713772107257e-08	4.36959626163542e-06	0.000632251	0.108298523	0.7540437532	0.0001793863	0.0246759047	0.0005681491	1.29954944022464e-06	1.32076574006198e-05	2.68027374475725e-08	5.13226831442062e-09	1.88956737463964e-12	0.0004324469	0.6058776053	0.0054138917	0.0014622149	0.0938078091	9.82277923087596e-07	0.0001310247	0.4639742131	0.0429959632	9.81054205856418e-05	6.52447599033045e-08	0.0104093852	0.0825677875	0.3357906989	5.6059109548825e-09	0.9986256014	0.017586005	0.3400081683	1.11445088294276e-06	0.4461529911	0.7946873761	0.1368443871
D8B26_000218		Na(+)/H(+) antiporter 1	CIMG_11536	plasma membrane antiporter			8.24963680323881e-08	0.6910963015	5.54953170176408e-09	0.023259566	0.9621944704	0.0009623703	9.19617477030258e-05	0.6269546824	0.00129898	0.2149612927	0.6654184064	0.0302122126	0.2837930241	0.0011165852	0.3034026108	0.8953348272	0.0178945156	0.0234636392	0.3468652484	0.0873348367	0.056538535	0.2404092674	0.5469511641	0.0008342801	0.0379487946	0.0007098506	7.37368619367049e-06	0.7597018094	0.7622144166	0.9474617776	0.0742563604	0.0469777452	0.0690273974	0.3227251204	0.0004508056	0.0006955392	0.0530861196	0.0121723345	0.2324830856	0.0042426641	0.7131572874	0.6186950008	0.0051928989
D8B26_000219	SKN1	beta-1,6 glucan synthetase	CIMG_05421	beta-glucan synthesis-associated protein KRE6	HISTO_DA.Contig93.Fgenesh_Aspergillus.185.final_new	beta-glucan synthesis-associated protein KRE6	0.5864692111	0.0809000241	0.0011062166	0.0064860406	0.3102447213	1.33188817183465e-13	1.05053703458779e-11	7.61480272101223e-14	0.0026988477	0.0078437492	1.02284308152813e-15	3.97874048417095e-08	1.40784078293274e-05	0.0043731958	0.0002091571	2.17069649901542e-20	1.70938882216465e-13	0.0001697941	1.33543028630272e-14	0.0351682346	1.24754572974582e-08	0.4453098156	0.1219335687	0.1000972171	0.0999312422	1.22746737432011e-13	3.88408192861934e-15	6.60552641685659e-05	0.0007181562	3.73619855845431e-11	0.0750069719	6.5941763243956e-16	0.6965235154	3.44326102726654e-11	0.0188840227	3.74154873946308e-18	0.6531577524	2.00309811372456e-15	0.2134585035	7.54910186244459e-10	0.9563459835	1.29151558660218e-09	0.199448237
D8B26_000220		conserved hypothetical protein	CIMG_05420	hypothetical protein	HISTO_DA.Contig93.Fgenesh_histo.235.final_new	hypothetical protein	0.1246768579	0.3295013798	0.8923493077	0.159789186	0.4401661417	0.0010434866	1.41107125838409e-05	0.063156689	2.0092894110185e-07	0.2008735721	0.0081587234	3.53288576040789e-06	0.202039176	0.0060730257	0.6370546534	0.8716224157	1.65908975304742e-06	0.9830873934	0.0109073847	2.43681027048344e-06	0.027582153	3.41750568817666e-08	0.8553584857	1.40995902408179e-05	0.9324517576	0.0002379766	0.0183239979	0.0175787996	0.7206845941	0.8066452732	0.6594425422	0.320066537	0.4371119231	0.0202563663	0.6262217431	0.9502634349	0.7539229711	0.67967267	0.1803635954	0.0633864169	0.1792781056	0.0593046459	0.0260578098
D8B26_000222		pyruvate dehydrogenase kinase	CIMG_05416	pyruvate dehydrogenase kinase, variant	HISTO_DA.Contig93.eannot.2018.final_new	pyruvate dehydrogenase	0.0049905845	4.65364544049488e-17	0.1328716139	0.9675059102	1.13427664416107e-09	0.9096024093	2.40009302335458e-17	2.61472946382009e-05	0.0063709387	0.0002172285	8.00367452919585e-18	3.03264816943001e-17	0.1818648667	0.8797563269	1.48918578007735e-12	0.9324925539	2.02299273971008e-17	0.0010107321	0.6644305683	0.4513481735	1.11681308184949e-11	1.14304043491757e-19	0.4136011168	0.732533268	7.66456769607679e-15	0.4959655836	1.37071584159159e-18	0.6773136394	0.0174506356	0.0341932152	1.63839177175105e-10	2.88010490576472e-14	0.0009903286	1.91838646846225e-05	4.94219232281064e-17	5.42161012640408e-13	0.412322528	7.50983793038256e-09	1.97373733818857e-19	1.75253948670066e-25	0.6422657934	0.0007279442	2.27561260706213e-16
D8B26_000223		conserved hypothetical protein	CIMG_05415	hypothetical protein, variant			0.9235583021	5.95584728894033e-12	1.800313534008e-11	0.2017432777	0.1874632631	1.27927497171062e-05	6.3742340924929e-05	4.86073113886322e-07	0.0282211785	0.7325185641	8.90035765295074e-08	9.98702046145596e-14	0.0029903457	1.6006843251875e-07	0.0001465378	2.07766141244808e-06	1.03780478472609e-05	0.075702744	0.0001995975	0.0011042203	5.41914645118209e-10	2.73195310164675e-15	0.8065360744	2.8693410877691e-09	1.69236199497135e-05	3.02963982912358e-07	1.14716330865506e-06	0.0113134819	0.4221296558	0.9485106044	1.25723178813017e-06	1.03185828583193e-06	0.6737845306	0.4527296292	2.46051075351415e-07	0.0009281092	0.3827356046	0.1474369199	3.94007751276584e-05	4.01078597014834e-12	0.9441114091	0.0002587372	0.0001645736
D8B26_000224		conserved hypothetical protein	CIMG_05414	hypothetical protein	HISTO_ZZ.Contig127a.Fgenesh_Neurospora.35.final_new	serine/threonine protein kinase	0.0211632383	0.4722697106	0.0013029231	0.3243417341	0.2723018426	0.2435862668	0.0355429045	0.0014341761	0.2766774806	0.3091954868	0.1175763361	0.9313652403	0.1365886409	0.0175118801	0.8114957282	0.1204287209	0.1174474893	0.1818482919	0.009111768	0.0573487817	0.0064685132	0.6176071947	0.7890651485	0.2211751901	0.4340168124	0.0252103423	0.0050327779	0.1512143566	0.3706103781	0.0488681792	0.1177693472	0.0446361209	0.7833402706	0.1640247272	0.0641437695	0.0115631812	0.9854212572	0.0756317253	0.0716327327	0.0745672342	0.9160538653	0.7433782267	0.7245288332
D8B26_000225							0.0513294114	0.0842191612	0.5902913418	0.0692702321	0.347674458	0.0635455511	0.8718082153	6.36781448616602e-05	0.0549336417	0.5054260238	0.0001175889	0.4895996564	0.0210803594	0.1975994987	0.0074056372	0.1340101559	0.3931532333	0.2346098626	0.9231666673	0.7827476824	0.0244381509	0.1297565369	0.6831480616	0.0999759935	0.0347047643	0.6933092302	0.2973850234	0.2721693662	0.0140377217	0.3895091985	0.0001183253	0.0640224164	0.6229049785	0.4653408336	2.36855335038998e-05	0.6507834968	0.9088650525	0.0024115432	5.91950837996124e-06	0.0146573329	0.924154034	0.0796179589	0.0278437505
D8B26_000226							0.0011082545	0.0300482701	0.294402644	0.0334056746	0.0114321949	0.4106618451	0.1726630768	0.0004228465	0.0023199183	0.0968910554	3.29771736164644e-06	0.3907253609	0.1735088664	0.4963013976	0.0008083407	0.4049520327	0.9741425513	0.3711533306	0.670737256	0.7732719857	0.0005651876	0.1045940248	0.7800982562	0.2163672065	9.52040487495397e-05	0.5963901697	0.3111024411	0.3901411881	0.1631632719	0.617397598	2.5449892215449e-06	0.7143746665	0.8931490846	0.2757171821	6.32657983265908e-06	0.3671693913	0.5610463561	0.1659704888	0.0001570627	0.0023389785	0.65383021	0.2216205835	1.15922879966223e-05
D8B26_000227							0.4891320449	0.0684309407	0.3950286229	0.250774009	0.0006009518	0.6902987026	0.1451260153	0.2678205953	0.7889626829	0.4703146094	0.0130726253	0.839099766	0.0199035695	0.4508161851	0.1632020146	0.8498518769	0.6527046308	0.2676076735	0.8400319574	0.5046049338	0.3245577654	0.6376465378	0.824895313	0.1246276132	0.0548774481	0.9892733887	0.6499553633	0.1699374787	0.2266866717	0.0077455688	0.0046929225	0.9585490691	0.8574281395	0.0110782043	0.0028244867	0.0024404612	0.5125721947	0.5633550369	8.84822545602206e-05	0.6903205628	0.9769638822	0.7005659435	0.1046405322
D8B26_000228		conserved hypothetical protein	CIMG_11531	hypothetical protein			0.1400848478	0.6981088888	0.8596304984	0.4886033848	0.1381083288	0.8271345414	0.4898745331	0.885480957	0.5737632442	0.7338728054	0.1352149753	0.6810652327	0.0342578758	0.0673936456	0.0037171472	0.0704738978	0.1345828192	0.0115100607	0.2188169035	0.238342509	0.0002006036	0.3090004206	0.5686771977	0.1971151351	0.0002019512	0.3980759513	0.9220767048	0.3503270558	0.4648364766	0.0761033984	0.0011335319	0.0170044504	0.1038275326	0.2557874214	1.54010617227176e-05	0.0675610769	0.5745668302	0.4768764978	0.0002745575	0.5093503996	0.4787122837	0.8653099074	0.018479184
D8B26_000229	EXO70	exocyst complex protein exo70			HISTO_DA.Contig93.eannot.2017.final_new	exocyst complex protein exo70	4.93756355606908e-17	1.12636936232745e-12	0.919303399	0.5850400333	0.0007295643	0.2822992524	1.09064957877823e-14	0.7895657025	0.1063957703	0.626428492	0.0001976774	8.37776178937727e-09	0.0004243229	0.2643474319	3.59865645080366e-10	0.8709446996	1.74301794216237e-08	0.0080162116	0.9082254364	0.4939326306	2.08091887972055e-08	0.0616586814	0.8827436662	0.0020527097	2.83051902215976e-11	1.52428989251351e-05	1.27181340638777e-08	0.8194135097	0.3838978498	0.5248760153	1.2454375448033e-09	7.44010656643875e-08	0.5414678994	0.4619050581	4.91859453695025e-08	4.73236569605524e-10	0.4594001098	0.3721207812	1.80844296189129e-05	0.0003748335	0.8708386911	0.0873924419	9.13782235991425e-09
D8B26_000230		phospholipase A2	CIMG_11529	phospholipase A2	HISTO_DA.Contig93-snap.234.final_new	phospholipase A2	8.64455888836467e-06	1.559390319221e-16	0.0004685913	7.82746883276329e-06	3.70771076486519e-18	1.05066924355527e-05	1.34530252226163e-08	0.0279675438	0.2730318383	3.95040888092781e-06	9.26804197742182e-15	1.61870367903832e-15	0.6532047021	0.0012500388	1.46240912562942e-17	0.0027698913	3.26358390589508e-10	0.097875467	0.000563772	0.0001957905	1.79718030293648e-11	2.14952757603234e-15	0.9176801863	0.000840658	5.77730239340672e-17	0.000395295	4.74830526288332e-09	0.1166258979	0.143422857	0.1569181267	1.80661737385147e-14	2.49803523437155e-08	0.1039721469	0.3591139852	1.55558006261975e-17	1.65631931634655e-05	0.9743395022	0.0144159527	8.98108161138253e-18	5.12899963357846e-11	0.3841081754	0.5712239843	4.60664178778619e-19
D8B26_000231		pentatricopeptide repeat protein	CIMG_11528	pentatricopeptide repeat domain-containing protein	HISTO_DA.Contig93.Fgenesh_histo.225.final_new	pentatricopeptide repeat protein	3.28139195371171e-07	0.0003961548	0.3340018451	0.0039604846	0.0015153679	0.9957181727	0.000258833	0.1585814692	0.0121481762	0.0031464645	7.78892362633818e-06	1.85405376603852e-07	0.7758619943	0.0077214942	0.0045872511	0.0401856125	0.0004561853	0.0827060998	0.8419046868	0.8221108689	0.0209316825	0.0006125382	0.6650340627	0.231264259	0.000202116	0.1968678905	0.0338728345	0.192669142	0.6275263837	0.7008407971	3.25314729464148e-05	0.0002991872	0.4824974305	0.2557874214	0.0010469621	0.233121819	0.8981012083	0.0382211323	0.004492153	0.5981650271	0.8289576172	0.0378441647	0.0063934941
D8B26_000232		conserved hypothetical protein	CIMG_05407	hypothetical protein			0.0001780737	0.4546878907	5.8021165812274e-07	5.33460786587698e-05	0.2205930627	0.0906603306	0.0081690683	0.0007595256	0.9648932625	0.392019008	0.0986038938	0.0069600677	0.0214959673	0.5068054843	0.4343060399	0.2380414813	0.1456138477	0.7739192273	0.7337638094	0.1915021295	0.283947996	0.0002081765	0.9192398553	6.16215582493784e-12	0.5634616742	7.73783066859115e-05	0.7791565061	0.2486958625	0.009933092	0.1661448604	0.006805095	0.2080790264	0.0032402522	0.9248067492	7.42286252635699e-07	0.6959471785	0.1992541357	0.3066617703	0.0002964072	0.0002846883	0.5800094933	7.40518707260142e-07	0.0940738197
D8B26_000233		phosphatase TPIP gamma	CIMG_05406	dual specificity phosphatase	HISTO_DA.Contig93.Fgenesh_histo.222.final_new	dual specificity phosphatase	7.31663924305064e-08	0.9998867739	6.1520850962737e-06	8.51592139559519e-06	0.1456461238	0.7815917131	0.7501832374	0.0048799092	0.0708476732	0.1838975373	3.06791211020383e-05	0.0010591212	0.9805868931	0.1645199417	0.1375616917	0.0902952934	0.1169398952	0.7635002579	0.0068825514	0.9341164446	7.8190221348894e-05	0.0054400218	0.7740659913	0.1898281293	0.0312571598	0.1489598854	4.22654802235378e-05	0.3112405685	0.1645831919	0.1492201674	0.0005319085	6.08619455422513e-05	0.6969691559	0.060871196	9.64685614974717e-05	9.29394558467649e-10	0.6267502335	2.020312961786e-08	1.26275440584119e-06	9.37384738312394e-07	0.2635949572	0.0077678127	0.0001590918
D8B26_000234		small nuclear ribonucleoprotein	CIMG_11527	small nuclear ribonucleoprotein	HISTO_DA.Contig93.Fgenesh_histo.219.final_new	small nuclear ribonucleoprotein	0.3222796709	1.63215764672652e-05	0.6866028882	0.6161092596	0.0001107449	0.8738820849	1.9263226506476e-05	0.9393570153	0.5995544028	0.2423877704	0.0001518555	2.14795487629559e-08	0.6765477481	0.0553431821	0.0004996638	0.0300451107	2.9112116175839e-05	0.7933525067	0.5564578328	0.3868572355	0.0001615853	6.52089604482017e-06	0.9811709819	0.9219733647	0.0003056721	0.5769792726	9.1245129537159e-07	0.0352431233	0.045463176	0.00665137	0.0344195925	1.78744801243945e-06	0.3254064194	0.000333339	0.318568586	0.0104451262	0.9493783101	0.9343639257	0.2039589951	8.27657336078169e-07	0.9563459835	0.5145313275	0.001426101
D8B26_000235		conserved hypothetical protein	CIMG_05405	hypothetical protein	HISTO_DA.Contig93.Fgenesh_histo.216.final_new	hypothetical protein	1.10361228892226e-16	8.94341952416392e-11	0.7932337754	0.8077569531	2.1552998222464e-05	0.4134056618	1.45121497913222e-12	0.6934174522	0.484145599	0.6944228013	8.92115501644006e-05	2.12079137109841e-13	0.247400066	0.0038399475	1.57233112779044e-07	0.0134748229	7.00641404793441e-09	0.0916410394	0.8962116176	0.6083417133	1.56340688630168e-07	4.55234056388169e-07	0.0837536	0.1001407572	1.95989573468304e-11	0.1456101866	9.01701492012249e-10	0.860400818	0.0153391311	0.4015980354	2.40057443501471e-07	1.44104205127761e-11	0.7591543373	0.1671833325	1.52772695254036e-06	2.01256830408812e-05	0.9617276645	0.0381993804	3.8491740645853e-06	6.54483919631342e-08	0.9107265876	0.115822259	1.36252952750113e-10
D8B26_000236		conserved hypothetical protein	CIMG_05404	hypothetical protein	HISTO_GY.Contig460.Fgenesh_histo.136.final_new	hypothetical protein	0.0031612257	0.104800916	1.12080204152425e-05	0.9530587528	0.2996907556	0.1904971158	0.0021564453	0.6348564225	1.46528216140106e-06	0.2494774264	0.1500326326	0.0127067362	0.1876278166	0.0002880599	0.0384746893	0.8983591881	0.0193128791	0.844468437	0.4396588338	0.0003923794	0.3114330084	0.9587992446	0.9131318002	0.1298535298	0.0562562699	0.2143048437	0.1733408751	0.7121681823	0.1445917759	1.97872478064992e-05	0.484273276	0.1139406945	0.3328628316	0.0004474567	0.0868071132	0.5558362129	0.6624179542	0.1330301962	0.0107091241	0.9875678213	0.940537185	0.1549391835	0.1412314966
D8B26_000237		histone acetyltransferase type B catalytic subunit	CIMG_05403	histone acetyltransferase type B catalytic subunit	HISTO_DA.Contig93.Fgenesh_Aspergillus.129.final_new	hypothetical protein	0.7739921486	1.28859789588828e-08	0.5837145153	0.0023085111	7.17679070129058e-07	0.0031853596	0.0008022766	0.4623823476	0.1128341676	0.4031570612	1.13964773929627e-05	0.0002968403	0.0016829584	0.2902619217	0.0284415574	0.0047671705	0.4617037293	0.0048773095	0.4573330078	0.4687803585	0.2491363458	0.6157212391	0.9521971574	0.0875169138	0.0401122605	0.2381609346	0.0733942472	0.8876460686	0.6018492918	0.9739498582	0.1296621664	0.3281226043	0.6599315945	0.1233718768	0.0349644103	0.0279451036	0.8951304826	0.4552673399	0.0098199628	3.7164012412734e-05	0.8635598164	0.3467482698	0.0133708992
D8B26_000238		hydantoinase/oxoprolinase	CIMG_05402	hypothetical protein			0.0004913138	0.2142155706	4.46456126682781e-05	1.99905996728944e-13	0.0358179927	0.0202462062	0.2203896299	4.54785761125888e-15	1.65189431407951e-23	0.0155176554	9.59765721298506e-19	0.0003621878	1.47076829299557e-11	1.9556755194339e-15	2.80757927003125e-16	8.05400314390175e-16	2.90054192073767e-21	0.6381150937	0.4796039001	0.8856089372	2.57931360706203e-14	5.98402655104883e-18	0.9939055422	0.0341675508	3.24425080982224e-17	2.84742768879781e-06	5.29883737964776e-23	0.136523829	0.2938714679	7.1695842113322e-05	1.24513714893674e-15	2.66180777989271e-23	0.0004328511	2.90848944609358e-10	1.24939512479219e-08	2.95051584439244e-22	0.7598739069	6.06952508888848e-05	3.33935751832903e-10	4.50197740858e-24	0.9899340385	0.0319270656	1.9643419145823e-14
D8B26_000239							0.0009568597	0.0007520622	3.21176709964122e-14	0.3719483851	0.711862192	0.0098310689	0.3387499943	0.0011277614	1.18680932252613e-10	0.620229602	0.0012832323	0.0103973163	0.7434492118	3.69508889902602e-08	0.9760700251	7.79016160476512e-07	0.0023516175	0.8905074063	0.012626159	0.0022861928	0.0098887997	0.9790445067	0.6517166606	0.0010156477	0.4452575666	7.59326611806221e-06	6.05607101342618e-06	0.0101997467	0.4745741673	0.1445314152	0.8752238819	4.5820215818657e-07	0.6999127221	0.0102905161	0.5445162551	7.38885775010455e-06	0.8302534847	0.7123248205	0.9602858945	2.51566707040889e-05	0.8708386911	0.6803935923	0.8567900962
D8B26_000240							5.33726472178706e-08	0.0004487339	1.05999087574284e-15	0.0527389505	0.6972607413	0.0030874264	0.6708003374	1.0863090502922e-07	3.93619305793002e-18	0.1557581816	4.5052314580605e-08	4.62398912475558e-05	0.1182714194	1.75491836943226e-13	0.2692326545	1.45674719679744e-13	2.01209487719109e-07	0.4442442119	4.90603057562755e-06	1.08923244360176e-05	7.75767049662664e-05	0.0101052778	0.2161835557	3.51548298941823e-08	0.0038849889	4.746446959347e-14	1.35995901365051e-10	0.0007209266	0.0002534583	0.5190334036	0.6288040078	2.71367898626268e-14	0.4689502464	0.0001658953	0.7059101045	2.50082147650266e-12	0.4950985334	0.7110139047	0.3648686122	6.20116989674203e-06	0.3353475042	0.5389620804	0.375055924
D8B26_000242		F-box and WD repeat-containing protein	CIMG_05399	F-box and WD repeat protein	HISTO_DA.Contig93.eannot.2135.final_new	F-box and WD repeat-containing protein	0.0133374281	1.40098229114759e-10	0.843667881	0.6673452582	9.59355920508328e-15	0.9343695298	9.99108374304921e-11	0.0676733713	0.0838478273	0.1881524681	5.56824740489689e-18	1.00345903890046e-12	0.1210057686	0.8596042074	2.22984407542653e-17	0.0630634654	2.38200906501614e-09	0.8201509218	0.9749854595	0.0569411545	1.61865687376956e-15	2.25234650682459e-09	0.6271940541	0.267600108	4.22771859440758e-16	0.1725602086	8.39726206631037e-12	0.1558385855	0.3926926484	0.2979538132	1.37706928187984e-14	2.47681202304154e-14	0.5114522411	0.0007209382	6.6642334972594e-13	1.94263864141144e-11	0.9297144587	0.0562382201	3.07286831410994e-12	8.38671970662114e-14	0.9790448056	0.4305927455	5.79248232633571e-15
D8B26_000243		conserved hypothetical protein	CIMG_05398	hypothetical protein			0.1016231884	0.0598328842	0.0626340606	0.1977894316	0.0451407027	0.1473031379	0.0006126865	0.1815185623	0.2203381533	0.7222146422	0.0041573638	0.7610147858	1.50837204010554e-06	0.3657877085	0.0185733161	0.6854648683	0.8948515697	0.0425095582	0.0155745497	0.0408956725	0.6799853558	0.0010773923	0.2451447579	1.06630111404744e-05	0.3396415882	8.8625152229335e-05	0.4491398505	0.1832425606	0.0004078119	0.0005772272	0.0260593601	0.5145947074	0.9073153844	0.0002970608	0.0231119297	0.0001608575	0.8719025596	0.1701191753	0.0045352389	0.2280366439	0.9857639142	0.0800157946	0.4409018353
D8B26_000244		conserved hypothetical protein	CIMG_05395	hypothetical protein	HISTO_DA.Contig93.eannot.2134.final_new	hypothetical protein	0.2455202465	0.0004402542	0.6915260581	0.2711323589	0.0420080822	0.4042264073	6.90370566306603e-06	0.5455182662	0.4750722625	0.7688653949	0.0075665903	4.74414426616739e-05	0.233738827	0.8750216016	0.0016013653	0.8005038018	0.0001394009	0.4660255213	0.757301358	0.4582736878	0.002568848	2.18768982065784e-05	0.9873673427	0.9673391814	0.0010692425	0.4063101883	0.0005470055	0.7938689195	0.9377969123	0.3274509915	0.0008080976	0.0061822028	0.719372598	0.1515001438	0.0049377082	0.6431481368	0.8953048915	0.0009101278	0.0174756885	0.0068509505	0.9780284471	0.1237586336	0.0029471641
D8B26_000244_1							0.3696592008	8.68101513139989e-05	0.1967928868	0.0464584915	1.42961376335456e-05	2.43103518806343e-05	6.4752557407262e-13	5.48805378430608e-05	0.3777742002	0.1499707863	5.74728991402254e-13	2.33640387101571e-08	0.673723029	0.8816581548	1.99218472206525e-06	0.7964499293	5.74280914274504e-09	0.9193452978	0.0013562329	0.0052270968	5.77034864758237e-11	2.46780730074975e-06	0.4608389937	0.8472077802	0.0002070493	0.3752792968	5.90747481047136e-08	0.460199054	3.16578841466478e-05	0.0036677737	8.23133404740038e-12	0.0019970328	0.0772932745	0.0001646418	5.1691740589848e-08	0.0001606885	0.3372695811	4.46913212458028e-06	3.60073422585938e-11	0.0237600094	0.0862907555	1.10527166376608e-05	2.24370480349989e-08
D8B26_000245		Sad1-interacting factor 2	CIMG_05394	Sad1-interacting factor 2	HISTO_DA.Contig93.Fgenesh_Aspergillus.118.final_new	sporulation protein RMD1	0.3565489413	0.516203126	0.2499804496	0.4838403495	0.5608347269	0.3739385413	0.0809158534	0.0221494587	2.06927304332965e-05	0.1082045467	0.1284474797	0.0023368908	0.0174244263	4.18645711790087e-07	0.1088246773	0.7527385132	0.0059163029	0.7511448107	0.6813399969	3.22558939911891e-05	0.3542010526	0.1406727434	0.0967539852	0.0405545694	0.6657386378	0.9115120532	0.1080957279	0.0636157733	2.42551955096034e-05	4.48006526306675e-08	0.0008929455	0.0239124863	0.6340383207	1.09874654209049e-08	0.0064060871	0.9791556389	0.9826374461	9.19324341803112e-06	0.0043303443	0.0820939243	0.9243287986	0.1096772893	0.4771903028
D8B26_000246		conserved hypothetical protein	CIMG_05393	hypothetical protein	HISTO_LG.Contig392.Fgenesh_histo.40.final_new	hypothetical protein	0.1772642937	0.9565286246	0.6730750078	0.7288080506	0.0332335007	0.2972839509	0.2782390748	0.4374104122	0.4081706554	0.5166652841	0.214968912	0.1184700264	0.8876145165	0.3891367068	0.0407698602	0.3476760005	0.6099464654	0.1259821957	0.4332798008	0.3846812255	0.0070396287	0.5794717309	0.2618256775	0.1192136215	0.0004223959	0.2203982115	0.4751808274	0.2223595527	0.0148959578	0.3666096481	0.097499112	0.9661931836	0.6468599198	0.6963988934	0.304444969	0.3644707256	0.7803220386	0.1944543632	0.0740041486	0.0010548778	0.1346167189	0.3494175451	1.44857263620257e-06
D8B26_000247		conserved hypothetical protein	CIMG_05392	hypothetical protein			2.18035693134615e-11	7.24007379510274e-08	0.0001672675	2.90407798803023e-05	1.69944069493463e-08	0.0470106946	0.0001306012	0.4089217403	0.410422059	0.0355563956	5.91937286775643e-07	0.0001619792	0.2431832685	0.670903794	2.51271076897105e-06	0.0360933903	0.0929959397	0.817033275	0.6107063363	0.369047605	1.34839649731857e-06	0.0502005655	0.6859800929	0.6323521255	7.32393204617709e-08	0.6447037376	0.0132234553	0.9398955216	0.7993049835	0.7553989972	2.47621315917358e-07	0.0003147667	0.1100711162	0.2865566029	0.0005035922	0.0195967905	0.7323034082	0.1413266231	1.50298770123329e-05	9.07657973390504e-05	0.8022759573	0.6774673939	9.35165291295745e-06
D8B26_000248		conserved hypothetical protein	CIMG_05391	CTD kinase subunit gamma	HISTO_DA.Contig93.eannot.1992.final_new	CTD kinase subunit 3	0.0519899829	0.1407986046	0.001214224	0.0776698564	1.12552077312521e-09	0.0472058523	0.0003234277	0.3652334909	0.8707281247	0.9459958842	6.72129155418258e-08	0.4613484664	0.0201853137	0.1084252515	1.50506275823062e-05	0.1151103717	0.0132716684	0.0027354835	0.0593883256	0.0592856662	0.0254639208	0.0928578947	0.9666363241	0.4422497626	6.63982902210303e-06	0.358242561	0.007421605	0.0047796775	0.2961978808	0.3697549278	8.92910198484628e-08	0.2474664256	0.2862530568	0.2417556033	2.25203937966059e-05	5.13869137499337e-06	0.82097248	0.1149861147	1.35262664279147e-06	0.0123448379	0.9695442716	0.983628455	5.96293593383153e-05
D8B26_000249	PRO3	pyrroline-5-carboxylate reductase	CIMG_05390	pyrroline-5-carboxylate reductase	HISTO_DA.Contig93.Fgenesh_histo.191.final_new	pyrroline-5-carboxylate reductase	0.0114504456	3.32990918234052e-08	0.1997873452	0.0831221785	0.0289668364	0.2600022967	9.43573712825527e-11	0.4920940158	0.0694259396	0.4060428442	0.0027683551	6.35061230747192e-10	0.3271053752	0.0015558386	0.2691395254	0.016866768	1.24086701934288e-05	0.847562978	0.0656108546	0.2643717554	0.0032311387	9.09166339897817e-12	0.001220042	0.607111228	1.45466089092222e-06	0.7170972731	5.02575830379799e-11	0.0355134338	0.4332562519	0.5852947463	5.46123613826908e-08	6.13240524959176e-11	0.3541972559	0.7449720639	7.77219976674203e-06	9.80256311767333e-15	0.9636342686	0.0455549937	2.95809367304006e-06	7.80471557616342e-17	0.7373600222	0.0318455122	2.40320726232019e-07
D8B26_000250		voltage-gated chloride channel protein	CIMG_05389	chloride channel protein 3	HISTO_DA.Contig93-snap.223.final_new	chloride channel protein	2.33898756671998e-09	5.81868715337031e-08	0.7807153565	0.1437835576	0.4947879879	0.1930551828	9.78677149720107e-11	0.4382902323	0.8653587282	0.6378567901	0.8874552046	2.61129078589802e-11	0.0817484142	0.8103645333	0.2792233142	0.7054531798	3.9645839998373e-12	0.9770113763	0.4115537432	0.3264650914	0.9245927386	1.4108604735364e-10	0.9016496424	0.3632867107	0.1543323672	0.9912939179	1.58502696691974e-10	0.3902413942	0.0145860784	0.1846881778	0.3331982944	8.96954907471047e-14	0.859644265	0.0033803785	0.4993545552	1.74639851703316e-09	0.9809463652	0.6777117526	0.4174461641	2.0720109136579e-15	0.9011014015	0.0733186207	0.4073870316
D8B26_000251	MDN1	hypothetical protein	CIMG_05388	midasin	HISTO_DA.Contig93.Fgenesh_Aspergillus.103.final_new	midasin	0.0236090164	0.1360136953	0.0057333225	2.3176382989136e-06	0.0002982806	0.4710535905	0.0179073165	0.0018962289	0.7211543004	0.574585653	0.7284560441	0.0343925088	8.449356771214e-05	0.0007382106	1.41542693698876e-11	0.9196476173	0.0236838793	0.0040397889	0.0002472524	0.546157848	0.0004460803	1.60007906599741e-06	0.7374817387	0.9057084685	7.94558102039427e-11	0.000412775	0.176241042	0.2411841995	2.10275646751961e-06	0.1999002504	0.018814487	0.3892711065	0.1484965045	0.0079327911	0.642803222	0.1744012153	0.7417224942	0.2309905272	0.6633134185	0.0457013851	0.3892700945	0.3814205215	1.10432219316386e-06
D8B26_000252		conserved hypothetical protein	CIMG_05387	hypothetical protein	HISTO_DA.Contig93.eannot.1985.final_new	hypothetical protein	0.000112584	6.78341532206941e-10	0.000686525	0.0601033818	4.85171080450581e-22	0.0012321964	7.52914667554941e-16	0.9492300269	0.9928109403	0.6195152265	1.59037973200683e-21	2.21297320551333e-12	0.07136776	0.8672841856	4.17528041848331e-19	0.1309465893	6.90478331715905e-15	0.3325914896	0.6544596477	0.5122093491	1.05294331039509e-16	6.57841821055658e-12	0.3310892271	0.4057449429	8.15534372483187e-18	0.677888757	1.23838372136024e-12	0.1146337881	0.9338955484	0.1671474201	5.61089214135984e-18	3.68466325935221e-10	0.7708208925	0.9927717879	6.26678467215405e-17	1.39519486675263e-12	0.9351202361	0.5267963284	1.37649282589919e-17	8.40207768132316e-08	0.8918289252	0.0707083212	2.81538325165465e-16
D8B26_000253		conserved hypothetical protein	CIMG_05386	hypothetical protein	HISTO_DA.Contig93-snap.217.final_new	hypothetical protein	0.0089456222	0.0024707425	4.06549460556894e-06	0.0669102479	2.91806540959432e-16	0.0001804634	3.92401327343623e-10	0.6432263098	0.2371140154	0.0675381434	2.19972291824508e-16	1.3565180398549e-05	0.0456064804	0.2113963372	1.31770318680927e-12	0.0026781659	8.53386606268623e-11	0.9118572523	0.0609517828	0.7503167079	8.22471342655777e-13	4.54217965792281e-06	0.6377612234	0.066880403	9.92084662126484e-15	0.0069916003	1.64780298656709e-10	0.8675903902	0.0595329063	0.4638056246	2.35098169782199e-17	3.91229009801233e-06	0.3298118041	0.0072124205	4.04615404050913e-15	1.99957279860779e-11	0.8725932847	0.5787167604	1.46261151595692e-14	1.73453925168409e-09	0.8319070537	0.6909849137	1.68609090472151e-11
D8B26_000254		lectin family integral membrane protein	CIMG_05385	lectin family integral membrane protein	HISTO_DA.Contig93.Fgenesh_Neurospora.36.final_new	lectin	0.0180841599	4.89042207837527e-08	0.8936894787	0.1027476998	1.38543904901873e-11	0.0184052371	0.0005920469	0.1405933277	0.000162906	0.0150957287	1.54582672151938e-14	5.15665325361445e-15	0.034997345	0.0770511272	2.04584746872611e-15	2.3962517184348e-05	3.9567147625459e-07	0.4995139325	0.1836167048	0.2736847899	6.27612025880453e-13	2.6090909538787e-16	0.3968203835	0.2741057404	2.09868810806215e-17	2.12713123454284e-05	1.09693610339129e-08	0.5497124312	0.0386299059	0.3207162099	3.28779617075776e-14	3.1282417287685e-05	0.8867486475	0.001237558	1.86222063565283e-14	0.0079965446	0.2523181338	0.0077875124	3.89345477156854e-11	1.94529766348339e-15	0.8720508358	0.2560117465	1.58020336695117e-16
D8B26_000255	TIM13	mitochondrial intermembrane space translocase subunit Tim	CIMG_05384	mitochondrial intermembrane space translocase subunit Tim	HISTO_DA.Contig93.eannot.2129.final_new	mitochondrial import inner membrane translocase subunit TIM13	3.34371713705329e-06	1.92785958206244e-10	0.013016024	0.0303889213	0.9277843908	0.0022594253	3.80260912426354e-05	0.0392088257	0.1353187525	0.0015880035	0.0180287713	2.70771025992621e-11	0.4392585315	0.04086556	0.4380982491	0.000951375	1.89861108706133e-05	0.0607056745	0.4106832938	0.7662535742	0.8764979879	0.0068928272	0.6487725007	0.0499209816	0.8937501558	0.183837228	7.38401611266073e-05	0.0255778015	0.0109364907	0.0672608276	0.0049149396	0.0020270378	0.5793204731	0.1003906821	0.0003770414	0.6139092517	0.9545832229	0.232712836	0.0009830415	4.97703581170887e-07	0.8303637411	0.2966367543	0.3871655084
D8B26_000256		cAMP-dependent protein kinase type 2	CIMG_13464	AGC/PKA protein kinase			4.78848577025028e-08	0.2242278898	2.67566346927648e-05	0.0083367746	0.0085900589	0.1872830885	0.8568283031	0.1409786545	0.1550910086	0.4054172743	2.43946344520586e-05	0.1719872651	0.0679076337	0.0099266068	6.66370113233275e-06	0.9674619642	0.1896761024	0.0107819332	0.0185551344	0.9943365517	9.99101067674213e-10	0.0169980446	0.371681334	3.053148392937e-06	0.0019787495	0.001042647	0.2889475116	0.0035608239	0.5724942351	0.2673873673	0.0002258686	0.0019009068	0.3924049836	0.7846453201	0.0107845057	7.25001606536238e-06	0.726055809	0.0296532631	0.0004756973	0.215956789	0.9799035283	0.1685007113	0.0032343979
D8B26_000257		stress activated MAP kinase interacting protein	CIMG_13463	stress activated MAP kinase interacting protein	HISTO_DA.Contig93.Fgenesh_histo.158.final_new		1.31137024245939e-06	0.1364552262	0.0033010109	0.8241456004	0.0002809001	0.6547116753	0.3268131054	0.0056198656	4.65978356476523e-07	3.4004417875587e-06	0.4417589285	0.5316730257	0.430515505	0.2268785821	8.82453836427922e-06	0.9089740863	0.4297653286	0.1636305024	0.0534671535	0.0009905424	0.0200546135	0.2894262453	0.5428065176	0.5754107489	0.0005468802	0.0196687349	0.181366471	0.6258406231	0.7388406568	0.0006465204	0.0019441304	0.1755192219	0.012497247	5.54157933685755e-09	0.929929449	0.6896627422	0.8163882156	0.0001650061	0.4107478565	0.4604213891	0.7290797679	0.091921	0.0209493558
D8B26_000258							0.1154887137	0.7549896899	0.1824544437	0.0006146444	0.9582659198	0.001878301	0.0031760456	0.2048024217	3.34552161905677e-08	0.000477521	0.1701987092	0.330023348	0.0057637897	5.77538279114353e-07	0.0050176844	0.6974612926	0.6142434708	0.0008568244	0.0323668861	1.25540829251958e-09	4.62191350115952e-06	0.0009477052	0.3996364999	0.0159032113	5.3395065179781e-05	0.386413625	0.0167750047	0.1199708064	0.3779070815	0.0087866801	0.0010959386	0.4174288612	0.0003370051	0.8260655146	0.5323643333	3.8387814559761e-05	0.6423616888	0.0261319237	0.7095776993	0.0006646213	0.5070864833	0.4851782748	0.0118311421
D8B26_000259		histone	CIMG_05379	histone	HISTO_DA.Contig93.eannot.1956.final_new	histone h4	0.2778773972	0.2466562106	0.4859571245	0.0350981644	0.0020179607	0.0728380721	0.0017631248	0.0016923728	0.0310876887	0.652541529	2.7067953354404e-09	0.1527332578	0.321783485	0.0335135156	0.0437233669	0.1989019927	0.998671949	0.0008290571	0.5282645099	0.1341907506	0.0057212149	0.0464047771	0.4884486146	0.1923278113	0.5144256164	0.565374253	0.1934636032	0.3366064584	0.0026365284	0.000122874	0.0001199662	0.0300966351	0.2739505468	1.58538036819933e-08	4.39749667791791e-07	0.0591383132	0.9214313371	0.0122720178	8.4661388348491e-08	0.3638933785	0.2898170748	0.0294954731	0.0053660242
D8B26_000260		conserved hypothetical protein	CIMG_05378	hypothetical protein	HISTO_LF.Contig359-snap.99.final_new	hypothetical protein	0.9348190811	0.6165892157	0.3338304868	0.9028399503	0.0699142979	0.0027851713	0.0003324698	0.7883435653	0.0302090917	0.5203107417	0.0661702363	0.263619268	0.0027545492	0.0420879145	0.4047008505	0.3687055635	0.0340797257	0.0002044547	0.0859854952	4.87724449290681e-05	0.0176314195	0.0337296976	0.972332979	0.2561848963	0.3317846896	0.0003369368	0.0732331752	0.1168844474	0.9413154867	0.0027910173	0.2929723178	0.6568169975	0.2876892242	0.0037656964	0.0400705907	0.1308267693	0.3116653084	0.0130033117	0.5683712996	0.1824659253	0.9144006328	0.9483063309	0.2202304282
D8B26_000261	GAC1	conserved hypothetical protein			HISTO_DA.Contig93.Fgenesh_Neurospora.21.final_new	protein phosphatase regulatory subunit Gac1	3.55332352691442e-11	4.41005283729375e-09	0.0858203924	0.0277152639	5.68165808262545e-19	2.23420948142907e-06	0.2066913288	2.76399980851997e-06	0.1472157767	0.0005076111	8.46877156849726e-11	4.89848506976161e-14	0.0360265505	2.17880216723361e-09	9.1796250998073e-16	2.12866419482421e-10	0.0489349485	0.6854908831	0.0009939392	0.0082637512	5.47963628918289e-10	7.78075664206104e-06	0.8789301185	0.0358834894	5.04366804254866e-15	0.0040925272	0.1011138207	0.0337171591	8.40689913408481e-07	7.86524203952181e-06	2.03121066388587e-05	0.4944146539	0.8726328197	0.0270394128	7.7636294939515e-06	0.8150969208	0.3734087105	0.4486047983	5.98876189050338e-09	0.00081367	0.8847439935	0.7458117365	1.79676379865764e-15
D8B26_000262		hypothetical protein					0.7297803719	0.0213817162	0.0040015193	0.0007776754	0.3557907988	0.7902046935	0.0300663367	9.40641071711447e-12	1.11439297412456e-10	4.04291286248294e-09	2.56065118774666e-08	0.0916235653	0.0603226526	0.000715645	0.0205048185	0.2003508533	0.7501740861	0.0001917975	5.58957023819218e-12	4.94690708105274e-13	6.02823726066865e-12	0.5596918419	0.6725644385	0.0014206096	0.0024401626	0.0528732626	0.1707976169	0.0237289808	1.24964979444371e-17	5.96537650717329e-15	2.47677825962369e-14	0.0117276268	0.46616984	9.19807668456381e-17	7.88562295762692e-15	0.0103266692	0.0407463262	2.69055819259545e-16	7.92901757072266e-13	0.951260405	0.3658217932	0.4698901224	0.1893691682
D8B26_000263		conserved hypothetical protein	CIMG_05374	hypothetical protein			1.82152050881194e-06	1.20966864864831e-05	0.579181538	0.0251617385	0.4916823432	0.854643889	1.32737323755427e-06	0.5779282864	0.8581015255	0.0911113331	0.2340818839	1.7618757524109e-07	0.9010783572	0.522483349	0.4398391775	0.3804439503	2.80979378025218e-06	0.4851021843	0.2733428906	0.3872244213	0.0734528472	0.0017682381	0.537681484	0.2634520934	0.0737838459	0.1257170316	1.01823563976658e-05	0.6975775362	0.316924677	0.1683115401	0.0102544898	0.0827206146	0.0564484022	0.8118149687	5.46573719314109e-05	0.2979887055	0.8655199598	0.2977998906	0.0002224439	0.001004373	0.8782142893	0.170216078	0.2554071024
D8B26_000264		conserved hypothetical protein	CIMG_05373	RING finger domain-containing protein	HISTO_DA.Contig93.Fgenesh_histo.129.final_new	RING finger domain-containing protein	0.0002999148	0.3380473594	0.2782900925	0.0062859634	0.00011248	0.9347784192	0.3643512094	0.700041913	0.5741661416	0.2075501204	0.0004018009	0.0940786726	0.0757572741	0.9788395475	0.0161226697	0.061412056	0.7650194232	0.7016242605	0.1025627842	0.9370966396	0.0002457873	0.3329477777	0.9582403693	0.6815266675	0.0091615895	0.4514243521	0.8945905204	0.4473472565	0.4309028598	0.559179368	0.0012677592	0.9951647573	0.9548520622	0.3804066206	0.0018676171	0.1518107888	0.9059375461	0.0046106729	0.0053847623	0.1324419578	0.8997220741	0.7284889765	0.0473922895
D8B26_000265		EBP domain-containing protein	CIMG_05372	EBP domain-containing protein	HISTO_DA.Contig93.eannot.2123.final_new	EBP domain-containing protein	0.032669196	0.626931794	0.2710588982	0.0335723072	0.0001554033	0.3462669149	0.6266047138	0.3659080236	0.2152106079	0.3784829022	0.0029283742	4.45195602898529e-05	0.0007099559	0.4036143281	9.61328853846135e-10	0.6287705996	0.0003265081	0.0422104121	0.0623828548	0.6280812054	5.20827574174271e-06	2.24967659470559e-07	0.8180856488	0.3862002659	5.26130992282702e-09	0.0004011025	0.0461808723	0.0140158041	7.39046047155968e-06	0.0685808455	0.0097305503	0.7486451867	0.300487999	0.1695718857	0.1692670204	0.0040326974	0.9743395022	0.03491602	0.120576482	0.0030078492	0.4568220943	0.9755632864	4.99289646542304e-06
D8B26_000267		annexin	CIMG_05370	annexin	HISTO_DA.Contig93.Fgenesh_histo.118.final_new	annexin	4.57334508196645e-09	0.0109873634	0.0028502744	7.87625448158316e-09	3.80716054634277e-10	0.7520205905	0.0026384457	0.0004788302	4.22262429440001e-10	2.33662866330654e-09	9.6766959414893e-16	0.0339487533	0.1693223265	0.9757639559	1.69362225032865e-12	0.4009182462	0.0023125539	0.9403334302	0.0290595125	0.2184711943	1.34476570833328e-15	4.65575271448925e-08	0.9459560132	0.0006496785	1.05038564123245e-12	4.04447594915628e-05	0.1147535279	0.0715420389	0.9781955663	0.5149408477	9.17670253505917e-13	0.0094573257	0.0143558999	0.0483220945	2.46031794321457e-08	0.1353355098	0.2346426126	0.9380775432	2.07788960459555e-11	1.21576229436859e-05	0.1236739611	0.8499637972	3.88728683304454e-16
D8B26_000268		hypothetical protein					2.02479464341901e-19	5.84052438021511e-18	1.12443824823938e-09	3.49358011460673e-08	1.07672378485731e-13	0.8337637618	1.84027778920629e-18	0.3868413173	1.44075900020824e-11	2.68362740946605e-15	4.26393571989721e-15	3.48475704159605e-18	0.0016840071	0.0001814243	1.64081679003724e-09	0.082322748	4.47672501735266e-16	0.10235168	0.0164275791	1.68949554325112e-05	1.20108378564169e-12	4.15959708270698e-13	0.7017304579	0.6397918268	1.7851890493816e-08	0.2387058312	5.97701259285018e-15	0.0047995478	7.43388096089511e-09	8.75227224190547e-10	1.62430409872194e-16	3.54961127765931e-18	0.5689126156	1.01664277676887e-14	3.42288161131893e-17	1.78608434468731e-14	6.25905066198787e-06	0.0832137329	1.82523194303632e-10	1.26788165586605e-15	0.9399086502	0.6729324066	1.20845541110352e-07
D8B26_000269							0.090838433	6.76515228865776e-07	0.0153903773	0.3844797128	2.98649886582071e-08	0.0071238663	3.90038130258313e-11	0.0082455138	0.0042093493	0.0097261385	1.7739652447656e-10	3.09610994774346e-08	0.2548335518	0.054291744	1.81115641496974e-08	0.4030919753	1.53271170586533e-09	0.0005568641	0.0125274452	2.95363004794351e-06	0.0031138949	1.18503963468953e-05	0.9130805276	0.9534344872	4.09205000042282e-10	0.07131915	2.49471325530743e-08	0.6066460486	0.00301397	3.44075322979726e-05	1.16730876539735e-05	3.10592785556735e-07	0.6690851388	0.0046784524	2.87211530615261e-06	9.61235846670793e-10	0.6314836428	0.0051339285	3.42957059109099e-08	3.45150161035872e-08	0.5346918975	0.7891338154	5.94644756776101e-09
D8B26_000270	MRPL31	mitochondrial ribosomal protein subunit L31	CIMG_05365	hypothetical protein	HISTO_DA.Contig93.eannot.1954.final_new	mitochondrial 54S ribosomal protein YmL31	1.01732249406318e-05	1.22327241537218e-06	0.0117481412	0.0050145747	0.0374801278	0.3589943323	3.70472383569614e-05	0.3924604446	0.589055149	0.0363931743	0.2643198791	1.27898502906218e-08	0.1251742954	0.0400834767	0.6727711066	0.400913133	4.3549595049317e-07	0.8607468642	0.7484626937	0.1509647699	0.4311804845	0.0001773488	0.6772481632	0.8057635952	0.1936276354	0.0692855664	2.49813495120182e-07	0.1662619359	0.2204007352	0.0005796351	0.0094105656	1.04779270534208e-08	0.4651184398	4.87804949419838e-07	0.0004344103	0.018699383	0.9570294744	0.2423811849	0.0001627063	0.0007175683	0.896787969	0.7968021532	0.0855230047
D8B26_000271	TAZ1	tafazzin	CIMG_05364	monolysocardiolipin acyltransferase	HISTO_DA.Contig93.eannot.2108.final_new	tafazzin	0.3374474628	0.0016041288	0.0037302995	1.03841539980146e-05	0.5726067432	0.0147401161	1.1986353239964e-07	0.0009102281	0.0220733517	0.0002124172	0.0118567903	0.2066265002	0.629182982	0.2223023434	0.2856252793	3.9022459658003e-05	2.39194843789021e-07	0.1524028764	0.0972090478	0.000994006	0.4943945822	0.3324130958	0.9775642012	0.3098283898	0.2268375622	0.0016533063	5.54647837659891e-05	0.1228268149	0.8759407579	1.41522756544321e-05	0.298538097	0.0687582266	0.9655054092	0.0654888001	0.3508180821	0.8218017959	0.6504429084	0.3448272758	0.9784893911	0.0664288129	0.9621655066	0.1179087899	0.3901867232
D8B26_000272		amino acid permease	CIMG_05362	amino acid permease			1.10259569042691e-09	0.0077311595	7.10168705441201e-07	0.0018353399	0.1592505523	0.1061732017	1.91779623592772e-05	2.03753607175479e-09	0.0016126886	0.7375598224	6.59665746184305e-08	6.0358810763912e-10	3.82397464603943e-06	0.0001201787	7.01664960306521e-05	0.0213496043	1.25513676458667e-05	7.21189486123613e-05	0.0079373312	0.3137452531	0.2180166625	2.26359104541068e-10	0.001069263	1.47083893298035e-07	4.21868018755612e-12	1.81369746484122e-18	7.60365641206315e-08	0.0008559435	2.39562372119966e-15	0.0005970569	0.007775666	2.01533263312747e-13	0.9135082496	0.6144605465	0.0045607042	9.08795000875857e-10	1.89140006285474e-06	0.0006545902	0.0006044027	0.0076402127	0.0903625366	0.2326527958	7.30911850993034e-16
D8B26_000273		conserved hypothetical protein	CIMG_05360	hypothetical protein	HISTO_DA.Contig93.Fgenesh_histo.96.final_new	tafazzin, conserved protein	2.16331894439255e-10	0.0066466748	0.0004912284	0.1438557181	1.7845554216163e-09	0.057936241	0.4583059695	0.2046029262	0.003208877	0.6959765047	3.75644279536849e-07	3.8686743090429e-06	0.1665324537	5.68786755506231e-05	4.42058162744412e-12	7.47454977760566e-08	0.2132621643	0.3678507445	0.0004691379	0.0651829674	0.0001042048	0.6564623508	0.2992270051	0.6679734444	2.49579650785854e-09	0.6258122376	0.3064011136	0.633721262	0.0966807923	0.1075917878	2.54396481712728e-06	0.8626088254	0.4419068894	0.1306693744	4.28481963633767e-08	0.0001248249	0.9636342686	0.0134051071	1.63989606995241e-08	0.1941480901	0.9147296529	0.1260883815	3.72459971637382e-09
D8B26_000274	DBP9	ATP-dependent RNA helicase	CIMG_05359	ATP-dependent RNA helicase DBP9	HISTO_DA.Contig93.eannot.1953.final_new	ATP-dependent RNA helicase DBP9	2.54811814752806e-10	4.78841323817665e-11	2.45706630658291e-10	2.94033702639097e-10	4.22080730097513e-10	7.80199974640997e-08	0.0940787795	0.1092980741	0.0035381401	0.0001189254	3.05022901817791e-13	1.72431924027582e-06	0.9333708624	2.02694651143154e-05	5.42413826239177e-10	5.89499598851801e-09	0.0788126112	0.1674845048	0.0028507472	0.3027364314	1.0385027506266e-13	0.9716504719	0.7793709037	0.9579678599	3.26689361767936e-11	0.8724724689	0.8838248768	0.6625975175	0.0003459575	0.0001632837	3.02917399625639e-17	7.55897349772894e-06	0.0004324554	1.6667450384494e-05	2.46805707301461e-10	0.8527464611	0.3114428406	0.2171693852	1.4025909356035e-13	0.0295492798	0.9941873097	0.0698925951	3.84057586340137e-10
D8B26_000275		conserved hypothetical protein	CIMG_05288	hypothetical protein			0.1415185386	0.3884903746	0.8648484646	0.0071861423	0.3426664493	0.7261807655	0.1688945901	0.017014821	0.0108878844	0.0035317603	0.0079918271	0.510950605	0.0003000736	0.0065246307	0.0005377058	0.8246091807	0.7002560179	0.1768852974	0.6316382482	0.0053748817	0.0002680662	0.232679827	0.7910446559	0.1684309089	8.48967541487003e-05	0.0830757733	0.5694944601	0.0981480402	0.0273143772	0.1199940835	0.0123161935	0.461157787	0.9549419077	0.8425741319	0.0121197398	0.6255844189	0.506703225	0.3989136539	0.1703068852	0.2598311851	0.6732893526	0.776370376	0.0040807825
D8B26_000276							5.76437458976455e-07	0.4079672688	1.02805966311578e-09	0.2550724914	0.5609748133	2.95158737016298e-06	2.90941862495285e-08	0.057365325	0.3575318361	0.5022911068	0.3200975532	2.61291658610211e-05	0.8886565909	0.0369770714	0.7079259434	0.9600114526	2.26297308880473e-05	0.9112763332	0.1803293993	0.6422791655	0.3229533233	0.0023246212	0.0084374664	0.6815266675	0.0091903195	0.2404237259	0.0698951679	0.3837745222	0.743363519	0.0242928072	0.0201083172	0.7664169358	0.5178658294	0.0001560365	0.0031672684	0.1858652108	0.4564366696	0.0001589287	0.0736238239	0.429020825	0.251873165	0.5778366641	8.29375013541008e-05
D8B26_000277		conserved hypothetical protein	CIMG_05284	hypothetical protein	HISTO_DA.Contig93.Fgenesh_histo.75.final_new	hypothetical protein	1.70091737999292e-05	0.2748288818	2.62148023169307e-07	7.11758923990099e-13	5.04649841928037e-13	0.0021707006	2.63324991719452e-05	0.6631408079	0.0020183585	2.29111418538901e-17	1.37660656967451e-13	3.13402573129746e-10	0.811725741	0.8261952618	2.73813272656552e-13	0.8650396555	1.58415352110994e-10	0.0016156572	0.0018145026	0.0003814613	1.58446731844013e-09	2.65239077318574e-10	0.7165714815	0.3391016698	1.27192734347235e-12	0.2866164047	1.73700550402975e-08	1.38153534570772e-05	5.34156961574861e-12	7.97484769391548e-12	0.0002755457	1.96392438267185e-05	0.0007248635	2.53181017644577e-13	0.5894428316	0.290505697	0.83542571	9.0603559629523e-10	0.9940584992	2.73827323607352e-10	0.9780284471	0.4644875418	1.82116947915017e-12
D8B26_000278		conserved hypothetical protein	CIMG_05283	hypothetical protein	HISTO_DA.Contig93-snap.198.final_new	hypothetical protein	0.0006591848	0.0381957957	4.59721556377806e-06	0.0467515793	0.0065179195	0.8735301985	0.044548468	0.8072828478	6.25441294072747e-05	0.8835978689	0.0323651634	0.0174752679	0.2714828843	0.0050709096	0.1643632204	0.2741955809	0.0004410921	0.263386352	0.0816364065	0.0027171104	0.004163431	0.0104413052	0.514483537	0.0948433839	0.7304195138	0.8795465065	0.0068408788	0.0040880593	0.4633427371	0.389474912	0.775859906	0.0031491015	0.7002443103	0.1811532581	0.8569348579	0.0346376363	0.9917827172	0.0132887989	0.8929784458	0.01513512	0.3059854807	0.9489958866	0.1810887933
D8B26_000279		arginyl-tRNA synthetase	CIMG_05280	arginyl-tRNA synthetase	HISTO_DA.Contig93.eannot.1949.final_new	arginyl-tRNA synthetase	0.000402545	6.20193797798047e-09	0.8765039136	0.4496785792	0.0078175743	0.6376422488	6.20136164454091e-08	0.4526386496	0.6621982605	0.0329224485	0.0687973109	1.19909008871935e-07	2.75094069539265e-06	7.7815521878451e-06	0.0042498556	8.79359734537901e-07	0.8625843085	9.30346374846054e-08	0.0404397985	0.126257201	2.76324499373454e-06	0.2685437635	0.6351961481	0.2737742969	0.0001838289	0.7782331117	0.4504107564	0.0071791289	2.0989471666743e-05	4.66219395680564e-07	1.8923956043394e-12	0.0782865673	0.1484965045	8.57002431972305e-06	3.58173961691958e-09	0.9148672264	0.2278426377	0.5551105863	1.8310924720128e-05	0.1381573623	0.9310739809	0.1015885008	7.74030474281313e-05
D8B26_000280		NADH-cytochrome b5 reductase 1	CIMG_05279	NADH-cytochrome b5 reductase 1	HISTO_DA.Contig93-snap.196.final_new	NADH-cytochrome b5 reductase	5.54652027132232e-06	1.5461076309699e-12	0.755006047	2.58645457453867e-06	0.0007447762	0.0095154351	8.85219713445279e-17	0.1407768582	0.1453674723	0.0135106979	1.91710285005195e-06	1.77399237949552e-13	0.7221760361	0.2379353552	0.0024928695	0.2253419187	1.98849615269323e-15	0.1419016127	0.8042393221	0.0345400427	0.0014724008	2.51462121087742e-06	0.1866950436	0.3487473988	0.2744841936	0.0007142755	4.55002575366639e-12	2.33703453107426e-05	0.0054647261	9.37251646033881e-07	0.1000241557	8.10321787906661e-13	0.3722968807	1.15624532497229e-05	0.6460356391	1.70339611256065e-08	0.9979677144	0.0762747015	0.6278115652	6.0808563989581e-11	0.9243287986	0.0956036294	0.5203310653
D8B26_000281		conserved hypothetical protein	CIMG_05278	hypothetical protein	HISTO_DA.Contig93.Fgenesh_Aspergillus.14.final_new	GIG1(induced by GlcNAc in Ca), DUF3605 superfamily domain-containing protein	1.10126606089293e-05	3.45800208371582e-13	1.46279228135116e-06	0.1419994642	1.39251140922984e-14	0.657816423	1.69357621848682e-14	6.90347000547579e-05	0.639015158	0.0935252772	1.96418434466331e-07	4.06074411163039e-18	0.0212747245	0.6973313171	2.0838004417909e-10	0.0317056665	5.35566242272061e-15	0.050794576	0.0003486258	0.0512690036	0.0024791137	1.51095363071156e-16	0.0794539744	0.1408907733	2.37213083058428e-06	0.2586436975	1.09878733346277e-14	0.7137562211	0.2672612349	0.1319355272	0.00019873	1.58536889653767e-16	0.9660783384	0.0068723901	0.0002781091	9.83894740753893e-14	0.9797977976	0.5682098157	0.0001679895	7.47355221421369e-16	0.7379858724	0.9600756294	2.39412471833658e-07
D8B26_000282		chromosome segregation protein sudA	CIMG_05277	chromosome segregation protein sudA	HISTO_DA.Contig93.Fgenesh_histo.60.final_new	chromosome segregation protein sudA	7.50156406172291e-07	0.0022831034	0.0358301548	0.1249833141	2.25337678865424e-08	0.5235164191	0.018475506	0.9588035333	0.1909792715	0.5680114982	1.22328635184645e-08	0.0330292027	0.1580134956	0.0087701372	3.74746108976237e-06	0.014440439	0.6571044531	0.0013408217	0.0411380978	0.0279246463	0.013491822	0.1934760259	0.7783431021	0.960063285	2.81774446676077e-05	0.6670944712	0.4383144259	0.5430629415	0.0080991615	0.0023903931	0.0479856605	0.6921573116	0.5843446615	0.0003892697	0.0082238268	0.8205961584	0.7748639413	0.0491045853	0.0008051671	0.043572102	0.3445810755	0.3167278062	9.69633112783772e-08
D8B26_000283	RIO1	serine/threonine-protein kinase RIO1	CIMG_05276	serine/threonine-protein kinase RIO1	HISTO_DA.Contig93.Fgenesh_Aspergillus.10.final_new	serine/threonine-protein kinase RIO1	1.99706328474348e-05	0.2016196057	0.2900668773	0.0089477114	3.15313919632193e-05	0.0002842975	0.0083517487	0.0004298219	0.3583103273	0.001648797	5.09408555548611e-12	0.6402346596	0.1386665755	0.3992601551	3.83393483704297e-08	9.45027458723034e-08	4.00893586395156e-09	0.0941953883	0.0004619774	0.4187596263	4.20564292775872e-13	0.0496745624	0.8237976738	0.9830162493	4.23485356607099e-09	0.1084630417	0.0003412423	0.6683887666	0.001771637	0.1643089799	1.15457701221966e-14	0.0672842363	0.2626756139	0.0529452453	3.77659432575094e-12	0.0029875079	0.802653662	0.9932023926	8.26142598330523e-11	0.1035596261	0.9017760781	0.9381623297	1.44174527344296e-07
D8B26_000284		conserved hypothetical protein	CIMG_05274	hypothetical protein	HISTO_DA.Contig93.Fgenesh_Aspergillus.4.final_new	hypothetical protein	0.0338527766	0.0001288731	3.47829698794239e-06	0.4180596635	0.0068382657	1.88022899834683e-12	8.33979567261387e-17	9.01507588980565e-15	4.40752496837452e-06	4.27150925691014e-05	5.00770024343708e-08	1.36010185062266e-09	0.0180687696	1.74391758232446e-07	0.7079692958	3.12443171242778e-05	3.74212704298649e-15	0.1174930797	9.32472417477719e-06	1.06982566548624e-05	8.22988494947631e-05	1.18972383434499e-14	0.857903598	1.65407339995466e-15	0.4277556378	0.9838527204	1.11275463449942e-14	0.002572706	0.0193023077	1.81930501748446e-12	0.2190747887	3.51815456130056e-11	0.0806618978	1.04784810485363e-10	0.5515031659	1.27791172649995e-11	0.8846776644	2.58371607759785e-12	0.2663369216	4.06575616429481e-11	0.897391158	6.96376559080093e-09	0.252274559
D8B26_000286		sulfur metabolite repression control protein	CIMG_05271	sulfur metabolite repression control protein	HISTO_DA.Contig93.Fgenesh_histo.54.final_new	sulfur metabolite repression control protein	0.0071787273	0.0834675642	0.1020622806	0.2320002721	1.79504211661435e-08	2.78129912199409e-05	0.0033838102	8.21091456018686e-15	0.0001536762	0.0544756427	1.91637698548384e-05	2.31795377317149e-05	0.7103408488	0.6728845472	2.7522596162426e-09	1.07015973081546e-07	0.062421782	4.63215095260517e-05	4.13931505947285e-08	0.6834064566	0.7423316172	2.05040122069639e-06	0.7102594642	0.0768719366	5.23924872761549e-08	2.00737123862038e-08	0.1148739136	1.52978448286976e-05	0.6995423146	5.15144253310743e-05	3.16651575146203e-07	0.0046360543	0.3768862695	3.93225942249212e-09	2.90897488270414e-09	0.5292962755	0.5683312627	0.0023571928	5.78881610880933e-07	0.0002261627	0.6931346735	0.6994840283	4.57813095506969e-09
D8B26_000287		kinase activator	CIMG_05269	kinase activator			5.90982178833125e-08	0.0301603034	0.0029774681	0.149598874	0.3615478096	0.7756915427	0.0093046833	3.36903012554814e-09	0.0001543191	3.65072377099618e-09	6.62459342488258e-11	0.1131369018	0.0033516063	0.5448691334	0.0001043627	0.556624992	0.3729831085	0.0513746768	0.3311435719	0.8806355842	1.29002025194982e-05	0.0754793283	0.3892125337	0.0776800657	0.0085389608	0.8700221094	0.0477250208	0.005269001	0.3862234551	0.010014497	0.0842902079	0.0018740151	0.1455645644	0.8142103547	0.0006572454	3.11033823404284e-06	0.4383595897	0.6256143496	0.0531355133	0.3433672775	0.4518882165	0.4281135448	0.0001223828
D8B26_000288		conserved hypothetical protein	CIMG_11508	dehydrogenase			0.0021245324	0.1444567558	0.140807997	1.72752844945383e-05	0.0003329117	0.1484163276	0.0028778901	0.1697243927	0.0763051701	2.92863083800245e-05	2.86676813952657e-05	1.42154680038902e-05	0.4677195542	0.0001244445	0.0001214621	0.6933947006	5.92188168104398e-05	0.7552345643	0.9630275547	0.0044976903	0.000231881	0.0074001324	0.501435627	0.4376575346	5.32219185422109e-06	0.7883756215	0.0031555177	0.045707995	0.0001409666	4.99561580111955e-06	0.0228566105	0.0078806543	0.1960603153	3.09644538699048e-07	0.3753395987	0.5419682585	0.7669502103	0.0015743685	0.8847266288	1.29161541620017e-06	0.9761528205	0.0036888351	1.08770632674756e-05
D8B26_000289							0.0631596402	0.1488685567	0.0821297633	0.2461943748	0.2028662196	0.2605482511	0.0060009361	0.1743352946	0.112376986	0.7439652336	0.0228918876	0.3876675262	0.4520976325	0.13794567	0.6433025595	0.7555740667	0.2009523893	0.3708604248	0.5843327614	0.0979230354	0.3055835787	0.0289482616	0.9146757791	0.6609252407	0.4553509608	0.0669474125	0.8178981272	0.4815213791	0.1069330492	0.0002063839	0.034363812	0.2151730523	0.395849243	0.000125999	0.0037575987	0.0005187333	0.8328412009	0.0069939918	0.0006902115	0.2637159066	0.8488125163	0.0490684589	0.2066196025
D8B26_000290							0.0332185524	0.0223578653	0.0382542318	0.4338315987	0.0323433365	0.7847915035	0.0366088956	0.3203231368	0.0009198351	0.2910130029	0.0044284097	0.1513921386	0.4266983785	0.0005287451	0.0075394303	0.8330799857	0.0832146868	0.3809172442	0.4439691252	0.0398356757	0.1275973938	2.2996643091041e-05	0.5248628973	0.1367280676	0.0002701478	0.0204016822	0.0329974583	0.1281672429	0.9559517343	8.99395232496839e-05	0.0003296745	0.0005158273	0.1129117934	1.06966444301091e-05	2.49894403680121e-06	6.52570308877438e-05	0.373194126	0.0045413034	0.000211255	0.000215545	0.7878851416	0.1882031654	0.0066921064
D8B26_000291		conserved hypothetical protein	CIMG_05265	hypothetical protein	HISTO_DA.Contig93-snap.188.final_new	NADB Rossman superfamily domain-containing protein	4.59161450538653e-16	0.0003079522	3.74621083577658e-11	0.0001868388	0.0313015487	0.0118578325	5.45002102529353e-09	5.35846962836777e-06	0.8009018073	0.2869536503	6.23031062638458e-08	0.0006823482	4.95626463289224e-05	0.0004475183	2.74001636060922e-07	7.62914179871709e-06	5.14300982660449e-12	0.8421037582	0.9435671402	0.2511679579	1.01946186287113e-06	0.6766661302	0.6302134084	1.42509533251778e-09	8.83309446974765e-09	3.47098321149266e-13	6.66071535837927e-13	0.9491115041	0.351165872	0.0461895866	1.63187016461632e-07	3.30316261464023e-13	0.8679666458	0.0308626966	1.02400674498571e-07	3.10625439985263e-14	0.6679864988	0.0012602127	3.73206153632724e-09	2.38301368575756e-05	0.8378682132	0.3542227672	4.70968473692809e-09
D8B26_000292	BST1	GPI inositol-deacylase	CIMG_05264	GPI inositol-deacylase	HISTO_DA.Contig93.genewise.178.final_new	GPI inositol-deacylase	8.7013408327686e-08	0.0003063217	0.0040360026	0.0096285135	1.55043978741818e-07	0.0513363536	1.16469980868136e-07	0.0935869583	0.0009231879	0.0172927554	0.0002234219	0.0017338862	0.5292761499	0.1735240912	1.00154867291558e-05	0.1634045688	1.12670472311426e-05	0.0017663548	0.0090251627	5.94433734538667e-06	3.81622118464134e-08	0.0115472925	0.1378635829	0.2816299643	0.0051327877	1.6821712284678e-05	1.93183805971442e-09	0.0069174344	0.0556240504	3.17816248708916e-07	1.18453512026913e-05	4.55549633573849e-09	0.0166819549	0.0124500252	0.0583213748	1.32676303176347e-06	0.3459288285	0.0175542564	0.0004351686	0.0008406655	0.8023465705	0.7893272546	0.0017035205
D8B26_000293							1.46343142030077e-08	0.0008076501	0.0850725008	0.3008309385	1.74363763902498e-06	0.0003984788	4.88067238598615e-10	0.1287737474	7.04061277299553e-05	0.0957218342	0.0006241045	0.0220935976	0.1863012468	0.0720231198	1.37430156603477e-08	0.0428723911	2.38098792985313e-05	0.1536292931	0.372400242	0.0123390295	1.57124594245781e-05	0.4695387515	0.9779362132	0.2482520226	4.59371876277472e-09	0.0009014683	0.0070385128	0.5480017327	0.0441680641	0.694785444	1.24573683284364e-05	3.67762570463381e-06	0.0535724512	0.6411105814	0.0241731042	1.90961887353776e-06	0.9923200679	0.6068671845	0.0273666839	0.4009235027	0.7097360363	0.0384506235	5.93137291720417e-06
D8B26_000294		DEAD box helicase	CIMG_05263	DEAD/DEAH box helicase	HISTO_DA.Contig93.Fgenesh_histo.24.final_new	DEAD/DEAH box helicase	0.1247733119	0.5894815811	0.8682581981	0.6746889527	0.0442119422	0.1771068795	0.0369384594	2.20030268112304e-05	0.0062189903	0.0005464683	5.17132112498483e-09	0.9185412527	0.1088830162	0.0383294957	0.000282375	2.24992260369475e-07	1.31860876253456e-07	0.5875024374	0.0877796201	0.1487943691	2.20914916775979e-06	0.4706563058	0.9192398553	0.1562318387	8.22385310343765e-05	0.2506503014	0.0462939387	0.3853222997	0.5312618044	0.3627554833	6.98963426968636e-06	0.0201905694	0.364231339	0.062247138	8.9529092728301e-08	0.0045450451	0.586049328	0.8950886891	8.94901545065894e-06	0.1220656024	0.7202747968	0.1433451567	8.81210307078511e-06
D8B26_000296	RSC8	RSC complex subunit	CIMG_05261	RSC complex subunit	HISTO_DA.Contig93.Fgenesh_histo.22.final_new	SWI/SNF complex transcription regulator	0.0010886059	0.8196989819	0.1407104567	0.0283171169	0.0510650027	0.7520205905	0.5327584634	0.2726035653	0.5110123396	0.370494273	0.0011766306	0.1460734419	0.0001191167	0.1693592112	9.1812824210717e-09	0.0698035517	0.0007228654	0.0005738135	0.3332329069	0.5661281294	9.22065152222773e-10	1.12954265131529e-05	0.938865659	0.2299469296	3.74123621097521e-09	0.2257904615	0.0013264887	0.9682047207	0.3408528701	0.3782727849	5.44630902260655e-11	0.0036437122	0.4112456939	0.8758598811	6.43741853494556e-09	0.1905900613	0.8320654409	0.3696990929	1.22127315065981e-07	0.0065294432	0.9964371223	0.7630346897	1.58051750188882e-08
D8B26_000297	CHL12	sister chromatid cohesion factor	CIMG_05260	sister chromatid cohesion factor	HISTO_DA.Contig93.Fgenesh_histo.21.final_new	chromosome transmission fidelity protein	4.71161130716382e-06	1.55679610611527e-08	0.0657143357	1.66890208168204e-09	2.04294068057648e-16	0.025539221	1.76943031170713e-12	0.4916234896	0.802260481	3.95047432444135e-05	3.65583292892105e-17	8.60556448492061e-14	0.8966336719	0.1276058182	3.8371353304209e-16	0.4862244123	1.11729358693983e-12	0.0033091767	0.0215721399	0.0028343907	8.3839826569585e-13	8.76355336669082e-10	0.2915498196	0.6852491453	7.7727219883165e-15	0.8543976523	2.31615227160083e-09	0.001566777	4.18959555932288e-07	4.18249305567014e-07	1.99595097891959e-09	2.86094211991509e-09	0.0386175272	6.72713243804768e-11	1.85182083261127e-06	0.000521408	0.6187481116	0.004446236	7.04962859866625e-08	6.38406247657027e-13	0.4804215583	0.5056127066	1.01152437962678e-15
D8B26_000298		conserved hypothetical protein					2.82628279361953e-05	0.0550508821	7.7576924349383e-06	0.0751366856	0.251149253	0.1623408825	0.0006090164	0.2240377569	0.0807788103	0.4367275178	0.9688252143	0.0960200183	0.0074262327	1.36464456692253e-06	0.207476955	1.76613374241843e-06	0.0001505523	0.0935735683	0.5830371174	0.5491836619	0.0818142547	0.5730132937	0.9979575682	2.27673627010857e-05	0.1907792691	9.60095782433402e-05	0.0003249813	0.6373883015	0.9510105565	0.9510106717	0.1706668167	0.9943364297	0.7694920482	3.20549424254772e-05	0.3375258564	6.00327353495404e-06	0.9148885195	0.8665846311	0.5397222324	0.0616916175	0.080782733	0.0151111412	0.0006722734
D8B26_000299		electron transfer flavoprotein alpha-subunit	CIMG_05258	electron transfer flavoprotein alpha-subunit	HISTO_DA.Contig93.eannot.2122.final_new	electron transfer flavoprotein alpha-subunit	0.0078216548	2.06124210851308e-07	8.54307379408937e-08	0.7441393105	7.71535859898093e-13	3.07380395625887e-14	1.34446101154022e-22	2.8294073418456e-05	2.86516173406255e-12	1.53185619658133e-10	2.17230311605205e-05	2.5178606473796e-13	1.79442313620189e-10	6.71214261606109e-07	0.3926984017	0.7723848566	7.54149552953573e-14	0.0002278268	0.4670110932	2.42246170504348e-08	0.9987035615	0.0022018455	0.0260633616	0.0003139634	0.0411238375	2.98466765450923e-12	1.70180349203051e-07	0.8937871541	0.0279819594	0.0065743061	0.8558193283	1.14249206321066e-05	0.0046124728	2.0403858041013e-06	0.002037937	0.0006089712	0.7459502523	0.0042212149	0.0270402452	0.0077011713	0.1841882221	0.4984390787	6.27600023448952e-05
D8B26_000300		conserved hypothetical protein	CIMG_11502	ribosome biogenesis protein UTP30	HISTO_DA.Contig93.eannot.2120.final_new	electron transfer flavoprotein alpha-subunit	1.97745880150863e-10	2.39351197131099e-05	0.013000126	0.0003806441	1.23973338295111e-07	0.022129364	0.0395225835	0.9640181584	0.855597428	0.2376101213	6.2277717568619e-08	2.45117432093686e-05	0.5637665614	0.0805587967	1.43006620693847e-06	0.0252259921	0.0388857623	0.916559979	0.4664808681	0.7749810749	1.82746003241629e-07	0.1726821284	0.7720599167	0.672557612	1.12036520471891e-07	0.9669907055	0.1939329577	0.2897710027	0.132112347	0.3745634497	1.67903798733829e-10	9.4986845978702e-05	0.2507368687	0.0234371251	8.20466800160735e-08	0.3396777037	0.9179273196	0.7104061016	1.49323687563771e-08	0.0196182173	0.8297121878	0.8319749599	5.01076789815852e-06
D8B26_000301		hypothetical protein					0.8529944636	0.397507607	0.7143332103	0.8410893684	0.7560865568	0.5539032737	0.8432158943	0.600943171	0.8473558368	0.6676505442	0.826302815	0.3351242272	0.4326662083	0.2594129681	0.6691695196	0.116040661	0.525249797	0.0237564817	0.0283325433	0.0790240175	0.009670923	0.1419501426	0.8862859849	0.1193502228	0.918231689	0.2307897896	0.8239067886	0.7788925593	0.0083123429	0.034433163	0.0116580145	0.3622216347	0.7593914199	0.3135096922	0.0367476824	0.384850996	0.3389203237	0.2246271692	0.6186375811	0.0547994641	0.8379476709	0.2617039596	0.4628707763
D8B26_000302		conserved hypothetical protein	CIMG_11500	hypothetical protein	HISTO_ZT.Contig181.eannot.1662.final_new	hypothetical protein	8.26721655244589e-11	4.01836830089817e-07	4.0529843586582e-09	0.8422155092	0.0159564531	4.7105815394495e-05	8.53079935330821e-14	0.2874388327	0.7113543525	0.159693338	0.2330338763	0.0042659297	0.0001417417	1.71826149657633e-06	0.2446124164	8.87571069466732e-08	1.69750502416584e-12	0.0028739501	0.3714484936	0.0571158857	0.0482803772	3.81624734945205e-05	0.9607855892	0.000211451	0.180988132	2.02150882324118e-07	2.2737652257328e-13	0.0340356034	0.0843862937	0.2357738796	0.9120324076	1.12611369921487e-13	0.1025842566	0.1306693744	0.062668105	2.59885859272563e-17	0.8331982561	0.6806759118	0.0116389653	8.69986680492548e-08	0.2629629842	0.893198401	0.0033104945
D8B26_000303		SUN domain-containing protein	CIMG_05254	SUN domain-containing protein	HISTO_DA.Contig93.Fgenesh_histo.6.final_new	cell wall synthesis protein	4.32082881719744e-12	0.5304020073	0.0393918499	0.1038839968	4.38823881331699e-10	0.0574530415	0.0062853244	0.2114151781	3.63670571595836e-07	0.0018480854	2.15667740583022e-08	0.0173634259	0.7278903991	0.0013305321	9.04626410790373e-11	0.7416976788	0.0054320994	0.0002369864	3.25366706224616e-07	7.02126945034838e-13	0.0283105279	0.323137111	0.8083561134	0.197780217	1.91377188589566e-11	0.5855365201	0.0972048476	0.2966297787	2.02074865082866e-07	3.37463444544259e-11	0.0005320896	0.5675074344	0.0517113807	3.15535163494941e-11	0.1121501529	0.0697194609	0.7007565136	1.99130329180206e-10	0.4572614615	0.3856863187	0.7720599414	0.7258310743	2.02327127763089e-10
D8B26_000305		glycosyl transferase	CIMG_05252	glycosyl transferase	HISTO_DA.Contig93.Fgenesh_histo.4.final_new	glycosyl transferase	2.79114647363717e-22	0.7233349922	1.99253862733419e-11	1.35340483104908e-13	3.77038655874459e-15	0.0628463213	0.0169936882	1.17927289742223e-06	3.45740329018166e-17	0.0015881969	3.54887429377194e-06	0.0272856651	3.37552554743579e-07	8.49788256952332e-07	4.32130335117485e-22	0.0090920941	0.6218383274	0.0007209966	6.50032141833608e-08	7.923750360657e-12	1.56988879297552e-11	0.7772048469	0.7037068087	0.0030920386	2.28163379424329e-24	0.8910486577	0.6502988348	0.1136859986	2.88771537848453e-08	1.06715072436797e-11	3.67906729537702e-17	0.0006345073	0.2237331584	1.64857465461933e-08	1.63895439614872e-14	0.0011799803	0.1149201966	1.67770712565543e-14	1.82523194303632e-10	0.7028784156	0.6244687812	0.0001203868	1.79752171048603e-19
D8B26_000306	TOS4	transcription factor Tos4	CIMG_05251	transcription factor Tos4	HISTO_DA.Contig93.Fgenesh_histo.3.final_new	transcription factor Tos4	0.0017568734	4.24848298891277e-07	0.2235529596	0.0208488826	2.28439678558178e-09	0.7302786504	7.98232782132399e-07	0.1164664041	0.0207932815	0.809320397	7.72350290342506e-08	1.02703965952688e-05	0.8924040305	0.9307553837	2.5483142335773e-09	0.0768301836	0.0026672453	0.0313649392	0.0008001821	0.053938566	0.0003785701	0.0001858243	0.9482500706	0.4234884475	2.68463774856269e-09	0.5299639382	2.23835461578669e-05	0.9763745432	4.95235797843728e-06	3.31946288302135e-05	8.87670806974176e-05	0.0005296413	0.0550867566	1.1615665385094e-06	0.0205427219	0.0377925223	0.9866677568	0.0003524959	0.0166209127	3.38265271690511e-06	0.9941873097	0.8785576111	5.72157992176633e-09
D8B26_000307		chitinase	CIMG_05250	chitinase 6	HISTO_EA.Contig33.genewise.35.final_new	chitinase	0.8667602306	0.1123311946	0.1721096023	0.0052948848	0.6543939567	0.540993004	0.0172299321	4.94076235412198e-14	3.99077055302413e-10	9.12850882060998e-16	1.5914226634751e-13	0.8161835138	0.1442601777	0.407265928	0.3384277365	1.04812924854109e-06	1.49473172237031e-06	0.0037434265	2.0526742186914e-09	0.4399224117	1.53172516529024e-07	0.3767724972	0.467311276	0.4066022025	0.8525515387	0.0016933733	6.78432160955497e-05	5.09524147029895e-05	0.1340768805	0.003283538	0.1141692992	0.1052742855	0.000239424	1.48606611019481e-05	0.0175298898	1.73685568113038e-06	0.8867606069	5.75015597878007e-13	0.0037771981	1.48514114509119e-05	0.6213684706	0.0054138529	0.1906471584
D8B26_000308		cyclohexanone monooxygenase	CIMG_05248	monooxygenase	HISTO_DA.Contig93.Fgenesh_Aspergillus.173.final_new	flavin-binding monooxygenase	4.5240659534264e-10	1.20341414567695e-08	0.0002213488	0.1553923247	1.82058237716933e-06	0.895410806	1.31320763193098e-09	0.0012993715	0.4068819125	0.3309033906	0.0316664541	1.87431108284336e-13	0.0008332492	0.0009352373	0.0551632927	1.84418427480175e-07	0.000451652	0.2374121997	0.1549714608	0.4735447062	0.0018388968	2.44722096669131e-11	0.8664555882	0.0240821907	0.0187427485	0.082727076	2.33172374814471e-08	4.54433039297347e-05	3.55261595993842e-10	6.70291971097769e-10	6.92015043051614e-12	2.6754057751663e-09	0.4564394979	1.8995357568717e-09	2.04554080160488e-10	0.0118625486	0.8016014675	0.1033398542	2.1916516362993e-09	1.39003868796416e-10	0.5869539545	0.9682359553	0.3606563225
D8B26_000309		conserved hypothetical protein	CIMG_05247	hypothetical protein			0.0123062312	7.11645913424161e-14	0.0002897784	0.5189979211	3.68542199944786e-25	0.5116842172	1.37005438089094e-14	0.4539239659	7.37281751836082e-06	0.0015720851	1.08937024518734e-20	8.8932183103537e-17	0.0316883898	0.0901454206	3.22510854223018e-19	0.0295904968	2.32309466677827e-15	2.04130398568188e-05	0.013300981	0.0510686512	2.04080773584588e-13	5.0732430645847e-15	0.1928427866	0.2881837402	3.03287900691052e-20	0.0078994551	4.89978926321204e-12	0.0032197633	1.05583069507592e-07	0.0011499124	2.94027395474569e-13	2.09903400244949e-08	0.6690321026	0.3507760743	7.87034137050078e-12	1.66752284742339e-05	0.0124500137	4.39983675855002e-06	7.31174827640187e-17	2.87187444208836e-13	0.1564997292	0.0005522781	3.00046433448114e-17
D8B26_000310							4.42930600634243e-09	0.8720054289	1.19673871981247e-05	0.1952269187	5.31692995224608e-19	0.0338736293	0.040133501	0.5881084415	0.0291837228	0.4543841149	1.62889650080338e-15	0.0035609818	0.0062774125	0.1213892982	1.52148285632315e-12	0.3482677764	0.0511729999	3.26554152095485e-05	0.0362865998	0.0104187848	8.32556324805729e-07	0.8652079525	0.6726321057	0.6899481613	3.41065445196132e-13	0.6759104894	0.7893849217	0.1315810379	2.23739357154338e-05	0.0056673994	8.92090100020624e-07	0.009131079	0.2922088485	0.3322657133	2.05401702340408e-08	0.0149541515	0.3682555232	0.0147066679	2.8112500209001e-11	0.0937628648	0.9030361312	0.0134571866	3.52701087976767e-11
D8B26_000311							0.7318146321	0.7934814296	0.4526116701	0.8613359728	0.8673685107	0.2555187449	0.3376339083	0.1629480081	0.2949855032	0.8373349833	0.0787235206	0.0011017103	0.0003901243	0.9822561182	0.0002380951	0.6393911304	0.0060937368	0.0266626558	0.009119246	0.0382329051	0.4317407514	2.59477379669784e-05	0.9792439537	0.3355512745	0.0002607224	0.4718443002	0.0005043193	0.5888318265	0.0006509505	0.0003229218	0.9129765415	0.0061118736	0.5189300753	0.000162727	0.4367203557	0.1892450203	0.9946551551	0.8680801673	0.4649342057	0.0008629633	0.8231130721	0.5551618452	0.0070315605
D8B26_000312		thiamine pyrophosphokinase Thi80	CIMG_05245	thiamine pyrophosphokinase	HISTO_DA.Contig93.Fgenesh_Aspergillus.139.final_new		1.96353301039777e-10	7.36375759648904e-08	8.52606978269773e-06	0.3392332547	0.0084658921	0.2111573801	3.34847744589087e-10	0.9145786458	0.0010630646	0.5220983344	0.0126619002	2.04119269782702e-16	0.6726752157	0.1946887998	0.0025533958	0.000119842	1.45931357067974e-11	0.4005916488	0.1620040654	0.4007558842	0.2179379517	2.99082155189411e-15	0.7538849093	0.3911766705	0.0116137209	0.0137082229	4.16896774385388e-12	0.8586817701	0.1368736297	0.7976020605	0.2346037876	1.63770998678912e-14	0.1487603326	0.9168081973	0.0068028072	3.74704058810106e-12	0.4067328696	0.3722174366	0.1961752057	5.56419968863257e-15	0.6164884275	0.1470577429	0.2758904694
D8B26_000313		conserved hypothetical protein					4.9433736928061e-08	0.0817138061	5.37519216478772e-06	0.9063150595	0.2001913655	0.0138285917	1.95557536126241e-05	0.0035428728	0.4489971934	0.2559473841	0.0005445276	0.0072860911	0.0002143219	0.9718370062	5.5756032147857e-05	0.6314961215	0.0012629574	0.0007640524	0.0055812773	0.001363862	2.56873176147751e-08	0.2835697153	0.5499647129	0.0055099753	2.3032829880519e-06	0.0002234068	0.0051604951	0.5088600882	0.2040673627	0.0189538465	8.23471451371066e-08	0.7428787455	0.8104079615	0.8629508481	3.94372929736945e-08	0.2789355923	0.6042676927	0.8416685668	7.84402865044686e-07	0.4312543872	0.8720508358	0.8305785013	1.22839321667512e-06
D8B26_000314	MIA40	mitochondrial intermembrane space protein Mia40	CIMG_05240	mitochondrial intermembrane space protein Mia40	HISTO_DA.Contig93.eannot.2117.final_new	intermembrane space import and assembly protein	2.1106904147537e-07	9.33148534463736e-18	0.9840776394	0.0004552506	3.98732945338944e-09	0.0008030642	3.67799483335613e-22	0.0220584689	5.62240923924984e-08	1.0890964826808e-09	1.93193792423625e-05	2.94794288493519e-17	1.56015113584183e-05	8.30528673944505e-05	0.0306814912	0.0035255249	4.67757525712352e-13	1.47262370321774e-09	2.77920383485123e-07	9.90483707031833e-09	0.0001903337	9.82140285103515e-06	0.0129198213	0.632586046	0.4494972773	4.70607408488702e-07	2.1659069374622e-14	0.0626891846	0.1179167213	1.99499029692974e-09	0.0239630321	1.5321181764101e-10	0.0118861061	0.2622922511	0.6468685578	3.14228547821912e-09	0.5213364344	0.2027070508	0.0772401506	8.3340380676949e-09	0.5342091262	0.0276612643	0.0429920658
D8B26_000315		conserved hypothetical protein	CIMG_05239	hypothetical protein	HISTO_DA.Contig93.Fgenesh_histo.359.final_new	hypothetical protein	3.25609223323184e-10	0.0269786318	0.0001799098	3.98539154538109e-08	1.45251160299321e-12	0.4133316182	0.1755085973	0.0175338424	0.5622718317	1.30613315296841e-06	7.97049470529663e-10	0.02995331	0.0929794105	0.2284669763	1.99640721618095e-14	0.9060790978	0.0439948333	0.0028988041	1.01076007176873e-08	7.57835723981301e-07	0.0002535516	0.0011593352	0.7480105141	0.6966942157	1.04869510928342e-13	0.0082916037	0.5951556329	0.1273923935	5.6288755093911e-14	3.05223185165138e-10	0.0097773203	0.150117319	0.9166365123	1.22008577664076e-06	0.0073759669	1.1275349425382e-05	0.7540316898	0.0015872348	0.0431118368	0.1654322793	0.8682632513	0.5870643647	1.094872258551e-12
D8B26_000316		mitochondrial carrier protein	CIMG_05238	mitochondrial carrier protein	HISTO_DA.Contig93.Fgenesh_histo.361.final_new	mitoferrin	1.70450342141597e-05	0.6011156735	0.001182713	8.98366414977156e-07	1.64788785411294e-10	0.5722991771	0.919220985	0.0460468316	5.63281470733312e-06	1.36095211440987e-05	1.82908602661242e-14	0.1774619031	0.0255431927	0.0002614361	1.00968697831497e-14	0.7360478437	0.0748729755	0.6538489858	0.7908711994	0.0008395258	8.0472060662051e-14	6.57285037353559e-11	0.2777613611	0.5469837473	1.40076038570587e-17	0.0003447376	0.0001717761	0.6169080977	0.5288416984	0.0161600785	1.55096540953868e-16	0.4240574189	0.0051107949	0.0295742	7.77659694766098e-11	6.69071421638501e-06	0.5750880665	0.746384161	4.31959544947201e-13	6.94408942163752e-11	0.8504896591	0.9308605747	7.41885660945307e-17
D8B26_000317		conserved hypothetical protein	CIMG_11497	hypothetical protein			0.0168100302	0.1562724839	0.6540770716	0.9505333424	0.5362461151	0.0087451512	3.74759910633605e-05	0.0322508013	0.5817431259	0.9505492061	0.2181811368	0.0161167288	0.1201998103	0.4352448381	0.4547983384	0.0891419234	5.9271587242704e-05	0.3041430743	0.1346822319	0.5230051177	0.0286786629	1.5005677750664e-05	0.8139427943	0.062666159	0.7807676376	0.8784720089	8.10278205618143e-06	0.4239649758	0.160091449	0.3710776036	0.1236894284	9.49882888460335e-05	0.230107265	0.1636692355	0.0064697649	0.0001335515	0.5620351006	0.6574715806	0.0907562104	1.29432775259737e-05	0.7704002474	0.0208980749	0.6097737515
D8B26_000318							0.7769028698	0.9140130009	0.6645232032	0.7025132708	0.3212742362	0.8194992757	0.8842800352	0.970882158	0.4716629473	0.0556855361	0.3351226694	0.8441122594	0.5366254973	0.8996987077	0.79869557	0.33075158	0.1845240936	0.0016221954	0.0084882502	0.1457187535	0.0125436283	0.5820550151	0.6255902465	0.775976127	0.517135439	0.9655950113	0.6179763936	0.8323720778	0.0095123779	0.0059135534	0.0025599292	0.595833744	0.8867698675	0.0095916521	0.0056804475	0.1395597109	0.1977442129	0.007622262	0.4375948993	0.4506970366	0.9759480988	0.1763847995	0.627560556
D8B26_000319		conserved hypothetical protein	CIMG_11495	hypothetical protein	HISTO_DA.Contig93.Fgenesh_histo.363.final_new	UPF0121 superfamily domain-containing protein	0.1055721211	9.36062655550027e-05	0.8150786728	0.8812431512	8.43743834753063e-07	0.7735064532	0.0003019621	0.2223212012	0.1794117869	0.2994157797	2.66771307706148e-09	4.39825211586706e-07	0.3022834553	0.6955826339	7.00306064608534e-09	0.0132039617	1.36915549540593e-11	0.8540153248	0.9782679725	0.0030820605	1.1353980909232e-08	1.92526464476531e-08	0.8473829052	0.5198733917	1.44054193680996e-09	0.7871008271	5.33283613217793e-09	0.945056791	0.5835950393	0.0887304952	1.46863990611454e-08	5.22543303862258e-09	0.8390552125	0.035754365	5.90039358896491e-08	1.10635592903654e-06	0.8532047724	0.1655485759	7.36339449275054e-07	1.77734490191273e-08	0.6164884275	0.0694077218	3.14028168625896e-07
D8B26_000320		conserved hypothetical protein	CIMG_05235	hypothetical protein			0.0009772568	0.0286118608	3.61540494457373e-07	0.6561687827	0.0001024204	0.0427548567	2.51389192016133e-05	0.6893558501	0.0197521136	0.6308238711	0.0019107376	6.60235550104997e-07	0.1672714651	0.9429333363	0.0269239188	0.0267879394	0.0009278526	0.0477680781	0.2235391158	0.350194437	0.4651933169	0.001286436	0.1745739192	1.49265269586218e-05	2.81774446676077e-05	0.7149525349	0.0043260909	0.9224641833	0.0005006669	0.0584306121	0.3107777181	0.1206636905	0.0258151481	3.89396872026178e-05	0.1782955961	0.5506506381	0.3465311845	1.54750256814283e-06	0.8384997776	0.0067093753	0.0496277408	0.0431835222	0.2382281551
D8B26_000321	CDC3	septin AspB	CIMG_05234	septin AspB	HISTO_DA.Contig93.Fgenesh_histo.365.final_new	cell division control protein 3	0.0604655299	0.3447810491	0.3951800484	0.9042820651	0.056660514	0.0037510007	6.67054291441349e-05	0.0038405668	9.46998833166576e-10	0.0386445227	0.2569941278	0.0002108937	0.0936452911	0.0803857176	0.00025072	0.563025029	0.0021942995	0.2149279267	3.45236168318089e-07	4.60182645459923e-09	0.0158380263	0.0057182801	0.8895717251	0.6968326403	8.25038695526867e-05	0.5104895193	0.0005104394	0.8952970199	7.6797197361314e-09	3.58166279280887e-11	0.0116822785	0.2196543994	0.9702759601	2.2066800290869e-07	0.0143703914	0.8689158771	0.9605466346	9.74432758131879e-06	0.007163693	0.4185178179	0.8303637411	0.6784110601	0.0010340212
D8B26_000322		conserved hypothetical protein			HISTO_DA.Contig93.Fgenesh_Aspergillus.127.final_new	hypothetical protein	1.77081358487126e-15	0.0398597544	0.0006967301	0.0003413064	1.38007989824814e-11	0.0001323758	4.85115247380902e-08	2.29292644501658e-06	2.15957752526863e-07	6.50598426386748e-07	5.17389258925821e-17	0.0014762802	0.7684860818	0.014490919	5.98241154754364e-10	0.0007868169	1.04111058707109e-08	0.036173053	1.42164803859875e-07	1.0691247840433e-08	1.26214166452776e-14	3.46607755180109e-05	0.9588023481	0.1523989603	1.459859366225e-10	0.0630541763	6.04865823517723e-08	0.0635475667	1.7012186274538e-08	1.34593972605436e-08	1.31071610736842e-18	5.22503320670335e-06	0.0119945007	0.0346887381	6.43659278614982e-15	5.16038818322275e-05	0.9838827482	0.2109189778	1.58540341888435e-15	0.0009448129	0.1763537431	0.8894685889	3.35931460088056e-11
D8B26_000324	MRPL16	mitochondrial large ribosomal subunit protein L16	CIMG_05231	ribosomal protein L16	HISTO_DA.Contig93.Fgenesh_histo.171.final_new	60S ribosomal protein L16	4.13250143083969e-06	1.32767534871635e-12	0.0002066895	9.68712822897822e-05	0.6763611686	0.1697057367	1.24761835567356e-10	0.4490279679	0.1430466566	0.0410402355	0.195104571	3.68451652857728e-13	0.7164314469	0.0004012018	0.3927730338	0.0988401573	1.18246385174786e-10	0.4825331663	0.2570660441	0.5694496446	0.0404126598	1.89370271329517e-06	0.604835833	0.9262453112	0.9290247943	0.0042776549	7.9940545871649e-11	0.0521385394	0.9982039519	0.0019797763	0.9295587326	1.78454690985449e-11	0.8798558868	0.0008609226	0.8982919279	1.4024662416266e-06	0.9370918622	0.821655947	0.8607336276	1.13204934920186e-06	0.9818484284	0.835270115	0.8669289372
D8B26_000325	RFC5	hypothetical protein	CIMG_05230	replication factor C subunit 5	HISTO_DA.Contig93-snap.158.final_new	activator 1 subunit 5	0.8714198701	7.52512023926037e-10	0.0161101564	0.2574880922	5.06388272105305e-06	0.0104256359	3.85077707513683e-06	0.03617303	0.0180017362	0.112464211	4.93327844875779e-09	1.72033401766822e-10	0.0478123615	0.5119089236	8.40137862782531e-09	0.1293171083	3.87526989033151e-08	0.1707922115	0.1847780837	0.5711046152	5.97439006578522e-06	4.7803870617907e-07	0.3502522294	0.9354180569	7.35273426613149e-07	0.9028358744	3.05849988394843e-07	0.0195412867	0.0018234374	0.0023822192	0.0050022754	2.65606415211014e-10	0.6841075266	1.05561035677476e-07	0.0223851344	0.0001311157	0.9987677619	0.1245623331	0.0215874088	1.62191312213941e-10	0.9192204745	0.1548373403	6.78753819377688e-07
D8B26_000326	COX11	mitochondrial cytochrome c oxidase assembly factor	CIMG_05229	mitochondrial cytochrome c oxidase assembly factor Cox11p	HISTO_DA.Contig93.eannot.2098.final_new	mitochondrial cytochrome c oxidase assembly factor	0.0006313923	2.72052095802791e-13	0.001218384	2.57747158548483e-07	0.0055499828	0.1921547472	1.9730791157115e-11	0.0338244085	0.8072184784	0.0007078586	3.14338040715619e-06	4.53256558056855e-08	0.0074262327	0.0166842018	0.9314944757	0.6572281467	7.01663125011503e-09	0.0859364047	0.0074754739	0.9722315287	0.0053670951	0.0292842366	0.9303841649	0.084815662	0.7615082206	9.25009116834575e-08	5.09655048019308e-11	0.4841230481	0.000250126	0.5693473229	0.0001762536	1.06749238926031e-12	0.5674594938	0.3591410666	1.21066794153744e-05	9.29394558467649e-10	0.8739359069	0.6850902197	8.83485247273593e-05	6.7124969650719e-08	0.8303637411	0.0177964196	0.7169215462
D8B26_000327		conserved hypothetical protein	CIMG_11493	hypothetical protein			0.0287089574	0.8544050623	0.3669712688	0.5153767658	0.1868934535	0.6902987026	0.4928651659	0.5906886722	0.9009068504	0.5549346626	0.077341054	0.0373083121	0.9612612627	0.3298936573	0.2069320529	0.5099070874	0.1794400222	0.9362397416	0.7787787744	0.5753552834	0.1327216621	0.8449526932	0.3966502563	0.9538865983	0.0078017712	0.2089879743	0.2548112097	0.2752866266	0.6708829083	0.060346313	0.0024961567	0.8298304884	0.9909553811	0.3443015647	0.0031461859	0.8428478491	0.7803220386	0.1744567657	0.0003399673	0.8802852888	0.9222295613	0.8820338283	0.033640065
D8B26_000328		conserved hypothetical protein	CIMG_13444	hypothetical protein			0.5310667065	0.652496407	0.4051116182	0.5788654724	0.021810222	0.0431244839	0.1009862017	0.5056098553	0.018321376	0.3793525761	0.1500326326	0.072197292	0.8848488375	0.7510487381	0.0272140636	0.0752989099	0.9317339011	0.0579659359	0.2211799714	0.0087266044	0.001009705	0.0007591528	0.5209939375	0.3096896117	0.0009380872	0.0127560838	0.3507950017	0.8023382967	0.4591557333	0.0222645694	0.0001111026	0.0504981076	0.7052355194	0.0648905712	3.08010368076998e-05	0.0404805921	0.6479527561	0.422621502	0.0005725978	0.1672286075	0.9673743599	0.4644875418	0.003538955
D8B26_000329		HD domain-containing protein	CIMG_05226	phosphoribosyl-aminoimidazole-succinocarboxamide synthase			0.0016677222	0.0243650898	0.4832695289	0.0028021371	6.14028835334268e-08	0.7778839242	0.0073000611	0.1094131326	0.2792247129	0.1092482832	6.47580660212305e-06	0.0001006388	0.0664553598	0.6858645822	1.84515984366502e-09	0.0295474191	5.74637045809536e-08	0.7354300671	0.032570661	0.0004645716	7.03880869903522e-06	5.13462024223249e-13	0.0046134266	0.0079224357	1.04191064382455e-12	5.40607670122267e-06	9.97056022148439e-07	0.602839348	4.38123828938718e-08	0.0016435428	1.60038603360716e-07	9.94141105396523e-08	0.6601044698	1.74732964372512e-05	1.0313302851097e-06	1.52053944375204e-06	0.9302880574	0.0001174034	2.06800624375331e-06	1.66432740059761e-08	0.9726361955	0.4512543045	3.87069746694584e-12
D8B26_000330		integral membrane protein	CIMG_05224	integral membrane protein			1.22569295555179e-05	0.0124682412	0.1653585519	0.0040635526	0.0001199643	0.3649410164	0.0003373816	0.011572809	7.62719330781355e-06	9.11912191521051e-08	3.62333199412448e-07	0.3638428755	0.4335995586	0.3251599347	0.0012193188	0.0824443811	0.3764288053	0.0586644617	5.19933107898137e-06	0.0372193161	4.67239246094626e-09	0.0019524714	0.4540289636	0.9567125222	0.0155898001	0.4374239046	0.0187165634	0.0110606743	6.00854772837696e-05	0.0042858138	1.73947288157206e-06	0.0676408367	0.0485137001	0.9141960305	0.0004509998	0.0001401938	0.9135633803	0.0877712379	0.0010594554	8.63050307648295e-06	0.9524206421	0.3537629549	0.0423142962
D8B26_000331		integral membrane protein	CIMG_05223	integral membrane protein	HISTO_DA.Contig93.Fgenesh_histo.164.final_new	integral membrane protein	3.57416396392493e-05	7.84583870929788e-15	0.0193594153	0.7080575208	1.65704753330108e-12	0.0547317377	1.69335411608213e-18	1.51849498534623e-09	8.71800558373238e-10	8.31722293955256e-08	5.43196477652969e-21	7.21944307305288e-17	0.6832022004	0.1452060033	8.50575042607503e-13	0.0001853512	7.89386955326834e-11	0.0524606769	0.0020182205	2.03832129642043e-10	1.40584329451356e-14	6.19521630818487e-15	0.8931709473	0.0090148009	4.97247321742448e-13	0.6630932486	1.1267451194023e-15	0.0911046473	0.02479763	2.57283398440721e-05	2.11992886968343e-16	1.97355119295933e-07	0.0651371359	6.25150843206333e-11	1.21266983139514e-12	2.78295076348858e-12	0.3946380985	1.70926506262396e-09	2.03633915748522e-15	2.46550825221728e-16	0.8207565637	0.0158499938	3.72628725200954e-12
D8B26_000332							0.190919217	2.78519607303804e-05	0.3829583861	0.6659914584	0.0022005696	0.9126577235	1.20333134260997e-05	0.3456635501	0.89302769	0.4211873	0.0007997502	7.74086874193684e-06	0.7283790648	0.1699972597	0.0288555059	0.2426177788	0.0003248789	0.4251544521	0.0690571583	0.0963797911	0.0004853948	7.36097012098079e-06	0.4091159824	0.8330489281	0.0003148694	0.9876942141	6.69708307526325e-06	0.3506733784	0.7928376203	0.6216566958	0.0006756916	0.0003399997	0.6423876621	0.6848145414	0.0060325113	0.0004363025	0.8802888759	0.084587179	0.0010826697	8.97980666348678e-06	0.9732146097	0.9236885853	0.003039245
D8B26_000333		conserved hypothetical protein	CIMG_05222	HLH transcription factor	HISTO_DA.Contig93.Fgenesh_histo.160.final_new	HLH transcription factor	6.02101083928787e-06	2.18849609141889e-16	0.1997873452	0.1084503886	2.20529026699771e-22	0.045040996	3.84971502123753e-20	7.92246652795167e-08	0.0278846888	0.0023045926	1.27768237915218e-27	3.48261125352437e-18	0.4366457363	0.1234666797	6.20085579151619e-23	0.0727743973	9.71391449358094e-21	0.1229300762	8.74326610117421e-07	0.0096066687	7.61227112264596e-23	1.27776094282671e-09	0.3841161598	0.0072804571	3.86262247867606e-22	6.47148118315343e-06	3.28932714973388e-17	3.31698731343302e-08	0.7393086323	0.0103272	1.25652558436361e-21	1.60234061947835e-18	0.002549719	3.64845609050196e-09	2.00203960163663e-16	4.63021772413866e-15	0.0856086658	0.2866153238	3.13597242885192e-20	2.00348860521586e-13	0.860424628	0.2902742653	2.01420886656127e-20
D8B26_000334	FTA7	conserved hypothetical protein	CIMG_05221	kinetochore protein Fta7	HISTO_DA.Contig93.eannot.2069.final_new	kinetochore protein fta7	2.07188193813866e-07	0.0144046689	4.42904066877791e-06	4.79961667715147e-05	0.00012445	2.70565095419196e-10	1.11278384164538e-06	0.5822693887	0.0004438771	0.0020796647	1.84331130834719e-05	0.9180013463	0.9308488016	0.0302600267	0.0001110723	1.24284178857981e-06	8.46073168373111e-07	0.6598401998	0.3687752997	0.0002324086	1.41915384317701e-05	2.29021691253979e-06	0.5481016479	0.0001351645	2.31650873743803e-06	0.2144774505	0.0003075061	0.2250516313	0.1194402001	0.2122854164	0.0002649142	4.81831897456612e-05	0.1389129459	0.9941024476	0.0303874634	9.33403519602884e-06	0.9383249804	0.8641689858	0.0571267872	0.673876634	0.9876547336	0.2568724777	7.80504919172928e-06
D8B26_000335	RDS2	Zn cluster transcription factor Rds2	CIMG_05220	Zn cluster transcription factor Rds2	HISTO_DA.Contig93.eannot.2066.final_new	Zn cluster transcription factor Rds2	0.5138293357	1.88443311664954e-09	0.8097534262	0.0068973007	8.19107952534111e-08	0.046288427	7.55505137819454e-06	0.0191918386	4.08754337330307e-05	3.29933524433602e-05	1.82271671449604e-12	3.02948111888761e-14	2.50366094572411e-05	0.1378503383	6.21684306488548e-16	0.5339963161	4.13100554620144e-13	0.9325786597	0.0635075357	0.8660904458	2.45102357949336e-11	4.81689667828888e-18	0.9777564464	0.4251625089	1.97936439119134e-16	0.0014073748	5.83999321041316e-13	0.191397215	0.0001552344	0.1795167982	1.16433009726833e-09	1.35717729523474e-07	0.2619083893	0.759598904	5.40824318407169e-07	4.25716942295116e-05	0.7415859545	0.0126494382	1.15417760502412e-08	2.4462248400899e-15	0.4694792511	0.0222036201	6.2430272312369e-17
D8B26_000336		predicted protein	CIMG_11491	hypothetical protein	HISTO_DA.Contig93.Fgenesh_Aspergillus.78.final_new	hypothetical protein	0.0018984041	1.17274615884332e-09	0.9988339483	0.8744469268	1.09311840177361e-06	0.9911196389	7.40206825262432e-11	0.6274241824	0.6443159726	0.376433066	5.50658884024729e-05	3.56864509154458e-09	0.1978455543	0.9135815294	0.0005126519	0.2323215989	1.02267341224946e-10	0.0666922425	0.1909578337	0.0101848872	0.0887736722	9.73266949128817e-08	0.9762901944	0.3637523745	0.0001610346	0.1331098199	1.59741574577015e-09	0.1950968066	0.9435971673	0.4660340738	0.0002234911	7.78396904770797e-09	0.8634355389	0.4564155303	0.0001534615	9.99614955744752e-12	0.8420894695	0.3754839811	0.0009271505	1.35660850029387e-07	0.8847439935	0.4904106066	0.0047270835
D8B26_000337		WD repeat protein	CIMG_05219	WD repeat protein	HISTO_DA.Contig93.Fgenesh_Aspergillus.76.final_new		7.00106891290886e-06	0.0267070866	0.0241087088	0.9300650476	2.4242381489375e-06	0.0088632906	1.95900344967696e-06	0.6084333859	1.25720292104936e-05	0.1063799856	4.19546953095867e-07	0.869854317	0.2828385273	0.2532427898	0.0001007532	0.1152667709	0.0601565084	0.3947019764	0.0160366334	0.8792976708	7.84901602257276e-08	0.0872408455	0.8810621894	0.3723506512	2.25677165050946e-05	0.0001663655	0.0233480916	0.2482287698	4.49812439093921e-05	0.4098380442	1.30203418410699e-10	0.0147101862	0.0243415644	0.0007862233	1.4171767275322e-13	0.0001521973	0.6943604065	0.4104992715	1.82240933485131e-12	0.0551772017	0.8693271687	0.1685007113	1.36263892819044e-05
D8B26_000338		conserved hypothetical protein	CIMG_05218	mitochondrion organization and biogenesis protein	HISTO_DA.Contig93.Fgenesh_histo.124.final_new	mitochondrion organization and biogenesis protein	2.18772269632006e-13	2.98797035044543e-13	0.2379530454	0.0020023351	0.1167368542	0.0273018781	5.10468640015873e-10	1.70967941040251e-06	0.0001191394	0.0108469723	3.86535164107667e-09	1.96300454198836e-08	0.0004812855	0.1211109802	1.22888555672683e-06	0.1138968782	1.0937985652945e-05	0.7678656431	0.1414145123	0.157603637	5.59774648007054e-08	0.0002631926	0.9467433122	0.3038122978	1.11015282204712e-06	0.7870044597	0.0008037053	0.0009677144	0.015606138	0.0002176977	0.0045882035	2.088854171531e-06	0.1888653729	0.0001929645	0.2119689274	2.35794175596402e-10	0.8164898703	0.4830929972	0.0490612754	3.42308685237915e-08	0.3353475042	0.0095289967	1.29834384517598e-08
D8B26_000339	RGP1	intracellular protein transporter	CIMG_11489	intracellular protein transporter	HISTO_DA.Contig93.Fgenesh_histo.127.final_new	RGP1 protein	2.21745771034006e-05	5.77952284945238e-06	0.0086486558	0.4622450113	8.07026889558236e-10	0.1882054518	0.0004976467	0.5317684147	0.6124101136	0.8953053199	4.95262647892013e-11	1.61451960499656e-08	0.0013145367	0.4474474826	4.23798906802745e-15	0.923581445	1.98735378961039e-08	0.178187497	0.4870152853	0.1747193752	1.98001404670544e-11	1.42880519695609e-07	0.6941662335	0.3603714317	1.10407099236849e-14	0.7469677668	7.69904365187962e-07	0.0002765526	1.02014628024217e-06	4.4230787584421e-07	7.53397725691459e-06	2.15972988620971e-12	0.6888706166	7.14226516772186e-12	9.03684518491722e-07	0.0022197464	0.9056182019	0.0375662219	1.29811102298829e-07	2.07359660966911e-09	0.9563459835	0.2144065832	5.94219090472907e-13
D8B26_000340	MOB1	protein kinase regulator	CIMG_05217	protein kinase regulator	HISTO_DA.Contig93.eannot.2090.final_new	protein kinase	0.9392691309	0.9343211059	0.8619509259	0.5233938403	0.848610468	0.459027854	0.350717627	0.610580341	0.6822974464	0.4912396399	0.7118084845	0.0166886897	0.049560711	0.7208605337	0.0668723998	0.6139411056	0.0031397951	5.10489749798268e-07	2.76888731902123e-05	0.0008762371	1.75238222617137e-08	0.0059489047	0.9831687515	0.5491126042	0.0602333498	0.9902859949	0.0057815198	0.0009018425	0.5592777554	0.9127909768	0.0124191549	0.0004578068	0.1394364339	0.0051998935	0.4887093497	0.5535420656	0.8981012083	0.8002404374	0.8286841655	0.023536314	0.9904302986	0.8413953073	0.0754223001
D8B26_000341		ATP synthase oligomycin sensitivity conferral protein	CIMG_05216	ATP synthase F1, delta subunit			0.0006865849	1.87067249535111e-20	0.1665479243	0.6135143178	1.01013650543386e-17	0.2243090824	2.40814135146769e-22	0.0322508013	0.039075151	0.0026006784	2.04232984175549e-14	2.26962645132212e-21	0.0199736825	0.13794567	5.40524099997119e-14	0.4690909902	1.90164424191283e-22	0.0245893197	0.0309341833	8.98749118206004e-06	2.24272382696737e-10	5.82442868919872e-11	0.1580090426	0.0064736213	3.89834918347063e-10	2.58665752366199e-07	5.93960589326204e-20	0.0001655397	4.50861994460803e-05	9.17170956106258e-10	0.0059677094	3.21041423911415e-16	0.0003320905	4.9223281154847e-13	0.1114132327	3.56605685675816e-12	0.2145141786	4.4486992745329e-05	0.5776474892	1.20500375116741e-09	0.0017435846	0.6805998674	0.0044157497
D8B26_000342		conserved hypothetical protein	CIMG_05215	hypothetical protein	HISTO_DA.Contig93.Fgenesh_histo.107.final_new	hypothetical protein	0.8989829504	0.7992867501	0.0531803933	0.708594131	0.0705071372	0.3536573008	0.4695046026	0.6705534137	0.7834355203	0.9794162446	0.2279393266	0.8680880709	0.0008874214	0.0802804357	0.1466636817	0.5467064896	0.6268906081	0.2574251785	0.2380998703	0.8660904458	0.9186721336	0.1112397033	0.6302134084	0.4689772744	0.5366158647	0.3731297739	0.5211641281	0.5097634768	0.1443936398	0.206968585	0.4933373258	0.5825585476	0.9600668501	0.9767344487	0.458675196	0.1727505174	0.8874714484	0.8620969973	0.2060531328	0.8617404478	0.8778945085	0.2082566935	0.2822487315
D8B26_000344		conserved hypothetical protein	CIMG_05213	hypothetical protein	HISTO_DA.Contig93.Fgenesh_Aspergillus.43.final_new	hypothetical protein	1.23076376766984e-05	0.4479727384	0.8673888382	0.0916000253	0.000368363	0.3910267227	0.0731121211	0.0037132175	0.0002409039	0.0152804231	1.60190933570856e-09	0.3208205562	0.0002977741	0.0779179862	6.00303560118505e-11	0.2098867112	0.016312405	0.0932762216	0.3306507272	0.1556693031	4.74078412180596e-11	0.0166360611	0.6292635308	0.7382407421	1.6717333205931e-09	0.296610196	0.2205964721	0.0385947795	0.6548758415	0.8360117846	1.34753891093276e-08	0.0105925643	0.1917441088	0.0069621635	1.1169309638251e-05	0.7726364079	0.9293530654	0.617659851	2.50604954781805e-06	0.0180372453	0.7761972062	0.7193544856	5.55578356955718e-10
D8B26_000345		diphthamide synthesis protein	CIMG_05212	diphthamide biosynthesis protein 1	HISTO_DA.Contig93-snap.140.final_new	diphthamide biosynthesis protein	0.0078725282	0.9359307628	0.0033282355	0.028728384	3.0237334486337e-08	0.0001168672	7.22495306159154e-05	0.000125786	0.0006288537	9.57079144258632e-05	0.0290019238	0.0030142082	0.0001335791	0.0003111294	3.39188440563655e-14	5.94893508894703e-05	0.1884830399	0.0071288613	0.0005050576	0.0009653262	8.68657318551112e-06	7.54889819892304e-08	0.3773139666	0.6647655244	5.26489152855823e-13	5.21616415272099e-09	0.4083530342	0.2353668238	0.1470511196	4.88054800002792e-07	1.36124181276401e-10	0.1341274876	0.0880616463	4.75718817757024e-05	5.73492957782948e-07	0.6343197759	0.4845452277	0.0941394993	8.84983345708666e-05	2.07359660966911e-09	0.6334484435	0.9074216686	2.79339330545185e-12
D8B26_000346		conserved hypothetical protein	CIMG_05211	hypothetical protein	HISTO_ZU.Contig2.genewise.10.final_new	hypothetical protein	0.0004545827	0.0642085904	0.0006158365	0.4086271233	0.3558684876	0.000814259	4.24415579979135e-07	7.28155167436337e-05	0.0018319007	0.0315042818	1.49449383445875e-05	0.0028715143	0.0009395354	0.418373151	0.064376201	0.0372540418	2.08537992269883e-06	0.1120666541	0.0002933527	0.2030503727	0.0207543025	1.68058228434818e-06	0.0058520206	1.78683852047219e-05	7.14387514374293e-06	4.60529436190372e-11	0.0008624206	0.3867519667	5.51943711022459e-13	9.21879541255046e-06	0.0001074923	0.0131393212	0.4183034891	3.0956667723098e-06	0.0034802817	1.18597536946353e-06	0.3636183183	0.2756964858	0.1564316901	6.23062427057037e-06	1.16280758964115e-07	0.0160056735	3.92521326655511e-13
D8B26_000347	HCL1	hydroxymethylglutaryl-CoA lyase	CIMG_05209	hydroxymethylglutaryl-CoA lyase	HISTO_DA.Contig93.Fgenesh_histo.97.final_new	hydroxymethylglutaryl-CoA lyase	0.0040708928	0.2764373491	0.6156894941	0.1351134922	0.0175116727	0.0002734079	0.0041365809	0.0027616604	9.12455410474201e-09	2.16586483818197e-09	0.4570104702	0.5388827764	0.0011950467	0.0012420588	0.2814211343	3.19279869264929e-06	8.58831206969898e-08	0.1221154698	0.0535854693	0.000385356	0.3322872425	7.47342395752613e-08	0.0533727844	0.5876779041	0.0002587931	0.7439453168	1.89234367462738e-08	0.7425801253	1.39988307242089e-06	9.7583259262879e-06	0.1417893592	4.84887045880958e-10	0.1039721469	0.0003155728	0.6270572736	0.0001190746	0.5770290069	0.4543900084	0.0743176733	3.45597871227472e-11	0.5900781282	0.87897645	1.17132889732362e-05
D8B26_000349	ARG8	acetylornithine aminotransferase	CIMG_05206	acetylornithine/succinylornithine family transaminase	HISTO_DA.Contig93-snap.136.final_new	acetylornithine aminotransferase	0.779213156	0.0116082741	0.7919549895	0.0190812558	0.0017996961	0.7744157296	0.0033927101	0.992517383	0.9869564468	0.4893074468	0.0015520886	0.0124550969	0.0140858175	0.0414204874	0.4785168837	0.1130852449	0.4277204073	0.0171453975	0.7843790519	0.527745175	0.7576269301	0.1849389462	0.0596307551	0.6164503114	0.0921917411	0.5607289218	0.5212583135	0.2716084395	0.4968715372	0.5336603093	0.321331356	0.3693567631	0.3661861269	0.4839176138	0.9229176788	0.2560266702	0.9706135665	0.2733848992	0.7880311885	0.0412267722	0.931465097	0.8361193169	0.0737550292
D8B26_000350		lipase	CIMG_05205	lipase	HISTO_DA.Contig93.Fgenesh_Neurospora.11.final_new	hormone-sensitive lipase	3.77008563344379e-05	9.40879031459344e-14	1.37051352687418e-15	8.86533027184205e-19	1.86372029742138e-31	0.0886502318	1.21049335186358e-10	2.19617702031132e-05	3.14608468531449e-23	8.83178529754517e-16	8.2522260729196e-34	6.78710914752242e-28	0.0951623768	0.9429333363	4.42073078352163e-32	4.57640770763324e-12	7.12360442213254e-19	0.5983421231	0.1086218551	4.1662458506812e-13	1.49703362991017e-29	4.47984245806068e-24	0.0314730527	0.0600838225	1.60644207741742e-30	2.23283328694765e-05	2.57115250426135e-18	1.49918889663611e-09	2.78790147163255e-05	0.0188687204	6.8450834455637e-27	1.69945980109719e-20	0.0002534425	0.0007052254	2.18676379914762e-21	9.5657297384059e-17	0.0001129084	0.0002439569	3.49862392738401e-27	3.21990721955006e-24	0.6965352064	0.4169408089	2.55425481804868e-27
D8B26_000351		golgi integral membrane protein	CIMG_05201	protein btn1	HISTO_DA.Contig93-snap.134.final_new	golgi integral membrane protein	0.0244411605	0.7396418251	0.0181207486	0.0003909447	4.50567916442236e-05	0.0332351796	0.0531595509	0.0014990934	0.0039806347	0.0080689822	2.69632101886178e-08	0.2807342631	0.8757490891	0.3745920455	5.07222293278149e-05	0.0100665022	0.0002516505	0.818524101	0.0456152962	0.726720567	2.93810455699815e-07	0.0001461845	0.91284219	0.0881870547	1.62562964632139e-05	0.3157606828	0.0042716328	0.2003504392	3.95933122045198e-05	0.0020471133	7.60283617126484e-10	0.2862030329	0.0555339986	0.0013856012	2.11386982731093e-07	0.0001087178	0.8925501451	0.5790046442	5.33157500343852e-08	0.2547642631	0.8648030304	0.1194665174	9.50757621958964e-06
D8B26_000352							0.1273920184	0.0195072293	0.0118524017	0.6097807269	0.000620313	0.5830801031	0.0020880977	0.9359278293	0.1354745758	0.4543707307	0.0035381903	0.0042318845	5.812698116193e-06	0.0199807541	0.2528265526	0.3938140827	0.0461064047	0.2375211627	0.0181767886	0.27870879	0.1637795099	0.0024201206	0.6187719206	0.0034163054	0.04477003	7.7550397570485e-05	0.1810206498	0.877941665	8.76770895920798e-05	0.0311096845	0.0670572016	0.3616112795	0.4949517257	0.0572552632	0.3565783464	0.0010889453	0.6019634172	0.1029368538	0.8914551572	0.0002492363	0.9477591617	0.0044590154	0.036183219
D8B26_000353		conserved hypothetical protein	CIMG_05199	hypothetical protein	HISTO_DA.Contig93-snap.133.final_new	possible extensin, Rxt3 and LCCL domain-containing protein	0.3991671743	0.0135699	0.699251716	0.1625810634	0.0001048672	0.0442987781	0.7357018906	0.9861073623	0.0087586479	0.2085500229	0.0001003986	0.0264575298	9.76074521441785e-06	0.0001590427	0.3175528763	0.2733123563	0.3219061785	0.9703823344	4.93302036079419e-05	0.0763244371	0.000483236	0.8470921536	0.0733701844	0.8044779618	0.1405909587	0.2258449559	0.130072955	0.2685905153	0.2694595815	0.9060855035	0.0083033494	0.0882257275	0.246126352	0.1389877937	0.2596490877	0.0129259102	0.6824025324	0.2605411077	0.0282649059	0.0579518452	0.9565108417	0.4320290875	0.1100798367
D8B26_000354		hypothetical protein	CIMG_05198	endoplasmic reticulum-resident kdel protein	HISTO_AAD.Contig1.eannot.1032.final_new	DUF821 domain-containing protein	2.08849145906755e-06	0.4117494563	0.1315205654	0.021804326	7.91877637979942e-05	0.4560264972	0.9633778919	0.0008049027	2.1133522456338e-06	0.1578071194	0.1264073055	0.0102812759	0.5811491576	5.97726412242256e-05	4.3465858158324e-05	0.1032322026	0.3781296846	0.7662676513	0.0102581182	4.28788015844339e-05	0.0839395372	0.0026924693	0.6703252694	0.543194365	0.000172665	0.5624343564	0.0144848688	0.6336996337	0.0280423298	0.0466686358	0.0134386851	0.0977360044	0.9667668976	0.0037335673	0.0130746497	4.18740696387412e-05	0.6258904784	0.0772353973	0.101849555	0.002604999	0.21158162	0.1343170936	0.0652876372
D8B26_000355							0.0620902399	5.21449776410423e-05	1.55280421831237e-16	0.4405445752	1.02658956570848e-13	1.1590994508618e-15	4.23080192866832e-10	9.09744252295273e-10	2.26955541503676e-09	1.54927660260704e-09	0.0423590645	0.0012821679	1.64354612035891e-10	0.0240773818	0.2802384064	3.25018076850401e-10	1.88087572664886e-05	7.85337695161298e-05	0.0005609173	5.71272038285028e-12	0.0064916222	4.35632912319817e-08	0.030581805	0.0426647759	0.0611883472	2.23930947729841e-07	0.9161509577	0.00967124	0.0404677914	0.1677615652	0.7743727496	0.0003869376	0.0519638575	0.712564167	0.0341966813	0.2394160594	0.9671205846	0.0195040081	0.0588723792	8.68958255145044e-10	0.6511131246	0.1337558573	0.0029928099
D8B26_000356		conserved hypothetical protein	CIMG_05195	hypothetical protein	HISTO_DA.Contig93.Fgenesh_histo.77.final_new	hypothetical protein	0.379462998	0.0019754694	0.3374629892	0.2264060019	0.2382023308	0.0839817727	0.1791447912	8.82838400377788e-05	0.0015330898	2.73189173799543e-05	0.0048346135	1.52693347440166e-05	0.1762064988	0.3702493985	0.0097691492	0.0006510724	0.3797029156	0.885123872	4.4609486409332e-06	0.0182645219	0.0135092295	7.79664631523419e-07	0.9286646747	0.0566457531	0.014636656	7.64245580378568e-05	0.2831640801	0.9285772682	5.85172945638319e-07	0.0042487877	0.0062652828	0.1988036507	0.0351266823	0.5267069998	0.7623941887	0.1702668654	0.943270871	0.0949385882	0.5436735013	5.85161845752376e-06	0.9501180631	0.4553271305	0.0148068131
D8B26_000357		alpha/beta hydrolase	CIMG_05194	alpha/beta hydrolase	HISTO_DA.Contig93-snap.60.final_new	alpha/beta hydrolase	1.42848530400372e-06	1.33878145212507e-05	0.7603885893	0.0063479744	0.3015441356	0.0242857971	6.26651809235543e-09	0.002957027	0.5175442062	0.1004700285	0.0624196902	5.51959334634567e-05	0.9773270397	0.3824086463	0.3398937194	0.0162733757	3.76633025682335e-08	0.6954593662	0.0044194324	0.12733596	0.0314843794	0.2126080246	0.5176166932	0.0012311874	0.0391836282	1.45955606212925e-05	2.58317489498639e-07	0.6606460227	3.46179898077182e-06	0.0038889498	0.0032535322	3.46213129269776e-07	0.265410039	0.0155702616	0.1032915205	3.75181288933004e-10	0.9949403558	0.2675633274	0.0885689494	0.0009665711	0.7537525897	0.8514277419	0.008907619
D8B26_000358		conserved hypothetical protein	CIMG_05192	hypothetical protein			0.1924922919	4.87579683659453e-06	1.34987584333428e-11	8.21997654408353e-10	1.4687172908656e-06	2.71205240982959e-07	0.2610325889	0.0007770923	0.612092346	0.1247877082	0.048832126	0.2183395052	3.86485723761706e-06	0.9375620101	0.7949993148	0.4253058053	0.7528457778	0.2700781656	0.8084438243	0.7193885605	0.6089233139	0.1806442446	0.0450360079	0.0081308671	0.0051050969	0.0047294489	0.1127868107	0.9442734	0.0116632789	0.0087429758	0.6206926127	0.004655885	0.5110251022	4.14404698339192e-06	0.7635609324	9.94123124980107e-05	0.7923118256	8.42888694972311e-07	0.7025507063	0.0004156772	0.5923199949	0.0032520788	0.1663182317
D8B26_000359	SEC62	translocation protein Sec62	CIMG_05176	Sec62 family protein translocation protein	HISTO_DA.Contig93.eannot.2037.final_new	translocation protein sec62	0.0289007744	0.9909985497	0.0305696946	4.13828791138727e-10	0.9632592514	0.0005224743	0.0002190648	0.2042300444	0.0059493329	0.5850733316	0.1711630893	0.3260125993	0.4148093955	0.0366467968	0.3320080045	0.0001252237	1.17660103140349e-06	1.60819154316706e-05	0.0064441342	0.306630492	0.0002062859	0.0001508987	0.8040191469	0.3163738654	0.7031282431	0.5447219205	0.00178739	0.8424168919	0.000965235	0.0043313893	0.000166515	4.99084752517934e-06	0.0114167883	0.089661821	0.4327161208	8.20498137434799e-05	0.8783357387	0.7278596434	0.1674376818	0.7014928354	0.9715705216	0.007437263	0.6079280096
D8B26_000360		conserved hypothetical protein	CIMG_05175	lectin C-type domain-containing protein	HISTO_DA.Contig93.Fgenesh_Aspergillus.15.final_new	lectin C-type domain-containing protein	0.0317828572	0.0005260726	0.0023826422	0.0033502091	2.45988910280587e-05	0.0004623579	1.84899504895274e-10	0.6461539121	0.9514308296	0.0007356999	2.79175977711961e-06	0.0004497551	2.60493767126467e-06	0.0549942194	0.5019069635	0.2423418843	4.23944743542877e-06	0.1609342802	0.0003590691	0.5387849118	0.0027604997	0.00547831	0.0102072189	0.0735685973	0.0146785787	0.0213782151	1.46630793288975e-06	0.7974461154	0.1991387935	0.4392648464	0.0003150934	0.0008048997	0.1255097798	0.3898648831	0.0558751923	9.95194103167876e-11	0.5251925471	0.045501198	0.0015178132	0.1359912019	0.5477178058	0.1364131016	0.3673932788
D8B26_000361		NADPH-adrenodoxin reductase Arh1	CIMG_05174	NADPH-adrenodoxin reductase Arh1	HISTO_DA.Contig93.eannot.2035.final_new	NADPH:adrenodoxin oxidoreductase	0.6088183107	1.89958534768923e-05	0.0007882222	0.0032790174	3.50878374001821e-09	4.27324756729387e-07	7.56782279168485e-14	0.5476729783	0.0951561478	0.828906842	3.8869960770698e-10	2.57788458770937e-08	0.0016035457	0.1363734195	8.83434045476628e-05	0.0415997971	2.05225239060446e-11	0.0428503356	0.2280542611	0.0468362459	4.0990496434096e-06	0.2656238714	0.5612516261	0.0045577802	0.0011471373	2.25187242257306e-08	5.81296652479483e-10	0.1929326372	0.3647541169	0.0023247081	9.95348632616656e-05	1.12346435539271e-08	0.7376699452	0.0106825025	0.0004610955	1.07089905843625e-08	0.9362412011	0.03778543	0.0001694725	0.0058806494	0.2948760949	0.6315679319	0.211400885
D8B26_000362		conserved hypothetical protein	CIMG_05173	hypothetical protein	HISTO_DA.Contig93.Fgenesh_Aspergillus.11.final_new	hypothetical protein	0.1443988002	1.94267650274311e-08	1.56216142773807e-07	2.84295161503716e-14	2.7518202522564e-14	4.01775251986173e-05	1.66556924829584e-13	0.8401014974	0.2488605414	2.28042807974757e-17	3.34210349625262e-14	1.13398905764526e-15	0.7935825063	0.2823282431	4.75910667007312e-14	0.2996526837	1.16811128264146e-16	0.0044370139	0.0034974662	1.93691576154036e-06	2.82375337937265e-11	6.11894992785223e-16	0.9085141787	0.2790554815	2.96730456545318e-14	0.6116986072	2.03543137444784e-15	0.0001212079	5.43279494891245e-12	3.96283047121304e-13	1.47428163548771e-07	1.88067081815779e-13	0.0182330634	1.57642541671357e-13	7.52331191143382e-05	3.45469243984329e-10	0.5833699983	1.63003177484641e-10	0.0010422839	2.9482159296492e-15	0.8626165682	0.9682359553	1.45699990262257e-14
D8B26_000363		conserved hypothetical protein	CIMG_05172	hypothetical protein	HISTO_DA.Contig93.Fgenesh_histo.45.final_new	hypothetical protein	8.90333834352186e-08	0.109351166	0.27320884	0.6559349226	1.23792375393664e-09	0.4955870375	0.014122453	4.00603117772275e-10	4.1710335391872e-05	0.0006416499	0.9191684706	0.0403035457	0.3086445746	0.6502203229	1.73540060086948e-06	0.1860561464	0.5090616497	0.1958180654	7.27606013873852e-08	7.03595772881702e-09	0.2100399208	0.0004403974	0.0569072923	0.9296737841	0.0029733081	0.708810892	0.0018124884	0.1847062705	1.49278751915571e-09	9.00844750200377e-09	0.0020353318	1.03343961700214e-07	0.0060359119	1.32009093810808e-09	1.07507345371148e-07	4.6487337039179e-08	0.3947491965	1.27724091175431e-07	2.20053918610167e-05	6.43456982875022e-06	0.9318268658	0.2823583679	0.0048182682
D8B26_000364	SEC17	vesicular-fusion protein sec17	CIMG_05171	vesicular-fusion protein sec17	HISTO_DA.Contig93.eannot.2033.final_new	vesicular-fusion protein sec17	4.88618720759636e-06	0.9403513742	0.6546606685	0.8486184912	4.68385760044585e-05	0.0006676133	0.000198622	0.3960423839	0.0398718393	0.7026675881	0.0009153955	0.5120224889	0.4262213566	0.7618206302	1.39496471207162e-06	0.0019426066	0.0081040777	0.1859085965	0.7644152563	0.0175228474	7.32032309855819e-06	0.5172772754	0.9588023481	0.8835178616	9.36576197834666e-07	0.0228896329	0.0840446318	0.0158747205	0.0014871421	0.2685151107	0.0328677657	0.3585117747	0.0191617251	6.19170884596447e-06	0.6060591906	0.5086319175	0.8163882156	8.05654972572905e-05	0.8870647606	0.246044906	0.9081313749	0.8763375937	1.78147203488275e-07
D8B26_000365		conserved hypothetical protein	CIMG_11484	hypothetical protein	HISTO_DA.Contig93.Fgenesh_Neurospora.313.final_new	DUF726 domain-containing protein	3.11200852543502e-11	0.0002205585	0.0020598669	0.6141268397	0.1019557779	2.15314820312066e-08	1.70720486179612e-15	0.0075348135	0.4530462521	0.4421545718	0.3585815264	7.00633271000509e-12	0.7873564099	0.3492137706	0.190803932	0.0862887754	8.4754926388341e-15	0.1250089514	0.0005649222	0.288128452	0.015317994	2.32096100843834e-14	0.9328064939	0.0185961314	0.2583584536	0.752222921	8.13622050891197e-14	0.5744684119	0.0003157865	0.2142265123	0.0296976245	3.2769369279117e-15	0.399878589	0.0729084758	0.0018188431	3.20952399048101e-15	0.7540316898	0.0678013821	0.0172467605	2.28545091931297e-12	0.7042434864	0.8106893934	0.9672473654
D8B26_000366		conserved hypothetical protein	CIMG_05170	TAM domain methyltransferase	HISTO_JG.Contig207.Fgenesh_histo.35.final_new	TAM domain methyltransferase	0.9884367937	0.2318072259	6.923728583819e-09	8.89516765088072e-05	7.81031707704328e-07	0.0010869645	0.0235355169	1.55537395107948e-12	1.00418720652169e-17	0.8176832822	1.9493940314695e-19	0.0004972715	0.9924164661	0.0655417233	7.34665269570793e-07	0.0001203378	0.6041681668	5.28741589588373e-07	0.0208689352	2.21756295648165e-11	2.40884427113487e-10	0.1964255639	0.2145787263	5.33066309336571e-12	8.8752664089404e-10	0.8816115959	0.1388717028	0.0167628702	0.0331125231	4.00822115920377e-09	1.71771753448645e-06	0.9938599843	0.1380672566	3.93181425107578e-10	3.52683736190131e-09	0.4387681642	0.9196688272	1.66660604774115e-08	1.43789260900147e-08	0.7582215472	0.2635949572	1.88270483227206e-05	5.22977827387772e-06
D8B26_000367		DUF726 domain-containing protein	CIMG_05169	hypothetical protein	HISTO_DA.Contig93-snap.121.final_new	DUF726 domain-containing protein	0.3345784241	0.6660356814	0.5294152943	0.2127012364	0.1928202212	0.087215884	0.1787190364	0.3893636338	0.0396383486	0.0001482787	0.7001771203	0.0060730848	0.8930325014	0.0024476126	0.1623163978	2.68752896181544e-06	0.014360777	0.0230293276	0.1262836848	0.8864863929	0.0063339583	2.93009937728099e-06	0.0792697963	0.0015451577	0.4259421785	7.05480603067572e-08	0.2659850592	0.5733554769	0.0001465805	0.7528664344	0.0076120164	0.4611805651	0.7882300036	0.2393379903	0.0030662875	0.011032574	0.9605466346	8.48543378771491e-06	0.0052522168	0.0017039957	0.9483576095	0.2458258457	0.6526446395
D8B26_000368							7.3492888369799e-06	0.0004129087	1.78726705151829e-06	0.0002077805	0.0022699256	0.0045936311	2.97599440394401e-09	0.3386489648	0.0415097983	0.384624493	0.0006649802	1.74163286574953e-10	0.3328283831	0.5986343249	0.0007331467	0.0046591779	1.8230473914666e-06	0.849259971	0.8425217179	0.0014626036	0.0020910442	0.0121330503	0.4645513125	3.85505360039379e-07	0.0141464506	3.60548318890609e-05	3.8655878591966e-09	0.5218045637	0.5100240547	0.1969740805	0.0023504248	4.278293065595e-09	0.5596130177	0.3394748829	0.0258330608	5.78333442265969e-10	0.9942433404	0.1141986777	0.0200180554	3.0232125405117e-08	0.9354432155	0.0924849463	0.0193373288
D8B26_000369	TSR1	pre-rRNA processing protein Tsr1	CIMG_05167	pre-rRNA processing protein Tsr1	HISTO_DA.Contig93.fgenesh_plus.84.final_new	ribosome biogenesis protein TSR1	6.31861314512253e-14	4.02264984823509e-14	4.10791290041657e-05	3.18625342265465e-05	3.45952696053007e-05	0.3125904147	2.11278381866331e-12	0.1415533221	5.90517490762326e-06	5.71534501457863e-06	3.72398690291323e-08	3.8176282864613e-09	0.0123258953	0.0002601896	5.65304976873118e-10	0.0135426317	8.16684362467503e-05	0.0285974705	0.1792809657	0.013107634	3.89625412550484e-11	0.0393850236	0.8068409431	0.2532866286	4.94030579624076e-09	0.1689872951	0.0005597292	0.4647897354	0.246052789	0.1869796908	3.27452365006973e-11	5.49605438891912e-09	0.0001173254	0.93122591	0.0026559624	0.001073749	0.7004970085	0.0212547242	7.9348851195392e-05	0.0040424609	0.9958533735	0.7332260474	3.00498064611666e-08
D8B26_000370	UTP7	small nucleolar ribonucleoprotein complex subunit	CIMG_05166	small nucleolar ribonucleoprotein complex subunit	HISTO_DA.Contig93.Fgenesh_histo.34.final_new	U3 snoRNP-associated protein Utp7	1.15473724849283e-05	0.000642966	8.39332621252541e-06	5.7561337677448e-08	3.89495551682019e-08	0.0044722139	0.5936263027	0.0828640576	0.0006896804	9.21768463339545e-05	3.65846302321446e-11	0.0117435816	0.72076855	0.0019085787	2.87623727973301e-07	0.0001129131	0.1080756008	0.6787771606	0.0226928328	0.1367867925	1.12770763885844e-09	0.0300387467	0.4528472812	0.8356646136	6.20588140306337e-10	0.5963657694	0.1247598493	0.7972280874	0.2198947441	0.1265931353	5.05002742676412e-12	0.5180941177	0.0008114496	0.8871722502	2.53164623500456e-05	0.0899493308	0.7537848141	0.1720169472	7.69768266605467e-07	0.0147683036	0.8635676019	0.4310294743	1.6001218416339e-07
D8B26_000371		CobW/P47K family protein	CIMG_05165	urease accessory protein UreG	HISTO_DA.Contig93.Fgenesh_histo.31.final_new	CobW/P47K family protein	0.0477106649	0.7747946278	0.0357241742	0.1505615124	0.0002624028	0.0137384739	0.0220146553	0.0509771395	0.1510984262	0.6262483503	8.33037149531502e-07	0.9954848718	0.0765786263	0.9549222767	0.028403603	0.026947144	0.0205360724	0.3076458085	0.0284633552	0.915546583	9.82275533937473e-05	0.6437414876	0.9521261438	0.5233544823	0.0163643474	0.1068002264	0.2442971563	0.5680970882	0.0009864962	0.037712129	3.58473288591967e-06	0.4967122119	0.1012510503	0.444868294	0.0008171156	0.0005838411	0.6334331628	0.2675633274	4.04834934006471e-05	0.511838018	0.8099306374	0.3540819851	0.1329655324
D8B26_000371_1							0.0486319743	0.0010589195	0.0064061968	1.50674044511815e-05	3.29328018886958e-11	0.0010863578	1.85294104276206e-09	0.1735315163	0.432575784	0.0169189818	1.03352374681144e-13	4.24034906700166e-06	0.0096434667	0.2081460478	5.10399214872489e-07	0.0014752171	1.1027327488534e-11	0.3452028286	1.28126733300183e-06	0.5766354115	4.1432562160201e-15	0.0003835135	0.9966282424	0.9350108189	4.90430546742097e-07	0.2933086731	7.17865468544178e-06	0.1877644942	0.0002741833	0.0139575112	7.5769858984933e-13	0.028594519	0.0007843101	0.2447522119	9.94788369368892e-07	0.0005221233	0.2137111763	0.0745962497	5.62381902638686e-10	5.28917582486993e-09	0.7411068394	0.0004725701	4.30806573342199e-05
D8B26_000372		PTAB	CIMG_05164	PtaB protein	HISTO_DA.Contig93.Fgenesh_Aspergillus.354.final_new	PtaB protein	0.7375568956	4.58047496073643e-05	0.5737785115	0.0799234702	8.33724405181417e-07	0.9044045111	2.25529779814702e-05	0.6952318441	0.9921110823	0.6358323684	3.96537677741583e-06	5.66415543160691e-11	0.0445118915	0.6551271736	7.44513513241281e-11	0.9800534511	6.57049472106259e-11	0.0013775354	0.3148391478	0.5752899004	8.358010256505e-12	3.77571685211448e-09	0.6302134084	0.7283722338	4.85247417902455e-09	0.9915719008	4.75282892708212e-09	0.0494042076	0.8227660332	0.5149295098	1.42921226053126e-08	4.66537862073365e-11	0.5352528548	0.0073366768	6.18588939138505e-07	9.05872542030517e-05	0.8792951475	0.8567561514	6.78382115925709e-06	9.97151427157422e-08	0.9179041773	0.6211216169	2.59059788614267e-09
D8B26_000374		conserved hypothetical protein	CIMG_05151	mitochondrial AAA ATPase	HISTO_DA.Contig93.Fgenesh_Aspergillus.350.final_new	spastin	5.37631331237424e-14	3.19384355904939e-07	0.308728057	3.7550579245989e-07	1.36225978407472e-06	0.0231847789	2.00134428830559e-11	0.7001186759	0.0001322485	0.0005606739	1.20149608360152e-07	0.0026161555	9.58102336418126e-07	5.57164606582189e-05	1.43538755775351e-16	0.7031589199	0.0106807108	0.0001200597	0.7113654718	0.0030096449	2.20273354143772e-14	0.0190369917	0.8601246622	0.6161412222	1.99005056834944e-17	9.9650203015623e-07	0.0022883665	0.2725648413	0.6606243963	7.96504571271119e-07	3.42193594743245e-18	1.48396674945424e-05	0.0016977374	0.0019336023	4.80762164495417e-12	0.0001214599	0.9946551551	0.0158683221	6.07963506852888e-12	0.6939084755	0.8160446043	0.0948793543	5.69307049359321e-17
D8B26_000375		conserved hypothetical protein	CIMG_05150	hypothetical protein	HISTO_DA.Contig93-snap.114.final_new	hypothetical protein	0.0010285083	0.0177469855	0.0003642207	0.9142635162	8.03242649801842e-06	0.5631513262	0.0713669709	0.3970531336	0.0313763224	0.2804087609	0.0001709473	0.008260211	0.0310385656	0.0946453599	0.0084937687	0.8438666936	0.0158960685	0.373778133	0.0363885954	0.0006636731	1.79728892978673e-05	0.6434729133	0.7904354429	0.9156961752	0.0012987817	0.276728192	0.0965365903	0.524069184	0.0046112188	9.36637402195321e-05	1.69608083822989e-07	0.0076924777	0.1646688887	0.0005197106	5.47865167837609e-05	0.0101884835	0.9515350915	0.0278183112	0.0001207504	0.0044138316	0.9883454504	0.0348101163	0.002629421
D8B26_000376		predicted protein					0.0806139463	0.0839628056	0.8360971507	0.8612407497	0.8233183574	0.760197384	0.0285033755	0.8396755396	0.9456928501	0.8187815348	0.6582264146	0.1123391466	0.6783739997	0.9845144577	0.8331007327	0.6970606259	0.2614912744	0.4636859184	0.8713472239	0.8527450032	0.6895896543	0.0367910963	0.0758549659	0.1534008657	0.0075953636	4.00975623279446e-05	0.0177974699	0.2204695587	0.426841254	0.0119393757	0.048082002	0.9417372248	0.4263799666	0.3725411607	0.3587882639	0.9826789827	0.9734986229	0.2272770826	0.4534083375	0.7178815662	0.9610038215	0.5051689582	0.023157783
D8B26_000377		conserved hypothetical protein	CIMG_05128	hypothetical protein			0.0039694972	1.63884107100308e-11	0.8822937629	0.8664341125	3.60835050388138e-07	0.1144459596	3.95962251570873e-09	0.1636052976	0.7762198183	0.2044395165	5.73579026591338e-05	1.46698277986319e-16	0.4652466653	0.0120338185	1.18499245174684e-08	0.0005363969	1.26547778004221e-11	0.7987194373	0.06124859	0.366702037	2.77475515426077e-05	1.71385378286929e-15	0.9036254529	0.1884323391	4.60163464712096e-09	0.0427793441	1.19001440730441e-12	0.1987143864	0.0002250846	0.0012209938	0.0027401425	2.58793172985968e-13	0.3482714906	1.96516390127485e-06	0.0647274947	1.36145422510819e-06	0.9383249804	0.9471231264	0.030320158	7.45613063725776e-11	0.4601070194	0.9289477809	2.377098212371e-06
D8B26_000378							0.3605283367	0.9649746875	0.3669712688	0.9055245603	0.0193954063	0.0436584571	0.0288780651	0.11455391	0.9901899359	0.5064883179	0.0012732337	0.6118822257	0.5834706863	0.8799441761	0.155507271	0.1169669814	0.0288585057	0.8672903329	0.0635075357	0.8500359728	0.0024488087	0.8242110098	0.838012437	0.8885176261	0.2995136407	0.0128573466	0.020280016	0.8637263489	0.0081763855	0.899964688	0.0006248819	0.551472416	0.8994983219	0.1157739714	0.0017397505	0.0247011398	0.8526384021	0.5790046442	0.0002417859	0.4426638391	0.9411758149	0.4470739067	0.2444485129
D8B26_000379	MUS7	conserved hypothetical protein	CIMG_05124	hypothetical protein	HISTO_DA.Contig93-snap.113.final_new	DNA repair protein Mus7	0.6157768644	4.10511926862935e-09	0.7695663044	0.9110732462	1.35506292075171e-07	0.0400785843	7.16940171673973e-13	0.0737142017	0.5001714876	0.5365339713	1.91381219000627e-10	1.00599497878471e-09	0.6889469831	0.3398326851	8.03516422951923e-07	0.2286146561	1.2661699053539e-07	0.0001173802	0.022172856	0.037951456	0.0141604679	3.14906103642049e-10	0.8825529675	0.3632529651	1.47464141895019e-07	0.5719184796	3.38355289290582e-11	0.0503694236	0.5346880392	0.0176966567	1.35011761426724e-06	3.45711213254142e-10	0.0586524673	0.5604202266	1.0083979218025e-09	2.67125976408929e-08	0.9880231512	0.0524819803	1.15035343962965e-09	4.25638240683982e-14	0.610741301	0.075858598	8.00902208807014e-09
D8B26_000380		conserved hypothetical protein			HISTO_DA.Contig93.Fgenesh_histo.17.final_new		0.0003503628	2.76166100462362e-06	4.88228746706479e-05	0.0143595727	0.0060598112	0.0002103087	0.1513696663	0.1355871658	0.1371212868	0.0293002459	6.73330063030963e-05	1.89280364044319e-05	0.9562556578	0.0015326613	0.0103868619	0.0014236513	0.1822573814	0.460757017	0.6875686826	0.7602681799	0.0087776772	0.2111777312	0.9607855892	0.9664339625	0.0045857184	0.9928997791	0.2052015326	0.149718768	0.0121070977	0.0229913488	1.22175712595716e-06	0.0034662384	0.7241678203	0.0003070493	1.52628955495296e-05	0.9778884588	0.9065241026	0.4707154435	2.11397668415855e-06	0.0020938279	0.862097204	0.3633205779	0.0547554112
D8B26_000381		conserved hypothetical protein	CIMG_05122	ino eighty subunit 2	HISTO_DA.Contig93.Fgenesh_Neurospora.298.final_new		1.82323670187625e-07	0.383355983	0.1642333737	0.5727811125	5.70914900057359e-12	0.3750528594	0.051070298	0.7930969641	0.9047016966	0.962748798	1.47318747738481e-11	0.158687999	0.8778770892	0.4940738338	1.11017758821372e-11	0.0304521446	0.0002632646	0.0890109898	0.097479982	0.7368699091	6.62249667234099e-13	0.6245970644	0.9233443912	0.0755917977	2.79044520571228e-12	0.121041021	0.0297812766	0.210272462	0.9244470222	0.7236274538	1.89458203457767e-12	0.8699835612	0.4857286679	0.0648692306	1.1130854043918e-10	0.0865043631	0.6321404608	0.2615501197	1.33072742683132e-08	0.2384846411	0.9941873097	0.3666070786	4.41069313309407e-11
D8B26_000382		conserved hypothetical protein	CIMG_05121	peroxin 14/17	HISTO_DA.Contig93-snap.111.final_new	peroxin 14/17	2.5577783979055e-08	2.33975335462565e-08	0.0001768768	0.9214333053	6.25943198189215e-05	0.2354397335	1.32923634866817e-06	3.75864185801386e-09	0.0001282068	0.0010609557	0.0309503645	1.61043980746117e-08	7.33059645177483e-05	0.8192778125	0.9139013363	0.0694032379	7.90265823980687e-12	0.2113278368	0.0016726465	0.070459708	0.0019507559	6.20186942527386e-11	0.9397853287	0.3977106741	0.9423756171	0.5846433819	7.59599235886423e-12	0.0682907941	0.1313702669	0.8258202359	0.1425600811	2.70900898422256e-17	0.3947891589	0.0040174058	0.0133432316	9.05167011004746e-12	0.224738372	0.9209736904	0.5612757089	4.17384342316476e-10	0.4150366757	0.2101299172	0.1052712675
D8B26_000383							0.1403268904	0.0421273541	0.0063416101	0.4623915416	0.0010665224	0.0047098817	2.24927333298083e-06	0.588955353	0.4804117652	0.7761622037	0.0062271001	0.0649867446	5.45401102998006e-05	0.1972740726	0.2700589051	0.8562756452	0.0369309393	0.0009113999	0.8624508578	0.1050640626	0.223761679	0.3611223615	0.694355015	0.0454726932	0.7734448969	0.0011998232	0.0138814421	0.1617689748	0.4938340799	0.6516445227	0.6866526198	0.2611783198	0.3661861269	0.0387933015	0.1091492458	1.89022971033262e-05	0.9128029637	0.3911678731	0.0414464945	0.2761854381	0.9166547462	0.8702692823	0.5150185714
D8B26_000384							0.4322278244	0.1333897112	0.0081543728	0.7004811209	0.0018468503	0.0341173679	0.0002421564	0.9021877881	0.8293635859	0.725562314	0.0032197584	0.6929438628	7.78679343470946e-06	0.2871375292	0.1085323323	0.8807381113	0.5427498327	0.0057127225	0.3686311061	0.8570761701	0.6780635397	0.0012458339	0.7590303616	0.0527021869	0.0162204988	0.0087509219	0.605586595	0.4788073543	0.0014799778	0.0542348264	0.6854731072	0.4763408231	0.55628132	0.0034062421	0.2881621802	0.0010877426	0.7326988957	0.6705897269	0.064661756	0.0393520073	0.424109429	0.0610683366	0.5266087422
D8B26_000385		peptidyl-prolyl cis-trans isomerase	CIMG_05119	peptidyl prolyl cis-trans isomerase Cyclophilin	HISTO_DA.Contig93.eannot.2014.final_new		0.3316855892	0.0011019735	0.9769209151	0.9867014868	0.0146014802	0.9755532849	0.0007049788	0.0527713943	0.0604589531	0.6602513555	0.0001120521	1.00541311794981e-05	0.0128249733	0.4379698029	2.64669529075778e-05	0.5647974717	1.44854679546035e-06	2.33102855835939e-05	5.40586342298524e-05	2.69308371725809e-05	1.62679141285543e-10	2.56633320254902e-05	0.8191005934	0.5643102164	8.58148550520602e-05	0.8972999966	1.686159557946e-05	1.44551477998254e-07	0.1597339041	0.440314227	0.002773282	3.99129606445103e-05	0.036763208	0.00468623	0.3277837094	0.0052015922	0.833044668	0.9185239517	0.1159551706	0.0022891083	0.8882571855	0.1246008249	0.0007826358
D8B26_000386		hypothetical protein	CIMG_05118	hypothetical protein			0.5789143093	0.0009802714	0.8061960964	0.1723449275	0.0004051392	0.2180766927	0.0512344126	0.2093487509	0.7745996058	0.310897712	0.0260952953	1.56399054430101e-07	0.9131762679	0.0231835008	0.0001962313	0.1688314546	6.42953055030652e-05	0.0023780629	0.0965861584	0.4445696111	1.0585522729616e-07	0.0019363197	0.9036254529	0.7812180436	6.99916989330808e-05	0.4594368186	0.0001068042	0.024688351	0.3130332515	0.1351059209	0.0030526802	3.35344468978611e-06	0.018584422	7.0995693244736e-07	0.97785624	0.5962738675	0.8411333695	0.7301617375	0.4747726027	0.0072069666	0.374707871	0.4386312571	0.0210607517
D8B26_000387		cytochrome c oxidase polypeptide VIb	CIMG_11481	cytochrome c oxidase polypeptide vib	HISTO_DA.Contig93.Fgenesh_histo.7.final_new	cytochrome c oxidase subunit VIb	0.1120441329	1.00434817852394e-09	0.2324522175	0.034122395	4.98556355012066e-09	0.9693595774	1.24957198428092e-09	0.1380583536	0.8160400025	0.4089649646	2.19090221015416e-06	4.48898573981628e-11	0.161706447	0.4095870413	1.54556926159359e-06	0.3802779296	2.69578336054975e-09	0.7264021074	0.785145331	0.7549663995	2.60612335849911e-07	6.31320448920351e-05	0.504319426	0.2639768925	0.0002011725	0.002731538	2.81726249914447e-10	0.0151011931	0.2865343992	0.0043477516	0.0083216832	1.71558587780986e-08	0.0093167124	1.82221097122012e-06	0.623230687	0.0002861334	0.6631635641	0.1620425308	0.5699480912	2.91711579288755e-07	0.1147614428	0.0159793812	0.2944251666
D8B26_000388	DIC1	mitochondrial dicarboxylate carrier	CIMG_05117	mitochondrial dicarboxylate carrier	HISTO_DA.Contig93.Fgenesh_histo.5.final_new	mitochondrial dicarboxylate transporter	0.265634952	1.6756407920932e-10	4.75914760231004e-09	0.0453857522	0.0459625048	0.0409452838	7.37031817091833e-07	0.0056894371	0.1232185343	0.0006611696	4.50110291771656e-06	5.32485756708368e-06	0.7492801144	4.59060952502857e-05	0.1030416552	0.7452966246	2.6570979441968e-05	0.964540132	0.00237182	0.6097487573	8.93893471128567e-06	0.7077785408	0.7210332808	0.5659082446	0.3747146264	0.0231289026	0.0060878756	0.0004748236	0.9826120766	0.0020305693	0.387702847	0.238569862	0.7428478312	0.0376697814	0.7071376028	0.5721302882	0.6366370011	0.4114276766	0.1399345781	0.522354783	0.862097204	0.4689696217	0.1507372606
D8B26_000389	TRF1	phenylalanyl-tRNA synthetase alpha subunit	CIMG_05116	phenylalanyl-tRNA synthetase	HISTO_DA.Contig93.Fgenesh_Aspergillus.334.final_new	phenylalanyl-tRNA synthetase	5.58124236984432e-17	1.69660008498857e-06	0.7952271431	0.0073212997	4.12841323158602e-08	0.2293703793	7.07037887150095e-09	0.0511575879	0.3141723724	8.11902428882252e-05	0.0001219401	2.69395614863297e-06	0.031889887	0.0948929545	1.9579962917096e-12	0.2301891415	0.0003676426	0.0783291368	0.0286045514	0.078064404	8.34647412116319e-08	0.251876126	0.8439666461	0.0003892216	3.34683889053334e-13	6.00832222538265e-06	0.0002568954	0.0330178236	0.7543435027	0.5103946777	1.4181778504433e-12	2.83863192469862e-07	0.1163027793	0.5932346143	5.25271568591969e-09	2.43488242243377e-07	0.9444591154	0.760469274	2.19018733343077e-08	0.0644600389	0.9573477908	0.0002413773	7.50029680434116e-13
D8B26_000390		mitochondrial co-chaperone GrpE	CIMG_05115	co-chaperone GrpE	HISTO_DA.Contig93.eannot.2005.final_new	mitochondrial grpe	6.51626285237141e-09	9.14258865250023e-08	0.0004335496	2.11971721799834e-06	2.17545345227748e-05	0.0746319341	0.0001161254	0.4392783665	0.0092186295	9.00763294948945e-06	4.09282983216814e-07	1.7981583812906e-08	0.5828390511	0.0012358542	0.0001939463	0.0014629787	0.004097837	0.206817767	0.9567465937	0.923830515	0.0002466197	0.6129883712	0.8982046084	0.0826676145	6.15053262020882e-05	0.0002535213	2.58971004400101e-05	0.491424536	0.5849654013	0.0138936099	5.62963654739303e-06	5.37502945006552e-09	0.5298418105	0.0001956684	0.000184682	0.0673441171	0.9840193116	0.496153037	0.000121579	0.0020472262	0.9618401033	0.7865804566	0.0002033498
D8B26_000391		conserved hypothetical protein	CIMG_13421	hypothetical protein	HISTO_DA.Contig93.Fgenesh_histo.372.final_new	hypothetical protein	0.0303867491	0.068872095	0.0056970703	0.7908115911	0.0018742358	0.000336848	0.0106067096	1.62826161999755e-06	0.0163002419	0.0190086669	1.22740908910937e-06	0.0097698627	0.0004053897	0.2762528607	8.8227998662539e-06	0.046695151	3.99371734979814e-05	0.0001509755	0.000366662	7.33884631865805e-05	0.4565765558	1.24857711464951e-10	0.6765080741	3.18381200420579e-10	2.80903579527163e-05	1.05799050388541e-09	0.0416161927	0.311268959	0.0002385829	0.0117370811	0.0343914703	0.8412746865	0.1370859783	0.0240115655	0.5680543781	0.7566954283	0.9242173989	0.1665002141	0.3590058275	0.6035992941	0.0716493779	9.02414064719577e-06	4.5152829071287e-07
D8B26_000392							2.87047936046477e-07	0.0089547771	1.7214522324411e-05	0.0135069218	0.8522270471	0.2513821193	0.0001028187	8.66817561853371e-05	0.4832379864	0.023028309	0.0010403804	0.0165745429	0.1431441339	0.0054854099	0.1548073593	0.5249390451	0.087713413	0.8816054358	0.0445580249	0.2658550105	0.0014127703	0.6265059155	0.5594492935	8.08771667943937e-05	0.0149453556	0.8380612806	0.4579060647	0.8071360162	0.2697404833	0.0039153109	0.0011984372	0.0844724509	0.9295613394	0.0715468914	0.0010032866	1.37053965850544e-05	0.9129360329	0.6915340075	0.0025303613	0.2794773897	0.1823426042	0.0084411577	9.42991067524583e-05
D8B26_000393							0.0614008104	0.8035293367	0.0215270761	0.0261501092	0.6491607994	0.772827146	0.9484780259	0.0416674775	0.5347162676	0.7785172431	0.1569866882	0.9189764441	0.2092961025	0.3192867521	0.4617719435	0.5061912252	0.3931530028	0.847977522	0.7755753467	0.9769591459	0.2967640883	0.5954803596	0.8483260701	0.0326279514	0.762943204	0.915215624	0.687438458	0.972369853	0.4335683083	0.1676379534	0.2690341748	0.3936082045	0.8371252641	0.7489382257	0.4373298265	0.4617147156	0.9125447245	0.9297077166	0.2242730069	0.8802852888	0.6448537529	0.6485897259	0.1535604984
D8B26_000394		calcineurin binding protein	CIMG_05107	calcineurin binding protein	HISTO_DA.Contig93-snap.105.final_new	calcineurin binding protein	0.8130841015	2.2127672000296e-10	0.6824005378	0.2451778843	6.4660975177891e-14	5.0328570262034e-06	0.0031594712	0.0398768116	4.49610194923072e-05	0.7859171318	1.7187820351983e-09	6.99584007204305e-11	0.5836350655	0.5368612729	5.23882936843004e-12	2.17030858671465e-08	0.1529958852	0.0003949346	1.91124353262626e-07	0.2483449037	0.0234870645	3.95620719979958e-11	0.5126857322	0.7142404384	3.01743842705462e-12	1.8537577227864e-09	0.3797887588	0.10632441	7.6845548923507e-05	9.31112551902747e-05	7.11985942579532e-06	0.0472723947	0.0551953139	1.24584858968559e-06	2.71394969953303e-09	9.9648868772455e-05	0.853550295	9.01007038346158e-05	1.69326988606495e-10	6.22083688441214e-11	0.9501180631	0.7520476481	3.96774177442012e-09
D8B26_000395							0.0067655972	0.0013144681	7.26370849677668e-08	0.8613359728	0.897168779	2.74713101690686e-11	2.39837085767412e-06	1.99624203107156e-06	0.0046950247	0.0352795235	3.07062489256498e-06	0.1807697691	0.0771909757	0.0021380674	0.0921937832	4.76906034228846e-07	8.00362845585675e-10	0.9615819179	0.008184668	0.6097487573	4.80526781956964e-05	0.0003756648	0.2802178099	0.0135532806	0.000760251	0.0004653515	3.15850227047772e-10	0.060158915	0.3812053032	0.0430202605	0.0123263069	8.94481909329929e-11	0.4935491328	0.0017589675	0.1184454006	2.23411892567938e-09	0.5634943999	0.4734451866	0.004775801	0.339663236	0.0022835135	0.0127119812	0.4610813659
D8B26_000396							0.5598855408	0.0010490021	0.0021616722	0.0153921096	5.34139405543596e-09	0.0167645881	9.02814361189153e-08	0.0030751477	0.0007619942	0.0049847151	1.80359612964133e-12	0.0003056499	8.98082986796488e-05	0.2996303479	0.0017865111	0.3928691515	1.10691964019607e-05	0.1460773126	3.49601823265991e-05	0.017131975	3.78983392861278e-09	0.0015242811	0.955779305	0.5006366586	0.001839313	0.6841134016	0.0003899045	0.5659394539	2.10551414437419e-09	1.01909533286707e-05	2.76864003404484e-11	1.21508864392082e-05	0.5411791522	5.44316546954794e-06	5.1063381903328e-12	1.70659016855675e-09	0.843143119	0.0017506736	8.60228532964183e-13	0.0005669764	0.2522967565	0.4201537542	1.44671191448986e-05
D8B26_000397	RPB3	DNA-directed RNA polymerase 2 subunit RPB3	CIMG_05104	RNA polymerase II subunit 3	HISTO_GL.Contig233.eannot.1152.final_new	DNA-directed RNA polymerase II polypeptide	2.82071944794707e-07	0.4339291347	0.2367889593	0.0018810128	3.86557147962833e-08	0.1806892804	0.5354915953	0.0225361419	0.0296805743	0.1468524297	9.88817433213804e-13	0.4156870475	0.9298548659	0.2900066034	4.27691738326087e-08	0.6280004345	0.816701116	0.1731549776	0.4383606037	0.1721254707	4.09541081452178e-09	0.0188529568	0.371681334	0.7305829186	8.80285908863909e-11	0.843693991	0.009900546	0.1146337881	0.2055434496	0.5784595604	3.73661336688489e-13	0.0138868963	0.6736542422	0.9082462189	5.6363670132329e-12	7.08815864518728e-06	0.9834219205	0.0349570527	9.77592965624223e-12	0.0055970228	0.7826939651	0.9821724667	1.36709286892162e-11
D8B26_000398		nudix/MutT family protein	CIMG_05103	nudix/MutT family protein	HISTO_GL.Contig233.eannot.1167.final_new	NUDIX/MutT family protein	0.0003973418	0.0615419748	0.7762062528	0.0385312689	2.50917316713606e-10	0.0333155766	0.7704886633	0.0002054876	0.6759885927	0.0304616373	0.0012451202	0.0202820202	0.9287390656	0.8849971463	4.40035517473742e-08	0.455486644	0.1309890332	0.0341591592	0.8697268727	0.7517061038	9.28393253793682e-06	0.0553749685	0.8952025321	0.9705628678	1.22210203663466e-08	0.0188462785	0.6310096016	0.0109238823	0.0001208359	0.3784536305	0.0065090649	0.490024009	0.0467464927	0.0027411286	0.5979063694	0.8619810242	0.0895903208	0.1010704642	0.0036791813	0.0045639651	0.9398195946	0.7164455067	2.80223577445235e-07
D8B26_000399		conserved hypothetical protein	CIMG_05101	hypothetical protein			0.7053884519	0.3796825983	0.5114207459	0.5765350082	0.4057363126	0.2768292121	0.0337628549	0.0642564398	0.000763047	0.7531676505	0.3596212701	0.0018279674	0.0412952031	0.2197620924	0.0179631798	0.5904240204	0.0002932996	0.2821288586	0.0712282978	0.0009419821	0.756698607	0.0003049698	0.5829466138	0.0034080109	0.1185075933	0.6615324895	7.10430617839788e-05	0.8131340618	0.0884650373	2.1503357340138e-06	0.9719715627	0.0001563177	0.080212837	2.053252295882e-08	0.0529181767	0.3846539935	0.3636183183	0.0797293409	0.7809251327	0.002683942	0.7503338144	0.0153639144	0.6079280096
D8B26_000400		conserved hypothetical protein	CIMG_05100	hypothetical protein			0.0481409944	0.0001992501	6.13435285745147e-08	0.8488677809	0.6358895697	0.0021136428	0.4231879086	0.4066426023	0.109307227	0.1693721515	0.1866310625	0.7363376675	0.1970558374	0.507509823	0.0874767593	0.0999859401	0.0332450949	0.7696553848	0.9984284999	0.0273851778	0.1143079571	0.5151928663	0.9825522643	0.7755440867	0.066245196	0.0116549682	0.0487414931	0.0753068369	0.0214782925	1.84958529117428e-05	0.6993701254	0.5208107714	0.2378948203	0.0644957548	0.3090830564	0.1273864333	0.2813538741	0.1324619856	0.4170284093	0.4527065348	0.3018308626	0.2398009419	0.9155642504
D8B26_000401		conserved hypothetical protein	CIMG_05099	hypothetical protein	HISTO_GL.Contig233.Fgenesh_histo.49.final_new		0.0432474106	5.83407633421975e-06	3.70141917268214e-07	0.5675826939	0.0326306849	5.04493386091605e-08	0.2129302663	0.2155101404	0.958027073	0.6620394662	0.3603300976	0.7833132768	3.85917347822432e-15	3.69934017845355e-14	1.18561664714531e-15	0.9560580723	0.8325856432	0.0610371347	1.99426652669221e-10	0.3392113283	0.0066875356	6.92040167479523e-11	1.63812455681053e-10	1.1537502134268e-14	1.35493155237515e-23	1.14275700185142e-12	0.2419107874	0.5312704755	5.64535722529935e-24	0.0020478544	0.0001386989	0.0549951791	0.1092530185	0.0306240304	0.0228260243	0.7464931647	0.8163882156	0.8205773235	0.0910371547	2.50629965818856e-11	0.4568220943	5.22579638668649e-17	1.52179937250358e-24
D8B26_000404		conserved hypothetical protein	CIMG_05097	hypothetical protein	HISTO_FJ.Contig636.Fgenesh_histo.4.final_new	hypothetical protein	0.1283244857	0.3596525559	0.4872036486	0.4145972978	0.1398364639	0.0187926936	0.1206748967	0.5281423631	0.0108596222	0.4062153107	0.4272755271	0.4132781493	1.80309060533299e-05	0.000128722	1.57737062712349e-05	0.076731704	0.3023586011	0.3778497515	0.0072611477	0.4827417541	0.0988247	0.0185825722	0.2882988563	0.7026442055	0.0006724615	0.2267988526	0.2673535751	0.0650890746	0.5619374367	0.1544900537	0.0001660494	0.5296566842	0.5503143135	0.0078019542	0.0013155036	0.7788025554	0.9843366089	0.0526276981	0.0009581831	0.4303953445	0.7379858724	0.8801248939	0.0140568922
D8B26_000406		cytochrome c					2.38716910388144e-15	0.0045733945	1.73337137681666e-05	1.67937348914845e-07	3.61900243218719e-18	0.0079663332	1.3721160584068e-07	0.0052072533	3.16865449717862e-15	8.08869883658845e-14	1.89356191555565e-22	0.0603267334	0.0004180054	3.42424428188823e-10	3.94399025369682e-23	0.2063757803	0.6540305669	0.0659524057	0.2551231496	1.14497868800718e-08	4.07686381601031e-22	6.06659639887634e-15	0.7538849093	0.0001138911	2.38626589178855e-24	2.68700395310087e-16	0.1354578744	0.099398993	0.1693435537	1.02772796875869e-08	1.07772723568198e-22	0.9163215047	0.1484965045	0.0011252736	4.45290084506112e-20	8.40761614040523e-06	0.432507944	0.8994421985	3.34895558448445e-22	2.58858048535915e-11	0.0550815269	0.1776437586	2.13508597167041e-24
D8B26_000407		conserved hypothetical protein	CIMG_05095	hypothetical protein	HISTO_GL.Contig233.Fgenesh_histo.10.final_new	hypothetical protein	6.81512247342177e-15	1.6457706083591e-05	0.0003010584	0.0019312788	2.49598498938445e-14	0.0617626888	0.0100641931	0.8096729473	0.1571734229	0.0046616433	4.89390352647793e-14	0.0089431907	0.997084513	0.0850387702	2.08272793497274e-14	0.5856439142	0.001308169	0.9520168578	0.8735479272	0.0471783208	1.16547515215299e-12	0.0107418718	0.7805833373	0.0093631251	1.45161702751976e-15	8.66748053836282e-06	0.023114178	0.0001447947	2.27116707906885e-07	0.0007144908	1.65924088169547e-05	0.0147530406	0.6952040201	0.0001150873	0.0001693142	0.196181752	0.7956078254	5.25808781704256e-05	7.73092198003233e-06	0.8932859025	0.7134207389	0.6038541966	1.09490723129966e-15
D8B26_000408		3' exoribonuclease	CIMG_05094	3' exoribonuclease	HISTO_GL.Contig233.genewise.18.final_new	hypothetical protein	1.09445303798631e-05	2.6146013792627e-13	0.5751738017	0.3728215309	4.9990704491393e-07	0.107073057	3.15409860489992e-11	0.0008951663	0.3347137658	0.4891602725	0.0233074218	4.22974911842046e-14	0.0844070423	0.1417987976	0.0002405089	0.0887437888	1.31830979553474e-11	0.7448631913	0.350938368	0.4747678352	0.0151113028	1.44798050696195e-08	0.5227404743	0.3083989305	0.0057770791	0.07131915	2.32841816257837e-11	0.0050782149	0.0003443171	3.70250037891307e-05	0.6257789007	2.14446341517613e-08	0.0602771537	3.77512018924161e-05	0.0113059186	7.54503043877748e-07	0.8472492649	0.0157759781	0.048987004	3.06002352593386e-09	0.7171022103	0.8973226183	0.1220270813
D8B26_000409	IME2	meiosis induction protein kinase	CIMG_05093	CMGC/RCK/MAK protein kinase	HISTO_GL.Contig233.fgenesh_plus.16.final_new	sporulation protein kinase	0.0091207993	0.4116967357	0.6426958215	0.0773191166	0.1556904496	5.13355283108291e-11	1.73494461944838e-10	0.0745381286	3.99077055302413e-10	0.9573256362	0.0021267164	0.0001866799	0.0016654497	0.0432369882	2.96217885877754e-05	0.2754381088	2.59988511834936e-06	0.1532660239	0.0077668557	5.25925375291702e-07	0.2190606832	0.5093154494	0.2962659898	0.6721420803	0.0033387772	7.09442486857073e-06	3.98996848885308e-07	0.0231793824	0.1827386696	5.28955825162648e-05	6.80901073280412e-05	0.0520247635	0.3462899811	0.0820982467	0.0026260031	0.0001303053	0.610441148	0.010436613	8.25484183698736e-05	0.895920474	0.8633164353	0.8457857811	0.0286956043
D8B26_000410		conserved hypothetical protein	CIMG_05092	hypothetical protein	HISTO_GL.Contig233.Fgenesh_Aspergillus.3.final_new	hypothetical protein	0.9461060396	0.8194149034	0.163112387	0.1159772581	0.3074247627	4.50795788362853e-06	4.92137680970958e-06	0.0007165773	0.2859880658	0.3944894359	0.0003037915	2.7520285884974e-09	0.0061394961	0.0001193077	0.0015624478	0.9676050782	3.15622650548434e-09	0.0316076273	0.0717693928	4.86343398173257e-06	0.29702554	5.64906868329602e-11	0.8552098315	4.04922235229934e-08	0.0033981228	0.0403551065	1.50734308892653e-13	0.9317902281	0.0219763726	5.35601047006494e-15	0.2631350015	8.1180947683878e-17	0.5676595489	2.65948410179677e-19	0.6741540703	4.34031389768705e-15	0.808172386	4.3251663712329e-17	0.2871241904	8.12584483775271e-17	0.5736834438	1.84648628706868e-11	0.0002314861
D8B26_000411		conserved hypothetical protein	CIMG_05090	hypothetical protein			6.8722693445674e-07	1.3914855465108e-07	0.1858118965	0.1392557753	0.2467902976	0.9841747459	6.94172512417475e-08	0.5487400646	0.5216190327	0.4892323166	0.6270348943	7.4467184690205e-14	0.2374229225	0.0002312281	0.9562755491	0.0035060509	5.72134945740542e-09	0.0003726706	0.000905266	0.007514288	0.0005607177	6.99935464512316e-11	0.8604559491	0.151229245	0.6517333005	0.1223467784	4.9458120545138e-08	0.0645552975	0.1985027	0.1862399826	0.0787550259	6.80351452099081e-07	0.0041020514	0.2511551995	0.1458704972	0.3885619507	0.8942452791	0.0004290576	0.3410980726	0.0028487101	0.8430479401	0.0515347543	0.8422219556
D8B26_000412		conserved hypothetical protein	CIMG_05089	OB-fold nucleic acid binding domain-containing protein	HISTO_GL.Contig233.Fgenesh_histo.22.final_new	OB-fold nucleic acid binding domain-containing protein	0.253052523	0.4247081205	0.4986193528	0.8337696157	0.2580678493	0.7528562477	0.2098099902	0.6593980827	0.1039275123	0.82332561	0.1057197318	0.6541757754	0.1732575254	0.524501968	0.0150540481	0.8616435178	0.8158421509	0.7657265754	0.7354340351	0.6922754408	0.0709141693	0.0019270996	0.1365403027	0.9535434002	2.29567493948832e-05	0.0160173991	0.5235055052	0.7078342787	0.0011877871	0.6928631917	0.1204498202	0.194465203	0.3494103228	0.0195894501	0.6763039948	0.132111416	0.8470015523	0.0616079731	0.3109895107	5.66648046299363e-08	0.8778945085	0.0040536334	0.0003667374
D8B26_000413		tryptophanyl-tRNA synthetase	CIMG_05088	tryptophan-tRNA ligase	HISTO_GL.Contig59.eannot.1280.final_new	transfer RNA-Trp synthetase	0.0001293439	0.0393342944	9.1362726477414e-07	0.006952859	0.5581665907	0.0211598422	0.6946906325	0.7858583239	0.0124594607	0.053663085	0.3381372867	0.1036256393	0.1362202908	1.19834127788337e-08	0.3313202078	1.55615469528855e-05	0.0016707942	0.0115894938	0.3753246176	0.0096112457	0.0576493915	0.0239084022	0.6816391455	0.0007766972	0.0649643798	0.5117723881	0.0028060156	0.4064457076	0.1951120108	5.59219286493404e-05	0.0015707577	0.0337627066	0.8264021776	4.33479229547478e-07	0.0005438967	3.00902110978517e-07	0.4950985334	0.5865401159	0.0384347007	0.4560344376	0.5207660517	2.88380887810335e-05	0.7901134915
D8B26_000415							5.45796662023355e-10	0.0263068881	1.92099923132675e-11	0.4247363249	0.7774485461	0.0696519511	3.45919736817261e-05	0.0073014119	0.0130548483	0.5648298691	0.0624462463	0.004097616	6.8285652640036e-05	0.0120791377	0.0033982716	0.6400468305	0.0006345545	0.5947018091	0.7331797343	0.0419208058	0.0240953572	0.722039785	0.7036525387	1.6979653845415e-08	0.0158616393	5.1734086311939e-06	9.10556781408902e-07	0.7494819815	0.8187237464	0.3492626228	0.0272417011	1.23299660421825e-06	0.5143666794	0.5472196783	0.0043554975	5.79641939716313e-11	0.5460400011	0.9728574256	0.069385983	0.0009124276	0.5551399834	0.1581525606	0.0009680824
D8B26_000416		conserved hypothetical protein	CIMG_05086	hypothetical protein	HISTO_LF.Contig359.Fgenesh_histo.298.final_new	SET domain-containing protein	9.15946334244803e-09	1.80784062121625e-09	0.0041798089	0.9779148982	0.0071018515	0.6867457152	8.40665503774408e-10	0.0411603884	7.24055750162999e-06	0.07885129	6.68816583459263e-05	1.89754571788576e-11	0.3693341092	0.8261952618	0.1242828182	0.1984384941	4.41885054147045e-10	0.9801459899	0.0315105536	0.0008495263	0.0008629038	1.02833309233526e-10	0.9588023481	0.2579017191	0.0685962243	0.4235031568	1.47442534942871e-09	0.1350554157	0.474756649	0.0034625543	0.01362508	2.44070453100449e-05	0.0037262674	0.0020050896	0.5779852585	0.0017998416	0.4492293762	1.90493941259948e-08	0.468823395	8.90033086646251e-13	0.8303637411	0.3986157716	0.0348288021
D8B26_000417							1.3837328602299e-07	5.13620090313372e-07	1.02435717899236e-05	0.8427239769	0.0011022437	0.0742692682	7.96374589916365e-10	0.7886326535	0.0147448976	0.6342093143	0.0018652759	7.24282634136027e-10	0.1131830833	0.8472139043	0.1326351831	0.8285203951	7.32338473570149e-10	0.723487068	0.0539525348	0.0173055582	0.0012906229	8.65921271047148e-09	0.7374817387	0.5069955151	0.375605978	0.9915719008	7.71824527028896e-09	0.3365618236	0.0576010789	0.0107050593	0.0080861267	4.4369219013336e-10	0.5221322694	0.2113560069	0.0740658387	5.59558777208401e-08	0.7080752654	1.85711646490959e-06	0.0067661393	2.33864581880271e-10	0.8073678752	0.4230930046	0.1348461991
D8B26_000418		DRAP deaminase	CIMG_05085	DRAP deaminase	HISTO_GL.Contig303.eannot.1093.final_new	hypothetical protein	2.3019135576751e-06	0.7800017879	0.5795457579	0.2098939948	1.50931058536684e-09	0.2669442463	0.1199379602	0.5799350542	0.2317279163	0.3319258161	6.83245556992231e-08	0.000366872	0.5982221934	0.0285739611	1.43636345901089e-09	0.0162030731	0.2458108068	0.4897571745	0.0847057906	0.1427061275	6.08024422807045e-05	2.87278027569562e-06	0.5496419572	0.0069372481	2.87425140289144e-12	0.00357969	0.0404118772	0.6624875609	0.0046669787	0.0313071563	7.95773103132033e-08	0.9194070616	0.1009112435	0.0369235192	1.4209887305302e-10	0.4820981604	0.9379998027	0.0114069	2.48677108892612e-10	0.2640161331	0.9095247213	0.5087619776	3.18782254277998e-09
D8B26_000419		DnaJ domain-containing protein	CIMG_05084	DnaJ domain-containing protein	HISTO_GL.Contig303.eannot.1086.final_new	DnaJ domain-containing protein	0.1827874888	0.0436380407	0.0745283313	0.1497746613	0.0422139788	0.0378445942	0.9887968048	0.2114077084	0.0883443397	0.8833605339	0.0035326656	0.0086652653	0.0118968172	0.9841530748	0.0002129497	0.0431046191	0.5464300592	0.7262537667	0.6574561476	0.2054168126	0.0026175687	0.0036459539	0.3308097523	0.0822439453	0.0064873354	0.1216074314	0.1649757063	0.3412323908	0.6781325331	0.6241882508	0.0160512433	0.1927522505	0.3250466301	0.1039419594	0.1732375388	0.9111450213	0.9632910339	0.8370217084	0.2330124734	0.0263610088	0.6274031824	0.8642727415	0.0006289893
D8B26_000420		conserved hypothetical protein	CIMG_05082	universal stress protein family domain-containing protein	HISTO_GL.Contig303.Fgenesh_Neurospora.4.final_new	universal stress protein	8.43829982066537e-09	1.38441984722909e-06	0.0492705472	0.9913235436	1.59541323506672e-14	0.0002702306	0.2165166242	0.3635692258	0.4001164426	0.2750776897	5.18232693743651e-13	3.68314353104081e-10	0.0014163783	0.5158682629	1.88421308533703e-19	1.16957887717857e-08	0.6197451459	0.9083868467	6.74301962099353e-05	0.2015274621	1.74602578153416e-11	3.27468715087342e-10	0.8538160755	0.2925883218	2.09665170571191e-19	7.20381999551076e-07	0.0819423748	0.9212259722	2.48793520484219e-05	0.932650675	2.29356905222238e-12	0.9885938554	0.4664728288	0.423275813	1.68683693189034e-10	0.0072138913	0.9154483923	0.0030428134	1.05975701276749e-09	1.77286864933147e-05	0.8997220741	0.0714753409	4.17904455528219e-18
D8B26_000421		carboxypeptidase	CIMG_05080	carboxypeptidase	HISTO_GL.Contig303.Fgenesh_histo.5.final_new	carboxypeptidase	0.3796970663	1.38254409149105e-09	4.41280897049751e-13	0.0167055849	0.9120578763	0.0006732297	0.0002592561	0.3428782545	1.20746364832675e-07	0.489168231	0.4354208476	0.0006147884	0.6477789735	0.0001322843	0.5804853597	0.8474358397	0.0012916871	0.6430556045	0.0979064675	1.29770192804352e-05	0.2336912601	0.0190554559	0.3407759676	0.6165751332	0.429845736	1.58186080431612e-10	4.5059994908418e-07	0.7216516398	0.1681492298	2.1314458220964e-13	0.0410139789	7.18364377706002e-12	0.3035931081	3.42099229432252e-16	0.4238916892	6.31744019579792e-13	0.5125721947	6.40913226167667e-16	0.7068560906	4.69398923939431e-05	0.1988491438	4.47311064629962e-09	0.0067738916
D8B26_000422							0.9655789633	0.8294098136	0.7221902199	0.2891621978	0.9373089595	0.5954301172	0.3864570488	0.1301213327	0.7404521998	0.9629106783	0.1750843737	0.5164061926	0.0002034738	0.000306797	0.0020086602	0.466330493	0.8891490479	0.3976044162	0.0015335585	0.7218583901	0.7629796507	0.6238805603	0.2777613611	0.1606556301	0.0485952265	0.5078483696	0.8411665057	0.2524828797	0.0001431691	0.1621201626	0.0849508421	0.992838436	0.0373908299	0.4954180832	0.5548305865	0.4137784855	0.0002550875	1.6084847526396e-07	3.66121902323624e-05	0.6784133929	0.1025477472	9.36175469432219e-05	0.0002865613
D8B26_000423		hypothetical protein	CIMG_05078	extracellular serine-rich protein	HISTO_ZL.Contig1131.Fgenesh_histo.234.final_new	extracellular serine-rich protein	0.01127737	6.03886584216907e-07	0.3601416257	1.52106493532813e-05	1.12669138053167e-13	0.5569609346	1.57928000821194e-08	3.92189861276319e-05	0.0001248351	1.61998477785268e-09	3.5440757280323e-06	7.47864993260101e-05	7.65942434239808e-05	0.0905150289	3.31111848576907e-06	0.0975515946	0.0216358565	0.0007440923	0.0003503838	0.0003041143	0.3827647268	0.72007942	0.8226476823	0.0278421054	3.67789255605392e-07	0.0685472422	0.0202946996	0.1304172684	3.16403392697693e-08	2.59115596205216e-07	0.3683241333	0.0145657094	0.0261997464	0.0018452875	0.0664693103	0.0004643106	0.165090998	0.0670548215	4.5946542326784e-05	0.0051309177	0.1776834775	0.0455664289	0.0048823248
D8B26_000424		vacuolar ATP synthase subunit B	CIMG_05077	V-type proton ATPase subunit B	HISTO_GL.Contig303.fgenesh_plus.1.final_new	vacuolar ATP synthase subunit B	3.99486760691795e-11	0.3608709049	6.89432218195972e-05	0.0023261292	8.47106627163385e-19	0.526157576	0.0890723145	0.0480453502	2.83412732997983e-07	3.09963909316855e-05	5.86640000082261e-22	0.1600569854	0.0029022356	0.631526737	2.30077494742176e-14	0.0003973617	8.51181083208199e-07	0.0002120872	0.2471630806	0.0631838957	1.55200243540643e-16	0.8251702974	0.5217955991	0.0076732446	5.27528681139383e-16	0.0009413884	0.0002293229	0.9595876211	0.9884495003	0.6308500612	5.2755046593152e-16	1.6672318857096e-05	0.0022027025	3.27112753579985e-06	3.98393989580686e-10	7.81955596500965e-09	0.8403041524	4.73496960517115e-08	3.11972794479978e-11	0.092761084	0.080782733	0.2909247017	1.28824400136343e-11
D8B26_000425	TRP5	bifunctional tryptophan synthase TRPB	CIMG_05075	tryptophan synthase	HISTO_GL.Contig303.eannot.1087.final_new	bifunctional tryptophan synthase TRPB	0.9810735185	1.81922029564029e-07	0.0001459007	0.4490097265	1.26383158276415e-14	0.6038016807	1.3615851011581e-08	2.22698939429706e-07	0.0201047539	7.2414534622207e-05	0.0001502158	4.263758000385e-05	0.5601574309	5.63349276162797e-08	5.58311598224367e-16	0.1692498375	1.17973906919963e-07	0.2134172079	1.87197343074193e-06	0.6661859199	4.25437248018413e-07	2.18417897676034e-07	0.8215788603	2.0281291990677e-06	1.04529486967801e-16	0.2833780976	1.70018901794433e-09	2.17073291095514e-06	0.9080223662	0.0001294345	1.65925984930985e-16	4.65449249278046e-07	0.0055551959	1.56970497304725e-12	3.44254610956043e-21	5.63178717639674e-14	0.7823486817	1.12090390808824e-06	2.81779777725429e-22	5.19898104565447e-10	0.8303637411	0.0089537251	2.51714142733197e-15
D8B26_000426	MED1	transcriptional regulator Medusa	CIMG_05073	transcriptional regulator Medusa	HISTO_GL.Contig118.eannot.1004.final_new	transcriptional regulator medusa	0.2645289135	2.27685278863606e-08	0.0179926613	0.6577505643	4.47239022384488e-11	0.7186112348	5.988931985026e-08	0.002287767	0.8435315239	0.7744680804	9.46534804392732e-06	5.15583851822736e-09	3.02114944607134e-07	0.0004075817	0.0979197074	0.1416884332	1.99625328006641e-06	0.4217582752	0.0949113057	0.7832209913	0.0007838127	0.1424294995	0.9633942242	0.2265121785	0.0742513336	0.9946534325	0.1388518756	6.61239043010459e-07	2.24297292557615e-05	0.002151118	0.0037956156	0.2149563463	0.1249616663	0.3309901374	0.3727555783	0.0261763471	0.0066251902	0.1154549344	0.0038404198	0.0107884337	0.1823426042	0.0986291237	0.5610196363
D8B26_000427		conserved hypothetical protein	CIMG_05071	hypothetical protein			0.9619191045	6.71957015347358e-05	0.4477854977	0.0107516904	6.58544859306888e-08	0.1252689784	0.0040849318	4.67437068713103e-07	0.0236883702	0.3850922058	0.5542256313	5.10267284152061e-06	0.3091600536	0.394080175	5.2321502871809e-05	0.0017447009	0.0647356447	0.1927901401	1.22834429047455e-05	0.0155550714	0.4163217635	5.66025763959296e-05	0.6302134084	0.3899585443	0.0003322859	0.0063810418	0.1310342792	0.0847273927	9.21423512750253e-10	1.21229868895064e-05	0.0022918946	0.025718227	0.0809070148	0.0054485358	1.75378855658481e-05	0.4184296797	0.0053191526	0.2715390285	0.0749967009	0.0025147226	0.9140551983	0.9214000553	0.0059028761
D8B26_000428		alcohol dehydrogenase	CIMG_05070	alcohol dehydrogenase	HISTO_GL.Contig285.fgenesh_plus.1.final_new	alcohol dehydrogenase	0.1575428591	0.9609431388	2.30294568389668e-08	0.005211511	1.88121134345437e-10	0.0085366106	0.0043959959	1.13917356755616e-15	1.17394952907861e-10	0.0002490272	0.0016384412	0.3777589343	0.008439141	0.0050506807	1.88357351205218e-06	5.62463940887827e-07	9.61670229028269e-09	0.0971502234	6.4281280530569e-07	1.83619729551637e-10	0.3179475621	0.8174692557	0.1417657676	0.0546985632	0.0012435745	0.0021946493	0.003879215	0.1080858553	0.0060593153	0.0001585814	0.4102863985	0.0142423398	0.7002443103	0.0001164521	0.7622813177	1.45076174922267e-06	0.0587120754	9.66806783617434e-05	0.005200893	0.4254733153	0.9151681457	0.7028126038	0.0074128454
D8B26_000429		conserved hypothetical protein	CIMG_05069	hypothetical protein			0.0406299356	0.1080585669	0.0007585841	0.0001303516	0.5579013674	0.3224890674	0.5547705507	4.75210068380206e-05	0.0998672692	0.0796393642	2.09752083635071e-05	0.6300164781	0.0062094759	4.95370646497715e-05	0.0836132427	0.3266445668	0.5873631612	0.3110771845	8.3920526533137e-05	0.1825911741	0.0054377924	0.3095688582	0.0097411165	1.91575764496248e-07	1.59213428843714e-05	0.1226101598	0.0098326399	0.0117991207	1.44396993934102e-07	0.5517771092	0.8926508294	0.0002120665	0.179247481	0.6215617156	0.2172096147	1.207253328876e-07	0.7295418911	0.0217617192	0.041160647	0.045183435	0.0869454607	0.0376013852	0.0639396409
D8B26_000430		hypothetical protein	CIMG_11469	GYF domain-containing protein	HISTO_GL.Contig285.genewise.3.final_new	GYF domain-containing protein	2.37501847966091e-10	0.0044609866	0.0351287496	0.5325069183	0.022435174	0.0001133241	7.96717819126954e-10	0.0398768116	7.44757776288116e-05	0.0164982783	9.2853606932888e-06	0.0947223122	0.1383719296	0.083387614	9.99035148447134e-05	0.0605532243	0.0003237515	0.0163578203	0.0025590483	0.0014523048	1.32038302903995e-09	0.8761495016	0.7920282998	0.0044922351	1.11606284215257e-05	4.96254105665778e-05	5.98651094709234e-05	0.0097494117	0.7734577587	0.3847598705	4.01970628381622e-05	0.0001014034	0.2504101958	0.4967884936	0.0072640864	1.81444303648294e-10	0.7967180432	0.0549588068	0.0643565615	0.3301755458	0.8112391011	0.4304107077	9.91986439640404e-07
D8B26_000431		hypothetical protein	CIMG_11468	aminotransferase	HISTO_GL.Contig285.eannot.1063.final_new	aminotransferase family protein (LolT)	0.1123562376	7.43864041645001e-06	0.0348659608	0.6326234448	0.0001195772	3.91089005307177e-05	0.8569668141	0.009430728	0.6526218033	0.0313229059	0.1832310174	1.3380658552865e-06	0.0063534833	5.72750472110674e-07	0.2492986138	4.21443823877944e-09	0.0530469057	0.111450457	0.1309340484	0.7970560264	0.6127197464	0.0043123399	0.3272218675	0.5245805711	0.7037702233	0.0744043888	8.79482170513806e-06	0.5124927474	0.5162235596	0.001165467	0.7905386795	4.32742055570455e-07	0.900780062	0.0001414829	0.9409308499	0.0006078321	0.839842547	0.0154037544	0.4727354522	0.2022878776	0.9563459835	0.0032841816	0.5750223537
D8B26_000432		conserved hypothetical protein	CIMG_05064	hypothetical protein	HISTO_GL.Contig285.Fgenesh_histo.10.final_new	RING finger domain-containing protein	0.0002335135	8.16049462451369e-14	0.0250726955	0.5812988244	3.90339407985592e-17	0.1343432616	5.44500157052925e-17	0.0056198656	2.01530683464768e-09	1.06605423089147e-06	1.20027183584441e-12	8.38966122031543e-15	0.4617576688	0.0007453738	8.86683448401419e-16	0.9813698394	6.47206150283747e-15	0.1767800458	0.001153591	5.6682469883069e-09	7.23417061345099e-09	9.02037898778772e-11	0.2579393594	0.0120335048	3.81479495901885e-13	0.0885289805	1.38827297059475e-13	0.3809194668	0.0029317658	3.10503368859618e-10	1.2385263979198e-07	4.44575044261457e-16	0.9783274746	7.20937137562853e-13	1.10468015320102e-07	1.11877384890222e-07	0.6681023167	0.0100810375	1.28196504365458e-09	4.73482678900384e-05	0.5743553305	0.0823963586	4.55164722460482e-14
D8B26_000433	FIS1	mitochondrial membrane fission protein	CIMG_05063	mitochondria fission 1 protein	HISTO_GL.Contig285.fgenesh_plus.6.final_new	mitochondria fission 1 protein	0.612651079	0.9473298323	0.0908235016	2.72123115009171e-06	0.2157452388	3.31055789521768e-07	7.01367536706467e-08	3.14307333510759e-05	0.821258159	0.0044837873	2.99357072643198e-07	2.66072732978182e-07	0.0001533136	0.8107752747	1.14986926190875e-06	0.0002039044	9.07497163731682e-14	0.0054067669	0.0013464672	0.8585908713	4.6325656276107e-12	6.59181725821864e-07	0.3086529794	0.3429249172	0.0003734774	0.0001083439	1.37871418553283e-13	0.8707086463	6.2847610848681e-06	0.7379619176	9.12236127920879e-12	2.59381864645919e-09	0.5036933948	0.1982968854	3.52558761442907e-10	0.0003973555	0.9014471734	3.64117387927469e-06	6.2258140229097e-11	6.43005864765407e-08	0.3257332919	0.0017961566	0.1172371177
D8B26_000434	SPC24	conserved hypothetical protein	CIMG_05062	kinetochore protein Spc24, fungi type	HISTO_GL.Contig285.eannot.1062.final_new	kinetochore protein spc24	0.0286945355	0.0077311595	0.8270976032	0.0072496024	2.49678392583631e-05	0.0785714132	1.8217835737066e-05	0.0001284031	0.0889109218	0.1395179998	9.71152481261854e-10	5.8523932557293e-06	2.68226195473874e-05	0.0610499848	2.73443668986301e-10	0.0016744954	1.11724595923069e-10	0.0086653465	0.0310518782	0.3990132074	1.52820164481317e-12	5.54477962834362e-08	0.0970404233	0.1163027691	6.71076973638659e-08	0.2979552365	1.53077136264213e-09	0.0650184562	0.0145805304	0.7132872596	1.83498688279668e-10	1.82314038241308e-09	0.0008214169	3.42546190355145e-05	2.75242045227457e-06	2.07179327835651e-07	0.8260112015	0.042961178	4.76679988263261e-07	8.05606813497972e-07	0.8022759573	0.177729612	1.25242361792685e-06
D8B26_000435	BMS1	ribosome biogenesis protein	CIMG_05061	ribosome biogenesis protein	HISTO_GL.Contig285.eannot.1079.final_new	GTP binding protein Bms1	3.73181341764106e-05	0.4030123817	0.0006198649	1.70566137756217e-07	6.39706581143309e-10	0.8017021399	0.5958010847	0.8468051236	0.0034759109	0.0138792053	1.04354982247751e-09	0.0333635859	0.001708747	0.0001633152	1.15053085431631e-15	0.090182181	0.0001151269	0.0003273643	0.4585271227	0.0073443637	5.36283737074484e-15	2.17355374479975e-11	0.7455917479	0.2881837402	4.52990475004688e-17	0.0013896158	1.00782591336912e-05	0.5162377104	0.5448925271	0.1261002979	4.99664354107161e-16	0.0097612327	0.0033110909	0.8524335309	5.19892953425298e-10	0.0009836876	0.8832823401	0.311745312	5.81250281818072e-09	5.53585924335722e-05	0.8656613614	0.1002782967	1.4818350187973e-14
D8B26_000436							6.30096114304463e-08	0.4012849567	2.48140826996941e-05	4.02258087301432e-06	2.58932795330185e-19	0.2405609685	0.7309243839	0.3942180684	1.70868310128305e-05	0.0031840597	2.95044441797716e-15	4.93984586162422e-06	0.0006569447	0.0064213151	2.54096181996006e-18	0.0516241384	0.0043163869	0.4974024084	4.12929911739517e-05	0.9388603398	1.13851526941913e-10	2.85400696227145e-10	0.7887802975	0.6309497519	1.39680035339207e-20	0.0017369087	2.10657364908771e-05	0.1520659317	3.49634790982368e-10	0.0005487956	3.73667298479878e-12	0.7743283316	0.0001792906	0.0149934571	6.71133918954066e-05	0.0566080649	0.8387618608	1.85726209188514e-05	4.80142125713581e-06	1.83259355428734e-12	0.9693523622	0.2101299172	9.86136330766827e-16
D8B26_000437							1.92245182578558e-13	0.8001038562	1.7571639515093e-08	2.52725191182856e-10	1.85178248308411e-23	0.3816168618	0.4952503221	0.1112819391	2.00210814169078e-07	4.38911393491456e-07	1.85913028164022e-21	1.8609207058149e-09	0.0189088698	0.064554973	2.09999214367307e-25	0.0040830641	0.0001980183	0.0006856665	2.68952922505039e-10	0.0083660837	6.89108336094659e-14	8.0035345077127e-12	0.6542097151	0.8133884789	1.1042268769064e-25	1.08640866551898e-05	0.0006358042	0.0416819527	3.61066858356116e-15	1.76771703743203e-06	3.08550645954152e-11	0.4460535318	0.0015896109	1.11359499906087e-05	0.0001305108	0.5566190316	0.4345345698	2.68761325719531e-05	2.42087159830082e-07	9.25038996399807e-17	0.5629079812	0.0001488474	2.18544082435273e-21
D8B26_000438		hypothetical protein	CIMG_05058	meiotic chromosome segregation protein			0.0002202699	0.4397012907	0.0503388371	0.0001503029	0.1366099445	0.0059851171	0.0362179436	3.62113487770632e-07	0.8730992395	0.0006926388	4.29540376244218e-08	0.0025286273	0.0053631346	0.0019869459	0.0001572136	7.05424491691603e-07	3.76313493612204e-12	0.5536152823	0.1727664862	3.05918350061161e-08	3.92257222513608e-06	1.48185330202496e-05	0.5446960001	4.78440728217518e-08	0.0024276449	0.3752792968	4.24069891474773e-07	0.9602966776	0.0043635214	2.65992336183375e-05	6.19259223433781e-07	0.0235564391	0.0263939678	0.000616654	0.0017993943	0.0042463356	0.8642627577	0.0004985667	0.0003125347	0.0686737407	0.9009925897	0.0042935671	0.0192281954
D8B26_000439		conserved hypothetical protein	CIMG_05057	hypothetical protein	HISTO_KF.Contig597.Fgenesh_histo.59.final_new	extracellular tungstate binding protein	0.5723951953	0.1528789169	0.8071895093	0.0803917052	0.036946502	0.590680549	0.3791267979	0.0243122659	0.1028752886	0.0576430329	0.9677335782	3.02208197293468e-06	2.86585014260968e-08	0.4943643081	0.0006009592	7.43907973253842e-06	0.8720514799	0.497486824	0.0204029973	0.2387383121	0.4426192083	0.0004721918	2.17176508839584e-06	2.23385350325614e-08	7.37072020454456e-12	0.6533675323	9.30780478563503e-05	0.0432431184	1.80937508491489e-08	0.975894665	0.0009409596	0.0031423616	0.8679666458	0.1263756177	0.0005306087	1.59332167823265e-06	0.7823486817	0.1001621351	0.0041461048	0.0009095785	0.0464367155	0.0019556493	5.10063201369282e-07
D8B26_000440		ribosomal protein L1	CIMG_05056	TIGR02569 family protein			0.5280234498	8.18282079165784e-06	0.9397365695	0.0024839371	4.47307133444245e-06	0.0881800257	0.0014928523	0.005928211	0.6684552621	0.0010002516	0.0467226895	2.55796683296154e-06	0.0042022219	0.0105797122	0.0692999143	1.01492406912808e-05	0.8508755075	5.65843534790943e-05	3.98039830020127e-05	0.0376345028	0.0109229862	0.1373197516	0.2164454558	0.567265341	0.91766056	0.3528542715	0.6421165387	0.4645321944	0.0204109246	0.0760636405	0.0497398962	0.8073210083	0.7929131325	0.0457297933	0.0220072446	0.4328217393	0.2280260754	0.2648969264	0.6461811121	4.31420482156698e-05	0.7830950321	0.0391743978	0.3890555406
D8B26_000441		hypothetical protein	CIMG_11467	hypothetical protein	HISTO_GL.Contig285.fgenesh_plus.20.final_new	hypothetical protein	0.4842034389	0.0009523305	0.0001606777	0.2898372642	1.76768244140411e-11	0.1439623548	5.44225938947457e-06	0.0077951651	0.6923044108	0.484593604	1.00826984336352e-06	4.96468348511764e-05	1.25390011169445e-07	0.0042780376	0.0230392191	0.8473805986	1.99227308469386e-05	0.9065866878	0.015130124	0.8499540625	7.6413786264311e-05	0.1462069522	0.3602972426	0.2032020005	0.0001950939	0.0154010125	0.0001864232	0.1895573493	0.9849189303	0.2120531751	0.000196929	3.35459358994859e-05	0.8643327334	0.0494203971	0.0006143456	7.07294729267416e-07	0.6644198414	0.1078327724	1.53266167990557e-05	0.0087719682	0.7475816196	0.6518196927	0.011699513
D8B26_000442		conserved hypothetical protein	CIMG_05055	hypothetical protein	HISTO_DA.Contig93.Fgenesh_histo.8.final_new		4.01422668179494e-14	4.92609533076641e-13	0.0550283699	0.7594777011	0.015993826	0.9530259967	2.43946578850289e-14	0.2772936135	0.4316341354	0.0506842382	0.0025087737	4.87867712782634e-12	0.5887737484	0.0187277071	0.0082582075	0.922631112	4.18088732774791e-12	0.0026556469	0.0044958049	1.36664268249055e-05	0.5361519908	5.77409240876006e-12	0.5324647983	0.1007855478	0.0003809587	0.1412717276	1.38362802135325e-13	0.1329218619	0.0015913383	0.0033322992	0.2468975169	1.98103152257451e-16	0.1668607631	0.0165032804	0.756771843	2.03678686289667e-19	0.6694647263	0.360900033	0.5660235996	1.58115940730219e-14	0.989051375	0.7315766709	0.0008513096
D8B26_000443		conserved hypothetical protein	CIMG_05054	hypothetical protein	HISTO_GL.Contig285.Fgenesh_histo.16.final_new	hypothetical protein	1.23671488549177e-09	2.44385232459509e-09	0.9508723859	0.2844428281	0.1135821357	0.1553416376	1.34085783247817e-08	0.133367013	0.8182291865	0.1571427553	0.0098701671	1.23777897899625e-06	0.4632898676	0.0025279942	0.4374677643	0.3104899494	2.84873672968899e-08	0.0027486677	0.0954369408	0.0012888995	0.3144353624	2.9016514736638e-08	0.9917183211	0.0339609949	0.4271138031	0.0832677561	3.34526377945772e-10	0.2752866266	0.4757770004	0.3679428046	0.8633324232	1.04029959551049e-11	0.1606468656	0.184210886	0.1798306801	7.73848662648598e-14	0.2450708396	0.8730096409	0.6658333321	4.38220014604767e-12	0.8409532634	0.3876987038	0.1882029886
D8B26_000444		conserved hypothetical protein	CIMG_11466	hypothetical protein	HISTO_HS.Contig68.Fgenesh_histo.87.final_new	alpha/beta hydrolase	0.0008089252	0.4856302741	0.7459559907	0.0409546381	0.0050644047	6.23761564782197e-05	1.47478318488793e-06	0.0014829356	0.199156017	0.0956870451	0.9262921464	0.2295950837	0.1371690193	0.2785133993	0.1667178273	0.003668921	4.48523923322883e-05	0.8029436148	0.3601512443	0.5493742307	0.8389373502	0.0371578818	0.1395216217	0.0053287897	0.0012433327	6.22517103415493e-06	0.0039987376	0.1119993602	0.205225163	0.1317716987	0.0208326522	4.71045665952733e-05	0.5815511831	0.0300756157	0.105902036	0.0007222519	0.2082727482	0.0012961357	0.0010053609	0.3278400419	0.9524206421	0.9013935402	0.0064269527
D8B26_000445		mitochondrial pyruvate dehydrogenase kinase	CIMG_05052	mitochondrial pyruvate dehydrogenase kinase	HISTO_GL.Contig285.eannot.1082.final_new	pyruvate dehydrogenase kinase	0.909326497	0.1189883242	0.0113083187	0.3944883487	0.2760974769	0.0150839445	0.3323360139	0.1745311494	0.1690428448	0.2820220182	0.8207539241	0.1351660602	5.24470483657252e-06	0.0149816945	0.0001821044	0.2554619162	0.0057903774	0.9454836107	0.0010735131	0.0305014408	0.9076687272	3.98788703884949e-06	0.8122276097	0.1393402902	0.0003443827	0.2462725126	0.0002955046	0.0238224503	1.93518432188971e-09	4.28266235448762e-08	0.0081517344	0.0027150886	0.6431821812	1.48003149547473e-08	0.0014791041	0.5049998208	0.6942949227	0.0899089986	0.0187965181	3.76455738914726e-08	0.8349208014	0.00553522	0.0125779561
D8B26_000446		propionyl-CoA carboxylase subunit beta	CIMG_05051	propionyl-CoA carboxylase	HISTO_GL.Contig285-snap.18.final_new		0.0827711697	0.0072844088	0.0257043327	0.0915477488	0.192398695	0.6652501943	0.0116080887	0.0062335342	0.3524980478	0.9727828209	0.1362828318	0.017846068	0.017718342	0.0011211693	0.0039503175	0.0805110543	0.5607590862	0.0917259412	0.0240587256	0.4676295202	0.6744976388	0.9078368422	0.0160811002	0.2149309304	0.5431168089	0.0100717985	0.0057226002	0.782332038	0.7612862442	0.0588433244	0.3775155727	0.0025827936	0.1377669899	0.6258434674	0.4961395275	0.0003579435	0.8016014675	0.108977372	0.9759345719	0.0832492486	0.9708507472	0.9393438461	0.6710097266
D8B26_000447		acetyl-/propionyl-coenzyme A carboxylase subunit alpha	CIMG_13412	carboxylase:pyruvate/acetyl-CoA/propionyl-CoA	HISTO_GL.Contig285.fgenesh_plus.18.final_new	carboxylase:pyruvate/acetyl-CoA/propionyl-CoA	0.005198035	2.92860148826395e-05	1.07953616210054e-08	6.49900784038584e-06	4.58210860579355e-07	0.0200640426	0.0149114464	1.35447677878281e-08	0.2647443302	0.9412063911	0.7421121598	6.12206838959015e-05	0.0002952655	0.000312537	0.0094862962	0.1467671859	0.0046903691	0.707322267	0.0341764751	0.9538096216	0.8957084532	1.34168741322335e-05	0.0008267242	0.4324105769	0.3123973501	0.2165070968	0.0005153195	0.0547743724	6.90331502457994e-05	0.0016971892	0.0105468802	3.55931910017417e-06	0.0056430159	0.057123726	0.810073147	0.0002157387	0.2278426377	0.0412796039	0.125289622	3.34280182451366e-07	0.8418397506	0.0323118178	0.7852266868
D8B26_000448		conserved hypothetical protein	CIMG_13411	hypothetical protein			0.00046209	0.4376052229	7.55675425376916e-06	0.4670204041	0.1616504328	0.1124956511	0.0098136033	0.7930969641	0.0296877985	0.9474064841	0.3313396318	3.60381197721329e-05	0.7366846841	0.7940891914	0.3745319795	0.6009186917	0.0004410921	0.210733255	0.218973419	0.7396076537	0.6617759539	2.81654135984777e-05	0.5241004242	0.4672077731	0.8420668476	0.6592326797	0.0002535287	0.094257528	0.0810469788	0.1910206267	0.1366026521	0.0004591511	0.6544410731	0.3348223853	0.4346762503	0.0016010341	0.9991940897	0.0739286954	0.4225017181	0.0002860762	0.9569857614	0.7985974406	0.7028675603
D8B26_000449		conserved hypothetical protein	CIMG_05048	hypothetical protein	HISTO_GL.Contig285.Fgenesh_histo.28.final_new	hypothetical protein	0.0020396219	0.0063522202	0.9977851427	0.4003533523	0.5129415506	0.7498530683	0.0010774551	0.3360971411	0.2012587728	0.1420288646	0.1380171227	0.0006260415	0.0147115175	0.007013616	0.0092795808	0.0219438799	0.270903789	5.25244909686198e-05	0.0011380767	0.0004847963	6.79909754261846e-07	0.2484667982	0.760130695	0.1928541173	0.0013333925	0.1316073055	0.7053371374	0.4386092186	7.68576065333852e-06	2.1714598237346e-05	4.88831739041695e-09	0.0244332747	0.0274713582	7.18465469873323e-05	8.53621506316142e-06	0.0225393292	0.1772017309	0.043319878	0.002451579	0.0156260807	0.8635676019	0.21457407	0.0146084508
D8B26_000450		DNA mismatch repair protein	CIMG_05047	DNA mismatch repair protein MutL	HISTO_GL.Contig285.Fgenesh_Aspergillus.22.final_new		0.0409486936	0.0125073996	0.0454378056	0.3770093699	0.0133468885	0.5491880006	0.0655170366	2.6057722144169e-05	0.1109233069	1.25436233577362e-07	0.0493445129	6.27909399218695e-06	0.3588256804	0.4619531337	0.0006255952	0.6076142455	5.80810993504945e-05	0.0005089311	0.3702003037	0.7812569792	0.0330625352	5.68717953976872e-09	0.8012991643	0.7386452379	6.10332135511097e-05	0.027216189	4.59279441543343e-05	0.7767179085	0.0324255227	0.9003694216	0.0469347151	0.0001405806	0.0961028993	0.0771880667	0.9893789886	0.0012928184	0.9133377249	0.5640223545	0.699823877	0.0008374722	0.9957946833	0.0188098782	0.0002544342
D8B26_000451		membrane protein TMS1	CIMG_05046	membrane protein TMS1			0.0269275989	2.42462146828701e-08	0.0715630295	0.0265654748	4.44400847155774e-09	0.0422855024	2.34992535353572e-12	0.3162021319	1.31071875788691e-06	2.54265370385529e-06	3.08164653437282e-07	1.97307247020276e-07	0.1256860805	0.0057138929	2.84629842628773e-06	0.8159740081	6.77808775101922e-07	0.8620410562	0.8314385516	0.0310322161	2.14912640633708e-06	0.7644986386	0.3863756349	0.5307717713	0.0008904566	6.86985419511165e-06	8.32486315613503e-07	0.9833629924	0.0981054539	0.0220579017	1.18189197117704e-06	5.99201874185641e-06	0.7671398311	0.1830264548	1.89306962888772e-07	0.0435339213	0.91417082	0.1134559917	3.23805778438813e-08	0.0158739007	0.7312225391	0.9053202726	2.86819061893957e-05
D8B26_000452		conserved hypothetical protein	CIMG_05045	MFS transporter	HISTO_GL.Contig285.Fgenesh_Aspergillus.20.final_new	MFS transporter	0.0479146484	0.1203257412	0.0273062135	0.3866564134	0.0066972228	0.8653202592	0.0583581117	0.0884040236	5.8986335053228e-05	0.0001627849	6.61766069908728e-05	0.8784019483	0.040613554	0.0242844033	2.71920439705167e-05	0.0345213754	0.0357948056	0.0762459594	0.0343859873	0.0763244371	0.0631583061	0.0140687429	0.9987431549	0.9829168865	1.83553294305014e-05	0.0012323022	0.3699146017	0.0168099792	0.6122666933	9.80518578116357e-05	3.8014583944805e-06	0.0064914083	0.5017995863	1.48524338993657e-06	7.14574005275715e-05	0.2529638179	0.9802980925	0.3014589131	9.14240786489944e-05	0.3878656574	0.6037199071	0.8305785013	0.0028247292
D8B26_000453		GATA transcription factor	CIMG_05044	protein GZF3	HISTO_GL.Contig285.eannot.1070.final_new	GATA transcription factor	2.13177793519729e-05	0.0004316415	0.640995173	0.0031021529	5.85222010138999e-11	0.899610862	0.0005296842	0.0212152767	0.049972587	0.0086664541	3.23543334470204e-15	1.0502788539487e-05	0.4085478677	0.6197979982	1.23239153195045e-12	0.7870540068	3.67203429282103e-05	0.1591296912	0.0062387422	0.0111188445	2.2588402317881e-15	5.04513621632544e-10	0.5689204869	0.0500705678	1.24119950703683e-14	0.3566192601	3.15517009606589e-08	0.1331593586	0.7963016825	0.4345551047	4.37254990021857e-15	4.92452689530879e-08	0.7659176057	0.3071519337	3.40951839535208e-14	1.00619528288659e-07	0.8725932847	0.2172474107	2.92420968515903e-13	1.73360737215899e-10	0.9338303997	0.150167272	1.06891856969901e-13
D8B26_000455		SNF2 family helicase/ATPase	CIMG_05042	SNF2 family helicase/ATPase	HISTO_GL.Contig285.Fgenesh_histo.27.final_new	transcription termination factor 2	4.28435524247518e-11	2.07296563183936e-07	0.061030867	0.7600834269	3.98753988744517e-23	0.0017922655	1.53319032991682e-13	0.02701539	0.4720644033	0.8632749839	3.15509543298699e-25	8.71021057928639e-14	0.03786626	0.8868337484	9.09618697371731e-25	0.0022486294	2.54475988200862e-18	0.8846372016	0.9446313149	0.0066583688	4.82818185113627e-21	7.36213916740215e-15	0.7132498314	0.8782898857	1.30688334629092e-26	0.7012393144	2.23268500542929e-15	0.0847278188	0.0008659758	0.001005689	2.67333317233223e-23	4.84368396326274e-12	0.6676435895	0.175197966	4.74132433349418e-22	6.54058522055768e-07	0.8832823401	0.1872755905	1.32134818542568e-21	1.16019018958177e-10	0.6487761345	0.1052334596	3.04600067280882e-22
D8B26_000456	SRB7	conserved hypothetical protein	CIMG_05041	mediator for RNA polymerase II transcription subunit 21	HISTO_GL.Contig285.Fgenesh_histo.24.final_new	RNA polymerase II transcription mediator family protein	0.9459455457	0.0001156897	0.8487201799	0.7481049007	0.0002011573	0.0015729376	0.4061769995	0.0184390258	0.4447374485	0.339041701	0.0924588746	1.24885198313345e-07	0.1964432492	0.4988630162	3.27651077348855e-06	0.0002391608	0.0345107557	0.5717743365	0.0161747515	0.8527951072	0.0334860307	7.45136888395958e-08	0.664053811	0.9386106762	1.61463588097201e-07	0.000490066	0.0134587602	0.2778801759	2.61786965761565e-07	0.116069801	0.253945105	0.151508136	0.1633770411	0.0370865284	0.7464085581	0.3927173482	0.9027926221	0.3464697492	0.9511143362	1.78156035417087e-07	0.818556435	0.7135498933	6.56570689908601e-06
D8B26_000457		conserved hypothetical protein	CIMG_05040	hypothetical protein	HISTO_GL.Contig285.eannot.1066.final_new	DUF3431 superfamily domain-containing protein	0.0253208363	0.1419669863	0.0715745401	0.061770254	2.48257953121097e-08	0.2290716379	0.003882907	0.5093046493	0.8231728438	0.0842974474	1.56509515035854e-06	0.4265040359	1.39187963326089e-05	0.0913914083	0.1376773528	0.7755990168	0.6548949718	0.0250511857	0.4987785038	0.6852057471	0.0427350715	0.0012648898	0.5944331991	0.166477128	0.5743876722	0.0009020124	0.8857494653	0.0023985427	1.64998359966136e-08	0.000415127	1.36306907630399e-08	0.0120909231	0.0969187019	7.61783117650858e-06	3.37163890986873e-05	0.3352979956	0.1882980119	0.0014708952	9.23646177976806e-09	0.2017105328	0.9330550788	0.8783779385	0.4190802523
D8B26_000459		conserved hypothetical protein	CIMG_05038	CCCH zinc finger and RRM domain-containing protein	HISTO_GL.Contig286.Fgenesh_Aspergillus.3.final_new	CCCH zinc finger and RRM domain-containing protein	1.04841800300867e-07	0.0004045092	0.5720454288	0.1280744391	0.0030044203	0.1450890447	0.0339718163	0.2650734058	0.8075720777	0.228118554	3.68406692177407e-05	0.0005868902	0.6163404996	0.3462321614	0.0004003049	0.0043724218	0.6396905839	0.3988548493	0.1484833699	0.8562876609	5.98129970665723e-06	0.7110132936	0.6159782051	0.3455911643	9.38717824773289e-06	0.7652562133	0.4623898973	0.8008241631	0.257693477	0.7224254122	8.97512982406625e-08	0.0005660572	0.0666988687	0.3062100707	0.0004451762	0.0158051571	0.9783920401	0.8443557959	0.0007475268	0.9126406851	0.9003900722	0.0819900584	0.0002159087
D8B26_000460		conserved hypothetical protein	CIMG_05037	hypothetical protein			0.1251490881	3.39860943831111e-05	0.1591389434	0.2013353146	2.82740658488629e-06	0.418245581	0.0002879693	8.54768619269607e-10	0.0002046368	0.0001644438	0.0725185333	7.66691225768435e-07	0.5064533134	0.9338184349	0.0003512023	0.5092736516	2.05855230230006e-05	0.5364590871	5.32956798782791e-05	0.0005147125	0.3791496931	3.15957603492262e-05	0.9482500706	0.4342342948	0.0001041556	0.4416655145	0.0003496358	1.91737797232469e-05	0.7594900182	0.0292265578	3.53004649271436e-05	0.0048709511	0.420275533	0.0298567323	0.0017122721	9.43134878580307e-06	0.9843366089	0.4926790234	0.001004797	2.77020891198282e-06	0.2635949572	0.2051782589	0.083451498
D8B26_000461		short-chain dehydrogenase/reductase SDR	CIMG_05036	short chain dehydrogenase/reductase SDR	HISTO_GL.Contig286.fgenesh_plus.1.final_new	beta-ketoacyl-acyl carrier protein reductase	6.02692612170777e-11	1.21121453740114e-05	6.99095218179917e-14	0.0979855793	2.78917674894295e-05	3.51355162362286e-06	3.65344710202923e-14	4.68893327859765e-07	1.78328340677291e-10	3.07694118549093e-05	1.33430117083999e-11	1.3964999664776e-13	8.01348703000512e-06	0.2933997839	0.8661273942	0.776572252	2.76971000506932e-14	0.5112312424	3.4694527023431e-08	1.0195605607206e-06	2.53831116499857e-08	3.37472573099176e-14	0.9588023481	0.1234889176	0.9608269672	0.1311404125	7.10576296848958e-16	0.0584899146	2.06298737546304e-09	0.0029267557	2.01621292615989e-08	1.36382600940396e-14	0.8597192945	2.86448312037044e-07	3.08513023152043e-08	2.73363671346916e-18	0.3636183183	1.41981689196973e-08	8.97355412983600e-11	3.8438790930843e-14	0.4878809206	0.4065239633	0.1909071941
D8B26_000462		conserved hypothetical protein	CIMG_05035	hypothetical protein	HISTO_GL.Contig286.Fgenesh_histo.1.final_new	hypothetical protein	0.4687638614	0.0040620975	0.1555726948	0.1299490673	1.5783196920551e-06	0.1518485472	1.96635790672076e-05	0.1397223652	0.1196256875	0.5684980664	0.0002138407	0.0017991197	0.0602324015	0.652359687	0.0006984312	0.1013385266	5.89702298376691e-06	0.159153532	0.2468954138	0.0026787454	0.0621529453	0.1042973536	0.5283817849	0.9382051357	0.0080613119	0.0163968888	0.0001203805	0.5171798125	0.1170544009	7.1695842113322e-05	0.165975828	0.0008320567	0.9444749928	0.0014052805	0.148782997	0.0005486196	0.9734202364	0.0012615804	0.10232284	0.2863607276	0.7764637331	0.9455382795	0.0985144271
D8B26_000463	EFT1	elongation factor 2	CIMG_05034	elongation factor 2	HISTO_GL.Contig286.eannot.1052.final_new	elongation factor 2	0.7846199758	2.70979424762196e-06	0.8773468007	0.5246414737	3.733204643119e-06	0.1742526263	6.01202665772678e-09	0.4178267327	0.0328128242	0.352268755	0.0001139978	0.0004874273	0.0010075021	0.0653876034	0.2265146437	0.2774139551	0.0211202099	0.0004281632	0.2461235362	0.0477802732	0.9487546029	0.0002546468	0.6419680416	0.3133946589	0.0287685789	0.9529767343	0.0003414629	0.210272462	0.4982202151	0.0675195457	0.1603297276	0.1585884773	0.4054523708	0.4002393748	0.8351282747	0.0055052721	0.4136466098	0.6256574888	0.0511231018	0.0069175459	0.8410145446	0.7630346897	0.0030613786
D8B26_000464	CSF1	conserved hypothetical protein	CIMG_05033	fermentation associated protein	HISTO_GL.Contig286-snap.5.final_new	fermentation associated protein	0.0013141491	9.60210393060961e-10	0.7646748069	0.7970495347	5.96119630115932e-05	0.0308326607	3.34877398894249e-06	7.05932137178369e-07	0.0112565769	0.0767542398	0.2567057461	1.56626890895797e-13	0.5297152399	0.315009043	5.1867143518532e-06	0.0054429366	9.20274180730118e-09	0.0370482236	3.59442581245098e-11	4.24287498098147e-08	0.0010386924	4.17105329223139e-13	0.2719167014	0.0182969439	0.0014806887	2.02119916313985e-07	0.0017913497	0.4308177284	3.05947409674718e-11	4.71071831573343e-05	1.93731717939537e-05	0.0004402759	0.5352043547	2.27828847181329e-07	8.0251752701505e-07	0.7316396243	0.9647318274	0.187568591	1.94383203979225e-06	8.12293708404181e-08	0.9049557474	0.8282296826	0.0133240691
D8B26_000465		conserved hypothetical protein	CIMG_05031	hypothetical protein	HISTO_GL.Contig286.Fgenesh_histo.14.final_new	hypothetical protein	2.97248417585336e-14	2.64424043605759e-10	0.0152976177	0.0147630499	0.065378188	0.0550212352	5.72348091085851e-14	0.6450182981	0.8994627457	0.0404010503	0.0219216421	1.66923311097114e-05	0.0024410969	0.0151067854	2.06657872866486e-05	6.06406489404063e-06	1.76401030452929e-13	0.1472561643	0.0006260862	0.1398407921	0.6665605131	2.4613889811728e-08	4.7227277704919e-05	6.3714352995804e-11	4.47198532324339e-12	2.27747072415822e-20	1.93413418838802e-13	0.8308539931	1.84430545151987e-13	0.1264402927	0.4002499325	7.29560217285921e-15	0.8799584586	0.4726630843	0.3044559776	3.53846841343264e-08	0.9743395022	1.66413238391859e-06	0.2353681292	0.0070865596	0.5852266756	0.0059507073	1.38416097697821e-13
D8B26_000466							0.7645169023	5.70893250865567e-05	0.0057789079	0.1159772581	1.1717038233369e-08	0.0001072301	6.34142280571653e-12	0.0269765663	0.0003482616	0.1891941519	2.44542301047596e-05	1.16369174192005e-09	9.53875324776357e-05	9.78327026911266e-05	0.0093563271	0.2894898696	8.58137639137191e-08	0.0139866469	0.3638264041	0.0006699643	0.1713905113	1.55823675495348e-05	0.992494522	0.1423664903	0.0079980734	0.2713524729	2.18418672590104e-07	0.6378607337	0.6374684011	0.0008705782	0.0267381734	0.0004855074	0.6462476596	0.7249800363	0.0060618067	3.74131353431169e-06	0.4963420883	0.7838662724	9.92424475466965e-05	4.53344763305273e-07	0.6942607302	0.307950137	0.0007691726
D8B26_000467							0.600345253	0.0262692519	0.190172485	0.0252450771	0.0022523656	0.0256099066	1.45359999225157e-05	0.3212729631	0.0322601415	0.5755494236	0.0382370741	0.0029786531	0.0063356747	0.0561862198	0.6517688192	0.9565463708	0.0033010051	0.5195994542	0.5479552619	0.3432964697	0.2820824135	0.2981989738	0.3633569111	0.4866391515	0.3635631836	0.0531890672	0.332478025	0.9299587406	0.0192880747	0.4736194512	0.2525697369	0.6271075839	0.8798558868	0.1250709842	0.1881271247	0.030903519	0.6401899994	0.315347986	0.0218586468	0.4314335449	0.5551399834	0.1226821702	0.7067861316
D8B26_000468		conserved hypothetical protein	CIMG_05028	hypothetical protein	HISTO_GL.Contig286.Fgenesh_histo.7.final_new	hemerythrin HHE cation binding domain-containing protein	0.000252136	0.0375772224	0.0023783508	0.5475426908	0.4833696303	0.1664374608	0.0002781	0.1695211693	0.9841257716	0.4059734361	0.6033812092	0.5343248204	0.0772660381	0.0001164579	0.4093361965	0.006396491	0.0271562211	0.8653503888	0.962520156	0.3428832203	0.5212214922	0.0147213764	0.3537811192	7.40340622977573e-06	0.0256149393	0.0001515867	0.1231318803	0.8292224446	0.1912157669	0.0954375864	0.2584227174	0.9861027735	0.8597192945	0.0002480156	0.3929790479	0.7606456849	0.3508940561	0.0856709304	0.0177892282	0.2598707324	0.9181052841	0.0266480603	0.0204643033
D8B26_000469		pyrimidine 5'-nucleotidase			HISTO_GL.Contig286.fgenesh_plus.7.final_new	pyrimidine 5'-nucleotidase	0.9394554297	0.024270337	0.8212401003	0.8193202925	0.0282737791	0.4700477601	0.0022104783	0.0009407825	0.0351548002	0.3751916335	5.30456885841621e-06	0.0018700528	0.0114754335	0.2498594399	5.2321502871809e-05	0.9864206981	0.0019240961	0.0621410037	0.0077225296	0.0001803252	2.51883701087213e-08	0.0003909349	0.8014982453	0.9080340449	0.0001882505	0.9986641402	0.0004093044	0.0517840917	0.219411196	0.1845588453	7.00713389951205e-06	2.34581638736178e-05	0.7205072778	0.9379584691	3.37892163246346e-05	8.27335109851203e-05	0.9859981573	0.7413031007	3.99036168510843e-05	0.0023193711	0.9723550513	0.6190952403	0.0006030508
D8B26_000470		conserved hypothetical protein	CIMG_05026	hypothetical protein	HISTO_GL.Contig286-snap.12.final_new	hypothetical protein	0.0003239228	3.8472586487687e-06	0.0896603904	0.7758573587	0.0043586593	0.0262037372	0.0077235533	0.0002489213	0.7907517863	0.1855902695	0.3769073375	7.76950777608718e-06	0.0081596514	0.5429960736	0.8853440411	4.14985903821625e-06	0.7536030896	0.4922278749	0.0954656194	0.0320321496	0.1088705293	0.0023562635	0.47898231	0.0467415967	0.1676424991	0.0097328833	0.7185465144	0.2430876752	0.0873049019	0.0016935399	0.7704124012	0.2070920507	0.0762087527	1.57174547243495e-05	0.0788858088	0.0004084775	0.4595439365	0.6086305752	0.7945916237	1.71914349238988e-05	0.8836794653	0.9028282792	0.4556754424
D8B26_000471		KH domain-containing protein	CIMG_13410	KH domain-containing protein	HISTO_GL.Contig286.fgenesh_plus.6.final_new	KH domain-containing protein	0.005198035	0.0182598331	0.0025964924	0.6457494566	0.0514352796	0.3671955454	0.1777227799	0.7260277833	0.0988945737	0.0672026118	0.0139526702	8.54335192935055e-07	0.4622486797	5.3280018869305e-09	0.2741023461	0.0016988584	0.0545792742	0.3583996318	0.0285448631	0.2978644862	0.0006551283	0.0494352315	0.9254382081	0.0004263565	0.418044739	0.1875499481	0.6213094302	0.0367883725	0.8875858319	0.0270260012	0.3194682993	0.1505270888	0.2402734906	0.0635127085	0.5930503715	6.84667958826363e-06	0.8874138417	0.0658525892	0.9940678972	0.4453977422	0.9330550788	0.0074740231	0.658344092
D8B26_000472		chitin synthase 5	CIMG_05022	chitin synthase 5	HISTO_GL.Contig286.fgenesh_plus.8.final_new	chitin synthase	4.99497744533088e-07	0.0006321885	0.4680123255	1.64461685001914e-05	0.0056693012	0.024483504	0.3143571603	0.2517760593	0.8236009259	0.1563497283	6.07036691624298e-05	2.44368485171622e-05	0.2362878013	0.7721801266	0.1306733249	0.0673106228	0.0178253201	0.0672706433	0.6647376858	0.3408504157	0.0440455994	0.1177992872	0.8683333582	0.0870472933	0.0553359328	0.5830658607	0.3679365643	0.7385637816	0.6152723638	0.051039481	0.0131777113	0.3485983114	0.5924669622	0.2557874214	0.0013200016	0.6420021986	0.4950985334	0.0039472161	0.0781412747	0.0081090509	0.9411758149	0.3833963593	0.1185900523
D8B26_000473		class V chitin synthase			HISTO_ZL.Contig1161e.eannot.1276.final_new	chitin synthase	0.000387783	0.1967280167	0.0195369279	0.0001284421	7.38539062352226e-06	0.0027760796	0.0548228687	0.1683937574	0.4661734367	0.4385873768	1.17415080094277e-08	0.10620273	0.0084575143	0.9382288481	0.0471442084	0.0885969775	0.819585165	0.0182186589	0.0989744412	0.9021654589	0.0002676374	0.8550439122	0.3863756349	0.7834755461	0.0007250762	0.6642930013	0.4851680486	0.1242134977	0.0506705913	0.2659682265	4.13440804574944e-07	0.239144687	0.3825522809	0.0596448598	4.30988875921864e-09	0.000112387	0.9016129848	0.2116286413	3.19917002031788e-08	0.6759620848	0.8624590177	0.8163923469	0.0056925922
D8B26_000474		phospholipase D	CIMG_05020	phospholipase D active site-containing protein	HISTO_ZL.Contig1161e.genewise.6.final_new	IQ calmodulin-binding domain-containing protein	8.39463986713481e-20	0.0493234546	0.6710631393	0.0214426597	2.01788472089558e-20	5.75082018771308e-17	2.44004556309247e-19	4.53917642440366e-14	0.0007168063	0.0022304418	5.047668942583e-05	0.4397320447	0.6537932384	0.0329401591	7.66349885759864e-19	5.25803487126699e-20	1.3695653434597e-20	0.0232173252	9.96556080147753e-16	0.0404301998	0.1340969469	0.0008023194	0.4864433382	0.5827959582	2.35415011834329e-18	2.30448454662067e-18	5.67224232347646e-21	0.4433472982	6.4266504972402e-14	0.0005114948	0.0120503128	6.29518199294653e-22	0.2732048418	3.55918609730205e-08	0.0001070826	6.52426753739422e-24	0.8189473726	2.06953763318926e-10	0.0014542173	8.90146924670323e-10	0.8283498656	0.0007444802	1.51454099312437e-16
D8B26_000475		acetolactate synthase catalytic subunit	CIMG_05019	thiamine pyrophosphate enzyme	HISTO_ZL.Contig1161e.eannot.1277.final_new	acetolactate synthase	9.12447096502526e-09	5.59692355154988e-05	0.181687479	0.0147464234	2.34637010385966e-05	0.2445670958	2.05708672348695e-07	0.0211266785	0.7275648218	0.0742098475	0.0128541104	0.0013698602	8.29754132743041e-05	0.0002949803	0.4849199816	0.6403749816	0.00020494	0.4534174919	0.4747211515	0.0529413002	0.1668764261	0.0056624711	0.972332979	2.53082102669418e-05	0.4059608442	0.304897142	0.0001729677	0.5091205144	0.0516915931	0.1423612545	0.0149865048	8.35332282971532e-10	0.369345441	0.4391086871	0.1519253875	1.6030517232392e-08	0.6265859688	0.6889966594	0.0167219455	6.5128965807168e-06	0.9673028359	0.0321921531	0.567995397
D8B26_000476		TatD DNase family Scn1	CIMG_05018	Cut9 interacting protein Scn1	HISTO_ZL.Contig1161e.eannot.1232.final_new	Cut9 interacting protein Scn1	0.1028068438	2.61956090898209e-07	7.01250219632479e-10	3.98539154538109e-08	0.0012137517	0.1585551947	1.22347181139091e-05	0.4243084154	5.81708456120982e-07	0.0015118354	0.0142905582	3.82276984007105e-05	0.0850834031	7.13307399424379e-05	0.0997907857	0.1796286498	0.00386136	0.6963390017	0.2597716543	0.0003967596	0.0095210962	0.363559796	0.1288250954	0.00559462	0.0004068497	0.437242371	0.0743630448	0.0462171304	0.0289667322	1.65083786129504e-07	6.916561786092e-07	0.0001124526	0.0016890122	4.80227765461661e-06	0.0210985692	0.5288737222	0.9384028387	0.8565378866	0.0092545722	0.7613592898	0.8658589107	0.2064752259	0.0062181068
D8B26_000477		hypothetical protein	CIMG_11460	hypothetical protein			0.1191110714	0.2090580582	0.1161388455	0.3526513823	0.2131448894	0.0108245176	9.33963754216124e-05	0.2047409404	0.0159742626	0.0511791433	0.9613811609	7.94074358083873e-05	0.0007863312	3.30660938478504e-05	0.0321729415	0.0009123813	0.5622633629	0.0004175549	0.0853702919	0.0050789284	0.0002206897	0.632370835	0.6657824608	0.0904490016	0.0035744599	0.5191812165	0.8417261005	0.8017234191	0.218806326	0.0160147893	7.19868778937891e-05	0.1514006658	0.9323394576	0.0001252801	0.0001248571	0.9164990133	0.8555796501	0.0537103571	0.000895613	0.0797661724	0.9736377279	0.0100667637	0.0065717551
D8B26_000478		alpha/beta hydrolase	CIMG_11458	alpha/beta hydrolase	HISTO_ZL.Contig1161e.fgenesh_plus.6.final_new	abhydrolase domain-containing protein	0.3605241068	2.35241923493822e-06	0.302205819	0.4816764953	2.73047679184359e-06	0.0018234072	0.090343242	0.8717267014	0.0491420201	0.6498734166	4.69441787490461e-06	1.27932592246347e-07	0.0169207124	0.5648513065	1.04306216334237e-10	0.0300451107	0.000646552	0.6244432341	0.0673105939	0.4260996704	2.25842053684772e-06	6.64616928007965e-10	0.4891705315	0.0804809377	9.02255409491604e-09	0.0138698173	1.23503626527158e-05	0.9357089725	0.3438077826	0.7832448999	5.89519512495625e-07	1.78575408492848e-09	0.4494942972	0.1263756177	9.54640960455671e-09	8.36890467027555e-05	0.968109391	0.1636621136	3.93788518257073e-09	4.2135945427384e-10	0.9031538273	0.3211765132	1.2002413485935e-08
D8B26_000479	SPO7	conserved hypothetical protein	CIMG_05016	hypothetical protein	HISTO_ZL.Contig1161e.eannot.1278.final_new	spo7-like protein	0.0564411117	2.18370006223446e-05	0.9322397038	0.969594456	1.98508930562017e-09	0.5376693485	0.0001318459	0.6291202338	0.9404094745	0.120521051	3.30001841140112e-08	1.38342464159979e-06	0.2579750345	0.7448083999	6.22308302457435e-11	0.6163298279	1.31139771685331e-07	0.004095026	0.0927066217	0.1313841425	6.51642494446445e-11	7.25576969119428e-08	0.8653604787	0.5193348168	5.22519069094855e-11	0.621861117	8.60671041828877e-09	0.7719096327	0.0008670068	0.0914158859	5.10026784995247e-16	2.83424010723413e-09	0.233377233	0.7862559253	2.08198250482121e-13	2.86551857099505e-10	0.9617756865	0.6217978357	4.70891115981086e-14	2.00959099821403e-10	0.8217631427	0.4182086276	3.50346411595818e-10
D8B26_000480	MCM3	DNA replication licensing factor MCM3	CIMG_05014	DNA replication licensing factor mcm3	HISTO_ZL.Contig1161e.Fgenesh_Aspergillus.80.final_new	DNA replication licensing factor MCM3	0.0012860328	0.0001542858	0.4770962458	5.71947602666076e-07	1.79271531770298e-10	0.7575506446	3.07576959505736e-05	0.3650835566	0.1666289999	0.4170037864	6.07880328584562e-12	1.72544738053159e-07	0.4042127711	0.0674097683	2.87841512725517e-09	0.4476043486	4.53907374757937e-06	0.0154234647	0.4231510552	0.0765237999	2.68843360225392e-07	0.0052510899	0.7439449976	0.7762916756	2.22776819686899e-08	0.2809434053	0.0001387559	0.1170815123	0.0223234706	0.00232686	2.29337254380559e-05	1.67917336827122e-10	0.5607141133	6.17757322869272e-11	0.0002793855	0.0164916866	0.9351202361	0.0660284531	9.66205282752877e-05	0.0006915016	0.9569402765	0.7572666716	1.46976310431318e-07
D8B26_000481	CYA5	conserved hypothetical protein	CIMG_05013	pentatricopeptide repeat domain-containing protein	HISTO_ZL.Contig1161e-snap.39.final_new	translation regulator (Cya5)	6.68735399338711e-08	0.0001279272	0.4541777476	0.0006037563	0.0026808011	0.1621509907	3.35561690449016e-07	0.591751461	0.0032530641	3.91274180778389e-07	0.0003020303	0.1309659798	0.0003413665	0.0485164231	1.93113613805296e-09	0.1773784952	0.9575860717	0.1607523179	0.2435221512	0.5204051599	7.3605416046609e-06	0.0014297586	0.7470258473	0.0472114306	2.96039461670442e-11	1.34418145234241e-05	0.1314035397	0.0871085838	1.26744263746333e-05	0.141497291	0.0011680472	0.0104368638	0.0269134819	0.0021368895	0.5434570336	0.0008836898	0.8094698743	0.1456451722	0.1679891844	0.217476378	0.9736377279	0.922281161	3.76178936367588e-09
D8B26_000482	SRP68	signal recognition particle	CIMG_05012	signal recognition particle	HISTO_ZL.Contig1161e.genewise.48.final_new	signal recognition particle 68	0.0134073125	4.72605382279284e-08	0.0013284794	0.4715236007	3.59861036222555e-09	0.4287919719	8.57894290475685e-10	0.2829130946	0.2225349588	0.8658709162	2.16024024103531e-07	7.20346135890368e-08	1.59252595504903e-06	0.0733030956	0.1541732682	0.1855372067	1.73351520672264e-05	0.0307262089	0.1271669567	0.2647487099	0.0038268431	0.011918729	0.9446507559	0.1121104372	0.1008780481	0.2485883719	0.0002599394	0.8776412259	0.1894909879	0.0743733239	0.0036719939	0.0038960219	0.2342631044	3.30960855350051e-05	3.10992275367525e-05	2.86228685709154e-07	0.9252660885	0.0670295736	8.04506402869528e-06	0.0067496319	0.5409352154	0.9419284263	0.8811913737
D8B26_000483		cytochrome P450 sterol C-22 desaturase	CIMG_05009	cytochrome P450 sterol C-22 desaturase	HISTO_ZL.Contig1161e.Fgenesh_histo.57.final_new	cytochrome P450 sterol C-22 desaturase	0.4565280788	0.0320161081	0.0542875167	0.8671226116	0.3227004161	0.0454962685	3.48867703291506e-05	0.4331711641	0.0015825938	0.8851259449	0.0600243887	0.0007090542	0.4779043635	0.0182576278	0.0755159554	0.3852147267	0.01389103	0.2883933397	0.3100663564	0.0183150161	0.6222399104	0.1888076333	0.6733065501	0.3018200762	0.3396415882	0.3395469418	0.0180244303	0.7676530899	0.4180890108	0.0021217495	0.8838501623	0.0126278661	0.0132235671	0.7590452171	0.0038819484	0.1108839545	0.9404024595	0.8558965653	0.0096600652	0.9998924776	0.8633164353	0.7543167042	0.769539943
D8B26_000484							0.0111454541	0.8787473637	0.2810897161	0.5616703103	0.0267809752	0.0865760966	0.0994542254	0.0114360578	0.1956172621	0.7465684792	0.8971059952	0.5218945399	0.7718283155	0.2547085406	0.0262682288	0.1104479161	0.3130246813	0.6900483813	0.1135382526	0.251821738	0.7432356144	0.8455195447	0.9869265571	0.8054749926	0.0153449954	0.8895347058	0.7174051667	0.1467239362	2.97832671638819e-05	0.0001997515	0.1528229347	0.0070293663	0.194247329	0.0018958291	0.0073316113	5.48920297551109e-05	0.9034473291	0.2172474107	0.0179593959	0.6606743241	0.9780284471	0.9796094369	0.0306039048
D8B26_000486		rhodanese domain-containing protein	CIMG_05003	rhodanese domain-containing protein			0.2456343421	0.0016840549	2.15383943888259e-07	0.0563905337	2.70307187848812e-14	0.0002005129	4.52769107536491e-10	0.0151289479	0.4807042355	0.0378408884	1.45965909305441e-10	0.0019493503	9.41490552159908e-05	0.1373871009	1.16873474985666e-07	5.40877643491122e-05	1.89766604796596e-10	0.0194495544	0.4322230166	0.0007338956	6.78294929393308e-06	0.3503643778	0.5391307074	3.52224241389374e-05	8.33528655552655e-06	3.68201496951265e-06	8.27611538676862e-05	0.6632068659	0.4624191318	0.8053384537	4.61973560339186e-07	0.2831578392	0.0050120507	0.9982440919	0.0204390914	1.89927657783737e-05	0.7866137704	0.0106748534	0.0022413834	0.5596486324	0.0052898483	0.4128204272	0.5045377571
D8B26_000487		eukaryotic translation initiation factor 5B	CIMG_05002	translation initiation factor aIF-2	HISTO_ZL.Contig1161e.fgenesh_plus.10.final_new	eukaryotic translation initiation factor 5B	0.0011930158	3.85088335996267e-05	0.0233149323	0.2381610675	0.1605000708	0.3976794155	0.001201762	0.5946970451	0.4897327688	0.4284375811	0.4506082367	0.2206655647	9.33936983329449e-05	0.0003573376	4.54058475532909e-08	0.0070448942	0.0957770933	0.0001816122	0.5853002054	0.8142394872	1.20458600981188e-06	3.23290725122308e-05	0.922226701	0.093524689	1.66142473148388e-07	0.0002120861	0.7723852299	0.9331424584	0.8164830361	0.0920963533	5.01666507280255e-07	0.1844646194	0.024351144	0.5706397678	0.0115371839	0.5639375687	0.9783029962	0.8514006408	0.0183694682	0.5421627334	0.9049557474	0.3773843494	1.83782638017279e-06
D8B26_000488		conserved hypothetical protein	CIMG_05001	hypothetical protein	HISTO_ZL.Contig1161e.fgenesh_plus.11.final_new	thermotolerance protein	0.3029152309	3.65845246589501e-06	0.4337542509	0.8504929545	4.95096061977834e-09	0.7817915477	5.49049466833841e-07	0.0488020458	0.0128917035	0.0036066919	1.08583973164228e-11	1.67606376030605e-09	0.8365695208	0.3947395728	2.93489264023483e-09	0.2366510875	1.55140096648265e-07	0.7038967202	0.3266437916	0.1944590499	4.37780520858377e-10	3.47488022072761e-16	0.0091767328	0.0119926901	1.49304486340234e-13	0.0004104734	3.87975284635652e-11	0.0050382239	0.1299077116	0.01014403	2.9677210987407e-15	3.85341437079234e-08	0.4634642077	7.98334707830775e-08	4.27559663811046e-16	2.88263760483311e-09	0.5602312296	7.16278014022761e-05	8.70791717167424e-15	5.27165489865503e-15	0.9252409	0.3581402749	2.17228690425871e-13
D8B26_000489	GYP10	hypothetical protein	CIMG_05000	TBC domain-containing protein	HISTO_ZL.Contig1161e.eannot.1288.final_new	GTPase activating protein gyp10	1.14930258315451e-06	0.0571854771	0.1218234837	0.007069894	1.18532233343138e-06	0.0580011029	0.9746223204	0.0011963851	0.0070250271	0.6443466391	4.08272374794653e-11	0.0090383277	0.867273283	0.0496306921	3.32594744994813e-06	0.7035519278	0.028425239	0.8328708679	0.0013728143	8.90445198338011e-06	1.35762252990153e-10	0.4374489165	0.5801712571	0.7013298388	7.22864672062856e-08	0.7584222769	0.6794798811	0.7634265322	0.0137271281	0.0293116617	4.9758577920282e-11	0.1906041664	0.5525847309	2.71023456768085e-06	6.59820544373126e-12	0.0116060491	0.7803220386	0.9199026573	6.22451971637701e-11	0.842384029	0.8656613614	0.6107897945	5.31992966846542e-08
D8B26_000490		NAD dehydrogenase	CIMG_04999	NAD dehydrogenase	HISTO_ZL.Contig1161e-snap.48.final_new	hypothetical protein	0.0780704353	0.1022377887	0.0064264101	0.0322595984	4.13771285791916e-08	0.000343438	3.87580841568364e-07	0.484521231	0.7977715922	0.0113318396	2.58501300398224e-09	5.32119539360698e-08	0.6473153968	0.3031780774	7.36580195712874e-09	0.5741191381	4.72286408539634e-09	0.0004258905	9.05284961149072e-05	0.0196039576	2.5027835189209e-14	0.0044476443	0.2777613611	0.6827144742	1.35799351063594e-06	0.5367053605	0.0005242214	0.001225624	0.0196439707	0.0425614475	8.26737276605677e-10	0.0005849724	0.937921559	0.0372771924	1.60201880807258e-09	0.0003064347	0.8242076478	0.2274453719	1.37328880704728e-08	0.5915543693	0.8433698874	0.0637653861	4.47191032616375e-05
D8B26_000491		conserved hypothetical protein	CIMG_04998	hypothetical protein			0.8282929544	0.0736213549	0.401107652	0.8163791169	0.0041568952	0.4469675059	0.0072798137	0.4577697367	0.4717528331	0.2739850844	0.0297975853	1.0784459147769e-05	0.8042934115	0.0158160506	0.010311673	0.0507036175	0.005364443	0.3213246873	0.5529855272	0.7924707781	0.003629349	1.56715010506736e-05	0.7634492516	0.0822439453	0.0016642431	0.3616412829	0.0003897739	0.9589671212	0.796984724	0.6118262445	0.0008566792	1.29940743182503e-05	0.0527394396	0.0001486232	0.122929823	0.0048660327	0.6697425398	0.5658983732	0.016505333	3.09175323766069e-05	0.9477591617	0.1705362006	0.0074616682
D8B26_000492	VPS52	vacuolar protein sorting-associated protein 52	CIMG_04997	Vps52/Sac2 family protein	HISTO_ZL.Contig1161e-snap.47.final_new	Vps52/Sac2 family protein	1.08997500837935e-06	0.4114192308	1.5946393124973e-08	0.7067240295	0.0404014885	1.08918644980883e-05	1.16895783582524e-07	0.9205385329	0.0900060681	0.0286719607	0.0257598115	0.0393143095	0.0002823873	0.2085292633	0.0549627204	0.1140050381	0.0002338256	0.0004178835	0.940834629	0.7339577501	0.0571238015	0.0145779029	0.3262340034	0.0171259961	0.7914546336	0.0005244679	3.79013181779568e-08	0.0026016498	0.0664631117	0.4133833642	0.1043687576	0.0024307743	0.8401897848	4.14296329496639e-05	0.0516650356	2.15145886103409e-13	0.7674231948	0.3164990466	0.0051270591	9.6989216514387e-06	0.1883110428	0.1097579007	0.0099852425
D8B26_000493		eukaryotic translation initiation factor 5A-2	CIMG_04996	eukaryotic translation initiation factor 5A	HISTO_ZL.Contig1161e.eannot.1255.final_new	eukaryotic translation initiation factor 5A-2	0.0875928458	3.85003499473065e-11	0.3372789562	0.3572241245	2.80897714313034e-06	0.0274299505	6.11540798879037e-07	1.53134765515747e-09	1.79268812459616e-07	2.32265254800854e-06	0.0195152698	6.58118765198794e-06	9.76283482040564e-05	0.0227403244	0.6214771131	0.2364823864	0.0008631476	0.1062230317	2.27344444380932e-05	2.36578710181195e-07	3.95899737277458e-05	0.0079655588	0.922226701	0.6005471008	0.8234704124	0.873942615	0.0043309737	0.2123891992	3.47786991585383e-07	7.38237152187684e-09	1.9144506640646e-07	0.2201265067	0.2690675772	8.60896968830452e-09	5.0238420083431e-10	0.3807561975	0.8452834459	1.07132237938001e-06	9.14061413148994e-09	0.0275889457	0.3806001719	0.0821412119	0.1035924941
D8B26_000494	RRN7	conserved hypothetical protein	CIMG_11456	RNA polymerase I-specific transcription initiation factor RRN7	HISTO_ZL.Contig1161e.Fgenesh_histo.75.final_new	RNA polymerase I specific transcription initiation factor Rrn7	3.60293435472149e-15	0.216362845	0.6546606685	0.8252290923	1.30912416807124e-17	0.0808497962	0.583450107	0.1201716159	0.0031927521	0.0002551413	2.15084271792521e-19	0.0033597881	0.2166437914	0.0011069562	1.59072092440027e-15	0.0176284809	0.6645197938	0.3389334503	0.1765530569	0.5846268147	4.1432562160201e-15	0.002448	0.9617570026	0.0004948768	8.78894101174667e-16	8.83722287194983e-06	0.0725693206	0.0437145388	0.4381874318	0.6781901276	1.99259793761876e-14	1.11035793857332e-05	0.4573560977	0.0155600087	1.2829786610651e-12	1.03060184630353e-05	0.5125721947	0.0002316187	5.66573298060519e-15	0.1863396169	0.8404405037	0.2718734682	5.62201544692755e-15
D8B26_000495		Yip1 domain family	CIMG_04994	Yip1 domain family protein	HISTO_ZL.Contig1161e.eannot.1290.final_new	Yip1 domain-containing protein	0.1294876033	0.1068448277	0.9527766007	0.4949048957	0.0010907379	0.0141523188	3.19479317303241e-05	0.3725528103	0.1402173944	0.0882375003	2.39647286840392e-05	0.0343174492	0.1016733388	0.046490148	0.1206137881	0.2024369608	0.4977701848	0.00264711	0.5853002054	0.2119263174	0.4092978526	0.557002877	0.2170600401	0.2640306615	0.711141974	0.1367897898	0.3353864308	0.8195133066	0.1359380891	0.1998633087	0.233550469	0.2605234822	0.6762529088	0.39923541	0.0665701354	0.2329806443	0.7972014076	0.8982927035	0.0083986219	0.730039837	0.618821035	0.4797466293	0.3764271597
D8B26_000496							2.36577192977297e-11	0.0024704358	4.55538772761274e-07	1.97408529202962e-06	6.33912315670093e-16	4.024210963066e-05	0.1744166175	0.0175685935	0.00095153	0.003083238	5.08124247861492e-19	0.9836303447	0.9523893727	0.0204518916	9.2530593380898e-16	8.17381724409623e-05	4.32424124010995e-05	0.119410443	0.0007619151	0.0522474728	1.30829582322855e-16	0.6968398718	0.450264601	0.562558983	2.86045778772065e-14	0.3242296724	0.1364669048	0.2810139486	1.60901406160029e-05	0.000133274	2.32822772187937e-20	0.1222722987	7.81141062970519e-07	0.2222772057	1.69421302644395e-11	0.0005043692	0.0598100548	0.2857236251	4.87653007375832e-16	0.6781475442	0.8841580931	0.4689696217	6.83567604971724e-12
D8B26_000497							1.03842551974574e-07	0.0138919314	0.012748008	0.022225094	6.44786529542075e-08	0.5531038863	0.0802767315	0.2816540842	0.0026007838	0.0200164673	2.10010601584013e-10	0.8578521433	0.0021186892	0.0014650077	4.25941596871158e-14	0.126678025	0.0589294061	0.0010106546	0.1220279753	0.0015802092	4.48728576299605e-16	1.46539900306049e-06	0.9120036484	0.3380801153	1.93438390663383e-14	0.0052086449	0.0313370354	0.5480017327	0.5533972479	0.0188231537	1.52921404514201e-15	0.6651772824	0.000746004	0.9915687217	2.21680019974147e-08	0.0780371324	0.9596610238	0.3521583538	8.00120369604202e-09	0.0007127133	0.9703499766	0.6681002421	2.01033946748217e-14
D8B26_000498		E3 ubiquitin-protein ligase NEDD4	CIMG_04992	IQ and HECT domain-containing protein	HISTO_ZL.Contig1161e.fgenesh_plus.25.final_new	IQ and HECT domain-containing protein	1.94324202232962e-07	0.0134818104	1.47575539537648e-05	0.0041584347	0.0006107957	4.52385462627357e-05	0.0444883268	0.1595216934	0.0909468864	0.1065457973	0.0510219229	0.1686052069	0.0003061567	0.8146471732	9.03451161966895e-11	0.3242464032	0.7971974051	0.047453382	0.0044504151	0.1210060224	7.4858162995635e-05	0.0560757334	0.5102559514	0.2173687788	8.99072246672125e-09	0.0532616987	0.9113762042	0.1445485246	0.0002801534	0.0026174817	0.0133534691	0.2539332677	0.8538320665	7.39739063745726e-06	0.030933108	0.0005950038	0.9843366089	0.9340698899	0.0426935846	0.4426371783	0.9569402765	0.7386434149	1.30036561779137e-07
D8B26_000499	YML27	50S ribosomal protein YmL27	CIMG_04991	50S ribosomal protein YmL27	HISTO_ZL.Contig1161e.Fgenesh_Aspergillus.8.final_new	50S ribosomal protein YmL27	1.95675039280547e-08	1.23888991724999e-05	2.0936456931205e-05	3.51263862812879e-06	1.14005117864862e-08	0.1896717901	0.0015275642	0.0565369588	0.312313333	0.0096031282	2.77233514224468e-05	0.0017272805	0.5783486435	0.0222817575	1.43823590901558e-07	0.6573415688	0.0087091778	0.0046928395	3.9869180423317e-05	0.012147994	0.3198517583	0.0143528733	0.664053811	0.0254753211	2.98300523236422e-09	1.29905886952396e-06	0.0042508908	0.155987883	0.0002575985	0.4972321033	0.0056345452	0.0265231443	0.5453035876	0.5897399066	0.0003486679	0.1205653406	0.9845752876	3.23863860483988e-05	0.0002463277	0.7529840868	0.7171022103	0.5669464623	4.74830993625265e-10
D8B26_000500	UTP14	small nucleolar ribonucleoprotein complex subunit Utp14	CIMG_04990	small nucleolar ribonucleoprotein complex subunit Utp14	HISTO_ZL.Contig1161e.eannot.1223.final_new	small nucleolar ribonucleoprotein complex subunit Utp14	1.07529548414437e-05	0.0073683615	9.15795257889726e-10	3.92010854092387e-08	1.40573660958626e-13	0.2773723135	0.1420315035	0.9588035333	7.56480268344845e-08	0.0001510045	7.31986687479782e-14	0.0102198137	0.0079196425	1.65211408468614e-05	9.5482449825982e-18	0.1050013627	3.07506469067754e-05	0.0090006878	0.6836467633	0.0037011564	5.75503726939692e-16	8.8788368771389e-12	0.8473829052	0.6015916284	5.29720502229204e-19	0.0012198492	4.62865033523318e-06	0.2275219352	0.1302359237	0.1836581327	1.01719346699284e-16	0.0035458734	2.59511449366686e-05	0.1106835284	4.92335081137896e-08	2.11902203039846e-07	0.9979677144	5.91218290316654e-05	5.53763404576126e-08	1.26507627074809e-08	0.8911147995	0.511018526	4.06187459118184e-16
D8B26_000501	ENG1	endo-1,3-beta-glucanase	CIMG_04988	endo-1,3-beta-glucanase	HISTO_ZL.Contig1161e.eannot.1224.final_new	endo-1,3-beta-glucanase Engl1	0.245646459	7.10109985489498e-05	0.0007090819	0.020361837	0.5294513439	0.103281777	0.0114762788	0.1996292401	0.0013544539	0.0023646803	0.0375845083	6.19389640946959e-05	0.0044476072	0.6077958244	0.0167876893	0.8740539837	0.0001143393	0.3961909083	0.0016984914	0.0005279631	0.3191553442	3.27405820561418e-05	0.9730116019	0.4487851243	0.0182494052	0.8796327438	2.15753332293533e-05	0.2172808508	0.0574711152	0.0047343061	0.6873280913	0.0156877294	0.8482701741	0.3022139703	0.9168198859	0.7925231038	0.9843366089	0.1612362169	0.9946328537	2.59511667809902e-05	0.7838191573	0.1911192868	0.1966295857
D8B26_000501_1							1.04841800300867e-07	7.54136923137182e-08	0.6623887543	0.2377660327	0.6750825329	0.0205161149	6.88467867506373e-12	0.2610463868	0.4951643013	0.3434528972	0.0922227139	5.30640490109471e-12	0.891365691	0.0216659962	0.7967897527	0.0001049878	1.85861085763696e-05	0.0055620803	0.1117732213	0.9232303549	0.1607181032	7.36590852240323e-05	0.0009796874	0.0908540805	0.0002225941	0.9730461396	9.25148033572154e-05	0.0019563944	9.81171696795795e-08	7.03498775389154e-05	0.034468512	0.0508988024	0.5997865464	2.49314572015821e-09	0.0050785078	0.0066297702	0.9312497372	3.75737846984989e-07	0.0131559673	0.9914645326	0.9910456789	0.0767648869	0.0002260178
D8B26_000502	VCX1	calcium ion transporter Vcx1	CIMG_11453	calcium/proton exchanger	HISTO_ZL.Contig1161e.eannot.1229.final_new	calcium/proton exchanger	1.45920581104534e-06	1.70204339017369e-12	0.509642905	0.000872877	0.0064371618	0.0003527983	9.03886895164927e-19	7.52243750877029e-05	0.6307923445	6.07099488426941e-07	1.20135896088428e-09	8.58189810525398e-14	1.13158470094366e-05	5.45506198629584e-08	0.0341673099	4.39679272721679e-06	2.87610007755171e-05	0.2754000279	1.01233437401007e-08	4.04570753141768e-07	5.7470268646342e-06	0.0182580899	0.6209363239	5.12854726966713e-05	0.0023889387	8.59504890767502e-07	0.0017405396	0.0240413106	1.4736159183871e-07	6.12093393184998e-06	0.0083522632	0.0001114332	0.6489387631	0.0008292036	0.0484927774	3.44406322725542e-08	0.4357030926	0.8192106455	0.7001805957	0.1071898842	0.1779605482	0.1295613867	6.33035476192767e-07
D8B26_000503		30S ribosomal protein S7	CIMG_04985	30S ribosomal protein S7	HISTO_ZL.Contig1161e.Fgenesh_histo.13.final_new	30S ribosomal protein S7	0.1091889797	0.0910663012	0.0847564313	0.0325419746	0.0781783913	0.000290612	0.0233288428	0.0013702854	0.1986137128	0.0088784798	4.88323806726436e-07	0.0254011019	0.8394600818	0.0518545151	0.126794898	6.68803987843427e-05	0.0307584697	0.0470137911	0.1736552606	0.5265915826	0.0023799997	0.0472124704	0.9907685406	0.0665065313	0.1405275352	0.3649312828	0.002805867	0.7797871536	0.2968634771	0.0606723323	0.0081474681	0.191568884	0.4930985153	0.5188932897	0.0003472845	1.08928526053866e-06	0.9979677144	0.003168038	0.0003328964	0.8696671028	0.2358989927	0.0601287799	0.0002485605
D8B26_000504		hypothetical protein	CIMG_11452	hypothetical protein			1.922637787996e-16	5.863670592659e-14	0.9505554415	0.6793729057	0.0963786707	0.8721120156	2.08734573759667e-14	0.1425705764	0.1602441382	0.0147219953	0.9434416594	3.02770216505704e-19	0.0896303932	1.9017600161705e-06	0.0005064133	9.58927854344081e-10	1.84790274504977e-07	0.0019739237	0.9874048543	0.0524712806	0.0005459565	1.37608863351138e-13	0.826167998	0.0771780644	9.51978700387307e-05	0.034560839	9.72595918519668e-10	0.6217919241	0.9430526798	0.9282844069	6.78188014169316e-05	8.07052559877321e-13	0.7975251986	0.2278827751	0.0003069557	7.94284257887392e-10	0.7537848141	0.6094201389	1.16007237174687e-05	9.3408728607912e-14	0.7857557589	0.3257784807	0.0018849257
D8B26_000505		extracelular serine carboxypeptidase			HISTO_ZL.Contig1161e.Fgenesh_Aspergillus.24.final_new	extracelular serine carboxypeptidase	2.96681352746668e-10	0.9999491559	3.4746141835183e-12	0.1497251465	0.7204234974	0.0022228291	0.0010325576	0.4533305132	2.17291325777778e-05	0.3465497089	0.6935278681	0.0087935159	0.1753988465	2.15839655620897e-13	0.3503354501	2.07353401269112e-06	0.0061548196	0.8393395622	0.5020141126	2.03757312728266e-05	0.9208293698	0.0002754474	0.9762901944	0.0004518037	0.3892385727	0.5411774246	2.48109429315934e-05	0.3383605965	0.6278902318	0.012870506	0.1777171714	1.45629969293731e-07	0.8371252641	0.3872857207	0.103627594	1.2920409376007e-05	0.9917827172	0.0587514542	0.0910673203	0.0002033153	0.9564466495	0.0068802462	0.3231204506
D8B26_000506		conserved hypothetical protein	CIMG_04982	hypothetical protein	HISTO_ZL.Contig1131.genewise.174.final_new	sterigmatocystin 8-O-methyltransferase	0.0671827251	0.0012468581	5.06635752269123e-05	0.0310398313	0.1519630898	0.9892572103	0.0009237543	0.2354681068	8.52227701541593e-07	1.90912640784802e-05	0.7933944651	0.1107786651	0.2075378546	0.3688910785	0.0113805066	4.72298271424766e-05	9.43942076347877e-08	0.0955451428	0.7822686819	5.60420046949714e-06	0.0499516548	0.7433106527	0.4104468991	0.1418327586	0.0001999435	5.22159873103643e-19	2.27196669707655e-19	0.682045517	0.219564915	3.81408499488652e-20	0.0053658814	1.4545603619264e-27	0.8117203639	1.40141221795656e-28	0.0144896006	5.9581189924394e-26	0.7426156949	4.22663963062983e-28	0.0882454635	1.54832143242545e-05	0.1205297079	0.9600756294	1.84002301170457e-07
D8B26_000507	PHO91	SPX domain-containing protein	CIMG_11449	divalent anion:Na+ symporter (DASS) family transporter	HISTO_ZL.Contig1161e.Fgenesh_Aspergillus.26.final_new	SPX domain-containing protein	0.9808380985	0.0809591048	0.0049499359	0.6708768983	0.2332591776	0.2345931504	0.6672111575	0.7887138699	0.2159556462	0.763084164	0.3821662187	0.0161475537	0.0003561202	0.8224061526	0.0078174907	0.960078565	0.0131830164	0.0013570311	0.7665435279	0.628789371	0.0058364816	0.0029226805	0.5014573876	0.1859936955	0.1460146711	0.0257958212	0.5368367277	0.0967102933	0.6585957016	0.7572158401	0.3406910481	0.0840609655	0.0060905054	0.6236098393	0.0243572549	1.47302017541057e-08	0.9957891534	0.0001486955	0.0224523365	0.073741001	0.9966034598	0.8692136013	0.1715210555
D8B26_000508		ribonuclease T2-like protein	CIMG_11448	ribonuclease T2-like protein	HISTO_ZL.Contig658.eannot.1279.final_new	ribonuclease T2-like protein	0.1174326657	0.0030620674	8.9586527515538e-08	0.0011378132	0.3862062413	1.39989361570034e-06	0.0215518117	4.85578997998939e-07	3.4636628314223e-06	0.0014088281	6.18474915198731e-05	0.4642491185	0.1896172449	0.0465788708	0.6957878255	0.0791724545	0.2767955541	0.0005116759	0.6761142889	0.5602100104	0.9199256627	0.0006045543	0.9491395479	6.32912580137876e-06	0.5634616742	0.0079418703	0.4695937854	0.6125897174	0.1209436042	0.0006275938	0.4181942599	0.043194355	0.001026938	0.2557874214	0.00922588	0.5450433496	0.5584930709	0.363004089	0.1510075361	0.0003167671	0.4529790266	0.0068356535	0.0439789149
D8B26_000509	RPS8	40S ribosomal protein S8e	CIMG_04980	40S ribosomal protein S8-B	HISTO_ZL.Contig1161e.eannot.1252.final_new	40S ribosomal protein S8E	0.0003754968	5.70400886184343e-12	0.5157732123	0.568836927	0.000137688	0.3322723728	4.73054279495648e-10	0.0917546179	0.1640891336	0.0700692696	0.0393715869	2.77796193550322e-11	0.0128214906	0.0050226258	0.241388786	0.0061425848	4.242203393542e-06	0.2924761553	0.7748923505	0.7176471889	0.4091794078	0.0020913757	0.959260181	0.1223183816	0.1861673761	0.4998475791	0.000149703	0.2502273892	0.0838963852	0.4448966566	0.5979656631	0.0047616136	0.2132148959	0.1618918957	0.0268754253	0.1472422667	0.6797262254	0.4171307685	0.2796913446	1.5769005120021e-05	0.8141015103	0.7815489623	0.6130573387
D8B26_000509_1							0.1270745935	0.1199027287	0.0001349636	0.1476848337	0.3051875397	0.0605714011	0.6621380943	0.1011784199	0.0211003081	0.6031811052	0.0334042486	0.5727424974	0.009462614	0.7287767679	0.0883923358	0.5120217527	0.8688815433	0.0413847395	0.3607778552	0.5206284385	0.5521448079	0.9131429672	0.4028195345	0.3234409336	0.7461594612	0.7992230919	0.8616546965	0.4627044953	0.5636567529	0.0394868994	0.8122452882	0.6960952915	0.9696858011	0.1543058726	0.8610525864	0.0006328347	0.8611357777	0.0941394993	0.4500606645	0.5243553968	0.7320541406	0.8091977269	0.201771021
D8B26_000510		Ser/Thr protein phosphatase	CIMG_04979	Ser/Thr protein phosphatase	HISTO_LY.Contig16.Fgenesh_histo.15.final_new	serine/threonine phosphatase	5.19069352466079e-17	5.94615518867434e-12	0.0531031501	0.4239431095	0.0336843615	0.2284260712	3.27845779588971e-10	0.0046613262	0.6575878066	0.3272147103	4.91581624840514e-06	1.0408439981305e-17	0.0997062988	0.963121586	0.6408929145	0.0004379162	3.56952610911483e-12	0.2977105258	0.0055650732	0.6716830265	0.0014724008	5.21671555241629e-16	0.04843989	0.249387574	0.0029661902	0.2540073187	4.68234156920987e-14	0.9129289557	0.4000597309	0.3998575033	0.0002253063	4.41161867332127e-11	0.8089977698	0.4238863414	7.77615883205049e-05	1.51213785506463e-09	0.9859981573	0.0579854738	9.56128598290293e-05	6.4363105276918e-16	0.5138372354	0.6512741217	0.1777904344
D8B26_000511	HEX1	chitobiase	CIMG_04978	chitobiase	HISTO_LY.Contig16.Fgenesh_histo.9.final_new	chitobiase	3.47957916357731e-07	1.24000543338306e-09	0.040368383	0.6409514198	0.0003380486	0.3730918847	1.00876343435751e-11	0.0001802692	0.0153990545	4.15780536713541e-05	0.9895440718	1.11410982571858e-08	0.0001172644	0.6124050297	0.8450081164	0.6379857166	1.40636220219305e-09	0.4705902924	0.5853432532	0.1156258435	0.4445427259	0.1149121806	0.0012063639	0.6296783578	0.000194467	0.4748775063	0.0170259737	0.8186907575	0.0029390659	0.0070749993	0.209832766	0.0092535219	0.7289406742	0.0022202126	0.4467908705	0.1479097099	0.8953084512	6.60434326669563e-06	0.745865059	0.7755158425	0.4268733891	0.5938553821	2.12507075560769e-06
D8B26_000512		hypothetical protein	CIMG_04976	hypothetical protein	HISTO_DK.Contig309.eannot.1023.final_new	SH3 and Ded_cyto domain-containing protein	4.48196566935689e-07	0.7954385475	0.697274482	0.1175645568	3.05881997450766e-07	0.0328321487	0.0096918741	0.2499623357	0.0001020977	0.0536198093	1.79798102020657e-05	0.4143869127	3.95069772228891e-05	0.0004516026	0.1321065642	0.6128719448	0.1485143423	0.0185696437	0.8770915726	0.017093701	0.1271425718	1.27930705362461e-05	0.4676795453	0.2525965788	0.0068481919	0.0002376205	0.51313634	0.0042883696	0.0035948188	0.9911911167	1.43199845097448e-06	0.3235879317	0.3058137393	0.1007073811	2.54404374979506e-08	0.1175028487	0.901008035	0.6296345853	5.15742591314881e-09	0.2227024242	0.8881271672	0.2119641357	0.0035263659
D8B26_000513	SEC3	conserved hypothetical protein	CIMG_04975	exocyst complex component Sec3	HISTO_LY.Contig10.Fgenesh_Aspergillus.3.final_new	exocyst complex component Sec3	0.5562775973	0.0003834071	0.0002522168	0.1710774872	0.6444990007	0.042023965	0.1224760925	0.3389307301	0.5551195681	0.7922289543	0.1192412359	0.0002224764	0.1508803718	0.0192605753	0.0442165909	0.9815112646	0.00018643	0.0058737787	0.0128043128	0.7468349769	2.87418772231117e-05	0.0057754475	0.4917445194	0.8590667791	0.0012221617	0.8735581828	0.0109720136	0.0461359133	0.4552486734	0.4433303832	0.0134559723	0.0008204657	0.4061322605	0.0060867368	0.17802898	0.8838402587	0.7993395572	0.9382005894	0.5699480912	0.1345643632	0.9354432155	0.6331265937	0.0076561824
D8B26_000514		conserved hypothetical protein	CIMG_04974	hypothetical protein			0.003150067	4.7848902089295e-18	1.4842684862734e-15	2.6866486101678e-09	0.2054791211	1.83852433819952e-10	7.63488126857403e-06	1.64495452607753e-06	1.30709300739302e-11	2.57205361459999e-12	5.39493527354511e-09	1.55697582032864e-08	0.0079077764	5.85125754201239e-10	7.31370141675555e-05	8.44367351255466e-13	0.0039778643	0.0014336905	8.14828161344707e-07	0.0002778268	1.05832368266852e-12	0.1062167903	0.1303315448	0.2091918266	9.71837727334543e-09	0.2418783445	0.7427873811	0.8724971292	1.26512589198992e-05	5.36652908094458e-10	4.42693703303205e-16	0.1796098368	3.62850113361562e-05	0.1584568097	5.75371707346904e-08	1.03482698512937e-06	0.7080752654	0.1840153476	9.94475046369861e-10	0.2845764687	0.984077922	0.0007942068	2.34534666669612e-07
D8B26_000515		conserved hypothetical protein	CIMG_04973	F-box domain-containing protein			0.276868438	0.0034061831	0.000415457	3.90643606452627e-12	0.0802926426	0.0019157066	9.65861282970006e-09	9.10918437162702e-06	0.0090219197	5.4401599196807e-08	0.0088108143	0.8831427191	0.5149818284	0.3483289545	0.0182856454	1.8449728356789e-05	1.88001345940472e-05	0.2361145829	0.002746847	0.0680882676	0.3332267553	0.9565691852	0.9578960148	0.3127232425	0.0217447403	7.80313677766739e-05	4.87833211085229e-05	0.4941822107	0.0034011613	0.0033440481	0.8008051481	0.0010432337	0.4247806093	0.003355442	0.5220558353	0.0020985249	0.2379541585	0.5983418815	0.2679053524	0.1012473229	0.9843804257	0.7476612012	0.030949101
D8B26_000516		cytochrome P450 monooxygenase	CIMG_04972	cytochrome P450 monooxygenase	HISTO_AS.Contig189.Fgenesh_histo.3.final_new	cytochrome P450 monooxygenase	0.0012945112	1.43093545612783e-06	0.6325108265	0.0256502135	9.34709022682968e-11	0.4837388186	1.95557536126241e-05	0.7617977691	0.9147501322	0.9203828388	2.37851484994468e-10	9.80411468754892e-07	0.653690975	0.3229188685	4.9634405607056e-10	0.0372695807	0.0022482941	0.1410263861	0.1626301051	0.6787094605	6.13746149603037e-07	1.7193100251361e-08	0.7602993801	0.0070627873	3.77502334567958e-09	0.0546227276	3.4299427332245e-05	0.1720779693	0.4824054425	0.9318444353	3.44005569712391e-10	0.1257894901	0.489518397	0.0554081132	8.88793873302694e-09	0.0021485151	0.5120142583	0.1041716974	9.85880919282555e-11	2.9314710585184e-06	0.7623380729	0.0488178223	3.36659567135609e-07
D8B26_000517		conserved hypothetical protein	CIMG_04971	hypothetical protein	HISTO_AS.Contig189.eannot.1034.final_new	mitochondrial 37S ribosomal protein YmS-T	5.63963017612845e-05	6.35795317069467e-07	0.0337672226	0.1003808364	0.3527617348	0.1395285746	0.0001211023	0.7603614168	0.3495205419	0.0254337425	0.1750843737	9.93976763554141e-10	0.1351709025	0.0242648573	0.5219598701	0.0032303185	5.40878204640452e-05	0.0230293276	0.6536183245	0.2439560057	0.2395188844	4.91931603390738e-06	0.9383050474	0.8885176261	0.6836372847	0.9920917699	5.49207413679382e-06	0.2210004499	0.5346880392	0.4108400782	0.8138019468	5.90026903171073e-07	0.7600377276	0.045617409	0.4836944517	0.0099495992	0.9743395022	0.2420389663	0.5946640416	9.17906919886927e-05	0.9974167938	0.6663273714	0.705539106
D8B26_000518		conserved hypothetical protein	CIMG_04970	hypothetical protein	HISTO_AS.Contig189.Fgenesh_histo.4.final_new	hypothetical protein	4.88618720759636e-06	0.0517277322	0.0229786334	0.893571219	0.3415913557	0.2300288266	0.0010278452	0.1330581369	0.648236308	0.0039714763	0.0141673296	0.6399768128	0.0001566513	0.9829203049	6.3287246870142e-06	0.1011307336	0.2209322769	0.0223289782	0.6609942599	0.3412914947	3.06692887671648e-05	0.0694056824	0.9483021896	0.011400313	3.40414084714507e-06	0.0410502493	0.7894199599	0.0035988431	0.0004638164	0.0004707249	0.1068201783	0.775421178	0.4303291807	6.16197068639243e-07	0.5565637218	0.001480566	0.8176626727	0.0107504212	0.9706154764	0.8183348495	0.9563459835	0.3614813318	9.88275360215193e-05
D8B26_000519		conserved hypothetical protein	CIMG_04969	hypothetical protein	HISTO_AS.Contig189.Fgenesh_histo.5.final_new	hypothetical protein	8.78609603396134e-06	0.0029007187	6.23641627450889e-05	0.529207695	0.1026225701	0.0031366381	1.07959813943915e-07	1.84382694172669e-05	0.0010439376	0.0001762766	0.0154611288	0.0092676902	0.0533687275	0.0193039566	0.778235149	0.3542496428	0.0004015671	0.340510197	0.0036680025	0.0989272101	0.0015550473	0.8568807835	0.3197334402	0.0005466028	0.0625491577	0.0245813287	0.0120956057	0.0009342912	0.025098225	0.0016799651	0.8855954646	0.7631377381	0.8962620179	4.33351028872812e-08	0.7459088116	0.3182357661	0.7958081688	1.08024184448576e-07	0.2784494905	0.3408718049	0.7303744727	0.0026684801	0.4698055785
D8B26_000520		short-chain dehydrogenase	CIMG_04968	short chain dehydrogenase	HISTO_DM.Contig936.Fgenesh_Aspergillus.25.final_new	short-chain dehydrogenase	0.0305126951	0.0047804281	0.1574069431	0.9809565597	0.4333900845	0.0011977433	1.24306355111998e-08	4.63032945636178e-05	4.89185098330161e-11	2.83049436560248e-12	0.000188737	0.0005416026	0.5081170555	0.2112049784	0.9036172384	0.2629535491	0.0162591193	0.4324122191	0.0099061416	0.0077507792	0.0091601816	0.0470941824	0.5842185389	0.5761735033	0.2906652123	0.7946647252	0.0946580531	0.0885946355	0.9691681238	0.719529402	0.2726436055	0.2026727995	0.2387317177	0.1294935396	0.8768934751	0.003652364	0.4631056475	0.1243928753	0.2669814396	0.0902657423	0.9294573045	0.6864020552	0.2106994983
D8B26_000521		conserved hypothetical protein	CIMG_04967	hypothetical protein	HISTO_AS.Contig189-snap.3.final_new	hypothetical protein	0.0544658556	0.0215787359	5.32439878780793e-06	0.125578304	0.7729235798	0.0475257081	2.23415816969099e-05	0.6192619368	6.56228719305315e-08	0.0428810645	0.4526986095	0.000272417	0.0133257476	0.0006507366	0.0209088948	0.4698306354	1.60474942342405e-05	0.2475472429	0.0141860648	9.25863727684893e-07	0.5461446256	5.18807409186734e-16	0.0700454416	3.16127452121164e-14	3.02917575609631e-05	7.91021701430848e-09	1.41819582638811e-06	0.4637344433	2.34307701786073e-06	1.33139222983919e-10	0.8137586011	7.86576747580479e-06	0.2410130814	1.34756127168195e-11	0.3020823573	4.96888369750781e-09	0.9134750996	1.45384514279603e-14	0.5049164888	3.98755952604638e-09	0.4926925139	0.0152562819	1.04061087608919e-06
D8B26_000522		predicted protein					0.0002885431	0.9713697004	0.9846145259	0.5960078573	1.74363763902498e-06	0.1497915371	0.1128574378	0.3751294941	0.4766571122	0.5051742621	3.12351012407199e-06	0.4602619796	0.0003413665	0.0005789632	0.1901727733	0.3398088494	0.8082284678	0.0029510082	0.7767575017	0.031934285	0.1472177501	0.0207509149	0.6107702235	0.1659477273	0.672701666	0.2352595117	0.2615886251	0.7146651052	0.3926926484	0.0401429687	0.2107818525	0.0003829775	0.8564118595	0.2303647074	0.1408629067	0.007399647	0.8727462884	0.7316736825	0.040967507	0.0430121262	0.5923199949	0.6944555813	0.112274737
D8B26_000523		conserved hypothetical protein	CIMG_04966	hypothetical protein			1.79506771504886e-05	0.00356614	0.2481181781	0.0118788581	0.2626336673	0.3867410876	7.24916526282414e-05	0.9626330246	0.9014913074	0.0189088075	0.3226861093	4.693057387483e-06	0.0020866463	0.0009868865	0.0008740609	6.98866919375383e-05	0.5213069842	0.0073002627	0.6695780104	0.7653181269	0.0005794761	0.0312434345	0.0031663726	0.6193135088	3.99187213890327e-08	0.5801523719	0.1241614184	0.8430253883	0.0031605028	0.0080534653	5.02218664080563e-05	0.0006077659	0.5380191845	2.128424972512e-07	0.0005438967	0.006245238	0.5218341673	1.29717027350703e-08	0.0113938637	0.2479497897	0.4167542781	0.3676613903	1.69232382086286e-05
D8B26_000524		hypothetical protein	CIMG_04963	siderophore biosynthesis protein	HISTO_LY.Contig10.genewise.3.final_new	siderophore biosynthesis protein	7.46438290460067e-20	0.4472922145	0.8784851167	0.0303424599	1.43511202861527e-19	0.8387531431	0.2941550062	1.36362101241454e-08	2.05670577044483e-09	3.23240449193499e-05	2.77358069016428e-26	1.89490888642641e-07	0.1105603603	1.82449513308854e-05	1.05898016528076e-21	1.95162497080339e-05	0.3122666399	0.6633519455	4.73806260636847e-05	4.00543729995015e-05	2.81592647977785e-22	7.21378701130879e-05	0.0976935269	1.79895476634118e-06	8.25528559978545e-19	0.0001610662	0.9541533627	0.0449651479	1.13759232228461e-06	0.0002038971	3.07715417694869e-25	0.4419559896	0.0337957591	0.0237908705	3.61028426783249e-22	0.0004876179	0.5900957292	0.00028222	1.15455490980626e-20	0.1332772001	0.931465097	0.0486363819	3.11504033606695e-18
D8B26_000525		60S ribosomal protein L15	CIMG_04962	60S ribosomal protein L15	HISTO_DA.Contig94.eannot.1029.final_new	60S ribosomal protein	0.7672050173	2.70051485492393e-09	0.3083794728	0.4790615034	1.01778440313449e-06	0.2666886865	4.41633214610578e-07	0.0404497222	0.0462241629	0.0246638098	0.0028521942	1.70630688997601e-08	0.0667948638	0.0133158964	0.0014119481	0.0729446792	4.30968183252975e-05	0.9683118038	0.8922731447	0.4246741321	0.0018638385	0.2112084409	0.9908517042	0.0555363953	0.0017621024	0.0473746946	0.000795646	0.0860395086	0.049220446	0.0529064974	0.3115384096	0.0022508646	0.4395714895	0.0062024491	0.9379480281	0.4319368279	0.7634876214	0.0734477808	0.4172315908	0.0163230705	0.6909820138	0.9621960122	0.0393403451
D8B26_000526		conserved hypothetical protein	CIMG_04961	hypothetical protein	HISTO_DA.Contig94-snap.7.final_new	hypothetical protein	0.5735404694	4.25400064817509e-06	0.4113082627	0.0732079231	1.33991632437428e-08	0.5510446593	9.08861367521994e-06	0.2298053795	0.336338493	0.0978703963	3.53906054559981e-08	2.96201938104689e-06	0.0122073137	0.009524837	0.0010555294	0.4717502589	3.50911057439283e-05	0.1663168338	0.224821271	0.7620005887	0.0001844563	0.7247609055	0.9297184442	0.0034497461	0.0010646977	1.16280290276015e-06	2.09833146682874e-06	0.0065393873	9.80946849430755e-07	0.0884920044	8.26915661647937e-11	7.18941724406369e-05	0.0448482688	0.2822702606	1.60713907756252e-07	2.91612635766751e-07	0.9397430448	0.6758885611	3.52372130314172e-08	0.0008219368	0.7642190097	0.1511046096	0.0358669616
D8B26_000527							1.34007595004868e-05	0.978159833	0.8026860442	0.4258754413	9.71234035538139e-08	0.5310818185	0.498563037	0.7687861626	0.8788754329	0.0054717151	1.26419473313315e-05	0.7221245055	0.671226877	0.3575382295	2.19166972372791e-05	0.7460807806	0.991425727	0.7478864712	0.6721896103	0.967989759	9.3816362911512e-05	0.0040974797	0.4563980951	0.244002735	0.0004148906	0.3396369563	0.0601599812	0.4308177284	0.4369170041	0.3906586647	4.10104612759016e-05	0.9641077241	0.1153563378	0.0019097349	0.0132216077	0.5931449333	0.8883218255	0.0298649136	0.0027897501	0.0097539588	0.9083415757	0.8159993665	0.0075242822
D8B26_000528							3.09523999682485e-09	0.1088094508	0.8544542827	0.1711624488	3.45787522025747e-12	0.2220018642	0.777736995	0.1743352946	0.799545231	0.0005076111	8.4907343678803e-10	4.36618884164665e-05	0.4284695297	0.0576467484	1.81776408361625e-13	0.0040042422	0.2257162046	0.6598401998	0.009773463	0.1103791089	8.47870834337963e-08	0.0278670556	0.9131318002	0.900810065	1.69015108895461e-13	0.9372609857	0.022145509	0.3277568735	0.0001266649	9.95813107847112e-05	2.05858967682681e-06	0.0035445841	0.0645322832	1.43323921894142e-09	0.0079902399	0.946437376	0.6056636916	1.48628705928776e-06	0.17440496	0.0006446595	0.7931087505	0.0692421505	1.1005390321056e-10
D8B26_000529		NifU family protein	CIMG_04958	HIRA-interacting protein 5	HISTO_DA.Contig93.eannot.2068.final_new	HIRA-interacting protein 5	0.6477140078	0.0049176368	0.0112896251	0.0695713788	0.7764098104	0.1741698864	0.1760543128	0.0001518918	0.0053032027	0.002662911	0.00024972	0.1265508816	0.0241160243	0.3424222591	0.0371168719	0.2753087343	0.006249813	0.0013077645	1.7051218325118e-06	2.27455402333432e-06	1.98754874361363e-10	0.0337613436	0.2680445485	0.2751075093	0.7691690648	0.9586306394	0.0410234303	2.1894186865304e-09	0.7417203661	0.1221835837	0.9589618035	0.0025277909	0.4287560131	0.0003075593	0.2682539737	0.8655676378	0.9734202364	0.591950548	0.358945024	0.0420183944	0.9677262542	0.4684983235	0.654331976
D8B26_000530							0.4282622256	0.0233175058	0.0949395456	0.0078668269	0.0010513744	0.1643232881	0.000151479	0.8040772573	0.7707507724	0.9997941202	0.0010920389	0.0003614159	0.0080859901	0.0374484986	0.5219598701	0.9351861326	0.0004575485	0.1025608398	0.6095448322	0.2480265563	0.2617098512	0.0029129911	0.4420126842	0.0007886348	0.5879419516	0.0001873756	0.3580586363	0.9699485753	0.036870326	0.1901332981	0.184320478	0.0690693485	0.6093510064	0.8228729898	0.5362060583	0.0003279611	0.2985811441	0.9228947264	0.016825693	0.1719031372	0.3420905063	0.9486901258	0.0293622144
D8B26_000531		ras guanyl-nucleotide exchange factor RasGEF	CIMG_04957	Ras guanyl-nucleotide exchange factor RasGEF	HISTO_DA.Contig93-snap.2.final_new	rap guanine nucleotide exchange factor 5	0.4066974429	0.0012224689	0.1078302233	0.3434316718	0.0151866303	0.0105137452	0.6190174614	0.0039623375	0.0492221555	0.2883214297	0.5013253048	5.07585656065156e-06	0.0413679189	0.3723505967	7.14480944786401e-06	0.0047292531	0.0765777792	5.92762619275529e-07	1.45623473012601e-16	1.98001892797497e-13	1.44797200020849e-09	0.0018501572	0.8254422635	0.9353354924	5.3626923316993e-05	0.7510889582	0.006510602	4.99439325153987e-07	1.40771582046418e-05	9.0888028940079e-05	0.5594962806	9.59210649668321e-05	0.3560799962	4.50087255929322e-09	0.0610013187	0.0562873384	0.9946551551	1.9213263094878e-05	0.055341833	0.7069968258	0.9596807441	0.0121175545	5.37205068381522e-05
D8B26_000532		conserved hypothetical protein	CIMG_04956	HIT finger domain-containing protein			0.1713877877	0.9331907472	0.0178159783	0.3694411122	0.0001091841	0.3975785403	0.4103981132	0.7529933618	0.3823984595	0.5580612719	0.0011365923	0.4395387226	0.1366891364	0.1378503383	0.0238898595	0.609294609	0.8409532316	3.21490193338674e-06	2.53001029821172e-05	0.0005716084	0.0215386363	0.1556982889	0.9815423276	0.4812618904	0.0193038951	0.7012393144	0.3272770485	8.44029956479193e-06	0.6863643138	0.9869592376	0.006063889	0.2563249101	0.9543667304	0.0196132968	0.0108828648	0.0283743927	0.857268208	0.5812909959	0.001676034	0.0992211659	0.9515904367	0.6244006274	0.0266079551
D8B26_000533		conserved hypothetical protein	CIMG_04955	hypothetical protein	HISTO_DA.Contig93.Fgenesh_Aspergillus.32.final_new	Ras guanyl-nucleotide exchange factor RasGEF, putative	0.3354456362	0.0002527668	0.0346134704	0.6375122304	0.004881309	0.0736830382	0.0456249606	0.3437504594	0.4652482461	0.3453929139	0.0002615039	0.002441912	0.7664084348	0.1144150197	0.0137595647	0.1698023394	0.1081976988	0.0402863708	0.000967748	0.0017003331	4.05553404019238e-07	0.6657084977	0.6174418423	0.0731214295	0.0007844811	0.094658961	0.0282275665	0.9125618812	0.0035961907	0.0046297218	8.52086434129023e-08	0.0138575124	0.0430192155	0.7356911402	0.0002314951	0.0900926571	0.9703685553	0.1428121636	0.0001145446	0.0001210119	0.9004017883	0.4204309974	0.0005076503
D8B26_000534	PCL1	cyclin	CIMG_13406	cyclin	HISTO_DA.Contig93-snap.4.final_new	cyclin (Pcl1)	2.83777435850345e-05	0.0025430641	0.0263191842	0.0083207595	0.9242581671	0.088532618	0.1552205726	3.58540774646068e-09	0.1628855892	0.0051957774	1.27670988608527e-05	0.0144453873	0.0002305667	0.7411400573	0.0056070089	0.6778452967	0.0442317892	0.4577091503	0.382698286	0.4379053518	0.0009327497	1.04107558500074e-07	0.635391534	1.7275452878088e-11	0.0004012469	1.93321439452542e-10	0.0360451843	0.5162377104	0.5048167757	0.7963390112	0.0021298687	0.01288225	0.7326055443	0.911395979	0.0083406616	0.0002582927	0.9752092196	0.188617856	0.0053742026	0.7197825791	0.8404405037	0.4487857657	0.0001664462
D8B26_000535		conserved hypothetical protein					0.000247055	0.0008909338	0.0011668286	0.0449222274	0.0001894776	4.98574409100425e-08	0.0023445796	0.9163494535	0.0075387409	0.1290763598	8.7551089765315e-05	0.3892281625	0.289185463	0.8674163004	0.0064035804	0.0001304481	0.0011638655	1.96621554356165e-05	3.08251902389971e-08	0.0681962905	4.45973624489106e-13	0.0160672076	0.7382195272	0.0135858518	0.0007335138	0.0474115318	0.7893013476	0.0063612759	0.0231254627	0.0914872472	1.40867102181565e-07	0.5611303416	0.0759491488	0.6914577156	0.0004321215	0.5093737209	0.0407463262	0.0482916532	7.17966408472849e-09	0.001411176	0.8303637411	0.0019263317	6.86975994912441e-05
D8B26_000536		predicted protein					0.6035290924	0.2298818326	0.815995857	0.3058404808	0.0727546986	0.1276621165	0.0040747514	0.0024616397	0.6273451971	0.6944228013	0.0001430353	0.0640628061	0.1482581034	0.7574085168	0.0056123314	0.0470238967	0.0001970695	0.9185589894	0.2356318158	0.7735082204	0.0002422821	5.24787220222961e-07	0.9634635458	0.0002795391	0.0028902795	0.2917039921	1.94153083697837e-05	0.614000837	0.4993127319	0.0478240217	0.0004829019	5.37140801959889e-05	0.7179483519	0.3209825708	0.0001531342	0.0001782013	0.8686730197	0.3247634786	0.000612907	7.98036857134037e-05	0.9950419696	0.142330469	0.0053346083
D8B26_000537		predicted protein	CIMG_04951	hypothetical protein	HISTO_GX.Contig297.eannot.1540.final_new	hypothetical protein	0.9529928369	0.8810085112	0.3419183802	0.13899136	0.2614512528	0.0696752431	0.0315411901	0.0005750462	0.0785149715	0.1291220518	0.0004489912	0.1174697268	6.5917549591605e-06	0.0013641477	2.15443402176021e-05	0.0703752452	0.000892216	0.4212654613	0.9214095483	0.2457962352	7.8190221348894e-05	8.47695502269832e-10	0.2765247984	1.65551658358897e-07	0.0009242046	2.6132599873188e-07	0.0107296833	0.7190488204	0.0240773531	0.0042079727	5.33034603024189e-06	0.1511637836	0.1714848788	0.0058738709	0.0003585482	0.1011586253	0.8664438205	0.0225096295	0.001259457	0.0016846722	0.9732146097	0.9229882411	0.0032359868
D8B26_000538		conserved hypothetical protein	CIMG_04950	serine/threonine protein kinase			0.012453408	1.38289451646539e-05	0.0019791823	0.3243417341	9.34106268205386e-07	0.0110654955	0.0562998345	8.01099406684553e-05	0.0675409917	0.2817218722	0.2534438102	2.59496774561512e-06	0.0012490901	0.6790051027	0.0643308047	5.04319984822146e-08	0.1796568398	0.0072343771	0.0006439116	0.0695490477	0.070944659	0.4686205084	0.185316972	0.1123638508	0.9275952871	0.3970579845	0.8634134526	0.9178885892	0.0490306574	0.506945157	0.0388705257	9.45604772253772e-05	0.9856263165	1.22298105948381e-05	0.0431125105	0.8106610898	0.3599562202	0.0536120384	0.7692794619	1.26578521285769e-05	0.6783335422	0.6067070077	0.3240248014
[truncated: 7,524 more rows]
[truncated: 155 more columns]
