# Supplementary material for: Transcriptomic atlas throughout Coccidioides development reveals key phase-enriched transcripts of this important fungal pathogen
Source: PLoS Biol. 2025 Apr 15;23(4):e3003066. doi: 10.1371/journal.pbio.3003066 (PMC12077801; doi:10.1371/journal.pbio.3003066)
Supplement: S8 Table — Rows correspond to sample type where WT is wildtype and Ryp1 is the ryp1∆ mutant at the listed timepoints in either spherule development (“Spher”), hyphal development (“Hyph”), or arthroconidia (“Arth”). The left side of the table lists the number of peaks found by macs2 per each replicate for each sample type. The right side of the table shows the number of genes that had at least 1 Ryp1 binding peak located within their promoters and then a tally of the number of genes whose promoters contained at least 1 Ryp1 binding peak in two of the three total replicates. Samples highlighted in yellow were those for which we continued downstream analysis. (XLSX) [file pbio.3003066.s014.xlsx]

## Sheet: Sheet1
	# of MACS peaks			# genes with peaks in promoters			# of genes with peaks in promoters in 2/3 reps
Sample	Rep1	Rep2	Rep3	Rep1	Rep2	Rep3
WT_arth	51	100	93	5	8	6	2
WT_8h_Spher	20	24	149	1	8	42	5
WT_8h_Hyph	24	103	356	2	14	84	6
WT_D1_Spher	942	659	1087	1059	719	1070	660
WT_D1_Hyph	5	1142	6	2	702	2	2
WT_D2_Spher	3923	3958	3688	4780	4808	4475	3711
WT_D2_Hyph	576	406	314	700	433	361	404
WT_D4_Spher	3913	2590	2175	4718	3011	2558	2466
WT_D4_Hyph	700	1936	1671	718	2399	2057	1642
Ryp1_Arth	2585	43	458	1306	4	159	127
Ryp1_D1_Spher	425	136	83	310	14	7	2
Ryp1_D1_Hyph	147	583	121	16	465	11	2
							​
