# Supplementary material for: Transcriptomic atlas throughout Coccidioides development reveals key phase-enriched transcripts of this important fungal pathogen
Source: PLoS Biol. 2025 Apr 15;23(4):e3003066. doi: 10.1371/journal.pbio.3003066 (PMC12077801; doi:10.1371/journal.pbio.3003066)
Supplement: S9 Table — Each row corresponds to a transcript. The columns are as follows: UNIQID: systemic gene name from Silveira genome [49]. Systematic gene names with _1, _2 appended have multiple isoforms as detected by kallisto although not all isoforms passed read count filter. NAME: short gene name from Mandel and colleagues [12]. Cp_anno: GenBank Coccidioides posadasii Silveira annotation. CiRS: systematic CiRS gene name for the InParanoid-mapped Coccidioides immitis RS ortholog. CiRS_anno: Genbank annotation for CiRS ortholog. HcG217B: systematic HcG217B GSC gene name for the InParanoid-mapped Histoplasma G217B ortholog. HcG217B_anno: GSC annotation for HcG217B ortholog. The next 17 columns give limma-adjusted p-values for differential expression for the listed contrasts. The next 36 columns are kallisto mean row normalized counts for each sample (three replicates per timepoint of spherulation or hyphal growth for the wildtype and ryp1∆ mutant each). The last 17 columns give limma-generated log2 fold change values for the listed contrasts. For sample and comparison labels: “Arth” refers to arthroconidia, “WT” refers to the Silveira wildtype, Ryp1 refers to the ryp1∆ mutant, “spher”/”hyph” indicates spherule and hyphal morphology. (CSV) [file pbio.3003066.s015.csv]

UNIQID	NAME	Cp_anno	CiRS	CiRS_anno	HcG217B	HcG217B_anno	p(Ryp1_D1_Hyph/Ryp1_Arth)	p(Ryp1_D1_Spher/Ryp1_Arth)	p(WT_8h_Hyph/WT_Arth)	p(WT_8h_Spher/WT_8h_Hyph)	p(WT_8h_Spher/WT_Arth)	p(WT_Arth/Ryp1_Arth)	p(WT_D1_Hyph/Ryp1_D1_Hyph)	p(WT_D1_Hyph/WT_Arth)	p(WT_D1_Spher/Ryp1_D1_Spher)	p(WT_D1_Spher/WT_Arth)	p(WT_D1_Spher/WT_D1_Hyph)	p(WT_D2_Hyph/WT_Arth)	p(WT_D2_Spher/WT_Arth)	p(WT_D2_Spher/WT_D2_Hyph)	p(WT_D4_Hyph/WT_Arth)	p(WT_D4_Spher/WT_Arth)	p(WT_D4_Spher/WT_D4_Hyph)	WT_Arth_1	WT_Arth_2	WT_Arth_3	WT_8h_Hyph_1	WT_8h_Hyph_2	WT_8h_Hyph_3	WT_8h_Spher_1	WT_8h_Spher_2	WT_8h_Spher_3	WT_D1_Hyph_1	WT_D1_Hyph_2	WT_D1_Hyph_3	WT_D1_Spher_1	WT_D1_Spher_2	WT_D1_Spher_3	WT_D2_Hyph_1	WT_D2_Hyph_2	WT_D2_Hyph_3	WT_D2_Spher_1	WT_D2_Spher_2	WT_D2_Spher_3	WT_D4_Hyph_1	WT_D4_Hyph_2	WT_D4_Hyph_3	WT_D4_Spher_1	WT_D4_Spher_2
D8B26_000001							0.5182520038	1.12685361335782e-05	2.22707170284836e-13	0.6568826121	4.97007870094539e-14	1.81805820867462e-11	0.0537268551	1.51360227388205e-11	0.0166707501	2.03987901982193e-15	3.61900585051691e-05	5.26303280578271e-14	6.469878170907e-10	4.56007193148821e-06	1.10492007111226e-05	0.0151598913	0.0015372803	1.6355618382	1.5838766555	1.9200511347	-0.6104803932	-0.3608401521	-0.3805103615	-0.7048776632	-0.5951506456	-0.323325815	0.2126633322	-0.1173133982	0.1558624882	-1.0004090997	-0.720480643	-0.8591474509	-0.5845802274	-0.467703162	-0.5780479853	0.030033163	0.5378477552	0.6705833392	1.4013990815	0.9082818605	0.0393709611	1.1956803278	1.4828750241
D8B26_000002							0.8391313256	0.018115565	9.27536256690015e-11	0.2286818979	4.3453654822999e-10	1.60584212841158e-09	0.0330775133	3.33138514982412e-08	0.0670329611	6.06024561619553e-12	0.001169842	9.42108888175549e-11	0.0003072191	6.23510753397598e-07	0.0015190112	0.0848818686	0.0416714794	1.5817252145	1.6428533889	1.5656736935	-0.8582137353	-0.5302163341	-0.722948621	-0.2673939624	-0.397373227	-0.3946230139	0.235652609	-0.0234530738	0.0953514094	-0.8089088615	-0.7074092695	-0.9043699553	-0.51230287	-1.0835188925	-0.1901199953	0.6622394553	0.9623761379	0.9768457379	2.5903202904	0.5570026539	0.1921175082	1.0275893618	1.3591692382
D8B26_000003							0.9051618129	0.0205312703	8.29008381466539e-10	0.9173999155	3.62477529836423e-10	7.51030221979681e-10	0.0854819271	3.72399248944867e-09	0.0069098179	1.90045927219547e-11	0.0777958714	4.37186872595155e-11	4.75108305790438e-05	1.08497601895755e-06	0.00018701	0.0281701961	0.0144501096	1.7484504478	1.6358386789	1.6811211956	-0.3180289365	-0.0775040887	-0.4143977518	-0.2765986406	-0.2907195518	-0.3417572583	0.3367283017	0.0204204349	-0.6043743611	-0.4772281175	-0.382431833	-0.7223553616	-0.5182181855	-1.2925287016	-0.1782680574	0.6210610221	0.8023128119	1.0120413932	2.0947293088	0.4738565406	-0.0447730678	0.9827656402	1.0944359095
D8B26_000004		conserved hypothetical protein	CIMG_08132	hypothetical protein	HISTO_BI.Contig285.Fgenesh_histo.18.final_new	hypothetical protein	0.7845029951	0.1494342496	0.4362351402	0.2198046128	0.0365899574	0.5503919475	0.0048891505	0.0001532075	0.0410743304	0.2077158929	0.0047446091	1.32457550720141e-09	0.0289062334	2.71599611666096e-11	0.0010926681	0.7904932028	0.0034244509	0.242223217	0.226992385	0.1661437716	0.0290190235	0.2271352425	0.1180803305	-0.1220199761	-0.0090036119	0.0932294812	-0.1092268669	-0.1796545079	-0.4921783464	0.053508144	0.2143180624	-0.0061236054	-0.6768023357	-1.1729942128	-0.5375764937	0.4620307484	0.5008125591	0.365480828	-0.5807651449	-0.4682381024	-0.4749028413	0.1578624157	0.0536569916
D8B26_000006		conserved hypothetical protein	CIMG_05660	CMGC/SRPK protein kinase			0.8520662306	0.0462561494	0.1322879872	0.06186225	0.00093639	2.09761105362988e-11	6.45075815088614e-05	2.20747594703339e-07	0.6594357705	1.10461827604076e-13	4.61395728242535e-07	3.78383713962222e-11	7.93114352401921e-17	2.91817638559479e-09	4.76030506492581e-07	3.06667334386009e-10	0.9696234099	-1.2244697459	-0.8220515468	-1.0497596708	-0.9235563647	-0.7325912391	-0.873283122	-0.5894469763	-0.6598160124	-0.5411949202	-0.2995214595	-0.3091147425	-0.1063068797	0.4333598839	0.60569043	0.2998959422	0.1266479453	0.1722237122	0.125778385	0.9728429244	0.9827657383	0.933795093	-0.265807889	0.0185436879	0.231844633	0.1769945108	0.1265323647
D8B26_000009		conserved hypothetical protein	CIMG_05655	hypothetical protein			0.0445543957	0.583583538	4.749065796917e-05	0.0748591118	0.0076837098	5.91634094508162e-05	0.6083608222	1.90290978844211e-08	0.1825147394	0.0099671343	3.8352197750908e-05	1.39807344971985e-08	0.1636031908	8.8046492057042e-07	3.13860996156133e-06	0.0005441287	0.008734452	0.7084379034	0.7631024632	0.659364358	-0.0196550566	-0.0534515291	0.0226709315	0.4136414511	0.0830817227	0.3402676069	-0.2857163331	-0.2219784161	-0.8863968728	0.374638532	0.2528568511	0.2776947094	-0.2621320265	-0.9449963047	-0.2260023994	0.4594698727	0.4471319648	0.5757817369	-0.4382538811	-0.568101619	-0.6484222343	0.1172406746	-0.2145614178
D8B26_000010		conserved hypothetical protein					0.0099049225	0.0003290577	0.4828962923	5.14287390411186e-05	4.04029642791468e-06	0.4259242147	0.2007737359	0.0146883513	0.0213455886	3.60539947123559e-07	2.54868555482879e-09	0.0013161143	0.0012205997	1.6787079166126e-07	0.1730066746	0.0004988953	0.0008268713	0.3409415503	0.2333185673	0.3150955697	-0.0908479114	0.1923995002	0.3204250246	-0.7678363715	-1.2780728886	-1.1293500326	0.9601519189	1.0949844199	0.3004254629	-1.1595777317	-1.3342785254	-1.1658437407	1.0848635707	0.7378818326	1.0023472249	-0.3837902092	-0.5530349394	-0.40588336	-1.5475108847	0.9956184605	1.1517754984	-0.4479343644	-0.3618341229
D8B26_000011		conserved hypothetical protein	CIMG_05654	hypothetical protein			0.2123254677	4.08824037862298e-06	6.56788888789692e-11	6.3949548374126e-15	1.98543413778307e-08	0.6368816594	0.470452549	0.2508962525	2.54147688235226e-11	2.32599297271445e-16	9.39159289778534e-16	3.2657594493645e-06	3.0861325590193e-17	2.3796267691805e-18	0.0073248952	6.46985455301215e-18	2.25181744241391e-09	-0.4904694275	-0.459099686	-0.3612073821	-2.2314821837	-2.0204554707	-2.3637007427	0.3532776208	0.6305353762	0.4489277579	-0.6419042695	-0.6854132876	-0.4691577217	1.3652145208	1.5398779565	1.476256288	-1.2435120721	-1.2446031048	-1.334609358	1.6998935657	1.6497536672	1.5928473988	-0.5585215204	0.3130576391	0.1932322827	2.0417035267	1.6066329176
D8B26_000012	SED5	syntaxin 5	CIMG_05653	syntaxin 5	HISTO_AL.Contig317.eannot.1576.final_new	syntaxin	0.5210821543	2.11039269188e-05	0.473960776	0.0006269515	0.0030638437	0.0192920014	0.1590943048	0.8440619794	0.8022558657	9.67163518390316e-09	5.08404438705866e-08	0.2189520948	2.02979605091975e-10	5.83890374625081e-09	0.7966499549	3.57040662123654e-09	8.58993969277073e-05	-0.5095801853	-0.3887820311	-0.5364308866	-0.6330843521	-0.6471402358	-0.4985118862	0.0184448579	0.0381292617	-0.1878973584	-0.3529363225	-0.360641815	-0.645005139	0.6315926746	0.4559114471	0.5800972387	-0.1970572092	-0.6023815311	-0.1291139091	0.8140134033	0.7674601053	0.7601089485	-0.1323026502	-1.0546746461	-0.0844741795	0.7301695984	0.8246896556
D8B26_000012_1							0.1834373169	0.0849973461	0.1226985527	0.8311214382	0.0710660757	0.7757686053	0.9743076048	0.0731070152	0.0008896575	0.026979865	0.7904797186	0.0128076451	0.2856430092	0.12764155	0.0341543113	0.003610146	0.0018199082	-0.0192929303	0.7982237636	1.6952229738	0.4435152975	-1.6963893458	0.3204354056	0.3737565922	0.6423885611	-2.6463557881	-0.4708091649	-0.2569620894	-0.8848711769	-1.2870619555	0.2457565419	-1.1378789709	-0.181323768	-0.5618347179	-2.9853106878	-1.0731533206	0.5198103375	0.3358292379	-0.5775292991	0.0339870211	-4.2180929189	2.4352162633	2.8182615542
D8B26_000012_2							0.047474659	0.0216702523	0.0376017977	0.5498608206	0.0160686221	0.7263760125	0.1969303105	0.0196703271	0.1924777628	0.0128491892	0.6058696349	0.0157097487	0.0768193944	0.1986361533	0.2828684907	0.5313246518	0.2207223691	3.2613921698	3.3088613342	4.2206018502	1.7997389404	-0.335054289	-0.4016455458	-5.8994601336	2.0330179246	0.8702574941	-5.4944120006	-5.5700715423	1.1088405727	-5.7730080053	-5.7289366933	-6.4509884238	-5.7791626978	2.0656141376	-5.6869854286	-4.9972204828	2.5792149326	2.5936597189	-0.1092790385	3.7752557761	-0.5799176568	4.665628023	0.8661800159
D8B26_000013		conserved hypothetical protein	CIMG_05652	hypothetical protein			0.5226566437	0.3511199011	0.2037187961	0.6079448601	0.4629267237	0.0001134048	9.87548422502453e-05	0.5921986248	0.0359068659	1.2194922143901e-06	1.3278298270875e-05	0.0202993262	3.43275268625494e-05	0.0232716527	2.09463417527152e-06	9.19878077815017e-10	0.7743250303	-0.7627515991	-0.7124880384	-0.1944710144	-0.5245988441	-0.858296142	-1.0128838798	-0.8363529456	-0.717196515	-0.5200335036	-0.442434627	-0.3670690315	-0.5746048548	0.5065398835	0.2404142041	0.4933752733	-0.0195656048	-0.236608365	-0.1892259806	0.3170928241	0.1843527927	0.2435798705	-0.677608781	1.1164989525	0.9951425639	1.0376337957	0.798209587
D8B26_000014		conserved hypothetical protein	CIMG_05651	hypothetical protein	HISTO_AL.Contig317.Fgenesh_histo.47.final_new	HerA helicase domain-containing protein	0.0003809358	2.18530355022094e-08	0.0089010163	0.1263356957	0.0001269446	0.0151195453	0.1750186381	0.7069541057	2.31939116223299e-06	0.0865498651	0.2157700383	0.5873226182	0.8680754427	0.7158578647	0.1781475263	0.8284245125	0.166773982	-0.6129577565	-0.9942935383	-0.5008891306	0.7216659974	0.5808571266	0.7552739693	1.0282884276	1.2592907209	1.7249312802	-0.8265305662	-0.7578001985	0.1683922509	-0.7091978945	0.7571064181	0.411908993	-0.0016567723	-0.3075026375	-0.8747140849	0.066589628	-1.6201823727	0.124497746	0.3106748825	1.4527059193	-0.5225338152	-1.6307758655	0.0060260177
D8B26_000015		cystathionine beta-synthase	CIMG_05649	cystathionine beta-synthase			6.93959019260781e-09	4.27268761501262e-09	0.9289835931	0.2003075603	0.2051004797	8.59573490397053e-10	0.0021475031	0.0033319125	0.0001678948	4.06845449883134e-05	0.0927571593	0.0396894027	0.0002412403	0.035456679	0.0263856201	0.3800496656	0.1323860346	0.0748993283	0.6268112004	0.8238850989	0.1498845863	0.2099836401	1.2238823011	0.3400926797	-0.2776391308	-0.8798533406	-1.6878185946	-1.5829058906	-1.8608725071	-1.4809877721	-5.8292338829	-3.0918539948	-0.3248710357	-0.827753748	-1.2637206621	-2.7755895774	-2.1404334833	-3.2031082866	-0.2095762281	1.4799426041	3.1385448389	1.5494127421	2.2931298292
D8B26_000016		class III chitin synthase	CIMG_05647	chitin synthase G	HISTO_ZU.Contig65.eannot.1955.final_new	chitin synthase	0.9173208811	0.8000281606	0.9715578768	0.0011463977	0.0007121942	6.99246393214549e-05	0.0001227588	0.8734817665	8.11894863784729e-16	5.66311544072992e-14	1.92573894374632e-13	0.0878275419	1.88221627686047e-12	2.40075430875438e-13	0.0089854961	0.0020613561	1.61313350797802e-05	0.2013488574	0.3359870086	0.1906418518	0.2460488432	0.2975279744	0.1635596533	-0.4559861874	-0.4491344756	-0.2262329271	0.3604732412	0.3953703241	0.0523206187	-2.1330593798	-2.2066979838	-2.1623925049	0.6836386993	0.272860838	0.6249801986	-1.8020291574	-1.8403353752	-1.838176374	-0.3762210087	0.7930101119	1.0561698058	0.1487116226	-0.4388814602
D8B26_000017	UBC12	NEDD8-conjugating enzyme UBC12	CIMG_05646	NEDD8-conjugating enzyme Ubc12	HISTO_ZU.Contig65-snap.182.final_new	NEDD8-conjugating enzyme ubc12	0.7252516578	0.2483411427	3.14196922813322e-07	0.0298128537	7.31161180227179e-10	1.30360652667103e-05	0.0264269322	2.64671838223902e-09	0.0002818019	1.49857898848631e-09	0.9658451041	5.80838362245211e-10	0.0194712777	3.29386493818704e-07	5.93969371454349e-06	1.40328944960663e-10	0.2706548377	-0.7347164521	-0.5195907806	-0.7080984698	0.0403019374	0.0119913844	0.0082987154	0.1011595555	0.3089941359	0.3391666196	0.0626247556	0.1813229289	0.3551531289	0.2557970988	0.1310333052	0.2225797209	0.1559513872	0.4732928923	0.1372462597	-0.2550174347	-0.4163751022	-0.4900683993	-0.1477265887	0.155873727	0.2760520252	0.4536856086	0.2138108425
D8B26_000018	TAF8	conserved hypothetical protein	CIMG_05644	bromodomain associated protein	HISTO_ZU.Contig65.Fgenesh_histo.81.final_new	bromodomain associated protein	0.0013317423	3.46088417300052e-05	0.0005679145	0.1883071807	8.83447599501388e-06	5.05634399941292e-08	0.191959088	0.0267491576	0.8061163069	0.0093980472	0.7913826578	0.1575593319	0.0030386037	0.1015485723	0.2609148383	0.0012136917	0.3551255182	-0.6732485835	-0.4595336517	-0.4002552736	0.2060461304	0.129063331	-0.0302292705	0.3196583501	0.4925240437	0.103797167	-0.1416802885	-0.4126739957	0.1605603004	-0.3066602178	0.0844472949	-0.0572043355	-0.3840735935	-0.1190897661	-0.3235472107	-0.0658086222	0.0001100933	0.0049644707	-0.3658939858	-0.1939097268	-0.1712684753	0.0465115254	0.655127646
D8B26_000019		conserved hypothetical protein	CIMG_11587	hypothetical protein	HISTO_ZU.Contig65.Fgenesh_Neurospora.103.final_new	Mitochondr_Som1 superfamily domain-containing protein	0.0811586657	0.4461269275	2.12377356476422e-14	1.01149075245719e-06	1.53641907031994e-09	0.1471088979	0.0997114759	0.1628842502	0.0001118469	0.0367881118	0.001369066	0.2544565294	0.0139359862	0.1853098871	0.7701596634	0.8313839991	0.7057335057	-0.0728581314	-0.2941611426	-0.2514671187	1.384020023	1.3325930785	1.3600060172	0.7951553625	0.7326885068	0.7233715611	-0.1821863426	-0.1458081072	0.2550398282	-0.5406198687	-0.3821767923	-0.4507737294	-0.5263971739	-0.0639159749	-0.4141263342	-0.4706691662	-0.5400767636	-0.5222902643	-0.6338320629	0.026182775	-0.367505087	-0.1385343139	0.0851058927
D8B26_000021		pyridoxal-phosphate dependent enzyme	CIMG_05642	pyridoxal-phosphate dependent enzyme	HISTO_ZU.Contig65.fgenesh_plus.31.final_new		0.084764865	9.22988694250461e-09	0.0326391931	1.37058765935567e-05	0.0032173787	0.0010970621	0.0007107755	0.0283525148	0.0376595095	0.0027820492	0.4440698685	0.7731090641	1.36519251751785e-05	8.54501628206161e-06	0.0896471829	0.6852479648	0.1978110039	-0.1031053291	0.0134358858	0.04586651	-0.4977121275	-0.3170612453	-0.3692434431	0.5094920761	0.3175613413	0.5381863704	0.3113771188	0.1994865599	0.4951150123	0.6053378583	0.3485925022	0.4130297485	-0.1015788103	0.2804204001	-0.0751198055	-1.2289733257	-0.8013304765	-0.8507439759	-0.0520022671	-0.4328727628	1.0262523606	0.1438102798	0.4715825199
D8B26_000022	ILV5	ketol-acid reductoisomerase	CIMG_05641	ketol-acid reductoisomerase, mitochondrial	HISTO_ZU.Contig65.eannot.1966.final_new	ketol-acid reductoisomerase	0.8632386866	0.0031163603	8.67292410371044e-06	0.4866611608	8.662195853084e-07	0.4936025843	1.74422626294026e-08	1.68154179422307e-08	1.29764968703401e-05	5.72124870137394e-09	0.7547138216	0.190306787	4.37201436515656e-10	1.86867998844067e-08	0.4895009389	0.056428574	0.0355452121	-0.3725700529	-0.5205435139	-0.3707452481	0.3171766611	0.2157112227	0.2473867293	0.4118621152	0.1783742577	0.4795955975	0.3719230716	0.6334301672	0.6205189799	0.6230201842	0.3344630444	0.7917782152	-0.2399131299	-0.28819049	-0.2211970026	0.8632189	0.605630705	0.7202481736	-0.5178159139	-0.6627698662	-0.459238371	-0.1794832719	-0.0357461493
D8B26_000023		isochorismatase family hydrolase	CIMG_05640	isochorismatase family protein	HISTO_ZU.Contig65.Fgenesh_Neurospora.115.final_new	isochorismatase family	8.05664089693147e-06	2.87021520981021e-10	8.73405422979248e-08	1.6069573080875e-09	3.41287828399798e-15	0.0029929659	7.27416776071465e-07	8.82322749785003e-15	0.0088139482	6.32667353332882e-16	0.5018884884	7.02517757420637e-14	4.03311525090428e-14	0.8247922879	9.53135969352123e-05	1.45723417883914e-11	0.036786511	1.7305631968	1.670203637	1.614246428	0.6891923858	0.6426538679	0.7053638588	-0.8351151202	-1.1060310664	-0.5299080349	-0.8922474698	-0.7510017764	-0.6806540441	-0.906128585	-0.9957030969	-0.8538771208	-0.2826722095	-0.3869216467	-0.5154113886	-0.3088993082	-0.5594438861	-0.3793495685	-1.5294823208	0.2142286118	1.0830494413	-0.0926154734	-0.2000509183
D8B26_000024	OPY2	conserved hypothetical protein	CIMG_05638	hypothetical protein	HISTO_ZU.Contig65.Fgenesh_histo.135.final_new	Opy2 superfamily domain-containing protein	0.0276991065	2.47532838931559e-05	0.0239579063	0.0132441405	0.7593891533	3.3587279715285e-05	4.04834629971954e-07	0.0001260041	0.003414965	0.0012582779	0.4162792395	0.5679101166	1.22908530419797e-06	3.90376296470174e-07	0.0241973269	0.0089303271	0.0001873288	0.1321920301	0.0769324653	0.1950267787	-0.2114821881	-0.1822220733	-0.2835705364	0.2275383204	-0.0746848118	0.3958365881	-0.5255333609	-0.3612609058	-0.6939334144	-0.2767016268	-0.6497174803	-0.2538692197	0.3910457684	0.0114174681	0.2643063004	-0.7606535782	-0.7731210198	-0.812070955	-0.6275996361	0.5650020123	0.8382384753	-0.0745191821	-0.5060532117
D8B26_000025		conserved hypothetical protein	CIMG_05637	hypothetical protein	HISTO_ZU.Contig65.Fgenesh_histo.143.final_new	glyoxalase, conidia-enriched transcript	0.4471427067	0.2026422761	0.2376407532	0.7522222735	0.1174305132	0.8386256284	0.0583070804	0.3003396592	0.6967494544	0.1753126285	0.0239490741	5.01541617757385e-07	0.0988238254	3.55960063537338e-08	1.99983292643353e-11	0.0001935301	3.76924667578281e-08	-0.600656548	-0.203800248	-0.2323376411	-1.4788056432	-0.7363089259	-0.7139387487	-1.1543462452	-1.3803015794	-0.9496805753	0.0231544681	0.0490010465	0.2297590185	-1.0619751121	-0.8045720112	-1.1004742873	1.6354015618	2.5296342981	1.7778701685	-0.8740268511	-1.258555621	-1.3064905353	2.122063397	3.9282271481	4.6792079352	1.379563424	2.899749465
D8B26_000026	RPO31	DNA-directed RNA polymerase III largest subunit	CIMG_05636	DNA-directed RNA polymerase III largest subunit	HISTO_ZU.Contig65.fgenesh_plus.42.final_new	DNA-directed RNA polymerase III largest subunit	0.0064099861	0.2947140755	4.40311196165398e-08	1.27220513878134e-05	0.0554797664	0.0029529591	0.4035842347	0.253684271	0.600914291	1.60912933408698e-05	0.0006535851	1.49604736119564e-07	7.41114426224996e-08	0.7993381644	0.0001037512	8.44872319034796e-09	0.1604951098	0.4972201082	0.3968857558	0.3371737259	1.4370635082	1.4657613332	1.4504729458	0.7492212764	0.6145620343	0.721326654	0.3782783163	0.4849070205	-0.1385295811	-0.1607839749	-0.3173944352	-0.4826450459	-0.3042595502	-0.9389203457	-0.5072120772	-0.2694590211	-0.7058970107	-0.8561476527	-0.4869143687	-0.5964828426	-0.4579819775	-0.9853776355	-0.859467298
D8B26_000027	MAD2	mitotic spindle checkpoint component MAD2	CIMG_05635	HORMA domain-containing protein	HISTO_ZU.Contig65.eannot.2098.final_new	HORMA domain-containing protein	5.17295938956508e-06	1.89397706001741e-10	1.26363431654869e-07	3.70561125016693e-09	0.0637788039	0.0447839482	0.1426649567	0.0185777845	0.000345254	1.5188257224368e-13	5.41039786153115e-11	2.33643489621718e-11	3.92283990937253e-10	0.2012806782	5.47131538660103e-08	2.93076490919716e-05	0.0020641321	-0.7256715449	-0.5870062012	-0.5013397234	-1.732255069	-2.0525155229	-1.8568457296	-0.4163026207	-0.2356189534	-0.3183212043	-0.2928566536	-0.3566053326	-0.0744970104	1.0401723167	1.1520914605	1.2049610511	0.6571195078	1.1052773395	0.6909588409	0.8833408549	0.6068990497	0.5197494725	0.1320874868	1.0582743477	0.8479403383	0.3978630504	0.0142546211
D8B26_000028	GUF1	GTP binding protein Guf1	CIMG_05634	translation factor GUF1, mitochondrial	HISTO_ZU.Contig65.Fgenesh_histo.97.final_new	GTP-binding protein GUF1	2.52044015406662e-06	1.39903215531958e-11	2.51017361453078e-15	0.5467306514	5.09369477487181e-16	0.1913749537	0.2429640374	8.34253192550521e-07	9.96772257590986e-11	0.0315854982	0.000535055	0.1120672549	1.1900190025209e-05	2.2068689115306e-07	0.0028841567	1.068752039543e-11	0.0001278762	-0.1854158755	-0.2698889285	-0.3230635795	0.9906423549	1.0046979667	1.0466365999	1.1044462573	0.999892468	1.0954516085	0.2391564523	0.2822695195	0.193455724	-0.0632824305	-0.1096674559	-0.0653432744	-0.0423522323	-0.1747828213	-0.163689233	-0.6090695022	-0.7339861193	-0.7041787197	-1.4872520202	-0.8198373747	-0.4138754869	-1.2345941589	-1.0604417671
D8B26_000029		conserved hypothetical protein	CIMG_13481	hypothetical protein	HISTO_ZU.Contig65.Fgenesh_Neurospora.147.final_new	C-x8-C-x5-C-x3-H zinc finger protein	0.8714985269	8.0874265894524e-05	1.03454915961992e-07	0.0048495256	4.96203673472035e-11	8.68511082748507e-05	4.71133533974915e-06	3.75039936292644e-11	0.0051648684	3.65245104701956e-13	0.0444473655	3.29162301837468e-11	5.96723046246687e-14	0.0019284189	3.55525747322503e-06	3.55459384572861e-10	0.2194030786	1.1736844959	1.1755764801	1.2239736146	0.1619255484	0.2147632138	0.2427491559	-0.3117567923	-0.3012009735	-0.1191635372	-0.1650644114	-0.0516979333	-0.5895984287	-0.4934446701	-0.8332827243	-0.4390716949	-0.0764113466	-0.6994297219	-0.0302925828	-0.5603223091	-0.8850048273	-0.8371952557	-0.1392640096	0.0456704731	0.1197396255	-0.1173486965	-0.5133893929
D8B26_000030	SLY1	golgi transporter Sly1	CIMG_05632	golgi transporter Sly1	HISTO_ZU.Contig65-snap.195.final_new	SNARE docking complex subunit	1.51055114490714e-10	5.93467202197696e-09	5.75524923604997e-05	6.79502138977101e-06	0.3733103484	4.30005669952657e-08	0.2938390987	0.0002047037	0.0009826632	2.6791784459439e-05	0.5433734736	3.25634738492981e-08	2.60168154450094e-06	0.1230317099	0.0464035306	0.0146219604	0.0007980785	-0.1158973886	-0.0888218957	-0.1276613862	-0.4639883901	-0.6747707357	-0.5780947932	-0.1003456748	-0.0736788699	0.1087998025	0.4025628519	0.3461444628	0.1124477249	0.3630251648	0.3432100062	0.3455325149	0.7085987274	0.3727981491	0.6709441046	0.4648380073	0.4284008818	0.407701321	0.2083100308	0.2958932837	0.0874311946	-0.3582168394	-0.5327373252
D8B26_000031		conserved hypothetical protein	CIMG_05629	hypothetical protein			0.0037945437	9.13113460860237e-11	9.54048346293395e-09	2.64817420489018e-06	4.33520672916405e-14	8.68004509861013e-06	0.00023188	0.0001354946	0.0074724859	9.46742966750856e-14	1.71213026250232e-09	0.061672425	0.0275010612	0.7407108745	0.113251348	0.7793893313	0.2248279682	0.9736829572	1.0767887434	1.0292065578	-0.3458989715	-0.3400408227	-0.3344529404	-1.4091276473	-1.2726375644	-1.5823247844	0.4951424947	0.1262088109	0.2580875822	-1.5531166693	-1.0569918063	-1.2408567642	0.8820771783	0.2912293053	0.9308600881	0.3496391122	0.7116689583	0.840010725	2.3425652387	1.3198409061	1.0568925459	1.0493898144	0.8931889526
D8B26_000032		conserved hypothetical protein	CIMG_05627	hypothetical protein			0.3370383696	0.758256316	7.57298021917273e-10	0.0011224441	3.45647195454812e-08	2.74680638499971e-07	1.35044291885915e-07	0.2385859137	0.5835704983	6.14304495974777e-09	1.31770922242892e-09	0.0001408153	1.18957964731484e-05	7.23491692381066e-10	0.0254044421	0.3590896517	0.0065184506	1.232704136	1.4253254028	1.218482057	-3.2574041924	-3.1919601678	-2.8744079333	-1.1392877221	-1.1894452719	-1.1787945191	1.6621585749	1.1427816612	2.0527849609	-1.3671023694	-1.3565349153	-1.272139936	2.2864906302	2.7056698791	2.3229030143	-0.7348334978	-0.0091951947	-0.1720199139	3.7373081248	2.8487508419	1.0952186509	0.8710540382	1.4692287082
D8B26_000033		import receptor	CIMG_05626	protein import receptor	HISTO_ZU.Contig65.Fgenesh_histo.120.final_new	s import receptor	0.0008042215	7.44643024911024e-05	0.2257526202	0.1781259532	0.8543505503	0.0010162177	0.0728559484	0.0351279522	7.76829703276394e-07	4.64517877740283e-06	3.01836411811708e-08	0.1107085189	4.52021270937123e-05	0.0048699379	8.39923639338381e-09	2.15400388608573e-10	0.7785811552	0.2600909458	0.2061435116	0.2670465496	0.3441712381	0.3750061612	0.3741058915	0.2566981497	0.1636199795	0.2577545681	0.5198662025	0.5982258611	0.2326737628	-0.1899292311	-0.3963139387	-0.2462752741	0.2275728809	-0.1797377941	0.2191583039	-0.2030568209	-0.2084911177	-0.1955620863	-0.5627773716	-0.5480420679	-0.9254602558	-0.7450069468	-0.7222129884
D8B26_000034		conserved hypothetical protein	CIMG_05625	hypothetical protein	HISTO_ZU.Contig65-snap.184.final_new		3.91024983006259e-09	0.0001063289	0.0085754466	0.9061663858	0.0054867203	0.1219084067	0.3752522632	4.56430976480131e-07	0.0029442767	2.42296254302194e-07	0.9999765126	7.22444813774392e-08	0.1508159988	5.60398105848957e-06	0.0867173997	0.5610772071	0.0511720313	0.2386428825	0.2560378553	0.1747350715	0.5608713193	0.4679712975	0.5477973585	0.5692563351	0.5443129646	0.5060265478	-0.5373366492	-0.5661069169	-0.4023534592	-0.5467882731	-0.4588972078	-0.5023775715	-0.6642379586	-0.4776504667	-0.5738417946	0.054018852	0.1645447341	-0.0374230426	0.8187107562	0.2316518702	-0.3937044488	0.3272521791	0.3983916842
D8B26_000035		PRELI domain-containing protein	CIMG_05624	MSF1 domain-containing protein	HISTO_ZU.Contig65-snap.181.final_new	MSF1 domain-containing protein	0.0004309432	0.9369188894	7.72155715230034e-10	3.47625417673219e-07	2.0553412122951e-15	6.8959673904129e-08	2.55760041716893e-07	3.85735555821777e-11	6.10203176182946e-10	0.0255941865	1.13371913173484e-12	1.94174426220291e-12	0.0052260786	2.12045815067665e-09	5.51481622882177e-09	5.26903892805797e-11	0.9764560898	-0.7100862288	-0.7455475614	-0.7440173867	0.1339030784	0.1367204281	0.2407674397	0.9190821438	0.6376446462	0.9021112273	0.2661404518	0.1284792211	0.4763762755	-0.8329348271	-1.0420477047	-1.0302596342	0.3687698233	0.5019571079	0.4164482535	-0.5110076613	-0.4072440939	-0.38572588	0.8828361991	0.4026718291	0.1752677739	0.4008813281	0.5082573903
D8B26_000036	SNF1	carbon catabolite-derepressing protein kinase	CIMG_05623	CAMK/CAMKL/AMPK protein kinase	HISTO_ZU.Contig65.Fgenesh_histo.70.final_new	carbon catabolite derepressing protein kinase	0.3001231016	0.0460704255	0.8470918919	1.1803157769205e-11	1.85455282273149e-12	5.09424849085204e-13	8.32449023931747e-08	1.27375251803917e-07	4.21502171120112e-06	2.71713516986292e-16	1.2656237611264e-10	3.53100477725426e-12	3.01487876559889e-13	0.2026037818	2.0414739239387e-08	4.81777171552645e-14	0.0094029066	1.1341114874	1.0637636172	1.0139898806	1.0442426579	1.0972591607	1.0066486816	-0.160617768	-0.1329645791	-0.145732669	0.4632450131	0.4995227686	0.1398234518	-0.7147796035	-0.7298847083	-0.6854569639	-0.005344194	-0.4077046382	0.0853298763	-0.2688058873	-0.2931949489	-0.1945996901	0.265067857	0.2676428136	-0.3077511561	-0.47046057	-0.5061076296
D8B26_000037	NCE102	conserved hypothetical protein	CIMG_05622	hypothetical protein	HISTO_ZU.Contig65.fgenesh_plus.16.final_new	non-classical export protein, conidia-enriched transcript	0.1101077463	0.374924683	9.83564447115614e-09	2.58057135838551e-06	0.0508990842	3.49467488114141e-10	2.14656626415704e-09	0.2124175644	0.7118567369	3.1170098069571e-12	4.87509980464876e-11	0.0082140808	1.38318552775879e-11	3.76645431041291e-09	0.9725598787	8.74487226622899e-05	0.0006723747	2.7788822804	2.8604172351	2.8174268071	-0.0198481793	-0.0258219257	0.1256140463	2.1370081873	2.2304425425	2.0680653284	2.4223997176	1.9040048299	2.8646264831	-3.2742667105	-3.423601191	-3.4531955885	1.7665515484	1.8970756558	1.9991718576	-2.5862747925	-1.5327351712	-1.624751211	5.1598427243	3.1190470131	1.6632230839	0.9672047109	0.9317113593
D8B26_000038		conserved hypothetical protein	CIMG_05621	hypothetical protein	HISTO_ZU.Contig65.Fgenesh_Neurospora.85.final_new	hypothetical protein	1.0836650299275e-05	0.3808879116	7.62092847330287e-12	8.2894927468617e-07	1.0836407733468e-06	0.000445775	0.1303633003	5.22597647862341e-09	3.75679192754758e-10	6.22596340211318e-14	7.4246334786823e-08	2.10586994023824e-07	1.14107607726186e-12	7.77021946385358e-08	0.0019561862	7.95329883340591e-11	0.004052789	1.8319748092	2.0246633216	1.8548894145	-1.1536214783	-0.9845880529	-0.8321695278	0.8663669155	0.757353253	0.665025824	0.3839798308	-0.1145125709	0.3137896096	-2.8199493744	-1.8945225589	-2.1709484703	0.5332987333	0.7611432559	0.6106027261	-3.1221643639	-1.2550058542	-1.0418045528	-0.6671823269	0.5610053537	0.9776562722	-0.7792518465	0.2026665395
D8B26_000039		conserved hypothetical protein	CIMG_05620	hypothetical protein			7.9135207271789e-13	1.14763347789776e-16	6.29519518701343e-16	0.2762580402	7.331036819175e-17	1.26352705285495e-12	3.07047630600651e-11	1.54489932508129e-12	1.85046064303191e-11	9.3223435017825e-17	2.48441496223381e-06	3.86820758826961e-07	2.97429824715937e-17	1.0030343458681e-12	3.75632427713202e-07	1.82263142799962e-14	2.0913497320473e-05	1.5762710367	1.886082527	1.8241884328	-1.477129948	-1.0863811355	-1.8981044817	-1.6478316553	-1.9083091442	-1.6533005485	-0.3642201467	-0.2758347871	-0.6856631241	-1.6156567187	-1.6459735971	-1.5882822252	0.7161142468	0.2351470293	0.8218956356	-2.0924063028	-1.9163533498	-1.7988559766	-1.0766864374	0.13073023	0.4793268076	-1.2668012465	-0.7954320156
D8B26_000041		conserved hypothetical protein	CIMG_05619	hypothetical protein			0.6959584293	0.0011602617	0.4982557547	0.0037317936	0.0127812336	0.0119784398	0.0010634093	0.4061039116	8.86972200124859e-06	0.3422979454	0.0945316261	0.8330985065	0.0113335131	0.0080496517	0.0313547734	0.0059118186	0.8891291733	-0.7485403613	-0.3593579893	-3.3407331645	-1.6112180478	-1.700496618	-3.3520503755	0.683464769	0.8188535345	0.6043508387	-3.1594146114	-0.9131460582	-3.1260176465	-1.1160825212	-1.0720112092	0.1319364788	-3.4441653087	0.2089914542	-1.7670255387	-0.3402949987	1.6015224337	0.5122942113	2.2257183507	-0.3326903306	0.9070828258	1.2276840744	2.2836395653
D8B26_000042		hypothetical protein	CIMG_11581	hypothetical protein			0.8271045093	0.0207923267	0.0464605964	7.91126191533318e-07	1.31661128257033e-05	0.0023069123	0.3768463892	0.0093294748	0.0036230964	0.0135466271	4.72319240451791e-05	0.0011811243	5.34543824387335e-09	1.36967071062932e-09	0.7975400663	6.10502176247815e-05	0.006542053	0.0689310377	0.6386856554	0.0776422791	-3.478244823	-0.1080917746	-0.826759728	2.998963032	3.2437422851	2.9545547796	-3.441478886	-1.9321759269	-1.0861538261	1.7061898641	1.4532794383	2.011335627	-3.7262295832	-3.5325044389	-2.0490898132	3.9982271372	4.4618368338	4.5732196472	1.9436540761	2.5551703963	-1.6969095436	2.491588169	3.5865377915
D8B26_000043	PMU1	phosphoglycerate mutase	CIMG_05617	phosphoglycerate mutase	HISTO_ZU.Contig65.Fgenesh_histo.55.final_new	phosphoglycerate mutase	0.4675710135	2.3982829591997e-08	3.13870729547222e-11	1.57644325152028e-13	2.84499418823949e-06	0.4263039161	0.0013964185	4.18855069973194e-06	4.07976802945696e-10	4.32950731845341e-17	2.05743480795675e-13	9.08220280702222e-07	7.7631669396379e-17	2.91623052299309e-13	7.58841634025385e-07	4.88050369544712e-18	8.84009874404042e-09	-1.0361857214	-0.9018836235	-1.0078396017	-4.5373753769	-4.3217993656	-3.92272705	0.1387365465	-0.0788814741	-0.19592205	0.0521726552	-0.001953725	-0.1927315424	1.8346381762	1.6026189295	1.635882103	-0.0686919571	0.0923916355	0.049077026	1.5583754143	1.7248388528	1.6623977032	1.5519481832	0.0715420139	0.4326214666	2.150230682	2.172896928
D8B26_000044		membrane transporter	CIMG_05615	hypothetical protein			4.42891766710615e-07	9.26655806911318e-09	0.0058724673	0.0023648283	4.57598917926916e-07	3.8865009393161e-05	0.0019347158	2.41179014130458e-09	0.1023789718	5.24893735365975e-13	0.0010175618	5.67318501691127e-14	3.08230272460172e-11	0.0011598079	6.56025005730396e-08	3.1846500877962e-09	0.0381664777	1.2366031562	1.0861079033	0.9582216419	0.8204707702	0.7905838442	0.6515497117	0.3478113127	0.2936766342	0.4103392722	0.1855386197	0.0643257235	-0.0044632512	-0.4647725552	-0.2170797645	-0.470130744	-0.4934171037	-0.9572838	-0.5217311779	-0.3834398996	-0.0690007389	-0.1015977691	-0.8896226348	-0.2950793932	-0.5932384251	-0.2490342772	0.3688315672
D8B26_000046		conserved hypothetical protein	CIMG_05613	hypothetical protein			1.9000152851886e-06	9.99298048133701e-09	1.13122982107984e-09	2.08749483733606e-07	1.78772777577769e-14	0.0004363166	0.0118383232	4.27899697720562e-13	0.0085117278	2.99544344402725e-15	0.0148701231	3.12651871068714e-13	1.7895590057355e-15	5.26477428327432e-05	0.0002619677	5.0875183177487e-12	0.0005766928	1.9695382755	1.9128155814	2.2303895556	0.7121743966	0.489508411	0.6505845176	-0.8439429987	-1.1807846725	-0.971672192	-0.5636498967	-0.4478282935	-0.2139202998	-1.1525860219	-1.203934275	-0.9198337786	-0.3497379396	-0.0059873513	-0.5647421799	-0.9675433528	-1.6676418238	-1.8461373843	0.3527135822	1.2907307271	0.77515976	-0.1956649979	-0.6124488163
D8B26_000047		conserved hypothetical protein			HISTO_ZU.Contig65.Fgenesh_histo.53.final_new	hypothetical protein	3.05480984855181e-08	5.97323801884897e-10	1.21734570604186e-08	0.0179881651	3.29252770332452e-11	3.4121129352004e-05	1.23350043851539e-05	1.98465835800167e-09	0.0898858349	0.0043554176	4.29085829220041e-06	5.09084914714939e-06	0.082730679	0.0009611119	1.18623655916234e-10	6.47236074243788e-08	0.0008716882	0.2821486028	0.3014153753	0.2646389114	-0.7739112459	-0.7585514205	-0.9559693258	-1.1588036011	-1.2712414488	-1.2988512097	-1.0004156612	-1.2219561929	-0.6234504726	-0.3523417634	0.0312760788	-0.0292054008	-0.6569685813	-0.1963974173	-0.510852505	-0.0604922186	0.1119734007	0.0661187619	0.9916918069	1.7417629043	2.0960660289	1.1956793347	1.2811833723
D8B26_000048	PRP24	hypothetical protein	CIMG_05611	pre-mRNA splicing factor	HISTO_ZU.Contig65.Fgenesh_Neurospora.75.final_new	RNA-binding protein Prp24	1.59403300819735e-07	0.0003341231	5.8121397389079e-10	0.0468098672	4.8130134695767e-12	0.0035594873	0.0921571254	7.40076726014875e-13	0.0005758604	1.47844555597429e-12	0.2720396012	4.32971734991732e-14	6.87309431624481e-11	0.0001991702	0.0016081508	4.43942458729799e-07	0.5024823034	1.0618251661	1.0990270557	1.1636263335	0.0606000154	-0.1184491879	-0.0287147416	-0.2944981916	-0.5216795054	-0.1476618812	-0.3621839247	-0.3642982708	-0.8420598216	-0.3818709242	-0.4000039526	-0.2923354427	-0.6008463891	-0.9889371903	-0.6405137759	-0.2168236902	-0.1907280718	-0.0111028858	-0.448238423	0.504314815	0.5223703373	0.3354646886	-0.0594401568
D8B26_000049							0.7999818554	0.1324437016	0.007131583	0.4903571541	0.0319959327	0.0345925113	0.1139228017	0.001038423	0.7419828128	0.0001760023	0.5667448945	0.0016413588	0.0017391694	0.9934603279	0.0515677913	0.1303160876	0.485315847	2.0852231004	1.4978644452	3.4030708832	0.4210910933	0.9484838835	-1.3197412345	1.1903124211	1.2997527346	-0.4222337093	-3.4490335653	-0.0652614883	0.4912539953	-0.9202746479	-3.683558258	-0.9461783699	-2.1488217618	0.1603805999	0.2652836023	-1.3668795467	0.0052421416	-0.6948625823	1.9360993968	0.9626532163	-1.7044642229	1.9089187749	-1.17590439
D8B26_000050		mitochondrial large ribosomal subunit	CIMG_05609	mitochondrial large ribosomal subunit	HISTO_ZU.Contig65.Fgenesh_histo.50.final_new	mitochondrial large ribosomal subunit	2.01012209033489e-09	6.37146524258084e-13	1.15415433253603e-09	0.0027182736	7.34471347561462e-13	0.0001746186	0.0019582732	2.96614454446673e-09	3.21084327124833e-05	0.0006497746	8.41603881881048e-05	1.90541469889549e-05	0.0040443782	9.98190868867764e-09	0.3792061796	1.50755287824343e-07	0.0003556044	-0.2882618667	-0.3255323739	-0.2978350221	0.5733291947	0.5220079589	0.6471495791	0.9690448654	0.7415970767	1.0164806297	0.5194532217	0.5372667839	0.5337557338	0.153327014	-0.144188382	0.1985966801	0.1462558881	0.2125946741	0.2388914467	-0.7296195283	-0.5687435554	-0.5716592897	-0.203938273	-0.2511241262	-0.5848799485	-1.0074695251	-0.7334605486
D8B26_000051	ORP1	conserved hypothetical protein	CIMG_05608	hypothetical protein	HISTO_ZU.Contig65.Fgenesh_histo.42.final_new	ORP1, hypothetical pathogenicity factor	0.5886099738	0.0030711121	4.81973609444317e-06	0.9437188651	2.64889610084619e-06	1.47063296193287e-05	0.0107926374	4.08169668678635e-08	0.3534096163	3.49408090834131e-09	0.7179599878	3.30060292787638e-09	2.42610298215355e-06	0.000307089	0.0013871478	0.0033314295	6.13324363105475e-05	1.7240159703	1.717269666	2.452283368	0.5258982592	-0.3873888614	0.4375352516	0.2196164064	0.5801997306	-0.3251260682	-0.9221868196	-1.2055377333	-0.6244127824	-1.0772682878	-1.1729217395	-1.1194050367	-2.061396674	-1.8971153077	-1.8041601586	-0.2434751619	0.4242270866	0.1178225989	1.5026923213	-0.1530135613	-0.2184897587	3.3205898268	1.6550291378
D8B26_000052		predicted protein	CIMG_13477	hypothetical protein			0.2453198875	0.7348944609	0.4522996232	0.4242105427	0.9348637655	0.0318937737	0.4395716319	0.0557144108	0.628017545	0.0019289708	0.1795055766	0.0198329673	0.0230960902	0.9558084261	0.5754879181	0.3537868627	0.8819326537	0.9261526425	2.1384572525	1.1413147613	1.977745082	1.8884665118	1.9531197883	1.9720329655	1.6004617423	0.2864233729	-2.3778064037	-0.1315378505	1.3560302794	-2.6564024083	-2.6123310964	-1.012454732	0.7968745177	-0.8838694559	-2.5703798317	-1.8806148858	0.2879734084	-1.2085979215	3.0073265584	0.4489178772	-0.6332370613	-0.3126358128	-0.1046772284
D8B26_000053		conserved hypothetical protein	CIMG_05607	hypothetical protein	HISTO_ZU.Contig65.Fgenesh_histo.39.final_new	RNA helicase	0.5748862865	0.0901548309	0.0862311264	0.0360047337	0.6480848077	0.0001637779	4.09878992018299e-05	4.25454787188909e-11	5.7321522563453e-09	0.0243655245	1.49143441848392e-12	6.19206407628666e-10	0.5509194477	5.02362142752145e-09	1.09668545345213e-05	0.0002326358	0.0218680371	0.3052734572	0.4704341643	0.2844095715	0.1677895359	0.1969653621	0.2263162124	0.3990613407	0.2765509295	0.5007235813	-0.5271663352	-0.5984705678	-0.6237681873	0.5940649554	0.6173238026	0.4381184141	-0.3557605458	-0.644603519	-0.3504004278	0.3069238544	0.2509989829	0.3434601625	-0.2262285005	-0.7037171864	-0.2973259559	-0.1263063003	0.1211993313
D8B26_000054		conserved hypothetical protein	CIMG_05606	hypothetical protein	HISTO_ZU.Contig65.eannot.1935.final_new	conserved serine proline-rich protein	0.4708708202	0.0233285685	5.63595769013857e-12	9.59007016643726e-09	0.0007060936	0.0103769392	0.6527382834	0.0143706052	0.5138014827	0.6501844149	0.005494214	0.1895280148	0.4430191627	0.6157190866	0.1926344113	0.2979491501	0.0617463941	0.2437155298	0.3458780779	0.333007326	-1.8880895303	-2.0261742783	-1.9176788286	-0.1075965597	-0.3997524983	-0.335435668	-0.015542353	0.1610089091	-0.4366490128	0.3901170597	0.2844494225	0.4480560459	0.6635472864	0.0463591574	0.7998445138	0.4613410987	0.3448660588	0.4772177775	0.0501810398	0.9754006876	0.4891642193	0.2783685037	0.0077675251
D8B26_000055	UTP15	WD repeat containing protein 57	CIMG_05605	U3 small nucleolar RNA-associated protein 15	HISTO_ZU.Contig65-snap.166.final_new	U3 small nucleolar RNA-associated protein 15	0.4511227037	0.5555337572	1.49672422794008e-14	7.19241412887942e-09	4.97874241912563e-07	0.5423505665	0.6936705097	0.308055355	2.14165503214381e-10	4.28429875535571e-11	1.61060368760214e-11	4.41301124179464e-09	4.92869489132977e-14	3.47171466306957e-06	3.67652976022426e-06	2.40499868264572e-15	8.77167724202077e-06	0.4682469511	0.2787074228	0.260878673	1.8740640377	1.8755857758	1.8824315634	1.1501179738	0.8584473717	1.023712303	0.4127991006	0.424203564	0.509975466	-0.7525314757	-0.8527244164	-0.7339802391	-0.4474221191	-0.5007528328	-0.7349596215	-1.0621936792	-1.2652016713	-1.335087938	-0.8359511704	-0.9733236117	-0.4506984983	-1.8942155833	-1.0177432873
D8B26_000056		phytanoyl-CoA dioxygenase	CIMG_05604	phytanoyl-CoA dioxygenase	HISTO_ZU.Contig65.Fgenesh_Neurospora.52.final_new	phytanoyl-CoA dioxygenase	8.26494245069455e-08	2.31975306414327e-10	3.77926616460051e-05	0.0052540162	0.0803982862	2.22563803873218e-11	1.97127967031453e-06	1.06687188499521e-10	1.2939936788914e-07	3.7767251454939e-09	0.0566375476	1.96600400477134e-11	1.29014800120889e-10	0.3518858764	4.98725507221956e-10	2.6699914450696e-11	0.2668672986	-1.5251769605	-1.0326702643	-1.2445752775	-0.285829229	-0.2298518225	-0.4897933443	-0.8361398353	-0.8371502006	-1.0720807782	0.3108188669	0.378373396	0.8596526353	0.0322228622	0.4117341988	0.2041578279	0.4001110335	0.9952395513	0.5036705711	0.315655837	0.614397188	0.4613956432	0.9311573691	0.7730324205	1.1240722584	0.6807852701	1.0617738119
D8B26_000057		sulfate transporter	CIMG_05603	sulfate transporter	HISTO_ZU.Contig65-snap.164.final_new	sulfate transporter	2.80049698780095e-08	3.08566675191871e-13	1.75735509604217e-16	0.632809709	1.70229913719322e-16	2.20282537879576e-07	0.0200966713	0.0002975107	0.0208384023	8.93734186313985e-12	2.87235712665909e-07	3.49375718494294e-05	4.152658659589e-08	0.0184963683	3.66153743929549e-05	4.00883658393307e-05	0.1761578336	-0.6470066157	-0.7379482575	-0.7500420179	1.2731135156	1.3313843158	1.1025337293	1.2264216392	1.0810266973	1.2498730266	-0.2176987018	-0.3768708518	-0.0629692662	0.5126033568	0.5663194626	0.4150084423	-0.08053131	-0.1146598997	-0.2419708708	0.1751967264	0.1663072492	0.0411665449	0.0152508412	-0.027142693	0.2968850699	-0.2439723721	0.4343165471
D8B26_000058		conserved hypothetical protein					5.25403007970661e-08	6.93585044185741e-12	0.000194997	3.48885060110874e-11	9.83992983626103e-15	2.79110850516795e-10	3.17539689739565e-10	5.82060529298086e-09	3.01728863363213e-16	5.64178358462649e-19	1.45059549585799e-14	2.33013113884063e-09	2.66373745564768e-17	3.92109014752485e-12	1.03060788527866e-06	9.47921128989648e-13	0.0278216101	-0.7907759716	-0.8503847051	-1.0649517499	-0.2522131563	-0.2255169423	-0.3283789792	1.0523104975	1.1072788066	1.0344637106	0.0904338993	0.1700881845	0.483296286	1.9092204219	1.9942847129	1.9565814597	0.1786824476	0.4484945979	0.2159455695	1.5078288398	1.5493846077	1.6424863585	0.5387108444	0.3649660134	0.3478308667	0.7848870996	0.3929187441
D8B26_000059		integral membrane protein	CIMG_05601	integral membrane protein	HISTO_ZU.Contig65.eannot.1928.final_new	integral membrane protein, putative	0.5721554074	1.20490707722387e-05	0.0904642	0.8423619409	0.1280161549	1.00073737253747e-10	0.0005880812	1.13234575752916e-06	0.8836077605	1.46100959413579e-05	0.2387467568	1.73431648038318e-09	0.1763957314	4.64398972011798e-08	2.76199428235987e-07	0.0427240505	0.0001046128	-1.2874371978	-0.669054015	-0.9269755258	-1.3979428775	-1.4872214477	-1.527581163	-1.3745380614	-1.4441400942	-1.4021216911	0.5036339319	0.0381531766	0.6285495528	0.0718229942	0.3261120135	0.0764536403	0.8314407438	1.3437626718	0.4161575664	-0.890702761	-0.5264082906	-0.6203027801	1.3432345381	0.8471101351	1.033060592	-0.251692449	-0.4986800853
D8B26_000060	CAP59	polysaccharide export protein	CIMG_05600	polysaccharide export protein	HISTO_ZU.Contig65.Fgenesh_histo.69.final_new	polysaccharide export protein (CAP59)	0.4409845067	0.0001638861	0.1877784355	1.63451927359646e-06	2.81821472352697e-08	8.94976839184755e-15	1.48554026016183e-06	8.53573337438565e-11	0.0007970583	3.39407397522255e-10	0.2885053359	2.49148822940239e-14	9.06718914569199e-16	0.00471059	9.4127136368502e-12	5.76602318943471e-14	0.8761558055	-2.2524425055	-2.3030807336	-2.26494775	-1.957336852	-1.6454101962	-2.1579449938	-0.6972639517	-0.4595622668	-0.683491133	-0.1434222817	-0.1439570848	-0.0972297115	-0.5566328882	-0.1251235279	-0.2577253667	0.4668877736	0.913533246	0.5311522971	0.8123242805	1.0328940445	1.1211029417	0.9547010017	0.7915936016	0.6171239132	0.416782464	1.2791371908
D8B26_000061		conserved hypothetical protein	CIMG_05599	hypothetical protein			0.4984472422	0.0001368942	0.0089656466	0.0175626693	0.8254165413	0.3620294839	0.0219529217	0.4037620008	8.18283765901572e-05	0.4684064431	0.1306390877	0.2979407764	0.4920421375	0.0982005625	0.0712881697	0.7586139624	0.0649476853	0.5818783382	0.5538651027	0.5735693851	-0.7507823701	-1.5223206424	-0.7483901132	0.8438733397	0.2078157673	0.2917218074	1.4857981403	-0.4888094954	1.886813108	-0.1586223891	0.4586342558	0.375700796	0.852710345	1.1897213656	1.0238046714	-0.8990846173	0.6174269804	0.5232563241	3.3174795744	2.026551204	1.0305529093	-0.0024827968	0.9424413818
D8B26_000062		class I chitin synthase	CIMG_05598	chitin synthase C			2.05035464805374e-13	9.41893052406974e-12	0.813073643	3.61669585201871e-09	2.49941920182822e-09	9.13521847683423e-06	0.9407935308	1.67789608628029e-09	0.5108158606	8.03806109362322e-06	0.0026838916	8.12326464265133e-11	2.80151130662364e-08	0.0214019523	3.57431599243136e-05	2.07018387651983e-08	0.4182568083	0.8245079046	0.6917894938	0.7377505877	0.7720172604	0.8265810189	0.7645352212	-0.4080728319	-0.4361197314	-0.4403592276	-0.3380196969	-0.2024101957	-0.8248324403	0.0579217097	-0.0354357401	0.0342365437	-0.4225380394	-1.0423263324	-0.4592002621	-0.4774186171	-0.2875691103	-0.1089473045	-0.7113585744	0.1778711499	-0.3212962301	-0.2322955165	-0.5743019894
D8B26_000063		FAD-dependent oxygenase	CIMG_05597	FAD-dependent oxygenase			0.2973902626	6.47966715049835e-05	0.018126036	0.1858705399	0.2585107385	4.69581343336996e-08	4.32947684797509e-05	3.29009802373932e-11	0.005429046	0.9553649258	3.14990224247314e-11	1.68473854953408e-12	0.0394064833	3.19898233207814e-12	3.27120678554487e-10	6.27329489347818e-07	0.0001179752	-1.5160733219	-1.3654779118	-1.7599263994	-3.256370319	-2.823951282	-3.1279371235	-2.0207691523	-2.7486058207	-1.7217329918	2.2146109511	2.935838416	2.0748168863	-1.3330446293	-2.1639733258	-1.2105107979	2.865857551	3.4398863629	2.5246350259	-2.8414655357	-2.5893186299	-2.8589416556	1.438054435	2.5432330201	3.0184043076	1.1304555738	2.2548480969
D8B26_000064		conserved hypothetical protein	CIMG_11576	hypothetical protein	HISTO_LG.Contig392.Fgenesh_histo.146.final_new	hypothetical protein	0.0033222679	0.0133026266	0.1958377086	8.48063663268778e-05	1.27491918169685e-06	1.81226391507014e-05	3.72164850722996e-06	3.61619487485259e-14	1.03367813065034e-07	6.19506069930021e-11	2.50103221298215e-05	3.00289418776498e-10	0.0072843489	1.84572948612578e-07	5.9475974523308e-10	3.42634463042705e-07	0.0004697471	-1.349759668	-1.2468095245	-1.2706266783	-1.087685233	-0.8556672229	-1.032481503	-0.1009585695	-0.259762415	0.1132884175	1.2390894651	1.659880262	1.101350606	0.655411037	0.4359693579	0.7229837084	0.5121515204	0.8413855869	0.1813764547	-0.9099978691	-0.6596415186	-0.5867616793	0.627446328	1.4827864501	0.9101677422	0.1950092276	0.5205858445
D8B26_000065		phosphotyrosine protein phosphatase	CIMG_11575	phosphotyrosine protein phosphatase	HISTO_ZU.Contig65.fgenesh_plus.104.final_new	phosphotyrosine protein phosphatase	0.218974745	7.17369751436676e-05	1.70458969580424e-06	0.2725253006	6.78200476090278e-08	0.5104427498	5.29149862603667e-06	6.29415373892564e-06	0.0231273136	2.07842557247957e-09	0.0049873745	0.0239792963	0.0213778981	0.9762827173	0.2760654567	0.2082414175	0.7866491531	-0.4727524088	-0.5792885065	-0.9806391038	0.6369210802	0.5669154402	0.4331448678	0.8118899012	0.6968210449	0.7247652163	0.2405197138	0.3735547438	0.739967344	1.0516961828	0.9824133415	0.8862654598	-0.3656913542	0.2153319742	-0.3162285713	-0.2566860621	-0.1116734157	-0.1492725108	-1.6430062791	-1.0314899589	0.5391602491	-0.1618099942	0.3409143541
D8B26_000066		ubiquinone biosynthesis protein Coq7	CIMG_05595	ubiquinone biosynthesis protein Coq7	HISTO_ZU.Contig65-snap.146.final_new		0.0033508003	4.23198649500461e-06	0.0748061731	7.1896249686565e-11	5.40119681736137e-10	0.3520843505	0.0604710286	1.70627666113596e-07	0.5072039306	4.07543197660218e-09	0.1995285102	4.20183509019188e-06	8.49664831474551e-08	0.1451168373	0.0215137902	5.3515463155306e-12	2.70821479811689e-05	-0.9208047099	-0.9522923715	-0.6934292268	-1.1560525348	-1.2971982773	-1.1417400808	0.5757411769	0.5484507085	0.5452739584	0.1966080203	-0.029918187	0.5021571985	0.3267571593	0.5032910598	0.4063347248	-0.1962747712	0.4321539362	-0.1222575395	0.0151694226	0.2953253163	0.3797020288	0.7641177249	0.1178362876	-0.6634521715	0.9560373592	1.063047039
D8B26_000068		conserved hypothetical protein	CIMG_05593	mediator for replication checkpoint protein 1	HISTO_ZU.Contig65.eannot.2053.final_new	MRC1-like domain-containing protein	8.77963328304776e-06	5.9049669049927e-10	0.1098501239	0.9135527282	0.0789633294	1.58033516131702e-10	0.007443892	1.07961417620558e-12	8.92669664060207e-05	3.8044432031662e-14	0.0091180286	1.4646378742524e-13	3.90747794966502e-13	0.3845023591	6.24173247324072e-11	9.84880019469825e-09	0.0004549723	-2.4751989462	-3.1321129888	-2.4748876997	-3.3622779762	-3.2508591962	-3.6069570701	-2.763226361	-3.5700585873	-4.1771743704	0.956020139	1.2800930583	0.6627756743	1.3049342227	1.5851540253	1.4121264725	1.4091205324	1.0458273283	1.2714725085	1.366509822	0.9638589546	1.0420498529	-0.3060285493	1.9309780782	1.0359626965	0.2080667951	-0.199608817
D8B26_000069		conserved hypothetical protein	CIMG_05592	hypothetical protein			0.5771342536	0.0094938854	3.54515666502966e-06	0.164469526	0.0001693441	0.1899280132	5.0437316649883e-06	0.000367759	7.58073668128371e-08	0.0020527989	0.4336361031	0.4107588175	0.7343801247	0.2549051653	0.9153619347	0.0545853649	0.233907629	-0.049442484	-0.0742269655	-0.1895247796	0.7212877374	0.7346025925	0.4549664594	0.4510905412	0.5120802457	0.3961564233	0.4343120092	0.4636220272	0.3804351529	0.5865454759	0.3103704826	0.1402229642	-0.244458406	-0.4099007569	-0.0231116776	0.0392826203	0.0119414258	-0.1962928816	-0.2710455626	-0.4273558003	0.0754517619	0.1955884281	0.3487545396
D8B26_000070		conserved hypothetical protein	CIMG_05591	hypothetical protein	HISTO_ZU.Contig65.eannot.2068.final_new	haloacid dehalogenase-like hydrolase	0.6844123031	3.89154472628909e-06	1.10214991698894e-08	0.3993563514	7.99179046046111e-08	0.9354514425	1.7483476750113e-06	1.45145951152669e-06	0.0019699755	0.0039376809	1.07274383245923e-09	0.3880044612	7.57385419551593e-07	1.20926374177195e-05	0.8435544376	0.0055968357	0.1060668462	-0.0252380543	0.0387697518	0.0476565462	0.984717887	0.8411681237	0.8543348182	0.8183490167	0.7996406512	0.7736316761	0.6049149639	0.5583772529	0.9141595277	-0.3490588367	-0.3813596885	-0.3297651616	-0.1820296716	0.1442980497	-0.2130178224	-0.8087732764	-0.7841559297	-0.7757234678	0.7433456313	-0.1110478776	-0.1167046786	-0.4755306148	-0.7529988576
D8B26_000071	SGD1	conserved hypothetical protein	CIMG_05590	nuclear protein	HISTO_ZU.Contig65.Fgenesh_Aspergillus.96.final_new	nuclear protein	0.0016265943	0.0006750462	6.00623713480836e-12	1.53783134331977e-05	7.77364787381841e-07	7.90652641908607e-05	0.7699981769	7.79624446543687e-10	0.0044156227	0.0111757749	5.72134584871472e-12	0.055658076	2.74599035536139e-05	2.03628705834525e-07	0.2445377277	6.45700366136443e-06	9.5188884728016e-05	-0.1182963551	-0.4066806544	-0.1952634252	0.9100902107	0.963939526	0.8906156802	0.534371426	0.3447980365	0.3403866732	0.6026368131	0.736921359	0.7120171224	-0.4865124354	-0.4782714842	-0.5854406238	0.067307865	-0.1746896071	0.0306771362	-0.7697169083	-0.8096606204	-0.7831639833	-0.9915293159	-0.1861897266	0.2662861601	-1.0396442114	-0.8246737297
D8B26_000072	SRP14	conserved hypothetical protein	CIMG_05589	signal recognition particle subunit SRP14	HISTO_ZU.Contig65.Fgenesh_histo.275.final_new	signal recognition particle 14kD protein	0.0346479979	0.6117097401	0.0889765136	1.54820106461482e-06	8.09002880805196e-09	0.123381002	0.4582476101	1.62415551601821e-05	3.21342018419039e-05	1.34297023148309e-08	0.0229234247	0.0163551166	9.55976375541582e-11	3.86259032310793e-08	0.4698808794	2.46181318160685e-05	0.0313324375	-0.7816285481	-0.8466684589	-0.3593971655	-0.5993967749	-0.4212757468	-0.0804772808	0.5007858642	0.5445587794	0.6066979765	0.1638040888	0.0881445472	0.2161012591	0.4370283003	0.401052856	0.5881762743	-0.377022156	0.0145452703	-0.3626370474	0.7531138087	0.7752469783	0.84462333	-0.1108606827	0.0915429722	-0.8552601134	0.2696166642	0.2071233712
D8B26_000074		MFS monosaccharide transporter	CIMG_13476	sugar porter (SP) family MFS transporter			8.07515258675824e-08	1.88304100878494e-08	1.94338765397604e-06	0.0372558842	4.8298582108325e-09	1.29415023747025e-11	8.96152397308742e-08	2.08357309754283e-12	8.25836614426705e-05	3.90934028591855e-10	0.0004475396	4.46508716091994e-12	8.04161525037201e-06	3.73799953521436e-07	6.34847903213978e-08	7.3494734036789e-05	9.39097172561209e-05	1.2142242675	1.3614778667	1.2072751646	0.4002124307	0.3559046196	0.3682865369	-0.1547454363	0.0609376527	0.072095092	-1.0737932349	-1.2622207067	-0.5032216682	-0.4020471258	0.1080748513	-0.105512516	-0.6522751352	-0.7362854461	-0.8059492601	0.2810051837	0.4588154743	0.6767574324	0.4259822932	-1.8429197709	-1.0991041092	0.5300462045	0.0266965542
D8B26_000075		methylated-DNA-protein-cysteine methyltransferase	CIMG_05586	methylated-DNA-[protein]-cysteine S-methyltransferase	HISTO_ZU.Contig65.eannot.2109.final_new	6-O-methylguanine DNA methyltransferase	1.50967825720238e-05	0.6430233993	0.5748709445	0.0277593375	0.0778596608	0.0006287487	9.20996792423213e-07	0.0026533116	0.0042208145	0.7246663761	0.0059424306	4.21893628232825e-09	0.0164177266	7.48830618755072e-07	9.03144554919887e-11	5.09842042210398e-05	1.58868927073214e-06	-1.133025484	-1.4192209079	-0.8391513891	-1.0390443045	-0.7092385424	-0.9841470354	-1.7333128119	-1.9147811518	-1.8932164894	0.0058039788	-0.2590505912	0.0552310536	-1.2488131629	-1.083179871	-0.7551081222	0.9272354758	1.6621838293	1.2028588861	-0.2943197534	-0.4837610456	-0.1058632576	0.7144760857	2.1168968072	3.1214259272	0.3789728636	0.1526693814
D8B26_000076							0.074261255	0.1609440582	0.2203903267	0.0217065531	0.2123482069	0.486674345	0.825840505	0.2947422862	0.2116676116	0.0263264634	0.2663553288	0.0389278528	0.1580384389	0.4716184792	0.4751623122	0.6146752823	0.7886225852	1.4964239718	1.1486407496	-0.6103420043	0.6337462853	-0.5550679585	-1.1070860424	1.9732833379	1.2982831213	1.3753839834	-0.0664533718	0.3884018032	-0.8810533134	-0.7076194558	-1.148974971	-1.8710267016	-1.9361665697	-1.0054758313	-0.6215968792	0.7202447633	-1.2226752577	-0.4822073903	2.1487545889	-0.4096540924	-1.4918090309	-0.0337042586	1.3586788969
D8B26_000077		carbonic anhydrase	CIMG_05585	hypothetical protein			0.0162113273	0.0145792247	0.000509042	0.6600041843	0.0001066879	0.0414483354	0.5538683992	0.922474582	2.97543711707658e-18	2.76211075402281e-19	5.21163347603315e-18	0.0242319815	1.75251059709978e-17	1.83539695622962e-17	0.4275938151	1.4944511890691e-18	1.15209368488162e-10	-0.8318363087	-0.7311474253	-0.5747237149	-0.1887087146	-0.028548511	0.0296028282	-0.1132005815	-0.0012291679	0.1760125332	-0.6514276457	-0.8994422706	-0.6465645165	2.6856588822	2.8166590916	2.7925305163	-1.1862043222	-1.1428498675	-1.1409828114	2.0446311517	2.253729334	2.4358898659	-3.355524451	-0.7846501153	-0.6562380678	2.5823724125	2.5668122169
D8B26_000078		predicted protein	CIMG_11572	hypothetical protein			0.0064824072	0.8560204224	0.0042297252	0.0522339886	0.3066326019	0.2910215875	0.8367045716	0.0223780705	0.8537808053	0.2256821305	0.0015491897	0.0050903057	0.005556731	6.00763797059633e-06	0.0127345386	0.0001680052	5.57523944212254e-05	0.0016436799	0.7611945019	0.2855185488	-0.9087307486	-1.9155471586	-1.4516236987	0.5181672636	-0.8206948346	-0.3476652961	-1.2589879346	-1.3346474763	-0.2821744981	0.8280655331	0.7833275781	0.9041748864	-1.1567155087	-1.5910215871	-1.2451104852	0.8953158697	1.6981316525	1.7016339258	0.4257053093	-2.1327033719	-3.2148583104	1.77249953	2.0685890247
D8B26_000079		ankyrin repeat and SAM domain-containing protein 6	CIMG_05582	hypothetical protein			7.97982032687529e-05	1.25603350091832e-07	0.7632642568	0.1933218313	0.0889961817	2.79648495867989e-07	0.9748137303	0.0359724679	0.0004395442	0.0009982092	0.2460129473	0.0005050816	7.66257165971377e-06	0.1699776093	0.2937608655	0.0195732775	0.0168490824	0.4305433042	0.2992997772	0.336859791	0.2151910041	0.311798103	0.4071201692	-0.0233607428	0.0931923868	0.2824260589	0.1246847251	0.1901529206	-0.1979860908	0.0009401762	-0.1174632088	-0.2692772108	0.0549761614	-0.6486005299	-0.0603055315	-0.3498900763	-0.5662669077	-0.3413559807	0.029324453	0.4168759321	0.8287749981	0.143892197	-0.4019578503
D8B26_000081		D-tyrosyl-tRNA(Tyr) deacylase	CIMG_05580	D-tyrosyl-tRNA(Tyr) deacylase	HISTO_ZU.Contig65.eannot.2108.final_new	D-tyrosyl-tRNA(Tyr) deacylase	3.11966235079222e-07	6.52933077026219e-12	2.95711170187157e-07	5.01774772588452e-06	2.3569259273801e-12	0.441779627	0.022708924	2.1669817279437e-11	0.0444477313	1.37687364703795e-12	0.1836535929	6.65270516876163e-11	2.05533371198157e-07	0.000589131	1.13559254186191e-05	1.66474150896897e-08	0.9201579283	-1.4556726564	-1.8160834869	-1.6777194179	-0.0633269173	-0.3819284028	-0.2100075729	0.7868271035	0.7366168063	0.596481124	0.3919293209	0.3570714157	0.813971402	0.6247993395	0.7442817876	0.8085490896	0.1876596302	0.7928845873	0.2446206267	-0.1540523921	-0.1706524194	-0.3443165604	-0.4289465246	-0.5356592359	0.4242275964	0.162500717	0.4105058366
D8B26_000082	CYP7	peptidyl-prolyl cis-trans isomerase	CIMG_05579	peptidyl-prolyl cis-trans isomerase	HISTO_ZU.Contig65.eannot.2107.final_new	peptidyl-prolyl cis-trans isomerase D	7.64405175350502e-11	1.63579292057323e-16	2.95450964454242e-08	5.74201522526065e-18	7.29644299544029e-22	0.1130454482	0.0159874821	3.91913919585031e-15	0.000541029	3.00287359861075e-20	2.11860949091274e-10	4.41555326422274e-11	2.93782460859959e-16	1.12071224814413e-07	5.5893700829599e-07	4.96420281581644e-13	0.0058719661	-1.5807614179	-1.6267280555	-1.6853411097	-0.7057331661	-0.744109582	-0.6515768946	1.7996185469	1.7848902057	1.9795669531	0.2079405004	0.2761822537	0.1907022322	1.5173814676	1.1725384497	1.2841388828	-0.3554715665	-0.5434662161	-0.2595655981	0.7570222446	0.2560024486	0.2816380759	-0.3888304876	-0.4951946377	-0.6179069228	0.1038784173	-0.0007197374
D8B26_000083		formamidase	CIMG_05578	formamidase	HISTO_ZU.Contig65.Fgenesh_histo.105.final_new	formamidase	7.12562474483394e-19	1.80528407952541e-19	3.08944559837669e-14	0.5623862397	7.65177504538242e-15	3.91821105951218e-16	1.96955237402259e-10	1.9463827687334e-15	0.7886816475	3.55656810300623e-13	2.05440683793164e-08	1.06842554267135e-14	0.4428166186	1.41206846737419e-14	2.82290318837152e-05	9.98467332179109e-07	5.78262359501045e-08	1.1931347491	1.5998107846	1.5169488564	-1.3563724266	-1.1639427502	-1.842946486	-1.5560264257	-1.6740577145	-1.6537111037	-3.1683813389	-2.6176584525	-3.0270690348	-0.8550284125	-0.5915547218	-0.5272125395	-1.7091800117	-0.9487279381	-1.8428841499	1.4277621199	1.552058465	1.6343749778	-1.0103172854	-0.6531181539	0.4708880582	2.3154115231	2.2239911813
D8B26_000084							0.9271884376	0.0020727607	0.7512243727	0.8162714191	0.5531149509	0.7342073778	0.8700620151	0.9493621644	2.64973576251471e-05	0.0663292727	0.0934045145	0.7130880892	0.0017464429	0.0050287427	0.457007684	0.2104191535	0.8777893637	-0.2623271866	-0.937275152	1.4065528997	-0.5192838122	0.7699492409	0.5472387821	-0.0395691015	0.5457909534	0.8250183884	-0.4825178751	-0.5581774168	1.1985773459	-1.8606495533	-0.5364703221	-0.9536674712	0.0807283342	0.3775469715	-0.8815421806	-3.8922169529	-2.0131352758	-1.9978075672	0.9957244914	1.2446707322	0.1625157937	1.0262593673	1.053645706
D8B26_000085		hypothetical protein	CIMG_05576	hypothetical protein			2.22867170076665e-14	5.43026078542758e-15	0.0223560936	0.08926084	0.5679487177	3.38105335530127e-13	0.171127643	0.0615735187	0.0162117791	0.0281449269	0.8393277539	6.48787305196744e-08	0.0035398195	0.0002089777	0.004129222	0.1347410229	0.0567199495	0.2666975436	0.2060021819	0.2202559949	0.4550807052	0.735518706	0.5958176952	0.3569157551	0.2246234601	0.3851034415	-0.1791042315	-0.1555947778	0.0936076943	-0.0878160978	-0.1105212643	-0.1532016152	-0.862487633	-1.4852081469	-0.9017850654	0.2809502283	-0.6028718997	-0.2335107936	-0.5073004993	-0.9065105857	-0.6538752784	-0.2439042555	-0.5836803764
D8B26_000086		carboxymethylenebutenolidase	CIMG_05574	carboxymethylenebutenolidase			3.70334576771658e-09	8.67845954898652e-05	0.4177500451	4.28376808339884e-11	1.76336648553954e-12	0.0068895483	2.66453414279718e-09	1.78896525754996e-18	0.0047001824	2.51349429895296e-12	3.70639838210554e-11	4.40349340577584e-18	1.62015952407882e-10	6.76513385467381e-12	2.25223343033813e-12	3.02462381000137e-11	0.0004921462	-1.0470358291	-0.9192732069	-1.1049595213	-0.8514015454	-0.9588962041	-0.985711394	0.1607759658	0.169901208	0.0485609247	0.9354839816	0.9281366744	1.0504758779	-0.0672202424	0.267327077	0.0756782437	0.8095543439	1.0403957217	0.8416926649	-0.0474873837	-0.0938047527	-0.0768487199	0.2896134444	0.548578441	0.7198579927	-0.010256573	0.3238833909
D8B26_000087		conserved hypothetical protein	CIMG_05573	hypothetical protein			0.2418469193	0.962297713	0.0011623796	0.3311569031	5.19786497863872e-05	0.4241109211	0.7540044228	0.379876707	0.5132376688	0.0781586895	0.0130199486	0.0117888601	0.3715776682	0.0013035059	0.1078003528	0.0736154028	0.6487153443	0.1918154808	-0.0003076243	0.2525313303	-0.8545842046	-0.4826678294	-0.739891569	-1.0989537968	-0.9663616303	-0.8370308093	0.1659166781	0.6653718512	0.1729020122	-0.1934105986	-0.2645282245	-0.2155450303	0.7057098735	0.9395124571	0.3760604778	-0.173159418	-0.0093579504	0.0126517262	-1.6486227046	0.3165305702	1.505229542	0.3557455093	0.7312266049
D8B26_000088		monoamine oxidase N	CIMG_05572	monoamine oxidase N	HISTO_DA.Contig93-snap.174.final_new	hypothetical protein	0.0550440301	0.4869371675	1.00842837071666e-06	3.00298455168614e-05	0.2826811115	8.80751747469475e-07	0.0113208308	2.41595851436766e-06	7.14828608471091e-06	2.81438900243735e-12	6.02603411787984e-06	1.22895860051431e-08	4.23307298417914e-12	0.0010595199	0.0003256322	0.0001829506	0.4066168949	0.5705739979	0.3858063299	0.4641578085	0.9996782027	1.0788717537	1.0727017461	0.5608866493	0.5137225742	0.6630367625	-0.0298701143	-0.2013598263	-0.0088135399	-0.5315103113	-0.5999313481	-0.7662100743	-0.3258349763	-0.2468836046	-0.2460948104	-0.6739851641	-0.6042446964	-0.6621638279	0.4633744155	-0.1243498325	-0.1751178542	-0.1411742254	0.125172991
D8B26_000089		polyketide synthase	CIMG_05571	polyketide synthase			0.3102174306	4.79433160498667e-12	0.0015809605	0.1783564799	0.0461618401	0.0191152916	7.78636670124136e-07	5.3266803567065e-06	5.97464866323811e-16	0.0018636785	0.0175106768	6.17834074155328e-08	0.0587729996	7.50397907655712e-06	0.5711282436	0.1431381642	0.7232636703	0.2810758664	0.1983726452	0.2155225729	-0.5628286854	-0.7746738978	-0.3416941451	0.04585815	-0.6884503828	-0.0266379016	-1.195024235	-1.0408966951	-1.2252859073	-0.1290369391	-0.6597467515	-0.6016567467	-1.3040952561	-1.8658320496	-1.9066258935	-0.1947219704	-0.2715667592	-0.0467247425	0.97805825	0.0046120695	-0.1600050292	-0.0990475973	-0.4862472808
D8B26_000090		conserved hypothetical protein	CIMG_05570	FAD binding domain-containing protein	HISTO_GY.Contig460.Fgenesh_Aspergillus.93.final_new	hypothetical protein	0.0097004998	0.0076237204	0.7782178714	0.3728428405	0.208829059	0.0043067076	0.2368837759	0.243112601	0.3741443141	0.3906015169	0.7374255924	0.0034801989	0.1846595182	0.0001978063	0.1694902773	0.9854964605	0.2161524958	-0.1675190619	0.4685780506	0.0476430569	0.3032269854	0.2491378436	-0.7006397482	-0.9130521171	-1.1548554653	0.2664087102	-0.7144548616	1.4713778378	1.2134489745	0.9976713202	0.5857971893	0.0769894979	1.4501018425	1.4404988271	1.4586211827	-1.4152027213	-0.3505653911	-0.4848737614	-0.6147241184	1.4707233902	1.359422106	0.2511800558	0.1801626904
D8B26_000091							0.053005089	0.0093426902	3.47108018458802e-05	0.0322863066	0.0123471368	0.0575303213	0.0672646475	0.0255146753	4.40558987790273e-09	0.0004297456	1.63174041360296e-06	0.0344660469	0.4873717948	0.1535908726	0.0099847792	0.0017998018	4.49646357252206e-05	-0.3468415908	-0.2246300392	-0.5480279164	0.9089786595	0.9794975678	0.4327640869	0.5064976464	0.0967651659	0.1715125283	0.3597255633	0.6167346153	-0.3759042751	-1.4539724275	-1.4099011155	-1.6386710356	0.6482641546	-0.4163644819	0.2170126498	-0.3803486166	-0.3537558945	0.1170638253	0.0850607918	0.9265827174	0.5874551259	-1.2755435639	-1.3388870014
D8B26_000092		citrinin biosynthesis oxydoreductase CtnB	CIMG_05565	citrinin biosynthesis oxydoreductase CtnB	HISTO_KF.Contig597.Fgenesh_histo.79.final_new	esterase/lipase superfamily domain-containing protein	4.40725053417442e-13	0.0017996295	0.6979040339	0.0001021089	0.0001679355	6.04809895826429e-15	2.80589367476339e-07	5.02815550393122e-05	1.38814732535059e-13	8.41250088456019e-08	0.0124712776	9.58119603994671e-08	7.71834995299461e-09	0.0373068938	0.0725931542	2.78804762549362e-05	0.1026456042	0.7709052477	1.2822011413	1.1248115626	1.3101209862	1.1634549339	1.0457894925	-0.2886134008	-0.1733322087	-1.4014352066	-0.2705883909	-1.3339696028	-1.2249130962	-1.9932843604	-2.620590301	-2.9682465168	-4.2557788063	-2.3739976683	-2.8099645825	-3.184329974	-7.934604917	-3.8562674109	1.0515347737	-0.2267659884	-0.2671007512	-0.7112100873	-0.4755065125
D8B26_000093		delta-6 fatty acid desaturase	CIMG_05563	fatty acid desaturase			0.071382184	0.0492184752	1.92814654659828e-05	0.3298560212	1.42034180514624e-06	9.67812638756168e-11	1.65354385198314e-12	1.8707004994429e-05	9.76177140722732e-14	6.29702665953453e-07	0.391543056	0.0180378857	9.07747022428534e-06	7.05096946711596e-08	7.71831461764376e-11	0.669644039	5.93695040405984e-09	-0.247558635	0.0198784646	0.2811681057	-1.9649201232	-2.888188742	-1.6969822413	-2.3332023191	-3.1469733726	-2.9052693802	-2.3315098803	-2.407169422	-1.8260444711	-2.1380374407	-2.566034573	-3.1978884946	0.5536644239	0.9675641642	0.6144775222	-1.503112454	-1.8895334384	-2.9465727071	1.7998664895	2.7984059328	3.814214248	0.2713174965	-0.764649502
D8B26_000094		conserved hypothetical protein	CIMG_05561	hypothetical protein	HISTO_ZL.Contig1161c.fgenesh_plus.41.final_new	DUF2828 domain-containing protein	3.72676495131841e-15	1.46801749083429e-15	1.37740807751123e-07	0.0127596983	8.93017557718062e-05	8.52564936756713e-24	9.66504775022153e-19	2.53786814189904e-08	4.6239233378329e-20	0.0021581875	4.91735434092394e-05	7.50920478691175e-05	5.64204201366015e-07	7.09592990391169e-11	0.6008504021	0.000218558	0.0090931487	-0.8103611804	-0.7798433763	-0.5897343011	-2.4810783418	-2.2869634185	-2.2644711317	-1.7891254305	-1.30263951	-1.8371135732	-2.7412941424	-2.2927944624	-2.7078971775	-1.4441168178	-1.1240103146	-1.449220078	-1.7346658081	-1.586563281	-1.6651195134	0.705209962	0.213310806	0.1074167805	-0.9004816966	-1.3434131604	-0.6556878822	0.1378896736	0.4829254323
D8B26_000095		hypothetical protein	CIMG_05560	prp 5 CRoW domain-containing protein			2.76505889530197e-11	7.48429396555965e-12	0.728070997	0.1092864807	0.0412357599	3.3740163597486e-17	2.6639854016835e-12	0.1948859842	1.5201397931384e-12	0.9745337089	0.2151333	0.8260965719	0.2525914453	0.3811908022	0.0042198058	0.0116012173	0.2715030956	-1.246424678	-1.0151946658	-0.759350002	-1.2492800226	-0.997521675	-1.1768808619	-2.1820606166	-1.8461297396	-1.2243946977	-1.8606704127	-1.2080032785	-1.385567998	-1.1500731723	-1.1725996091	-0.8334874769	-0.9353858951	-1.0520008715	-0.8432086259	-0.6093891229	-0.703603122	-0.6351544896	-0.9566641403	0.2575166823	0.7126275025	0.1607788008	0.9757261922
D8B26_000096		conserved hypothetical protein			HISTO_GI.Contig363.eannot.1180.final_new		0.1568710064	0.4605145913	0.0008372737	0.3203545757	4.36547899434199e-05	6.18373905115157e-05	0.8626175086	0.0012649959	0.1284383132	2.71675739015333e-05	0.2706713352	3.93354342914162e-05	0.0735560541	0.0043004577	0.0068675949	0.0024451086	0.0002381975	0.8915883484	0.9562978686	1.9816157667	0.3482212266	-0.6695040826	0.1923513996	-0.6173017998	-0.0052861129	-0.8858935291	0.1039085824	-0.4811455834	0.4717245864	-0.8117505716	-0.2191109961	-0.3881431185	-0.564314299	-0.2233310635	-0.7780052738	0.5335142041	0.7567250042	0.7384390763	1.1098694977	-0.2862677546	-1.1416518313	2.7458752456	1.1980053254
D8B26_000097		conserved hypothetical protein	CIMG_05558	hypothetical protein			0.0035775175	7.73402334020942e-05	1.47636866673526e-11	1.46368119743888e-11	0.593252519	4.09577235710665e-09	5.09590895492154e-08	0.0001134816	5.54323707038565e-05	0.2940694652	6.34674263354162e-06	1.41405603879708e-06	0.8934577845	2.32428518255028e-06	0.1405104418	0.7614806163	0.1261625117	-0.4219810063	-0.6608298569	-0.7868558284	1.1913629868	1.2303028448	1.0288562531	-0.7569239901	-0.8060722822	-0.597544688	0.0550966736	-0.024300422	0.4469102818	-1.1348293513	-0.6942678391	-0.6676678693	0.4036373159	0.6493570978	0.1308359993	-0.5224001596	-0.5597405301	-0.6672695693	-1.3467400461	-0.6901358364	0.4293430863	-0.7434173835	-0.2326757535
D8B26_000098		alkaline serine protease	CIMG_05557	subtilisin-like protease			0.2386486279	0.0004540021	6.66069546463006e-08	0.623971063	1.4859237737221e-07	0.0003755977	0.0040101309	2.01500869164426e-09	0.22558363	1.29881890791568e-08	0.0989965076	3.07614706857508e-09	1.98347847951025e-07	0.0518510287	0.0003474417	0.1136014341	0.0096026686	1.1671549085	1.2707101051	1.5381197967	-0.1168580155	-0.443061033	-0.2727278425	0.0684228088	-0.3452223799	-0.1727019527	-0.7562373929	-1.1784206954	-0.3694267144	-0.4515832947	-0.2954656708	-0.1836820322	-0.7617864814	-0.38549951	-0.661172375	-0.00545491	0.1501555303	-0.3905383528	1.1383254387	0.3790040635	-0.6703609398	1.2714855141	-0.2424951066
D8B26_000099		predicted protein					0.0735035538	0.1086537762	0.0109629498	0.848250299	0.00555079	0.2414907482	0.0010476683	0.5892978311	0.0002068863	0.2291071602	0.576703895	0.8862112128	0.0431273794	0.0659221406	0.3079748287	0.5400667975	0.1755611443	0.1989071657	0.0864296837	-0.2066432412	-1.1749846815	-1.0758181624	-0.9242292491	-0.36961879	-1.5443951775	-1.6632145253	-0.5872035757	-0.197199545	0.2890924282	-0.4680400725	-0.356064696	-0.3611885856	-0.3100753853	0.4425230308	-0.157144085	-1.1130956709	-0.643889788	-0.6403875148	3.344211419	-0.2783275997	0.3093688601	0.0491237164	0.5666266712
D8B26_000100		conserved hypothetical protein	CIMG_05553	hypothetical protein			0.7171954637	0.0121730595	4.5383487674111e-05	0.3493231305	3.44458707129886e-06	0.613073294	6.01791884680871e-08	6.75652360673264e-08	3.29999679362008e-10	1.60053683828538e-09	0.00762845	1.10558849080515e-05	6.9196594741472e-09	0.0001162133	0.1542390014	1.11176819339574e-06	0.00084376	1.8210765826	1.925955932	2.0595084807	0.367559829	0.3842147035	-0.2737368252	-0.2392344536	-0.1902957564	-0.5704018477	-1.6660635618	-2.6851395751	-1.6326665969	-4.2665876613	-3.7370895222	-5.6815336741	0.0918300784	0.8751791007	-1.0762284249	-2.6428032323	-3.1966809625	-3.2662421514	3.5987751666	2.2981642428	0.0785057806	-1.0748241592	-0.8668655749
D8B26_000101		transmembrane protein UsgS	CIMG_05552	transmembrane protein UsgS	HISTO_ZU.Contig65.fgenesh_plus.117.final_new	transmembrane protein	1.22603345720918e-08	2.50926947462802e-09	0.0010890289	0.0001980814	9.11632578956457e-09	0.0122414637	0.8444878783	1.75392982636944e-12	0.0001109166	6.08937092844114e-16	1.65399585432677e-05	5.68525342691381e-13	3.08008327207065e-17	1.5165307424194e-08	1.96820306552227e-11	4.12568737588511e-15	0.2359286736	-1.7146428515	-1.6071449424	-1.571856788	-0.8847077021	-1.2312994742	-0.9421038321	-0.5046044946	-0.239407085	-0.3944739727	0.1504649769	0.0684147491	0.3031355662	0.7269335968	0.8747060697	0.6821592514	0.1949568366	0.2220839008	0.2743893671	0.9330995884	1.087227948	1.1954462827	1.6911038805	0.1888382773	0.5203435635	0.67648672	0.7965770246
D8B26_000102	LPD1	dihydrolipoamide dehydrogenase	CIMG_05551	dihydrolipoyl dehydrogenase	HISTO_ZU.Contig65.eannot.2106.final_new	dihydrolipoamide dehydrogenase	5.78328379093083e-19	9.45756804701745e-17	1.38134235207075e-17	2.42383411074352e-09	1.14686808878729e-21	6.59419331777705e-12	0.0332001198	1.27043268713886e-24	0.0014892775	4.73363462327292e-21	1.04391902612707e-11	1.95828472145619e-23	3.85695660847097e-18	1.67676799220165e-13	8.86680522438126e-14	2.65528742301443e-10	1.30480072652048e-05	-1.5434534544	-1.7013613808	-1.611152085	-0.1615577679	-0.1737917399	-0.2100671442	0.5137095438	0.3293117475	0.457757148	1.0463908153	1.1715665622	0.9972425313	0.281870709	0.2522454159	0.3559059044	0.8683333456	0.6395683575	0.8367674149	-0.0764942663	-0.1855552553	-0.2000849433	-0.39488347	-0.4150299166	-0.4234878566	-0.9359831296	-0.8218192415
D8B26_000103		metallo-beta-lactamase superfamily protein	CIMG_05549	metallo-beta-lactamase superfamily protein			6.62176045422158e-12	5.51610476623535e-10	3.58321387557273e-11	0.1069199723	1.32412345259225e-12	1.72186903530627e-13	0.9334570747	0.2106258569	2.18572992548772e-08	6.08686703436797e-13	3.48511803565615e-11	4.55780899615638e-17	1.10300125085946e-14	0.0001809207	8.28952216557207e-06	1.32360646766704e-08	0.8618681751	-0.6351691579	-0.3243237583	-0.5326444691	-2.6672703005	-2.3869754037	-2.7020036901	-3.2880945285	-2.8952166364	-2.8604343365	-0.5762516041	-0.2438631539	-0.1501750487	0.8670804838	1.1578247037	1.0347037334	1.6841148638	1.8743604887	1.6968166824	1.3145848405	1.2264239238	1.4059753419	1.148449612	0.734812455	0.2874959238	0.5548340882	0.8620053426
D8B26_000104		YjgH family protein	CIMG_13473	YjgH family protein			6.9786835297674e-07	5.25984364844094e-05	0.8902476455	0.5039091996	0.3793888383	2.08974185260622e-13	3.08611412920803e-09	0.0563009379	1.20120637703087e-12	1.09095346154851e-07	1.82327741925772e-05	0.27585761	0.7508991485	0.1661937804	0.4674000191	0.0001053194	0.0102742794	-0.4517842999	-0.2808600941	-0.327313198	-0.3282218526	-0.2761145647	-0.338630409	-0.2278943009	0.0581670515	-0.1348801177	-0.9186689359	-1.1795433501	-0.8374056597	-3.451288971	-3.4407702187	-3.2593299301	-0.6172988064	-0.2575133698	-1.175214693	0.8516609463	-0.3827648262	-0.858962972	-2.6455409994	-1.2343233296	-0.1363574996	1.0737812746	1.333449746
D8B26_000105							1.18654242102808e-06	0.0007837092	1.84484244699926e-16	1.97771529446715e-06	1.42366587951522e-12	1.16220061303589e-09	0.0294357331	2.04727840731136e-13	5.2940285586984e-09	9.62796951222874e-05	2.78686666396687e-09	1.4018349375623e-09	0.5407805555	6.80433124158284e-10	0.0017278734	0.0029896654	1.13160048346519e-05	-0.7586015021	-1.1029841451	-0.8660059801	1.1351395662	1.155833838	1.191422976	0.4763707146	0.4296047008	0.5525646473	0.694217154	0.7664046749	0.3617426764	-0.2793956455	-0.3383000399	-0.5144828336	0.3498051726	-0.117495174	0.099887279	-0.7868999222	-1.0724312254	-1.0367276746	-0.6596633067	-0.4107170659	-0.1882851091	-1.4839305153	-1.3003613746
D8B26_000106		DNA-directed RNA polymerase subunit II RPB10	CIMG_05546	DNA-directed RNA polymerase I, II, and III subunit rpabc5	HISTO_ZU.Contig65.Fgenesh_Neurospora.86.final_new	DNA-directed RNA polymerase N/8 kDa subunit superfamily	0.0001415309	0.0004002556	3.56910498867844e-12	1.92537460851776e-05	3.79612918684441e-07	0.0061157808	0.5402505676	2.70065327374375e-09	5.86011714898058e-08	0.7652105001	2.37332941284141e-09	8.86949033921946e-06	0.0128803695	1.69307351180546e-08	0.8309872229	0.0092962549	0.1672706314	-0.3901652156	-0.4811232056	-0.3571378772	0.9895258105	0.974637008	1.0151142694	0.3676705227	0.4130682444	0.357609988	0.4544532688	0.5282937302	0.8491755373	-0.44405275	-0.4777608865	-0.4222554902	0.0914719311	0.5883242155	0.0369344722	-0.5819838856	-0.801666181	-0.7987354986	-1.5531045118	-0.7708890045	-0.0860530319	-0.7811831138	-0.8179828479
D8B26_000107		conserved hypothetical protein	CIMG_05544	hypothetical protein	HISTO_ZU.Contig65.Fgenesh_Aspergillus.161.final_new	hypothetical protein	0.0063072956	2.62612272995106e-08	0.0001192947	4.18816804773272e-06	5.16787273897409e-11	0.0005350523	9.40349727905903e-10	8.29734216352361e-10	0.0063587374	2.41562100269369e-08	0.0780973795	0.1464735398	2.41865368369092e-11	1.0576282920902e-09	0.4423994707	4.43494478851289e-10	2.842306344747e-07	0.5057937017	0.558502993	0.4818879256	0.0123316952	-0.0487958347	0.1560856029	-0.6204069816	-0.7302715371	-0.5766143886	-0.5002657215	-0.5611434224	-0.4520869158	-0.1993574075	-0.491954817	-0.1798840249	0.3903461925	0.3158964471	0.3732278649	-0.7741168468	-0.728400667	-0.5527894638	-0.7905327314	0.8989861008	0.7535180358	-0.6705220935	-0.6506181446
D8B26_000108	STL1	sugar transporter STL1	CIMG_05542	sugar porter (SP) family MFS transporter	HISTO_AL.Contig317.Fgenesh_Aspergillus.99.final_new	monosaccharide transporter	2.59253221654857e-07	4.32455120444037e-06	0.3872663721	0.0007238259	0.004998503	1.3331696156353e-06	3.37705302098482e-06	3.7011588594511e-08	1.21268755956897e-06	3.4369118673888e-07	0.2401987225	0.351920478	1.72107056801011e-07	2.78130122185957e-06	0.1976661882	8.80054855644347e-07	6.5679037526787e-05	-0.1781901369	-0.6420314886	-0.2590542496	-0.4741408941	-0.6171073353	-0.6038978809	0.1276236878	0.5582265377	0.2483391828	1.3366598918	0.8795965875	1.2156976429	0.9748083835	1.0905316912	0.7927112545	0.2411795457	-0.354820338	-0.3014476363	0.8886558462	1.0344758978	1.0498036065	0.6324025641	-0.4312414254	-1.5133963639	1.087586534	1.0943901601
D8B26_000109		conserved hypothetical protein	CIMG_05541	hypothetical protein	HISTO_ZU.Contig65-snap.109.final_new	hypothetical protein	0.4648595528	0.644971697	0.7612440786	0.0002926757	7.76234710670412e-05	1.81561659827693e-05	0.1429427214	7.61630847769007e-07	0.0481534332	3.43128733404166e-09	0.0646837664	3.00035665928105e-05	9.31571400007023e-10	3.22816917196447e-05	0.0103277289	0.0072342629	0.5480656648	1.2460920154	1.156124881	1.7743234943	1.4324751474	1.1862585926	1.3314825268	0.0824937682	0.5885649133	0.0495118346	-0.2711391741	-0.6444317831	-0.2607155456	-1.1381204451	-1.2999729025	-0.8953413728	0.0313499701	0.1725515071	0.1974519673	-2.0031937486	-1.443074708	-1.8080795392	1.0933343174	0.5982515715	-0.1531514217	1.1224177897	-1.6893618442
D8B26_000110		hypothetical protein					9.63515490689606e-05	0.0221333486	0.007131583	0.0954622282	0.2774933186	3.54131244835471e-05	0.0004929106	0.0002035954	0.3454654979	0.1524031046	6.42167845348177e-06	0.0018622343	3.79040764601348e-05	1.61252214957704e-08	0.98005237	0.0001275014	0.0263789042	-0.165320414	0.2450784439	-0.1566091726	-0.8899549489	-0.5510377979	-0.6064453162	-0.0575888433	0.0638138099	-0.8390333651	-0.9630122897	-1.3263682915	-0.7605962544	0.0015925892	0.3819813796	0.3045492561	-0.7670013055	-0.8281564353	-0.7590051232	0.5783263318	0.8160200747	1.0006854877	-1.460522377	0.418474254	0.0004520297	0.9726205486	0.7850258408
D8B26_000111							0.0674719818	2.82711613186158e-07	1.29529268353261e-05	5.76054276235878e-06	0.6695255438	0.0006982572	0.0001545523	0.0066138039	0.0006734244	1.22436617159239e-08	6.84758738562834e-05	0.0017829167	3.25898107652272e-06	0.0338126808	0.1838685437	9.16156558364447e-06	0.0932565401	0.3990955159	0.5179415255	0.3439212723	1.1870931709	1.3031547514	1.1548446359	0.2979788116	0.422786708	0.3129074046	-0.2528505021	0.0379175113	-0.1079931067	-0.9757486006	-1.3078257745	-1.0247706146	-0.1444563059	-0.1592197443	-0.2607676194	-0.3147814801	-0.5429798675	-0.9632705355	-2.8277194721	0.3417923012	0.4020816278	-0.5567206019	-0.9855269485
D8B26_000112							4.43413300972549e-06	0.0177872491	0.0082154122	0.0001930353	6.05359142879815e-08	8.12608738798294e-07	0.0005923104	0.0004927238	4.89689897965073e-11	0.147979281	0.0170850227	6.77648429613437e-05	0.1265851762	1.53430489127066e-06	0.011159047	0.0160056958	0.0010227874	-0.1941112357	0.0572819021	-0.2008654798	0.4823801284	0.2785797047	0.398100556	0.9528910117	1.1615220373	1.08613198	-0.9512216541	-0.6007642506	-1.3097449488	-0.220315791	-0.4462407959	-0.4840481467	-1.0236018493	-1.2321710738	-1.0337056304	0.2624531967	0.3429631842	-0.1247458819	-3.3926371793	-1.4274839045	-0.5902573032	0.398014255	0.6552303706
D8B26_000113							0.0001331062	0.3808446078	0.245932529	0.0026017665	8.11242685660832e-05	1.6749236905723e-07	0.0014832785	0.2315963311	2.51499839562693e-08	0.7074333359	0.125570461	0.6895921631	0.0024883813	0.0010898069	0.0266697257	0.030785577	0.609795797	-0.9441554107	-1.8575358087	-0.3237368134	-0.3676292868	-0.1018128982	-0.9053697491	0.5520692803	1.2104927974	0.6996595923	-1.0022406022	-1.4404702233	-2.553806138	-0.9913299897	-0.5653880424	-0.9323448141	-0.6156140469	-2.3887220387	-0.7402481668	1.1151028448	0.2693990515	-0.1067929325	-0.3719951423	0.5290277951	0.511003194	0.4290578875	-0.0245673105
D8B26_000114		conserved hypothetical protein	CIMG_05537	hypothetical protein			0.1214243289	0.409409745	0.0674235186	0.0038606584	0.1725160936	0.1713066243	0.494896062	0.2690220098	0.5053462647	0.8269462967	0.3805456632	0.0135567527	3.39275657373021e-05	5.39191756620054e-07	0.1484107848	0.0502654526	0.0144106667	0.0674330185	-0.2352623141	-0.0222594442	0.9576624701	1.0188007424	0.8939108451	-0.4265612697	-1.9221212102	-0.6120972592	-1.1210488102	-0.9451695849	-0.2705159025	0.474824303	0.1828464119	-0.9153538046	-1.1542607405	-2.1449601674	-2.5360146596	3.4142778365	1.9266016372	1.7219314396	1.4567292298	-2.6866419522	-2.1838343899	1.0500552254	-0.0703120563
D8B26_000115		2OG-Fe(2) oxygenase	CIMG_05536	oxidoreductase	HISTO_ZU.Contig65.eannot.2020.final_new	naringenin 3-dioxygenase, oxidoreductase	0.0008497135	1.77474103567945e-15	0.08932617	4.81908652088662e-11	4.24016328934681e-13	0.2290749598	0.4246242924	0.0770309834	1.98315524591444e-12	4.90747294610872e-07	1.3590991699464e-08	0.1776596668	0.0706030133	0.0031956519	0.121495568	0.0008405695	0.0011216074	-0.4690687819	-0.305363534	-0.3123282783	-0.0962925213	-0.236091628	-0.0933784135	1.1203877835	1.2950558902	1.0261433195	-0.7745942319	-0.5642794959	-0.4568153681	0.3711553949	0.4516350948	0.3881821725	-0.6764367731	-0.2382735756	-0.6923771207	-0.211038417	-0.0299533693	-0.1734687912	-1.5353327791	-0.4362103337	-0.7384910865	0.1477073379	0.5987819253
D8B26_000116		conserved hypothetical protein	CIMG_05535	hypothetical protein	HISTO_ZU.Contig65.eannot.2082.final_new	integral membrane protein	8.58726643059171e-11	0.0052545682	1.14052595861035e-06	3.70957740086715e-10	0.000717929	2.06679661180918e-08	0.0056923761	0.9356976866	0.0002607265	1.12658634951768e-08	2.54492232728972e-08	1.52863778820762e-09	1.07316854718648e-08	0.3755603639	4.88910986275545e-07	1.66861047154259e-11	0.8557688596	0.7868567597	0.5721000987	0.6852081923	1.331339996	1.2662992726	1.4210372566	0.2809063668	0.387445818	0.1055213078	0.8076673862	0.5647623414	0.7156114885	-0.01485583	-0.5071502655	-0.169655159	-0.354559387	-0.3892834378	-0.4013053842	-0.1983568106	-0.1628994975	-0.3998631561	-1.3523786594	-1.4082870002	-0.6314858201	-0.8044445666	-0.4346351029
D8B26_000117		DNA primase	CIMG_05534	DNA primase small subunit	HISTO_ZU.Contig65.genewise.88.final_new	DNA primase	2.72335162377997e-11	1.25650437303258e-07	0.0006133937	5.87933074226081e-05	0.3482174344	0.7550066121	0.9722818762	2.37246784175785e-12	0.4019229669	1.73044111143914e-09	0.0022042683	5.25187219241479e-07	2.54950993492e-06	0.5947207461	1.3391124587775e-06	0.0705688568	0.0002001369	-0.3715804248	-0.4527499853	-0.6296101902	-0.1696826625	-0.1114199093	-0.1233724257	-0.5379648584	-0.4612710172	-0.7222552661	0.55525743	0.5187621557	0.5114787438	0.1994857742	0.3021815069	0.2629513728	-0.0224699885	0.2358008366	0.0238195335	0.1504241074	-0.0264714125	-0.0019045668	0.564287157	0.2920354396	0.283428283	-0.2014622764	-0.3232226858
D8B26_000118		regulatory protein suaprga1	CIMG_05533	regulatory protein suaprga1	HISTO_ZU.Contig65.eannot.2083.final_new	regulatory protein SUAPRGA1	5.51593289099288e-15	4.55482793804405e-18	8.00248972249768e-19	0.0001865805	4.99780913528449e-21	0.1549473823	1.53690129892877e-12	1.60034009806569e-21	0.1164626647	2.22753173439964e-17	7.85079534635318e-10	7.97151713174693e-18	1.2782018883305e-13	3.98226899223126e-07	4.65369427211855e-06	4.46915635172497e-15	6.98760822885629e-07	-1.0726384544	-1.2238342797	-1.1544409945	0.5051070027	0.4717743645	0.5294466103	0.83614731	0.7839839294	0.8148448593	0.8556323591	0.8263546011	0.973930035	0.2125453215	0.2021023091	0.2731797172	0.2986597358	0.3063763303	0.2889543463	-0.2613756822	-0.121171285	-0.1521822413	-0.0933077042	-0.5452479977	-0.7580482	0.0080602585	-0.1036925029
D8B26_000119		mitochondrial import inner membrane translocase subunit TIM17	CIMG_05532	mitochondrial import inner membrane translocase subunit tim-17			0.8007060624	0.9395116278	0.000221527	0.0016926223	0.5258281371	1.12012105696737e-06	0.2099703986	1.05063855316801e-05	2.50993589601709e-06	4.14824572497279e-13	1.15462909578562e-07	1.8896282125484e-11	1.12775377900202e-14	0.0002617702	3.53752152053415e-07	2.4952566715521e-10	0.7544490642	0.5684860451	0.5559413714	0.5478713295	0.9174632854	0.9005827429	0.8722033646	0.6779764681	0.640838724	0.5135919177	0.1028753973	0.0802425905	0.1965697138	-0.4707591758	-0.5555360503	-0.4138961961	-0.3416411458	-0.163689948	-0.4651341767	-0.6397141315	-0.6961878748	-0.728096176	-1.0371749061	-0.4479400333	-0.1715848659	-0.3478395327	0.0290139245
D8B26_000120							0.8176224747	0.7027268407	0.0438003566	0.5222733106	0.1652694386	3.8527420173556e-05	0.1861548499	0.0022053429	0.000203313	6.10456177492115e-11	3.25639541252699e-07	0.0226349424	4.69651716755105e-06	0.0035387645	0.6173729895	0.0002958034	0.1031505775	-0.9568877099	-0.4751931991	-0.6492134523	-0.3843666026	-0.1901466644	-0.2166604818	-0.4423086779	-0.3611120127	-0.4105554623	-0.3312062272	0.1311532302	0.1233284365	0.9366126884	1.113868455	1.1973530466	-0.2570139873	0.0349751733	-0.4139563773	0.082084033	0.3529802525	0.5569236737	-2.4136788152	-0.724159983	0.1745762555	0.1876047022	0.4050547355
D8B26_000121							0.1144011089	0.0019227206	0.0021281479	0.1250227201	0.0905411609	0.0025208533	0.2710604652	0.0002879425	0.0010666208	1.08551724218595e-11	1.66192941426514e-07	0.0284962028	1.49219405808136e-07	7.33987495394951e-05	0.0199403949	4.09453845745232e-05	0.4663816371	-1.0901445811	-1.2802559597	-0.4458146341	-0.1877330725	-0.1289130037	-0.2529325406	-0.4220608117	-0.4786603359	-0.7274416585	0.1568551922	0.0557730536	-0.3543308821	1.3542049617	0.9191770665	1.1538652752	-0.3450474737	-0.6753420659	-0.2675917102	0.4801788391	0.5211790785	0.3572246059	0.0247124611	-0.332062359	-0.007041916	0.3135593326	-0.3648253013
D8B26_000122							0.1636084834	0.757370634	0.0327775573	0.0501858853	0.8932844647	0.0099289208	0.0013910099	2.41629306839559e-05	0.5392745181	0.0448909784	0.0030135637	2.99673463632229e-06	0.7151666388	1.86615450412424e-06	0.0324854878	0.028011505	0.0019458984	0.8893577115	0.6031622876	0.9022116551	0.2889651735	0.0330367339	-0.4388110014	0.6784820752	0.942971342	0.6680327923	-1.0633111802	-0.4020051276	-3.1003035431	0.2881432055	-0.0177279536	-0.00281409	-0.985491798	-2.7392992338	-2.1887704123	0.7139882569	1.0081074332	0.9741074295	1.5144668599	-1.0439418214	-0.9037043385	1.6884933294	0.7243911679
D8B26_000123		conserved hypothetical protein					1.47600673084176e-14	1.24873335059407e-14	0.0027003918	0.8766155223	0.0015122801	3.18039913656034e-15	7.32674541302136e-06	5.80502602702382e-05	0.0176902227	0.4133835892	2.35825956014085e-05	0.0751506746	1.52483777612205e-06	1.94325072745915e-07	7.2078172742684e-07	2.06580404199729e-11	0.117004567	-0.9815484021	-0.3371089748	-0.5640781079	-3.073529637	-3.0023435351	-3.0689347919	-2.5750783638	-3.7739896179	-3.3604610911	-7.1242265412	-5.6149235822	-3.3903898582	-0.2229134559	-0.2819356369	-0.2415991764	-1.7942673943	-1.3326090448	-2.1073466036	2.0059601738	1.6614375898	1.8372299707	-0.1541310784	2.6213609769	3.5481207632	3.7373081878	4.560413622
D8B26_000124		X-Pro dipeptidyl-peptidase	CIMG_05528	X-Pro dipeptidyl-peptidase			4.37475008056042e-15	5.31037792373548e-15	0.003681594	0.0321668685	0.4138308162	2.29154034151215e-07	1.38032137647075e-16	0.0005225751	8.47466178514729e-15	3.65873790427113e-11	5.55112646845139e-07	2.55689016026299e-11	1.04987456258774e-10	0.4296035058	5.45822958534867e-05	8.65726827626799e-13	0.0007687242	-1.9501597462	-1.2182446642	-2.0792620523	-1.1376228496	-0.9395376847	-1.1373734747	-1.566026038	-1.5844471226	-1.5732896833	-1.1857458101	-0.7080129301	-0.8903557206	0.3686577642	0.2097798874	0.0760496697	0.253293698	0.3247502295	0.2436374701	0.1356536992	0.1360796008	0.1742850144	0.4351009518	-0.5383452287	-0.4474354583	0.7377933714	1.1956362558
D8B26_000125		small oligopeptide transporter	CIMG_05527	OPT family small oligopeptide transporter			1.34415739728258e-17	0.6234161536	0.0447885424	0.7288713017	0.0157790174	0.3474553102	1.08023322790411e-18	7.66748767961312e-08	0.0039337845	0.0916326225	3.252862458888e-09	0.0041004135	0.0001949719	1.00066092251542e-07	0.000721505	2.0631065838042e-06	0.9867578303	-0.1293967565	-0.1944619128	-0.25890555	-0.6188255169	-0.328997006	-0.7041831236	-0.727949785	-0.7384739641	-0.3863227933	-1.278311501	-1.6094979118	-1.9680079556	0.0934574703	0.2278880524	-0.0682190471	-0.4601850175	-1.0549557681	-0.6701162999	0.3827520692	0.5178696417	0.3862460968	-0.6231913724	0.3176325731	1.2132248277	0.7581393878	0.8907946098
D8B26_000126		conserved hypothetical protein	CIMG_05526	translation machinery-associated protein 16	HISTO_ZU.Contig65.eannot.2084.final_new	translation machinery-associated protein	5.86729417935782e-05	0.3782273394	1.00918171718706e-17	5.63539077870525e-08	6.60604241577803e-14	1.22824619639906e-08	0.8392170974	8.96296837683421e-14	5.06128706979332e-11	0.1628766467	1.85567621706391e-14	6.76577556367208e-06	0.0022451657	2.72585362810627e-09	3.01245907457432e-07	4.86483233820018e-05	0.0056337665	-0.7931111047	-1.0391644399	-0.8786245315	1.3831519063	1.4178136466	1.4261323067	0.7744735562	0.6845949035	0.5589014746	0.6092863016	0.6628160497	0.7118536663	-1.1155167286	-0.9713139574	-1.1291214616	-0.1959543028	-0.0935202635	-0.4368055626	-1.445407284	-1.3111494258	-1.3147750019	0.0210703918	-0.1043788822	0.5527199501	-0.318605487	-0.0353410691
D8B26_000127		exonuclease	CIMG_05525	exonuclease	HISTO_ZU.Contig65.Fgenesh_histo.62.final_new	exonuclease	1.95701921666792e-11	5.37555598166451e-12	0.4165149881	0.0960261272	0.359169292	0.0009746884	0.0017356862	6.85991807221497e-13	0.4498073085	4.95360383059212e-15	0.0013926029	1.33293560873159e-15	5.08410689153663e-12	2.48004192821359e-07	9.13121792916877e-12	2.56962286481284e-06	7.34225587299806e-07	-2.2082067086	-2.1389611337	-1.5213469229	-1.5867866284	-1.937770544	-1.6650038998	-2.109289743	-2.1823618798	-2.3994146338	0.7450657913	0.8427889702	0.5275689133	1.2482481474	1.1826742331	1.1804842207	1.4904770646	1.3447563527	1.3623608604	0.8808478856	0.35932202	0.3320185185	0.4658784611	1.1076093943	1.3488767974	-0.2806170482	-0.0272154931
D8B26_000128		conserved hypothetical protein	CIMG_05523	hypothetical protein	HISTO_ZU.Contig65.eannot.2027.final_new	Fig1 superfamily domain-containing protein	0.2946396642	0.3402565808	2.89757423225383e-09	0.3290714822	3.22593987092759e-10	0.0012407347	1.60385621465339e-05	1.38678464629751e-08	0.0106507791	0.8848264579	1.72530832504961e-08	0.0727173408	0.2312149943	0.0048162342	7.08046458358828e-05	0.5353638901	0.00082775	0.4932730136	0.6625212788	0.8874276407	-1.3406162494	-2.5382274415	-1.3561947353	-2.0231729677	-2.1500106018	-2.2682099689	-1.5150313417	-1.5486676685	-1.2827841493	0.5254551952	0.8054863761	0.7676909395	0.9767887484	1.3966057238	0.7105386404	0.4842424048	0.4720303413	0.3537054333	0.9596532053	2.0684217881	1.9883683722	1.2004057886	0.5439730282
D8B26_000130		hypothetical protein	CIMG_05521	RING finger domain-containing protein	HISTO_ZU.Contig65.eannot.2028.final_new	RING finger domain-containing protein	0.7030671983	0.4104237112	8.29008381466539e-10	0.0056003118	1.3018178900241e-12	5.0394695467769e-06	0.0066591756	2.02598429486002e-09	0.4702598089	1.4488829034796e-06	0.0073270427	0.0003417278	3.88350777294977e-06	0.1290885195	0.0004742411	4.52777020953468e-08	0.3267924601	-0.6775838443	-0.8351601427	-0.7596743749	0.2324435907	0.3367539617	0.3419442273	0.5581955946	0.7489284487	0.549460405	0.184778338	0.3016208562	0.2786698268	0.0268426288	-0.0868297146	-0.0998887968	-0.4534186451	-0.0379276571	-0.2871677114	0.2535225332	-0.1924065675	-0.1925918583	0.3139528591	0.1120294948	-0.1762480255	0.1639154894	0.0462982018
D8B26_000131	SLD2	hypothetical protein	CIMG_11562	hypothetical protein	HISTO_ZU.Contig65-snap.121.final_new	DNA replication regulator sld2	5.66424479248162e-12	6.52933077026219e-12	0.3271429992	0.0004253549	0.0038105355	0.0028153376	0.5799284203	2.11154615146629e-14	0.0200718282	1.14728281046948e-15	0.0076270913	2.50226304176573e-15	8.14221295790596e-14	0.0004755858	3.57388359954082e-13	2.70077256447295e-13	0.0348259874	-3.0842444281	-3.3051155377	-2.5176099387	-3.6756200927	-2.8138082634	-3.6509176741	-2.2228724297	-1.4651148877	-1.9609494422	1.2257447182	1.0332317356	1.1776501851	1.5177339121	1.4652832623	1.6153219269	1.3568566247	1.6692913852	1.3675903293	1.0651889326	0.9757530045	0.7144582632	1.7462788064	1.3033473426	1.4562124338	0.8449561712	1.1703279198
D8B26_000132		sucrase/ferredoxin domain-containing protein	CIMG_11561	sucrase/ferredoxin domain-containing protein	HISTO_ZU.Contig65.Fgenesh_histo.74.final_new	sucrase/ferredoxin domain-containing protein	0.1025994437	0.8425179326	2.72128912684691e-07	2.11785773563495e-06	0.3278662708	0.7115879247	0.007658903	0.4336144283	0.2734366184	0.585027264	0.8084743231	0.0346099436	0.4064632332	0.1913160323	6.1152283757222e-05	0.0001454567	0.2857078691	-0.3394745357	-1.7762627639	0.016550119	2.5096250399	2.6285529848	2.4055166406	-0.5890500962	0.2169980738	0.1830676236	-0.5845398928	-2.4967007022	-0.4401116155	-0.7521045851	-0.7080332731	-1.4300850037	-1.6062561842	-2.5120667135	-2.6136145886	-1.5612795633	-1.267160387	-0.8892625989	3.6161684981	0.4056831203	3.0239679	1.5701288489	1.998929403
D8B26_000133		conserved hypothetical protein	CIMG_05519	hypothetical protein	HISTO_ZU.Contig65-snap.124.final_new	C6 transcription factor	0.3248733954	1.28646264272455e-05	0.2484695644	0.8133902461	0.1454098948	2.25861215847688e-09	0.4005769315	3.46667551199374e-08	0.0003082492	0.553244071	1.22227524451933e-08	2.53241923756729e-08	0.1911053558	1.93324676077897e-09	0.0094024435	0.0003373829	6.61212472079286e-05	0.4630341492	0.3605833311	0.3152239876	0.4488745741	0.6434541073	0.4647524841	0.4795819362	0.5546558036	0.623374102	-0.4242169502	-0.5557748172	-0.8001573782	0.5496165127	0.262017848	0.5134771453	-0.5167509867	-0.8108541601	-0.4245737175	0.4768316619	0.5432244397	0.5521832625	-0.5868354097	-0.0863504019	-0.2174149409	0.7241771176	0.8247227595
D8B26_000134	SMC4	nuclear condensin complex subunit Smc4	CIMG_05518	nuclear condensin complex subunit Smc4	HISTO_ZU.Contig65.eannot.2102.final_new	condensin subunit	8.57984027942421e-06	1.93468594571726e-09	4.17108168585331e-07	0.1188006547	1.9079088003317e-05	4.04259799631361e-10	0.0007842442	4.38898533874654e-12	0.3732699924	2.8181464782507e-17	6.47495439710381e-09	9.02299163456834e-16	4.88586805590732e-14	0.007951164	1.05840189161595e-11	2.72772511797984e-06	1.62814797875458e-06	-1.5087755937	-1.4166631329	-1.3631544081	-2.9789644243	-2.8263912137	-2.9888778977	-2.4524749545	-2.4214271875	-2.6364025882	0.3802780567	0.7323490283	0.1203859643	1.5650464178	1.6190263885	1.4453353214	1.3282231165	0.9760032248	1.2097433973	1.0401259601	0.7441297098	0.5964207465	0.2369054998	1.4658266299	0.6897478606	-0.3093566052	-0.3028468381
D8B26_000135		conserved hypothetical protein	CIMG_05517	hypothetical protein	HISTO_ZU.Contig65.fgenesh_plus.91.final_new	hypothetical protein	0.0002074775	0.0001914542	9.23145211349686e-06	0.0394860362	2.16160582973449e-08	1.69502310777335e-06	0.0428628643	2.50220401764718e-13	0.270942871	1.51817838815937e-10	0.001491895	3.05255452219459e-14	3.62723309145702e-08	1.49282848808288e-07	2.47098218605062e-07	6.10832969057998e-05	0.0072083273	-1.1147230904	-1.0625204035	-0.9884035964	-0.3224770996	-0.3374047733	-0.41140969	-0.0946801935	-0.0187318452	-0.1430149187	0.3944030494	0.4362750751	0.8646594984	0.0972229195	0.243878442	0.1251619385	0.544356415	1.0751015671	0.4858481753	-0.0752606562	-0.138564876	-0.1146871538	0.472593324	0.2050022051	0.0523596592	-0.3300093567	-0.40470478
D8B26_000136		conserved hypothetical protein	CIMG_05516	CCCH zinc finger domain-containing protein			0.0240648782	0.1744776874	4.14966983599036e-07	0.6446959122	7.68614355633841e-08	1.74336736616345e-08	0.5648667727	9.81075515395902e-06	1.55195425496114e-05	2.20250014882903e-05	0.6199659464	1.48808172365713e-08	0.6510566692	7.84429224100258e-08	0.007279332	0.1844720214	0.0815638495	0.7861378178	0.7288217289	1.0199683092	-0.2024444576	-0.1413653952	-0.1395572044	-0.2599043487	-0.3112074352	-0.1719798573	0.0271534229	0.2029280066	-0.1115016381	0.1481437805	0.2079931859	0.0488323833	-0.3300153873	-0.4863405852	-0.2796987445	0.8126620007	0.8088402819	0.722745565	0.0599568116	0.2304764055	0.0611104709	0.8412211722	-0.4060550411
D8B26_000137	RPS20	40S ribosomal protein S20			HISTO_ZU.Contig65.eannot.2104.final_new	40S ribosomal protein S20	1.97006617790985e-09	9.71484386888559e-09	1.53100866187828e-15	2.13849509411004e-06	5.09256130640801e-19	8.65128888085669e-16	0.0001066424	2.43042462435817e-22	0.0038992336	5.98532219970572e-19	2.39711096894836e-09	1.71138609732351e-21	3.26430792443919e-18	1.84617146205913e-08	7.85233458387946e-14	8.09350694226886e-14	0.0344354687	-2.6789079434	-2.6594106255	-2.7425349473	-0.4343387185	-0.5068136624	-0.3534254599	0.2907848889	0.3848306752	0.3553555694	1.250932546	1.3615294186	1.5460338422	0.2439638843	0.2334226452	0.4143246474	0.9303117384	1.3598296778	1.0022706145	0.2551186894	0.0803361127	0.0340950986	-1.2744053195	-0.3637883648	-0.1386717417	-0.6839518764	-0.5389637942
D8B26_000138		conserved hypothetical protein	CIMG_05514	CUE domain-containing protein	HISTO_ZU.Contig65.Fgenesh_histo.87.final_new	hypothetical protein	3.44796743976409e-12	0.6015235123	5.6437548173591e-09	1.88890348574879e-11	0.0023240805	0.0057034751	0.0001504744	1.16510041510792e-06	0.0621897223	2.8157378755036e-05	2.71867824336068e-11	2.18876378139252e-06	1.13881262297725e-08	3.5116704605304e-13	0.0045124425	0.0259910798	0.0001757179	0.0627961616	-0.0968816886	-0.1556254192	0.92616468	0.8012307548	0.9718740262	-0.4687760798	-0.6769185571	-0.3751774112	0.7549308486	0.6850710938	0.5622986496	-0.5397358492	-0.8922119313	-0.6999146031	0.7612708424	0.5300293701	0.5911259719	-1.0240474416	-1.1646481304	-1.363807645	0.4323414166	0.1017386529	0.8153133114	-0.4434560926	-0.6987711932
D8B26_000139		fatty acid desaturase	CIMG_05513	fatty acid desaturase	HISTO_ZU.Contig65.fgenesh_plus.139.final_new	fatty acid desaturase	0.3133618544	0.2670335245	0.0056850099	0.4001731127	0.0004143659	1.11833122966364e-09	1.41212810060099e-07	0.0043543379	4.06630432879717e-08	4.67063957812678e-15	1.58596406078666e-12	3.76071627165824e-07	1.20758168894076e-18	1.59742741670118e-15	0.007402533	1.64397870239262e-12	0.0001745815	-1.4408585899	-1.2711098155	-0.9661666985	-1.8696397499	-2.0630457067	-1.852177974	-1.9688540631	-2.252185405	-2.3140623957	-0.7929684016	-0.4868835639	-0.5834768825	1.4350813835	1.6985055262	1.464340112	-0.0947845337	-0.0094014608	0.0852998247	2.3591655749	2.9085767502	2.6411394195	-1.5548707254	-0.744045597	0.1574183229	0.6764778325	1.0682865851
D8B26_000140		phosphoglucomutase	CIMG_05512	phosphoglucomutase	HISTO_ZU.Contig65.fgenesh_plus.95.final_new		0.001589969	0.2111825828	1.57286575939568e-11	0.0003163494	1.76064655508569e-08	0.0091100182	0.5668856804	0.1080094359	4.87771552271375e-09	2.72502250848058e-05	0.004601409	3.13386752805543e-07	2.16475311682232e-11	0.0001966711	0.0005910422	1.76982929429066e-05	0.8984950301	-0.0070544059	0.1008916992	-0.1048761807	-2.3819147178	-2.7438137427	-2.3583367692	-1.4301809397	-1.2539563627	-1.6233908571	0.1696632292	0.1465308105	0.422823231	0.5776813593	0.6259013299	0.8113614661	0.7979197856	1.104319403	0.8376625164	1.3134499572	1.5773545205	1.4021053402	1.4740047841	1.0310733202	0.5576206035	0.5028746915	0.7394242047
D8B26_000141		conserved hypothetical protein	CIMG_05511	hypothetical protein	HISTO_ER.Contig17.genewise.69.final_new	hypothetical protein	0.0117013008	0.0006628461	0.0016428535	0.8509597183	0.0007436495	0.1388596138	0.0107244108	0.0001850316	0.5465287515	0.0329135583	0.023517529	0.0372540128	9.95557370897144e-10	1.22005952822421e-10	0.1383110181	1.52347563251126e-07	0.0198231063	-0.0514034787	0.1144281889	0.6638903005	-0.9217653114	-2.0800855261	-0.6795507725	-1.2900475074	-0.7698767714	-1.9367014921	-1.6957290232	-1.9742054479	-1.5269802054	-0.8070302824	-0.1262814332	-0.6701534478	-0.731307968	-0.2662808019	-0.700098716	2.1304684208	2.989803074	2.6168835842	0.5660215234	0.2446520394	1.5693140934	1.9321594311	2.030367107
D8B26_000142							0.0001117827	0.0063758175	0.0093338156	0.0126270611	0.9591265856	1.8264301873784e-06	0.0150725178	0.0001733691	9.89191411863022e-07	0.0011219804	3.83332980468302e-08	0.0008763024	2.00212757994403e-06	6.72975840660198e-10	0.0733963412	0.0010070996	0.0008357915	0.2409991911	0.126472834	0.1421832955	-0.2445798575	-0.2894117003	-0.1817822718	0.1752683014	0.3028295273	0.0177906281	-0.3272026496	-0.4218452946	-0.6957020842	0.5756053557	0.6229989375	0.7119714542	-0.1373434028	-0.7567528079	-0.2364546576	0.8978737398	0.9468382448	0.9660167365	-0.1290682023	-0.3932937791	-0.2732059959	0.3573425894	0.7197574136
D8B26_000143							0.0109932078	3.34268924734671e-06	0.0884311192	0.0021341977	0.0985043267	5.05165337583413e-05	0.1165261147	0.0004152748	0.0226117586	0.0002154489	3.27021188310368e-08	0.0005054245	3.27737366603024e-07	2.10291139797236e-10	0.2421772434	0.4099825238	0.1299860981	0.2416749191	0.1876522621	0.0406833335	-0.4427952731	0.0505858715	-0.3460223001	0.4955838692	0.5750783625	0.4473899599	-0.4623367769	-0.3125310632	-1.7049520718	0.7501225846	1.197051272	0.8943759765	-0.571590678	-0.9097932722	-0.8221461188	1.2324259902	1.4625570717	1.3303922998	-1.1432930053	-0.2422700679	-0.1789945668	0.0769372542	0.6675353474
D8B26_000144		conserved hypothetical protein	CIMG_05509	hypothetical protein	HISTO_ZU.Contig65.fgenesh_plus.68.final_new	C6 zinc finger domain-containing protein	0.1177970259	0.0008367755	0.030577306	6.95889629035128e-06	0.0017762797	0.9662829058	0.0011309027	3.36780543399766e-06	0.0484095425	0.0379800653	0.0007498565	3.90321658858481e-05	0.0114687084	0.0381087978	0.254316214	0.0072747719	0.0060613916	0.4604842442	0.2915788926	0.4168132332	0.8179828572	0.829348447	0.7335053111	-0.2250483363	-0.3542984415	-0.2307695744	-0.4380884016	-0.4975377161	-1.6055104461	-0.1199962796	0.0246882823	0.0831734614	-0.4288934165	-1.1936647201	-0.1460114799	-0.1261861949	-0.0663505611	-0.1465222877	0.84867282	0.4550089011	0.8722983922	-0.5403996362	0.2500782729
D8B26_000145	RTA1	conserved hypothetical protein	CIMG_11559	RTA1 domain-containing protein	HISTO_ZU.Contig65.Fgenesh_histo.157.final_new	7-aminocholesterol resistance protein RTA1	0.0533391983	5.84284468559818e-05	2.46296288296559e-10	1.23789437984781e-07	0.0015979165	8.54984642274519e-09	0.0005866205	0.0011134517	0.9836609226	2.34360180699183e-05	0.3020345421	0.0001576087	7.54419204995526e-05	0.8467311011	0.1133998225	0.8598394163	0.120797914	1.4284489718	1.3277471648	1.0567930333	-2.9085720428	-1.4784764539	-2.4477705093	0.6927721123	0.4249915587	0.3165828925	0.5159240476	0.3055150938	0.4738687841	-0.0460654505	0.4046311209	0.0912753628	0.5438829152	0.6616592063	-0.401414521	0.0935342479	0.2024385518	0.2893650575	1.4137911829	0.8029150817	0.3921373958	1.3264895685	1.3770755233
D8B26_000146	VPS66	vacuolar protein sorting protein Vps66	CIMG_05505	vacuolar protein sorting protein Vps66	HISTO_DA.Contig93.Fgenesh_histo.211.final_new	vacuolar protein sorting protein Vps66	0.0006565923	0.0032108151	7.1651542619535e-06	3.39519406580275e-09	0.0011072881	0.0987669016	0.0379707656	2.56764835959782e-09	8.80634175043719e-07	1.29136199579148e-12	0.0013272179	3.55859612127839e-12	2.2731499457345e-15	3.64753086109627e-05	5.33490570366564e-10	3.91099594328718e-13	0.5504562272	-0.864125121	-1.1201121787	-1.1049656341	-1.9362393444	-2.2014484671	-2.0491686493	-0.44278802	-0.3892515456	-0.5788149097	0.3306813002	0.1981780943	0.1350127951	0.6685950864	0.609707548	0.7176087967	0.7551331682	0.3261893163	0.7534053142	1.1804996659	1.1701065879	1.2183434501	1.4187528961	1.3081075258	0.3230314686	0.855165272	0.8702471008
D8B26_000147		high-affinity glucose transporter	CIMG_05504	sugar porter (SP) family MFS transporter	HISTO_DA.Contig93.Fgenesh_histo.243.final_new	MFS quinate transporter	0.3285252304	0.1105951937	0.8946897134	4.96735307854583e-05	4.04767089903603e-05	0.0005839909	0.6962937306	0.0103644264	0.0053800602	6.3370612463248e-06	0.0074408727	0.0001553661	9.78238080638228e-05	0.9612218947	0.0116268404	8.83211596165964e-05	0.4255600202	2.3558461986	2.1933861431	1.4442511751	1.8567369964	2.5141719969	1.840591933	-0.9347566303	-1.7764067163	-0.6728336428	1.140142901	-0.3643599394	0.9022378442	-2.6827736198	-0.76423319	-1.4862849205	-1.4665358911	-0.3797259507	0.0662139695	0.2084911201	-1.612866921	-0.156966621	1.3959928462	-1.1624158351	-0.6596082728	-0.7864660012	-0.1310484399
D8B26_000148		conserved hypothetical protein	CIMG_05503	hypothetical protein	HISTO_DA.Contig93.Fgenesh_histo.248.final_new		0.0008935597	2.20201505742182e-05	0.34981341	1.90735110625361e-09	1.00420410344937e-10	3.19817674447935e-08	0.9226586444	1.03558863099799e-11	0.9242076095	2.01850644912957e-13	0.0566375476	1.60431464106781e-12	1.17514436697016e-10	0.0002485442	8.90778917033615e-06	2.642844092849e-06	0.169806187	2.3107034109	2.1602180808	2.3893527222	2.0151017116	2.2623935075	2.0819428168	-0.1285599621	-0.1188245433	0.1485494292	-0.7465954422	-0.8222549839	-1.0235385979	-1.9496404138	-1.2534924053	-1.7345360363	-0.9705921084	-2.1673264406	-1.2885031224	-0.0470957491	0.3257354033	-0.25029716	2.3473062222	0.9672347822	-0.4967907916	0.9771244956	0.1968282876
D8B26_000149		kinesin motor protein	CIMG_05502	kinesin motor domain-containing protein	HISTO_DA.Contig93-snap.311.final_new	kinesin motor domain-containing protein	2.25487769289076e-11	2.52248259320049e-15	1.28108850362135e-09	0.1541954924	8.94695997488169e-11	0.0007117941	2.65421916417719e-07	0.0520488877	0.4604743018	3.58610091369904e-16	2.89834068069497e-14	8.05501316699329e-13	1.01697982782426e-10	0.011684048	2.97252489293354e-07	0.0245252059	0.0001145977	-0.553386144	-0.5563818376	-0.4446247464	-3.2275125629	-3.2111809452	-2.8416730872	-3.9688381695	-3.8758016148	-3.1947090237	-0.152452706	0.1388968968	-0.4304632729	2.1587221615	2.1812158891	2.1730062385	1.6167914864	1.3766201041	1.3996988836	1.3939077332	0.9920116116	1.0108156956	0.4141675441	1.4143459482	1.0412048569	0.2359791341	0.3560306293
D8B26_000150		cytochrome P450 67	CIMG_05501	benzoate 4-monooxygenase cytochrome P450			0.0003236132	0.0019010791	6.66887119584172e-09	0.0733629601	3.94508708739369e-10	6.70202129122235e-06	0.3704299491	3.78064952245299e-10	0.4416102472	1.28524351010848e-09	0.0114985023	2.588597477646e-09	1.11578313150184e-08	0.1805829552	7.09414799541452e-05	4.94354089009925e-07	0.7913724882	3.3213270852	3.4443008036	3.1784416834	-0.9522837022	0.1428622987	0.2903958473	-1.0795577986	-1.676789157	-1.3481495278	-2.0530212888	-1.6432540033	-2.0196243239	-0.2612279656	0.2485069187	-0.2871316876	0.0951874212	-0.3785120954	-0.6606322161	1.0764384445	0.0408521754	0.4187499634	1.0101835784	0.773702992	0.1769748807	1.5581176712	-2.1018202085
D8B26_000151		actin binding protein	CIMG_05499	actin-binding protein, variant	HISTO_DA.Contig93.Fgenesh_histo.254.final_new	coronin-like protein crn1	1.26412499330463e-10	6.00917663916721e-13	0.0097293998	2.1326745013723e-14	6.86871564944697e-17	0.715500265	0.2380741902	4.57022687045978e-13	2.49810927251864e-07	1.97449745368832e-18	5.03518856956869e-09	1.11657363587546e-15	5.30350658182533e-19	1.17183779786866e-06	1.47565459970362e-05	2.07448833839132e-12	0.0034795615	-1.000105012	-0.8536240437	-0.950453493	-0.5796362461	-0.709947805	-0.8175133618	0.5771171425	0.4756703758	0.5462222044	0.1191237086	0.156944334	-0.0147278436	0.7048090547	0.7305892178	0.794609295	0.4136845255	0.2428970025	0.4546334395	0.9658758669	0.8097434232	0.7739917584	-0.4242264554	-0.1622535343	-0.3964115662	0.1547412075	0.1571460834
D8B26_000152	URA7	CTP synthase	CIMG_05498	CTP synthase	HISTO_ZU.Contig65.eannot.2121.final_new	CTP synthase	6.55918064248819e-05	0.0001037685	2.5779860507771e-15	2.10490658408779e-13	0.0426896302	0.5072099005	0.2425580864	1.31766672595067e-07	8.13235087919666e-08	3.38473230845241e-12	3.50429152785851e-16	9.38698457110632e-08	1.39499141153814e-13	1.24463404144364e-06	1.60919777175518e-11	8.21471665743731e-17	0.0017412985	0.3249722118	0.2042557709	0.2308981353	1.4036228704	1.415784281	1.4440662304	0.414593794	0.3785053482	0.438822605	0.7063489568	0.6996184223	0.8734226774	-0.6061401548	-0.6518530351	-0.5478546374	-0.3275653705	-0.1189244165	-0.3581810497	-0.7267165348	-0.7489004351	-0.739029837	-1.1140859715	-1.0393230589	-0.6904431322	-1.3713498398	-1.1527021023
D8B26_000152_1							0.3338703964	0.3852640962	0.7264289991	0.818094687	0.9169600272	0.7081409508	0.2715985725	0.0568017632	8.57593808503545e-05	0.0013578225	0.1901576797	0.0065489204	0.0003606197	0.0380674222	0.1999545775	0.0007389294	0.4503923281	2.0001291628	0.3161584225	0.9944320114	1.3606106769	0.7748241451	0.8125192459	1.6524665003	0.7070472128	0.870056005	0.6563168133	-0.4015157314	0.0162470395	-0.2239949268	0.4269080659	-2.0885225677	0.0387060252	-1.0094574275	-0.6902541521	-7.9834827809	-0.9036386985	-1.9306440326	-3.0955413367	-0.7959690228	0.4237663804	-2.0509312755	0.1323048794
D8B26_000153		conserved hypothetical protein	CIMG_05497	hypothetical protein	HISTO_DA.Contig93.Fgenesh_histo.261.final_new	hypothetical protein	0.0046713016	1.52789119554593e-07	3.36618941716915e-09	6.20786235218081e-09	0.9746132097	0.8254283795	0.4239861399	0.0154660655	0.0052967916	0.0001453472	0.1080562207	4.68030853875511e-05	3.20273298925194e-06	0.3589113273	0.012075745	1.76929840829951e-07	0.023621598	0.2892468683	0.4984368851	0.2031578866	1.4394708537	1.3920807202	1.3417651989	0.3956043968	0.1534252185	0.4238771092	0.1592671706	0.1176642435	-0.2780507277	0.0197402841	-0.3528389664	-0.3330723898	-0.1037183179	-0.624503917	-0.1171512367	-0.4098948636	-0.4118579542	-0.406924347	0.1168816781	-0.2143271963	-0.1527094212	-0.5500849848	-0.3812379987
D8B26_000153_1							7.7039955458748e-05	1.42363945744169e-08	8.39237739165293e-15	1.39181137827425e-09	4.30395112322059e-19	1.09947834645318e-15	0.4156882618	3.18361070487244e-18	0.1726175641	5.34555394792171e-20	6.20065449975116e-07	1.57146461851042e-18	3.83598453832343e-19	0.0362401944	1.84108945584689e-11	1.71134030628712e-16	0.4410708194	3.6330171558	3.7017095123	3.6381823903	0.8831627681	1.2506426732	1.0606064525	-0.9730053645	-0.7828000425	-0.726141961	-0.1250998374	-0.3322138582	-0.2279945566	-2.5533740798	-1.0221303929	-1.8717761526	0.0049114045	-0.4398042095	-0.4734776059	-0.8973493137	-0.9165490557	-0.5653068997	-0.1400199469	0.3529996107	0.602842025	-0.2213926692	0.3368117761
D8B26_000154	DPB3	DNA polymerase epsilon subunit C	CIMG_05496	CBF/NF-Y family transcription factor	HISTO_DA.Contig93.Fgenesh_histo.264.final_new	DNA polymerase epsilon subunit Dpb3	3.35476816527378e-08	1.71487580326913e-12	4.59806477062942e-07	4.29798775800392e-06	7.42754846249898e-13	5.70285257542042e-06	0.0058714653	3.40550505645191e-11	0.246601634	7.87709966562079e-18	4.5528513800996e-10	6.62633937581469e-13	4.62913397565146e-17	5.27018376300719e-07	5.35707754679257e-09	6.69562435682025e-11	0.7380149356	1.3829404238	1.4667263061	1.3835225481	0.5990706051	0.6532411305	0.6440147154	-0.0963110441	-0.1239820705	-0.0372049396	0.2760852284	0.1927251345	-0.0088982497	-0.8870630977	-1.323040697	-1.0455869245	-0.0674471616	-0.3060616029	0.1056137415	-0.9510721155	-0.8915923607	-0.9809230446	1.0804735388	0.1552220707	-0.2235337741	0.3266670343	0.0640179593
D8B26_000156							0.0175631623	5.39694056697023e-06	0.0145983712	3.51651865378203e-12	7.63738350554929e-11	1.25089342638426e-08	0.7498517834	1.97456630842162e-11	0.0024010666	5.05412629879278e-16	6.75822876111481e-08	4.77999608722442e-15	6.13602978430094e-16	0.0001401752	1.32979638252484e-07	5.28910595431595e-14	2.89681568736436e-06	2.4937091821	2.3176824081	2.4102808981	2.7592145275	2.6781976551	2.787810698	0.7639364122	0.853831024	0.8125021214	0.8236761363	0.7234246065	0.1733004463	-1.0811050318	-1.0881079044	-1.5277599042	-0.7528406853	-2.0665992891	-0.5644481008	-2.0215245433	-3.0153861299	-2.8542997309	0.5444888061	0.2231193221	-0.1220700222	-2.7754735651	-3.0529418079
D8B26_000157							1.27417687629686e-05	1.18197389473116e-10	0.1264081882	3.37069023784399e-15	4.48486524871398e-15	7.44812340461781e-10	0.953186551	7.60525973417389e-15	7.83052957918092e-08	2.54152651439034e-20	1.06957217801742e-12	4.83939638762039e-19	3.41195997378647e-20	6.23961438534754e-09	6.42728688019318e-11	3.7415307049089e-18	3.73991710932747e-09	2.2832761125	2.2623021901	2.2057185394	2.3397283371	2.4909865514	2.4473105436	0.3730553174	0.5328379397	0.4479835543	0.5639786451	0.3765051001	0.4491712268	-1.579338501	-1.6695682807	-1.4949307285	-0.9096493893	-1.3705515634	-0.5757780845	-3.1615483281	-2.7063238512	-2.6709154805	1.3533497056	0.6389907464	-0.1681027023	-2.259276166	-2.1975383225
D8B26_000158	ILV3	dihydroxy acid dehydratase	CIMG_05492	dihydroxy-acid dehydratase	HISTO_DA.Contig93.Fgenesh_histo.214.final_new	dihydroxy-acid dehydratase	0.0022474576	0.1927083719	3.83635612475894e-11	0.0252639121	2.66199081484908e-13	2.6937632924601e-09	0.0002895588	1.02050589958523e-15	0.2495649545	3.86121484173570e-12	2.18580667378301e-05	1.96161593340864e-10	2.00014815642832e-06	0.0008147516	8.24796061876204e-05	0.0615903609	0.0123392454	-1.5051147728	-1.7203329421	-1.5822755231	0.2856120481	0.2583697326	0.2667120656	0.7413908863	0.6242829313	0.668698785	1.2620896431	1.1893646461	1.3190383628	0.8889065521	0.3033537116	0.0626791353	0.1099717524	0.1372566339	0.0664530371	-0.1661798107	-0.7331348273	-0.6754068219	0.8838648845	-0.2737037005	-0.9389340301	-1.1353326918	-1.1162460223
D8B26_000159		conserved hypothetical protein	CIMG_05491	hypothetical protein			0.0004160713	0.0009894903	0.4930625754	0.2267489511	0.5728456182	0.1274364316	2.82995021998396e-06	0.8224128635	0.7144864487	0.0333008719	0.074682244	3.82954191283367e-11	0.0999159676	6.42708237158147e-12	0.8838785809	0.0006431076	0.0433163185	-0.4270199881	-0.2563941004	-0.3269510337	-0.3074755507	0.0087245499	-0.1251766418	-0.4263982777	-0.641850299	-0.4806897339	-0.2707096136	-0.6480248551	-0.3041676234	-0.8644445475	-0.7033338143	-1.2715100371	1.8734607592	2.2205026968	1.9493706815	-0.7253345622	-0.8058709394	-0.961525122	1.1520376403	-0.0019807859	-0.7430988065	0.9324593373	1.6320511117
D8B26_000160		protein kinase	CIMG_05489	CAMK protein kinase	HISTO_DA.Contig93.Fgenesh_Aspergillus.140.final_new	protein kinase	5.48756303187978e-05	1.35100154219668e-06	0.0001763685	0.484172185	0.0012865328	1.31146923088568e-07	3.37041402137246e-05	0.0047179259	0.1252623655	0.3866401568	0.0457986246	8.5602630559106e-07	0.0038593766	7.42450946414891e-10	0.1222771587	0.1490533331	0.0193711013	0.0022637263	0.0605800661	0.1534222891	-0.4116057243	-0.3986314478	-0.3808697788	-0.3944239282	-0.3218419649	-0.2134131362	-0.3812116564	-0.2444723683	-0.1446314474	-0.0697100636	-0.1115778641	0.1044640498	-0.5533944988	-0.5724952855	-0.6763268097	0.3538734924	0.3492305584	0.5021122532	-0.8460992405	-0.0254061185	-0.1724291571	0.4550238286	-0.0553109999
D8B26_000161		conserved hypothetical protein	CIMG_05488	hypothetical protein	HISTO_DA.Contig93-snap.303.final_new		0.9486282225	0.5252712491	0.2124619816	0.8402904168	0.2896159303	0.0065070634	0.0388748106	0.4368382444	0.7672029209	0.0054748362	0.0446214504	0.1389154481	0.0003353158	0.0108003736	0.6149560648	0.0031774001	0.0576984699	2.5150517322	1.2695185683	1.3711327577	1.3844408404	-0.2898002305	1.3598155467	-0.2062337768	2.0489776764	1.278081632	0.9357799503	1.3455472358	1.3102138331	-0.4423517279	-1.6206728372	-0.0207964729	-0.0859363411	1.1857913152	0.923778768	-2.4739191274	-0.9574075297	-3.3868646638	2.4140223168	-0.1443863644	1.5808136191	-1.6429056485	-0.69798147
D8B26_000162	TIM23	mitochondrial import inner membrane translocase subunit tim23	CIMG_05487	mitochondrial import inner membrane translocase subunit	HISTO_DA.Contig93.eannot.2164.final_new	mitochondrial import inner membrane translocase subunit tim23	0.0021244338	4.26733492274611e-06	3.39528869038066e-14	0.7639250048	3.90147014147049e-14	0.0959003436	0.4808651941	7.00180816528564e-07	2.46918887015858e-07	0.4481889786	8.48236661376909e-06	0.0403421999	0.0087650197	3.79974599349946e-05	0.0141246022	0.1417468672	0.1682366705	-0.1952041475	-0.3436514492	-0.4532496462	0.9445325433	0.9132957433	1.0067484252	0.9621789594	0.8283748774	0.9828895166	0.1732703883	0.2740435792	0.2728268896	-0.0714480388	-0.4730105181	-0.231135111	-0.0927492751	-0.0885909754	-0.2193737929	-0.7579200255	-0.5355170055	-0.5173064427	-0.5441348113	-0.9690604871	-0.6071154607	-0.5275223117	-0.3790647391
D8B26_000163		conserved hypothetical protein	CIMG_05486	HEAT repeat protein	HISTO_DA.Contig93-snap.305.final_new	HEAT repeat protein	0.2583444258	4.17370791027455e-07	4.95310881887066e-07	1.32127457032009e-10	0.000484199	0.5444537024	0.783457183	0.7942494054	0.925375739	1.78297868226094e-08	2.16833989086223e-08	0.0006306097	6.12978983227061e-10	1.04555774478389e-05	0.0047465448	1.55935887857667e-09	0.0032462674	0.6112449501	0.4427560506	0.5216802175	1.4737314383	1.4996500751	1.5138791221	-0.0550717743	-0.1203209574	-0.0605577283	0.78890272	0.855706343	0.0570492166	-0.6167470124	-0.6980184254	-0.7021953229	0.1835658597	-0.4912072015	0.1200972522	-0.7352275504	-0.9874786165	-1.0636381146	0.2458232982	-0.5470506367	-0.0632261778	-1.1380508368	-1.1583612401
D8B26_000164		predicted protein			HISTO_DA.Contig93-snap.306.final_new	HEAT repeat containing protein	0.0006515165	0.0084381148	7.35147070539395e-05	0.0001221335	0.9450361051	0.6647711324	0.1541817703	7.64258740688756e-06	0.153655734	0.037879655	1.38610067362992e-07	0.0007064617	0.0060086407	1.29764862108003e-06	0.7791658011	0.2007782395	0.2450382979	-0.7882550452	0.3973939327	0.1331758705	2.1179480425	2.0544325684	1.7375179575	-0.1867690246	-0.1050403923	0.0751539629	2.479239186	1.7275820674	2.6128635986	-1.0114072958	-2.5522984845	-0.8413908078	1.3423339567	1.983518078	1.5075746881	-1.820582274	-1.9739220746	-2.2481009832	0.7454310754	-1.8129776059	1.1923302969	-0.9895687951	-0.0446446166
D8B26_000165		sorting nexin-41	CIMG_05484	sorting nexin-41	HISTO_DA.Contig93.eannot.2109.final_new	sorting nexin-41	1.57033053278347e-06	0.1019662448	1.26887381025986e-11	0.1192090744	3.258589597469e-10	1.87329566735011e-09	1.85867078803864e-06	7.92090126340803e-10	2.98077379843805e-10	0.5014654946	8.08346367663132e-09	3.56462108651242e-07	1.27975057393973e-06	1.21302759455756e-12	2.18779461251309e-05	0.7444505978	3.05599680522002e-05	0.5593731953	0.5417112181	0.5049863226	-0.4954786388	-0.4697629991	-0.4772905298	-0.3228524326	-0.3328353932	-0.3095943167	-0.1610108718	-0.3462859441	-0.3510849787	0.3759453364	0.5334535628	0.5076671903	-0.0272381679	-0.2051371694	0.0628995957	0.9849724318	1.0566147273	1.1727782379	0.5931471919	0.0535975379	-0.2594756934	0.4848710728	0.4197428604
D8B26_000166	UBP12	ubiquitin C-terminal hydrolase	CIMG_05483	ubiquitin C-terminal hydrolase	HISTO_DA.Contig93.eannot.2110.final_new	ubiquitin specific peptidase	0.1865466272	0.1105300419	0.0101801138	2.73478219832199e-06	0.0030052555	0.6725900129	0.1591826606	0.0013978121	0.0305226463	6.17363602368665e-05	0.3194585824	2.421914780575e-05	4.6397161524158e-08	0.030773368	0.0036608813	7.92752495770789e-11	6.24170700933278e-05	0.6476799552	0.4806032033	0.4155339602	0.9122162406	0.9853953215	0.854840214	0.0916725706	-0.0807820071	0.1122566759	0.1617347333	0.2663099647	-0.4320306404	-0.0672443597	-0.1429211741	-0.2703406065	0.0779942448	-0.6229346394	-0.1082145922	-0.4813333573	-0.5856294593	-0.6223371613	-0.795278679	-0.1530655615	0.0768875461	-1.2201886578	-1.1914127071
D8B26_000167		conserved hypothetical protein	CIMG_05482	hypothetical protein	HISTO_GL.Contig59.Fgenesh_Neurospora.55.final_new	hypothetical protein	9.55021188426917e-16	8.55372739515598e-16	9.46483813032603e-21	3.17114820806966e-09	7.61011448664196e-20	3.57124226811609e-15	4.1382215184984e-06	8.61669761044185e-19	0.0200852301	1.87779325893007e-20	0.1595679532	1.44102922970109e-17	2.02455808267151e-21	3.36106957407069e-12	1.1802364412577e-13	1.75676420646588e-19	0.0002834516	5.9992453085	5.8305909233	5.8138360532	0.9460112878	1.0765784568	1.2619337383	-1.6746580698	-2.0068358547	-2.4413042345	-1.8127522618	-3.3172551023	-4.1012833917	-2.4657437812	-1.2458226339	-2.9444153916	-4.9048578811	-5.448098331	-5.549646206	1.6895825593	1.7780405107	1.672877839	-1.5569023166	0.6395765043	-0.3394849412	1.611778852	1.9009495049
D8B26_000168							0.2518998271	0.0021512713	7.06983600927083e-07	0.3871093572	5.73158882028769e-08	8.61424217490787e-07	0.0022742937	2.13769358369381e-09	0.0330366258	5.4363852795459e-12	0.0005968958	4.26095028621014e-10	2.997937928082e-11	0.0627673987	0.0013945562	0.00122795	0.2303229452	2.0836115345	1.9888347245	2.7651965389	0.5931250919	0.2434568371	1.1036991677	0.7512793201	0.2282454399	0.0223623069	-0.2556502464	-0.8564008328	-0.2222532815	-2.5099987048	-2.9133863698	-1.8094675002	-1.3786498737	-0.3964288346	-0.3084989108	-1.3931742645	-1.5743930977	-1.7991598121	0.831802167	0.3888707032	0.8916782654	1.5879427749	0.6583978355
D8B26_000169		hypothetical protein	CIMG_05478	TPR domain-containing protein	HISTO_DA.Contig93-snap.296.final_new		3.49942274791634e-14	3.45643509636016e-08	1.57298362509343e-16	1.05236213465198e-05	8.28321846689292e-14	0.0067959442	0.2064703028	1.67068505617736e-16	0.0007325949	8.82830246421639e-15	0.0020517001	2.39055345593549e-14	7.34533829451378e-17	6.2395066369937e-05	2.4165086635974e-12	5.98189995990154e-11	0.0014188215	-1.9313957071	-1.8137492095	-2.4805821168	0.7400393321	0.8672385872	0.7679519768	0.1291339287	0.0006277429	0.1526174575	0.7856561868	0.7975592999	0.5439544693	0.4332560692	0.241958361	0.1491740533	0.404058091	-0.0019538175	0.1874042894	0.8672444648	0.769527112	0.7621064607	0.8314481229	0.0141211443	0.5141859395	-0.5282143721	-0.3545562454
D8B26_000170		conserved hypothetical protein			HISTO_ZT.Contig1089.eannot.1543.final_new	serine/threonine protein kinase	0.4811575891	0.8024911553	6.62072036767225e-07	0.7340829717	1.3402706978777e-06	2.22177029098319e-10	0.0001079835	5.87167035231363e-07	0.0467680563	6.04823104184113e-09	0.149653587	8.61464341856527e-07	1.21836715482648e-10	0.0007828851	1.25556008276192e-06	1.30303599136429e-07	0.2418899423	-1.0169746236	-1.0725071572	-0.9335366972	-0.1105674049	-0.1424008791	-0.1128836869	-0.1124542639	0.0042524282	-0.4083410378	-0.0738014678	-0.333024013	0.0562555567	0.0113212495	0.1361420586	0.0541416057	-0.3211216565	0.127497361	-0.2458379648	0.3123587376	0.338595362	0.2307674426	-0.6973126002	0.3384597494	0.4170112823	0.0197016765	0.3040250861
D8B26_000171		conserved hypothetical protein	CIMG_13242	hypothetical protein	HISTO_ZT.Contig1089.Fgenesh_histo.63.final_new	hypothetical protein	0.7650215819	0.002195435	0.2104250699	0.9799695981	0.2083329775	0.0239750299	0.0085607027	0.3333109828	0.1634043182	0.0054547854	0.0680354278	0.1801969197	0.0265178862	0.3682628993	0.3747900769	0.048026012	0.0248315132	0.1791717207	0.699598626	0.9562127272	0.2340318741	-1.6207814425	0.2386267192	-0.7622815445	-0.2254200073	-0.05289958	0.4312624833	-0.7223995703	-0.082828347	-1.2879061127	-1.7292616279	-2.4513133585	-0.9314907259	-0.2072508649	-0.1023478625	-0.5121185902	-1.150885218	-1.9104909537	1.568467932	-0.9899407493	3.0571873292	-0.9034975326	0.0414266459
D8B26_000172		elongation factor 3			HISTO_DA.Contig93.eannot.2161.final_new	elongation factor	4.74398099350384e-07	3.1015162153252e-06	0.0010611486	0.0001223326	0.3852195674	4.51950478900064e-10	2.98641678930969e-07	0.0001794933	0.053256884	0.1624989141	5.32169725523712e-06	0.0026085451	0.2848357465	0.000170191	0.0494973874	2.08116227991715e-05	0.0293983689	-0.032423456	-0.1165484691	-0.1124652031	0.7774603274	0.8142721268	0.6450711348	-0.3186855959	-0.5015089978	-0.0688389326	-1.2236500854	-0.8922485049	-1.1286783478	0.4365509758	0.1592671103	0.1317280193	-0.6204251418	-0.9053310478	-1.0101682635	0.5132319436	-0.0223864856	0.0289955143	-1.7372491956	-1.0994579017	0.2944707245	-1.2121806353	-1.3036933035
D8B26_000173		3-hydroxybutyrate dehydrogenase type 2	CIMG_05476	short chain dehydrogenase			2.89802026036289e-06	0.1590700139	0.0986192218	0.3668422596	0.4675990529	1.76252277317327e-10	2.11774822796371e-06	0.0239918072	0.0092726904	2.81935423098597e-07	1.36812375780945e-08	0.3235882384	6.56012430743613e-12	5.36486491785745e-12	0.3857022536	1.82952577554641e-10	0.0004670181	-1.0590778431	-1.2515376135	-0.9119799992	-1.0945921265	-0.2237634238	-0.3175761494	-0.8925585976	-0.986448639	-0.6072716171	-1.709902886	-2.124768514	-2.0157120074	0.360650673	0.8231263353	0.8103343877	-1.6108670179	-0.7013927654	-1.8752548453	1.4887848825	1.7515863112	2.0095026788	-3.0390154415	-0.8425366206	0.2629354441	1.4052303174	1.8319743463
D8B26_000174		hypothetical protein	CIMG_05475	hypothetical protein	HISTO_DA.Contig93.eannot.2085.final_new	DUF1275 domain-containing protein	0.4689349014	0.003166066	0.0023279796	0.1378482189	3.7441908826758e-05	0.0005030893	0.2007737359	1.59991761332078e-06	0.8212690592	4.60079194635868e-08	0.0877455266	2.13392704546749e-07	1.40991434571082e-07	0.4802606816	0.0015984244	0.3802915953	0.0113195498	2.2926287086	2.2300864013	2.7646299009	1.5782401096	0.7224674176	1.3750188977	0.4527565457	0.6676454542	0.4677647927	-0.9414678971	-0.6871620248	0.1968279262	-1.8335149594	-2.0015968843	-1.505343151	-1.2262185943	-0.8796846067	-1.6520728177	-2.5018274018	-1.3797316928	-1.9955476419	1.8178302829	0.5099650633	-0.9527938774	2.7870918415	-1.1077603797
D8B26_000175		hypothetical protein	CIMG_05474	hypothetical protein			0.9213491718	4.89121859685534e-05	0.1601411296	0.0039268436	0.0911140125	1.51214941341536e-06	0.4973832043	1.1919555043498e-05	0.0450040298	0.3274140468	1.24280565949372e-06	3.91660102782778e-06	0.001687784	0.0416528167	1.27595782525356e-10	4.60991587738082e-08	0.002278764	-0.4912125529	-0.386057269	-0.5639391279	-0.6567433724	-0.7369340698	-0.6168377039	-0.215003265	-0.3845410529	-0.1801166874	0.1082096109	-0.0362029496	0.4483206044	-0.7654275744	-0.5185121245	-0.5443248543	0.0595055045	0.5989327123	0.003179953	-0.2247655947	0.0855692749	-0.0295908651	0.9380656424	1.1608990429	0.8689230776	0.4284126447	0.5099848499
D8B26_000176		start control protein cdc10	CIMG_05472	APSES transcription factor	HISTO_DA.Contig93.fgenesh_plus.119.final_new	APSES transcription factor	0.4107267296	0.0253628172	3.26377106423983e-09	0.8610846031	3.57623655989078e-09	1.07066091382652e-10	0.5030253322	1.97068948851372e-11	0.9021461516	5.70205210167681e-09	0.005561282	2.25012882433291e-08	3.22743945031116e-06	0.0598610603	0.000289198	0.0062970983	0.0635196829	-1.0315576636	-1.0670480876	-0.9706164634	0.0914739924	0.2619621142	0.1931882623	0.126101605	0.1174489382	0.2339353306	0.4182212345	0.7067919508	0.274601143	0.1438904068	0.0115005259	0.1552504163	0.2562401092	-0.2444797936	0.1398525511	-0.164727086	-0.187465015	-0.2311816607	-1.4265327613	0.2460129923	0.0344416455	-0.5999123148	-0.3075821133
D8B26_000177		conserved hypothetical protein	CIMG_05471	hypothetical protein	HISTO_DA.Contig93.Fgenesh_Aspergillus.87.final_new	hypothetical protein	0.2138634273	0.0560875006	2.89763710257213e-11	0.0281262877	3.5129300900228e-13	1.5722552247353e-11	0.3665068879	4.82807105608433e-10	0.0026503441	1.25856293085369e-11	0.1634525044	7.04822584451509e-08	1.47796939568864e-12	1.07349562014275e-05	0.0005352746	2.50467524769805e-10	0.019569942	-1.5933273103	-1.7928890795	-1.6794696142	0.1861380775	0.0274579884	0.4232577257	0.5838887674	0.6691989359	0.3281520944	0.2673836853	-0.013884653	-0.2773541282	0.0582641992	0.2224210217	0.2845631628	-0.2104032232	-0.5569619892	-0.3338536972	0.4744601106	0.325374258	0.4228390124	-0.5817875822	-0.0649081362	-0.8799590045	0.1363851755	0.1570651916
D8B26_000178		hypothetical protein	CIMG_05470	23S rRNA (-N6)-methyltransferase	HISTO_DA.Contig93.Fgenesh_Aspergillus.85.final_new	DUF890 domain-containing protein	0.0493137211	0.0004076837	0.0006575837	7.16387815424728e-05	2.50774411639498e-09	8.87642189172146e-07	0.3451704757	1.05755355297339e-08	0.0004227187	2.47121228015911e-08	0.3632906056	2.03480885566448e-09	0.0012679564	1.56278741589872e-05	0.0014374357	0.4910004445	0.0082950703	0.9009952467	0.8793895924	0.969346375	0.3775614748	0.4144677439	0.3188182028	-0.4530988212	-0.1967136667	-0.5925792073	-0.2773087971	-0.6379744413	-0.1038750417	-0.2304313776	-0.0512498348	-0.2225203866	-0.5519530079	-0.2798278602	-0.4547489216	0.2598906929	0.4447530897	0.5066957679	1.2409415416	0.267495361	-0.2671717821	0.5071742171	1.2054793096
D8B26_000179	PRS1	ribose phosphate diphosphokinase Prs1	CIMG_05468	ribose-phosphate diphosphokinase	HISTO_DA.Contig93.Fgenesh_histo.147.final_new	ribose-phosphate pyrophosphokinase 1	4.42056686385641e-11	0.0688880868	7.68607909151533e-08	0.0290928116	2.03141213273133e-10	7.6666390683427e-06	6.09205274496759e-13	0.012980195	4.37731525310158e-05	0.1718066904	0.0004604956	6.59952441446262e-07	0.1613900969	4.87989381952783e-05	0.0018517348	1.06514521318851e-05	0.9733224276	0.4632798803	0.3052928624	0.2396129532	1.116409857	1.0651342315	1.1531428837	1.391889267	1.3594768926	1.3369020467	0.1649502156	0.0839200022	-0.1247540416	0.4266293999	0.5959627819	0.4511076193	-0.5634875456	-0.333760657	-0.2332496043	0.3102533876	0.1340318433	0.114295494	-0.3927664095	-0.4880010704	-0.1881984564	-0.2192278315	-0.1065762072
D8B26_000179_1							0.2816392997	0.3013030985	2.05371364370525e-06	0.000193797	0.0829869547	0.3826037221	1.94192294194234e-07	1.32592713230713e-08	0.9180445662	0.7091404912	2.30751998766736e-08	1.65224973652459e-06	0.0798593602	5.58802386710587e-08	0.0301592376	0.0671290555	0.0030441251	-0.4184721647	-0.6939628589	-0.1291631539	1.4293841749	1.547668761	1.4088350613	0.1992691814	0.1107220488	0.3385881707	1.8725557414	1.8705425572	2.2452487404	0.0324181244	-1.0471419128	0.0660922115	1.4104823491	1.6669053758	1.2860406496	-1.1756230624	-1.2732471018	-0.9443974951	-3.582302367	1.2771414666	1.7225778496	-0.8888024784	-2.4463786404
D8B26_000180	MET8	siroheme synthase Met8	CIMG_05467	siroheme synthase domain-containing protein	HISTO_DA.Contig93.eannot.2159.final_new	siroheme biosynthesis protein MET8	8.35725329871657e-10	0.0024325972	7.04807172127519e-07	0.0317649628	0.00037019	7.59054838936116e-08	2.86422098085679e-09	7.13040322719716e-09	0.9573844527	5.31202007664716e-12	0.0053488139	4.52575379351125e-11	1.75657178197567e-11	0.6409869105	2.35907989605012e-05	6.52995758782298e-09	0.4577084527	1.0206137992	1.1300394579	1.0780635098	0.3290834616	0.305263823	0.2321655544	0.6377202041	0.5323313424	0.5794593599	-0.1501803063	-0.0857521476	0.4384992804	-0.4511549668	-0.2764521084	-0.2801990713	-0.3831328924	0.1245989637	-0.3807215845	-0.2557561001	-0.2388622342	-0.355787189	0.4031031718	0.3095059602	0.0094265353	-0.0716097609	0.1807596099
D8B26_000181	MDH1	malate dehydrogenase	CIMG_05466	malate dehydrogenase, NAD-dependent	HISTO_DA.Contig93.eannot.2155.final_new	malate dehydrogenase	1.06511525599697e-13	1.86923404067824e-20	2.40403164574166e-13	9.47144067641552e-17	6.71841586876806e-23	2.9063342204568e-14	5.71110482390128e-05	7.25391047858518e-20	0.000546335	2.23913925491613e-24	1.01834442335427e-13	8.3487925397116e-21	2.54872647012087e-21	0.1102950677	7.84160461482875e-10	1.72304537254064e-16	3.80867520411403e-06	-2.053647523	-2.2431686612	-2.1250407887	-0.8766349158	-0.9375047749	-0.8510201979	0.916208739	0.7957966663	1.0127225495	0.0194414885	0.1872479891	0.1284869044	1.3875688667	1.2556722139	1.4426804599	0.2927934388	0.3068689852	0.3366714267	0.3377700597	0.5170178305	0.529258322	-1.6837672433	-1.058149943	-0.9916822658	-0.4662344655	-0.2646050098
D8B26_000182		conserved hypothetical protein	CIMG_05465	hypothetical protein	HISTO_GL.Contig285.Fgenesh_Aspergillus.14.final_new	hypothetical protein	0.0031774028	0.4192655878	0.0025037549	0.0196098835	1.90697511731645e-06	5.14793754965873e-10	7.9565613906666e-13	1.58405959122239e-08	3.02364827021594e-13	4.97891269986194e-06	0.0177203957	3.16994571616047e-09	0.0023429359	1.22576390749443e-05	3.28498233081157e-07	3.03254181440938e-08	0.3661318073	-0.0758954437	0.0401581319	-0.1926225298	0.4534501351	0.4286088478	0.388776226	0.7338172963	0.8372401035	0.7509057672	1.1597312172	0.9113695894	1.0070211676	0.6712656248	0.6771865276	0.7425204282	1.0050665721	1.0082698103	1.2655153239	0.6963311196	0.3749303282	0.2638674354	1.9731577752	1.1967484418	1.1599174938	1.1145450753	1.0960590211
D8B26_000183	BOS1	hypothetical protein	CIMG_05464	membrin	HISTO_DA.Contig93.Fgenesh_Aspergillus.59.final_new	synaptobrevin	0.3810086372	0.0054703855	5.06505878771829e-07	1.06398221885538e-08	2.88241744458707e-14	4.98583134880956e-08	0.0154466652	4.39407048469413e-12	1.33773937899318e-08	2.30395439586338e-13	0.1943480974	1.08419484672016e-11	8.21980773055146e-13	0.1588994934	3.16727762871925e-05	1.53559169694182e-08	0.7493547696	-1.0708106367	-1.1352003654	-1.4507116086	-0.1692699045	-0.4771049591	-0.1902924618	0.6542284843	0.759069341	0.684650458	0.4323455689	0.2263314971	0.4299887861	0.4977354396	0.5053438217	0.5412536178	0.1182153392	0.5171187689	0.2397721409	0.4854733536	0.5258540533	0.3556591424	-0.5348895118	0.2538671934	-0.2913724188	-0.0487098193	0.3371062227
D8B26_000184		conserved hypothetical protein	CIMG_05460	hypothetical protein	HISTO_DA.Contig93.Fgenesh_Aspergillus.62.final_new	hypothetical protein	0.0095189676	0.0853028646	5.63280329578545e-09	5.24779663154013e-09	0.7363176298	0.000517921	0.0003557301	0.0086606589	7.44570719392581e-05	0.2605003657	0.1224488769	0.0042773921	3.36553013732889e-08	6.64701941799945e-11	0.7146796492	1.02734911441191e-07	7.96291543584802e-06	0.2251312225	0.3632436917	0.2511610361	-1.4413223432	-1.5575931889	-1.356389788	0.2541478821	0.4541388631	0.3313991459	-0.2434233554	-0.6286579285	0.1179872721	-0.0534311822	0.1438093516	0.0974476776	-0.5162656479	-0.0867416849	-0.2992000234	1.4421095335	1.6865861361	1.7311742329	1.8534646381	0.6753636526	-0.4248534316	1.4210275376	1.5587941073
D8B26_000185	LAT1	pyruvate dehydrogenase complex	CIMG_05459	pyruvate dehydrogenase complex dihydrolipoamide acetyltransferase	HISTO_DA.Contig93.fgenesh_plus.176.final_new	dihydrolipoamide S-acetyltransferase	0.0020025041	0.0103957244	0.0002241694	3.148069834693e-07	7.96084908676036e-12	1.62406834307411e-09	0.0096867261	3.9288679707212e-15	0.8493266566	2.60608971338487e-12	0.0006862308	6.03165785050592e-14	1.66117341404161e-11	0.0065206919	0.0071306385	0.95272544	0.0137869859	-0.7255003025	-0.6783011438	-0.7816262255	-0.3468554616	-0.3341862142	-0.4142624508	0.1769926493	0.1976654702	0.2642531153	0.5766406598	0.5305407471	0.6028783715	0.2136016237	0.2661378691	0.2651793811	0.4768727626	0.3378498172	0.4648632781	0.3887967437	0.059610915	0.1064180485	-0.6856577536	-0.2238697208	-0.4889609922	-0.7934135794	-0.571013949
D8B26_000186	SEC7	guanyl-nucleotide exchange factor	CIMG_05458	guanyl-nucleotide exchange factor	HISTO_DA.Contig93.eannot.2051.final_new	protein transporter SEC7	0.0003371268	4.25782213897342e-08	0.0153141169	5.85834785316727e-05	0.032946484	0.0001390408	0.751227576	0.870918952	0.5620427356	0.0140337275	0.0267306316	0.9505765582	0.0026600961	0.0027042538	0.4226199501	0.8601530436	0.5589352258	0.0245227402	-0.0232164895	-0.0964604435	-0.4041354488	-0.3767691002	-0.4283544783	0.2463452957	0.2538447355	0.3521380995	0.1368477099	0.2097554538	-0.3694504422	0.3306776426	0.4745088672	0.1940692423	0.2100841942	-0.3766469654	0.0398695403	0.3656689373	0.4664027842	0.4382672513	-0.1232488592	0.0573675759	-0.3630143464	-0.1493082881	-0.3853486737
D8B26_000187		AAA family ATPase	CIMG_05457	AAA family ATPase	HISTO_DA.Contig93.Fgenesh_histo.117.final_new	AAA family ATPase	1.59460652279778e-16	2.2307046685292e-17	4.21769757746988e-09	1.19770006213927e-08	1.78512281288784e-15	1.00846758883634e-14	3.7202907993457e-07	1.75595454805721e-11	0.0002756359	1.59060933893935e-10	0.1895823147	3.836069540829e-06	0.3222715092	3.87107025894163e-07	0.4544813568	0.0001547949	0.0006803423	0.3505139892	0.4205291483	0.641306922	-0.5779903205	-0.7583165812	-0.5650330041	-1.860010904	-1.7020331864	-2.0864950065	-0.9741508679	-0.955201755	-1.0287168407	-0.9886757819	-0.5008018903	-0.8625831397	-0.1212364311	-0.3638480701	-0.2876563643	0.4374377569	0.6204878906	0.7296691534	0.4330353368	0.3951404486	0.274643308	1.1226706094	0.5369061373
D8B26_000188		conserved hypothetical protein	CIMG_05456	hypothetical protein	HISTO_DA.Contig93.Fgenesh_histo.113.final_new		8.28030524308544e-05	1.39273949420172e-12	7.82138425259186e-07	0.0005989189	0.0123509146	0.7508633874	0.0042985781	0.1406239875	7.80321704873237e-11	2.84539641891729e-07	2.38996465256158e-05	0.048619158	1.3729712382705e-06	0.000266141	0.037490004	0.0001403854	0.296102073	-1.1230211451	-2.0874757277	-1.9719893637	0.6438689712	0.8906396041	1.0002053025	-0.6107564429	-0.5013161294	-0.4390312644	-1.3432118336	-0.9334445481	-0.6931435083	1.0104603772	1.2835572028	0.5075666652	-1.0112911704	0.2735818619	-1.5357852617	0.4565424542	0.9674730196	0.6009300929	0.1350305328	-0.8384156477	-0.3356080854	0.7599266075	-0.1696183319
D8B26_000190		conserved hypothetical protein	CIMG_05454	hypothetical protein	HISTO_DA.Contig93.Fgenesh_Aspergillus.259.final_new	hyphal growth and polarity protein HbrB	0.1704925133	0.2067550155	0.000167489	0.0011013717	1.00376097083064e-08	6.01381294111733e-09	0.3975098915	9.77677514208795e-07	0.0053366254	0.0001027818	0.059046556	0.0002620415	1.1271086688607e-08	0.0005456837	0.3937642887	1.19664172259823e-08	0.0004763958	-1.0348549938	-1.2623439822	-0.9654735014	-0.0956905469	-0.0340711137	-0.5283580927	0.3335646578	0.2071596727	0.6355999089	0.1504690429	0.1851329161	-0.0299530932	-0.101620008	-0.342892289	-0.2540007078	-0.1419453911	-0.4592301927	-0.2295721592	0.1879900655	0.4715593225	0.3826165485	0.3675865935	-0.51705032	-1.189561018	0.5537570324	0.1393897892
D8B26_000191		predicted protein			HISTO_ZT.Contig174.Fgenesh_histo.11.final_new	hypothetical protein	4.39967918125685e-12	2.73268728830842e-14	0.0002951024	5.95295351422218e-05	2.39196203276802e-09	1.33993380359991e-11	1.646436367155e-07	1.22863559090284e-09	0.0005968633	3.6115367505579e-12	0.0037707182	1.61794353183687e-09	3.12644958152255e-11	0.0184957479	0.0015652773	3.11843739121506e-08	0.0893715337	1.5768457812	1.5899970455	1.6772201426	0.7450971679	0.578166042	0.8107194845	-0.7758882889	-0.4800348512	-0.8254263973	-1.3849153411	-1.1557203013	-0.516149078	-2.2066536708	-1.8656006211	-2.8846340894	-0.772235772	-0.5484533939	-1.0210954206	-1.6059528549	-2.296403638	-1.2063081609	1.7872238976	0.0173111112	0.0447806639	-0.3715836817	0.2601826115
D8B26_000193		conserved hypothetical protein	CIMG_05449	hypothetical protein			0.2806476514	0.0776717957	0.0663291316	0.116750007	0.0010684421	0.1930398267	0.356508558	0.0007509154	0.5751894338	0.0001532226	0.7910961432	0.033074358	0.0018491869	0.2627978138	0.1848431912	0.6091835193	0.3868181845	1.2667652114	0.4970439881	0.9533781384	-0.2303951116	0.1192105594	0.7217948072	-0.1597930663	-1.2711150101	-0.2138975723	-0.0130569289	-1.0062543104	-0.8971978038	-0.7546249099	-0.7907239466	-0.8091686799	0.0070469554	0.2895813666	0.0526816387	-0.5444345632	-0.3706096206	-0.3198765759	2.0215787861	0.3111670114	-0.4814813099	0.7992272116	1.3425344065
D8B26_000194		conserved hypothetical protein	CIMG_05448	hypothetical protein	HISTO_ZE.Contig158-snap.52.final_new	hypothetical protein	1.13768003566035e-06	0.0009326169	0.0813055207	0.0613335894	0.0004780993	0.5941183436	0.1081563519	1.25527651089431e-08	0.0006415783	1.25954936595114e-08	0.4642222659	2.43854601399104e-06	4.46185681799384e-05	0.2867920057	0.044823916	0.192603793	0.0113170533	0.6597301119	0.699904855	0.7064568474	0.108076146	0.2905266832	0.6771618955	0.0602262491	0.0206191786	-0.156111872	-0.8777593458	-1.2194937476	-0.9712744934	-0.8807209078	-0.6709123914	-0.9043454903	-0.4194826961	-0.207723629	-0.6515036954	-0.6836368956	-0.2133607641	0.153439315	0.2594461028	0.5885626923	-0.3454936072	0.7260800935	1.3646730322
D8B26_000196_1							0.9266302783	0.6541309119	0.0059081421	0.075871885	0.1679767834	0.0020284106	0.2168960099	0.0051254558	0.4367738603	0.0004544912	0.1192734677	0.0040971392	0.001624755	0.5345780908	0.0420771583	0.0048559319	0.7963363372	3.5649347474	4.7514323695	5.3462617715	1.8820051449	-2.8511296152	3.0130164656	3.9678988421	4.0112102478	1.8866772488	2.2291112025	-2.8007446495	2.437594874	-3.0036811125	-2.9596098005	-3.6816615311	2.1194472119	-2.8161106608	1.8372289663	-2.22789359	-3.5187369144	3.1629416218	2.6600478542	0.101639173	-0.9805157655	-2.9818426118	-0.4519559326
D8B26_000198		6-phosphofructo-2-kinase/fructose-2, 6-biphosphatase			HISTO_DA.Contig93.eannot.2153.final_new	fructose-2,6-bisphosphatase	0.7392477093	2.85928931279123e-12	0.00263033	0.0048240974	0.8837075811	1.85911335350805e-10	5.93814300574715e-06	2.20992107414533e-05	0.0008173973	0.1872316277	0.0010932739	3.1860943197115e-08	0.7177203161	1.4253052696344e-07	0.0163783524	0.2865378566	0.1100012917	0.3390594064	0.3185975379	0.3773247148	0.0641162502	0.0373997579	0.049393664	0.3137469768	0.3595383058	0.3213848155	0.0125263128	-0.110173811	-0.225378744	0.3786251145	0.2603258762	0.0548647485	-0.2940838184	-0.4416893002	-0.2542380132	0.2574901798	0.3391832031	0.3293924182	-0.9206575664	0.129742995	0.0261438048	0.2066947627	-0.0290591166
D8B26_000199		predicted protein					0.0477264193	0.4667030038	0.0015712198	0.6753810028	0.0004068143	0.1805138192	0.9100477873	0.4949605405	0.0178987494	0.0018230589	0.0005713368	0.7522744607	1.18002695425723e-06	9.05709897311352e-07	0.6597378575	2.82086203270621e-06	0.0014719086	-0.7344160093	-1.1070739001	-0.9466751142	0.9981079894	0.2278978599	0.7839395218	0.8419790303	0.417214868	1.2447645537	-1.9228978381	-1.4510695845	-0.545546472	0.6979792813	0.1645055641	0.7864082348	-1.5157708307	-1.0705069194	-0.6866279673	1.6420382864	1.5886351864	1.6262443424	2.0837235007	0.6628183432	-2.2938057132	1.5545331674	1.9351938379
D8B26_000200		conserved hypothetical protein	CIMG_05442	phosphoglycerate mutase	HISTO_DA.Contig93.Fgenesh_histo.87.final_new	phosphoglycerate mutase	1.60828877969305e-08	1.17444717380559e-15	2.30596016103531e-06	2.56231616176543e-12	2.88806623199612e-07	1.66676997637127e-06	2.63393392375485e-12	1.19488591893509e-14	0.0001231577	6.92317494918846e-16	0.2968713349	1.8823279424587e-14	1.9287953421445e-15	0.1199832774	1.72886060667082e-07	3.08813391088464e-12	0.1994693091	1.0424682772	0.8164754725	0.8676754615	1.4975635255	1.5367257055	1.6346852383	0.1244757742	0.3108374195	0.056079874	-0.9961598705	-0.9922199615	-0.7656698919	-1.1388131251	-1.0638427152	-1.0237527296	-0.9581907258	-0.6685226463	-0.8429801002	-1.2554241363	-1.1017101688	-0.8451043044	0.6347454088	-0.1707561344	-0.5610333682	-0.7629721199	-0.2283937453
D8B26_000201		myo-inositol transporter	CIMG_05441	sugar porter (SP) family MFS transporter	HISTO_DA.Contig93.eannot.2045.final_new	arabinose-proton symporter	0.0048037031	0.0081112431	4.03813750591265e-07	2.76477176459158e-09	2.08636764568783e-14	1.17092055121265e-13	0.0019827855	6.49781458394364e-11	0.1213818695	2.67697146592589e-16	2.78686666396687e-09	1.32187668251466e-07	3.86564075125427e-15	2.58776144628509e-10	0.014520726	2.4053580038656e-11	1.7920122889779e-06	2.117727542	2.2225614928	2.1344782018	1.1248966196	1.0422933419	1.2215688246	-0.7126778699	-0.6803220568	-0.5714519067	0.5953961496	0.2863636156	0.4553034139	-1.6844387516	-1.4809468747	-1.6677112635	1.0411571351	1.278982352	0.9335279434	-0.6300021988	-1.1199272962	-0.8849385911	3.5155140609	1.7318612178	1.2064193033	0.1369428649	-0.6593774319
D8B26_000202							0.0953212123	0.0996729382	0.5563023667	0.069322832	0.1865352629	0.8713611261	0.6250644521	0.0120911178	0.3807157651	0.2552366023	0.1316977009	0.0002556878	0.8934577845	0.0004225188	0.1070781275	0.0609813614	0.0093123533	0.9286513793	1.1527745051	0.0218229738	0.326840262	0.5131961344	0.170970435	1.3830558946	1.215937356	1.5872633843	0.2031415269	-2.3750183553	-1.0435694274	-0.2560267234	-0.2119554114	0.4445044813	-0.9991470101	-2.3903843666	-4.0768947424	0.8607977169	0.4513098961	0.6541209775	1.5008116477	-1.0575970335	-2.139751972	1.2851859364	1.5587328623
D8B26_000203		conserved hypothetical protein					0.1153670044	0.0289205047	1.01094644818793e-06	0.0505301276	0.0001355866	0.004174043	0.082145261	1.52488931217742e-07	0.5561693019	0.1327459914	5.09158355992885e-06	1.21955916517283e-07	0.0063248707	0.0001747727	0.0037882196	0.0569980978	0.1021521001	1.0414852262	0.9422783572	1.0330213237	-0.9966769871	0.0444410799	-1.3176060604	-0.1993731173	-0.0497404204	-0.008708813	-1.0400813987	-1.6011677675	-0.5212576066	0.6500716627	0.9270277698	0.5106837817	-1.0965631082	-1.2159958492	-0.7472279995	0.0002524442	0.3857119321	0.4483045674	0.8007310472	-1.0207120399	-0.1768675598	0.3420624052	0.1912276009
D8B26_000204		conserved hypothetical protein	CIMG_05439	hypothetical protein	HISTO_DA.Contig93.Fgenesh_histo.81.final_new	GAL4 & fungal specific transcription factor domain-containing protein, priB	3.34082597626951e-07	0.900321277	6.37578574089347e-05	0.0577404108	0.0111300374	1.13023392564119e-06	2.79259170344246e-12	0.7292553216	2.50307058551864e-06	0.7215578997	0.9922432636	0.0428642259	0.2441403184	0.0027483125	0.1843775738	0.0326138827	0.9956610047	-0.1696964254	-0.252689857	-0.3723478218	-1.0820298399	-0.9691504726	-1.2219139628	-0.7960450124	-0.6171590697	-0.7018144924	0.0002257956	-0.067666863	-0.5542631354	-0.3379941917	-0.031226698	-0.2334716714	0.1024982215	-0.0637966554	0.124509473	-0.7094829317	-0.4641183856	-0.274665687	-0.9780459731	0.0078658618	0.3662835147	0.2558982207	0.6042113832
D8B26_000205							0.2592627512	0.1020780193	0.0004897902	0.5584014678	0.0016500025	0.1400407724	0.1109742414	0.1283530072	0.2794416427	0.1323939232	0.9220607561	0.2503924814	0.0186234275	0.202110448	0.1943063458	0.089082878	0.0158446552	1.2739193502	1.259746028	0.03842006	-3.7239179195	-2.2282339891	-2.2948252459	-0.1853095199	-2.211384177	-3.830277128	-1.3652238876	-0.5928865227	1.3004412928	0.2821795263	0.4706407476	-0.9432886876	0.1155601616	0.3092853058	-0.1792856923	-3.1899604646	-0.5739131934	0.1450215125	3.2829434803	1.4615003933	1.757857078	-0.773984485	0.9079052877
D8B26_000206		conserved hypothetical protein	CIMG_11540	hypothetical protein			0.032798256	0.0192718276	0.0492095433	0.9710940602	0.0390227359	0.0105141426	0.0051943097	0.0352616479	0.0065629832	0.0040739602	6.66379526750124e-05	8.61186623099349e-06	0.0055379828	3.40458371763431e-07	0.3593169599	0.0008263408	0.3194201938	-0.2719863731	-0.1793353189	-0.0102816683	-2.0704194719	-1.4087255899	-1.517752113	-1.8189737489	-1.4343110442	-1.8064102304	0.6694903923	1.0369606569	1.215838613	-2.7156052337	-2.9818740423	-2.1980348431	1.9220962635	2.9945151116	2.0068080825	-2.1391265194	-2.4569368914	-2.8527632475	-2.0060725773	0.6449721071	1.4723048757	2.4979691024	3.0163499561
D8B26_000207		aldo/keto reductase	CIMG_05436	aldo/keto reductase	HISTO_DA.Contig93.Fgenesh_histo.68.final_new	aldo/keto reductase	1.71834911136124e-12	6.42492685085749e-13	0.0013041899	0.5431792294	0.0053705342	4.89790314174724e-13	0.209476173	0.0204264397	0.0845425406	2.13940340582565e-05	0.0201938146	0.9628620054	5.12667068999658e-05	7.84185166446642e-05	0.4262783352	0.0176831677	0.0564208096	0.2612404794	0.6248311375	0.4572514979	-0.8078880846	-1.3555315857	-0.6993014307	-0.5940561421	-0.781350392	-0.6077675972	-0.6563017455	-0.5681810259	-0.1217963312	-1.9428029482	-1.1119055276	-1.6287321199	0.2471512924	0.8164576471	0.2241396238	-0.9066257411	-1.5310251627	-1.7422655513	-1.201906121	-0.0598750841	0.1724806008	1.9077474721	1.9898708404
D8B26_000209	PRE8	proteasome component Pre8	CIMG_05434	proteasome component Pre8	HISTO_DA.Contig93-snap.254.final_new	proteasome subunit alpha	4.66857175282222e-10	1.62925484429007e-08	5.24076252161643e-09	6.50675475322619e-09	1.30053080043838e-15	4.54067991520625e-10	0.0001285913	2.01625435208033e-19	6.04868828260927e-06	3.60628325437032e-19	0.5192033596	2.41053086021449e-20	1.05303522610087e-19	0.119809598	2.10984548551846e-17	1.36875501099126e-17	0.0079662815	-2.1745249049	-2.1325646479	-2.0985645973	-0.9805943358	-1.1907693134	-1.0821125425	-0.2337322158	-0.1226121083	-0.1358034602	0.6341938839	0.4878406162	0.8203763856	0.5208451387	0.6384904421	0.5688280181	0.7828427035	1.2044388838	0.7038333227	0.876502327	0.696632666	0.634563977	1.1219704668	0.7248219259	0.7639265574	0.4536527829	0.3660429973
D8B26_000210		RNA helicase/RNAse III	CIMG_05433	dicer-like protein 2	HISTO_DA.Contig93.Fgenesh_histo.59.final_new	dicer-like protein	0.0532403495	0.0405172431	2.19956610942879e-11	0.8159242874	6.78305939680565e-12	4.40330991229934e-08	0.0883971636	0.0004182485	0.0051030792	0.0102246891	0.1944240453	0.0262505794	0.081039109	0.0003341647	0.0159575789	0.0009561774	0.9894641805	0.465840117	0.6289761315	0.5837238939	-1.2064243526	-1.1268838586	-1.3890735108	-1.314438577	-1.2988908641	-1.2735241306	0.0413179617	0.3173630961	-0.3717024872	0.226704873	0.2954910514	0.0997066496	0.3889741185	-0.0297884084	0.35771946	0.8946980599	0.7919457375	0.7056762097	0.9424560521	0.8637378285	1.1915822873	0.994207414	0.8021235422
D8B26_000211		conserved hypothetical protein	CIMG_05432	hypothetical protein			0.030416762	0.0017265843	0.4234061073	0.0007495167	0.0041856151	0.0090399632	0.035090318	0.0039457658	0.2839372773	0.7756338496	0.0084507346	6.64093291976459e-05	0.0306600914	0.018191016	0.9889828852	0.7808010746	0.859194737	0.5320566005	0.4787207368	1.4286892009	1.3536754397	1.0518522341	0.9852609773	-0.5605751253	0.135816242	-1.2420686095	-0.1555269923	-0.9681521282	-0.6785233759	0.3482855679	0.6940125798	0.9582859123	-1.6247022607	-1.7204837336	-1.0850660145	-0.214728823	-0.3076327698	0.142414804	0.58574978	1.4867727174	0.4046177789	1.2476400621	1.3806365887
D8B26_000212		small nuclear ribonucleoprotein	CIMG_05431	small nuclear ribonucleoprotein	HISTO_DA.Contig93.Fgenesh_histo.51.final_new		0.3463940174	0.8690300916	5.05180339348462e-06	0.1610996989	7.89394400317704e-08	0.1196638795	0.0001854897	3.02760490492355e-08	0.0009113992	3.74202109711316e-06	0.0420996329	7.00181675966182e-07	0.0023111881	0.0046644287	0.1850845058	0.5864592213	0.1212727601	-0.5527186241	-0.884947032	-0.4497142632	0.4358550414	0.2590188125	0.3682509654	0.5525661705	0.4715329467	0.7227520637	0.6681076863	0.7762896909	0.5029806896	0.3327691699	0.1080071217	0.4969559592	0.5028031087	0.1765442038	0.6523610661	0.0509255553	-0.112356688	0.0043433527	-0.3351078722	-0.812596558	0.1880749346	-0.8993609268	-0.2771866575
D8B26_000213		pre-rRNA processing protein Rrp12	CIMG_05430	pre-rRNA processing protein Rrp12	HISTO_DA.Contig93.eannot.2145.final_new		0.0084578064	0.0001635354	0.0012525944	0.0261364804	0.2675824922	0.0014869963	0.5147445451	0.8843615407	2.98772954098175e-08	8.22281531000496e-08	1.20088368965223e-07	1.92889099914943e-07	7.8676037470831e-10	0.0333514245	2.17274394314532e-05	2.74019505206566e-08	0.7203860971	0.397352545	0.3703948613	0.4878051396	0.8976734824	0.9043134854	0.8891803151	0.5954416786	0.5120383635	0.6104753933	0.5525445466	0.7422191492	0.0210320379	-0.5540724272	-0.5685286649	-0.493238235	-0.3243517764	-0.8191846036	-0.3671271924	-0.7658497867	-0.8546206741	-0.8432849299	0.0726443105	-1.0726264044	-0.4565365058	-0.5583721123	-1.0584682993
D8B26_000214		conserved hypothetical protein	CIMG_05429	hypothetical protein			5.26565893293542e-15	3.11996842870578e-19	0.2112259601	2.5126290555026e-05	0.0005735255	1.2045707081339e-09	0.1794094801	5.54351357026377e-07	3.5345353654069e-10	3.45417035307129e-10	0.0103855778	6.25689171795623e-06	3.32729536358567e-12	1.21786012287568e-06	0.0009754498	5.99583036526194e-11	0.0054185307	0.718358488	0.7334628922	0.7093406806	0.9446980222	0.8681275572	0.7793921744	0.1639512728	0.192382352	0.5393210393	0.0377890791	-0.0147971047	0.003733386	-0.0555297817	-0.4048772272	-0.4684884154	0.1794984496	0.0586081905	0.1122287213	-0.5196659944	-0.6309242063	-0.6595965641	-1.0579893049	-0.1569663675	0.359763571	-0.6546115558	-0.4964366677
D8B26_000215	CYC8	transcriptional corepressor Cyc8	CIMG_05427	transcriptional corepressor Cyc8	HISTO_DA.Contig93.eannot.2019.final_new	transcriptional repressor	3.18519887665782e-05	9.84713086275962e-07	0.0117329784	0.0002856994	1.16728210114454e-07	0.0528926563	0.4991907836	3.34655144243395e-07	0.8090595516	5.41582447758735e-10	0.0243302771	1.92798553774955e-10	1.0138710367782e-08	0.1074745965	0.0240714894	8.00100246178839e-05	0.4029397051	0.7580268065	0.8945281351	0.909458171	0.6312486176	0.4334747522	0.3392557114	-0.3330498319	-0.4156515971	0.293823507	-0.1299459111	-0.1199379825	-0.0417887214	-0.5445535442	-0.4500283082	-0.4083693083	-0.6104044386	-0.4286209666	-0.6504630754	-0.2905907299	-0.2899275372	-0.3202512441	0.3267193769	0.1445401749	0.4892695344	0.1863116821	-0.3863943333
D8B26_000216	RPL3	60S ribosomal protein L3	CIMG_05425	60S ribosomal protein L3	HISTO_DA.Contig93.eannot.2144.final_new	large subunit ribosomal protein L3	1.59460652279778e-16	2.17151161232864e-14	1.27860766400768e-17	3.50301421653701e-05	2.76238867723594e-20	6.28692071370091e-16	0.3768463892	2.10359364793528e-24	7.75943568812602e-09	7.53355860580719e-20	2.99302626005126e-13	1.70648163221795e-23	7.35734413639212e-21	2.89367739771988e-08	2.47107852984385e-16	1.09935308683954e-14	0.0002145118	-2.465671838	-2.3632387548	-2.3119035972	-0.3703874998	-0.3903580837	-0.3279885954	0.1805842914	0.0009298728	0.1801690358	1.1665394748	1.254582697	1.3866178658	-0.0068491146	0.0397622073	-0.0176447692	0.8588519141	1.2543367469	0.8394950272	0.4092880916	0.1996648067	0.1918659775	-0.7064643503	-0.3295272877	-0.198158477	-0.7894252777	-0.7940700585
D8B26_000217		conserved hypothetical protein	CIMG_05424	hypothetical protein			0.5809686136	0.805705944	2.26390568124293e-06	0.0173765663	0.0022853214	0.9461633029	1.7462507120479e-06	7.99669812489938e-08	1.91920829286194e-06	1.03429553576156e-06	0.3213500957	1.60886183386442e-08	1.35255163079926e-15	2.469036982925e-09	2.19140308240814e-07	1.69167925777699e-13	0.0013349622	-0.8657482706	-0.8408644035	-0.9576651926	-0.0476328309	0.0668969753	0.0305500238	-0.4560699355	-0.3140430418	-0.3404430963	0.2417714884	-0.1120517059	0.4530224785	-0.1998985817	0.1989105073	0.1073133398	0.218900579	0.4126257233	0.2106343262	1.201120054	1.5886627763	1.6894485097	1.2746518187	0.7185985585	0.1399127231	0.9857063118	1.3283760993
D8B26_000218		Na(+)/H(+) antiporter 1	CIMG_11536	plasma membrane antiporter			2.36195461872306e-09	3.59550050481309e-13	0.4261776204	3.92908717522995e-07	1.55470602010811e-06	3.25703828833626e-11	6.27132580888883e-10	1.78675744262171e-09	0.0045696178	2.31332398495395e-08	0.066881998	9.87141478544464e-08	1.8619214321267e-06	0.238892989	0.4696719301	0.3494638714	0.2318615076	0.4848554457	0.3829034251	0.5280371488	0.635082582	0.4994690557	0.6576972716	-0.5716020834	-0.5383301571	-0.6220136425	-1.1824954942	-1.3333613801	-1.2934884386	-0.7744575803	-0.7884502432	-0.9206105477	-1.1262092736	-0.3129858019	-0.9094053499	-0.7224171494	-0.5389533878	-0.4441868971	-0.6371389319	-0.0550663896	1.3529782494	0.2345187695	0.2426367745
D8B26_000219	SKN1	beta-1,6 glucan synthetase	CIMG_05421	beta-glucan synthesis-associated protein KRE6	HISTO_DA.Contig93.Fgenesh_Aspergillus.185.final_new	beta-glucan synthesis-associated protein KRE6	0.0797063922	9.01181481296022e-10	0.0320725697	0.1201449492	0.0004166171	0.0022190311	0.4284847896	0.6058046263	2.1369049647237e-05	1.46059208474141e-16	2.33228382730671e-15	0.008449533	6.82147301053777e-15	7.93240436789673e-13	0.0014556309	9.09277561732229e-09	0.0374996468	-1.4121602822	-1.4898184722	-1.457387848	-0.9129380018	-0.8373738427	-0.8784676162	-0.3949295085	-0.4363619794	-0.597267476	-1.224168193	-1.2715584878	-1.4369792381	2.5814563611	2.6404773948	2.7223004692	-0.5063722081	-0.9449407239	-0.817911824	2.1783497284	2.0192330903	2.0686511155	-0.6331962266	0.3331864433	-0.4970365429	1.4989251412	0.0682039533
D8B26_000220		conserved hypothetical protein	CIMG_05420	hypothetical protein	HISTO_DA.Contig93.Fgenesh_histo.235.final_new	hypothetical protein	2.23333458432511e-05	0.0007427127	0.0039351849	0.7066086974	0.0095161217	0.4604688768	4.79160966474544e-08	0.0021177501	0.0001615198	0.259410617	0.0340766338	0.0001449105	0.7395550137	0.00050048	0.058084167	0.6991676762	0.1318107378	0.1052970238	-0.004498024	-0.1543890171	-0.7126459988	-0.7168502172	-0.6547268173	-0.6231203186	-0.6518559572	-0.5130691451	-0.8664401525	-0.3589903665	-1.044060011	-0.3528410423	-0.3130539058	-0.1015049189	0.8529701066	0.6688759551	0.888656177	-0.3508466627	-0.0146809414	0.417818103	-1.6273550898	0.2065536517	1.2824782892	0.0922995181	0.6807927543
D8B26_000222		pyruvate dehydrogenase kinase	CIMG_05416	pyruvate dehydrogenase kinase, variant	HISTO_DA.Contig93.eannot.2018.final_new	pyruvate dehydrogenase	4.31854303821181e-06	8.67706458269207e-12	0.4134285074	0.0068413357	0.000497877	3.18814101337483e-11	0.7504488063	9.30704457917242e-05	0.9922068268	0.451267866	1.59444159469938e-05	0.0205328889	0.0011057184	1.93156403705675e-06	0.6024206512	0.1801384602	0.6131410197	-0.1924051318	-0.3049705819	-0.2079763805	-0.1571008831	-0.0834966871	-0.1173389485	0.2775416342	0.2446759315	0.3002717311	0.3687425343	0.4912492983	0.1941838974	-0.195226792	-0.4396249332	-0.3747754107	0.1145773855	0.1295397926	0.0082407779	-0.979502333	-0.7461439939	-0.4244534711	0.6105211796	-0.6287634796	-0.307859408	-0.5772530339	-0.2002454086
D8B26_000223		conserved hypothetical protein	CIMG_05415	hypothetical protein, variant			0.026855265	0.4946254531	0.0219831672	0.1701853016	0.3554005652	0.5269673548	6.29942459425714e-05	0.0037656151	6.16006903830806e-05	0.0011289259	5.4966114410475e-07	6.28284356227741e-07	0.0263673475	4.01543862405324e-09	0.0985817396	0.7816445728	0.1851271938	0.0181935861	-0.0370624576	0.1119764661	0.3917009216	0.2464426793	0.3794363975	0.1394238034	0.1567065571	0.1681476146	-0.2189111391	-0.7990432636	-0.1641721424	0.2909887511	0.4590341358	0.5998786228	-1.0704635525	-0.7142637113	-0.8272389335	0.2478609829	0.3209290426	0.3685563436	0.530940369	-0.0958552873	-0.6648384081	-0.1226862052	0.0477533724
D8B26_000224		conserved hypothetical protein	CIMG_05414	hypothetical protein	HISTO_ZZ.Contig127a.Fgenesh_Neurospora.35.final_new	serine/threonine protein kinase	0.100797948	0.0005171783	0.0174212339	0.5658719971	0.0643642738	0.0225412454	0.557748907	0.1853817622	0.0033759837	0.1464691321	0.9709925331	0.423210923	0.0636369811	0.0110760089	0.8000570419	0.0223970279	0.2724667365	0.2823140488	-0.5851964582	0.0196558346	0.2666914082	0.6270685341	0.676418757	0.5918563433	0.4641507268	0.0754433022	-0.2052392612	-1.1148888515	0.0655522884	-0.2867984188	-0.6408114728	-0.4108432323	-0.3990814623	0.1621001168	-0.5721428698	0.1949278022	0.4806591931	0.3848594465	-0.1776583038	0.6331668247	-0.2739014073	0.3165879182	0.6799642604
D8B26_000225							0.4448261468	0.045201619	0.0272195261	0.2287633975	0.308695042	0.1648714314	0.6222625594	0.0044847677	0.0046173202	0.0001604122	2.40722924739077e-07	0.0182818244	5.18964014913893e-06	3.01327372437272e-08	0.3322968042	0.0369741221	0.7943272341	-0.1545738496	0.12357721	0.2862484044	-0.2175501866	-0.5760153896	-0.9130585238	0.1511332116	-0.3527147002	-0.452233492	-1.1705884824	-0.6545281572	-0.6287271542	1.1049719669	1.0111937436	0.963879307	-0.2387640849	-1.0363217235	-0.5940457927	1.4295213484	1.0930269117	1.4212573149	-1.9352026398	1.0609775306	0.7992731718	0.5878138208	0.0820765903
D8B26_000226							0.8193979285	0.0914341948	0.0002769764	0.0229368665	0.0972838557	0.0008076402	0.6931498119	0.00230539	0.0073090278	0.3301517449	0.000209233	0.0133551061	0.0042761503	5.83383715291481e-06	0.020727153	0.007825559	0.6717063256	0.0010362303	0.4576465298	0.2967417764	-0.5264292045	-1.0960367343	-0.3629266416	-0.1075600491	-0.0011844103	-0.1955795327	-0.1909011572	-0.8156461632	-0.3816275016	0.3945553402	0.380445581	0.4580952	-0.3372050844	-0.5806888204	0.0289658026	0.7187307485	0.8360851779	0.746078966	0.3972188271	0.8744340556	1.0929385952	0.6765742496	0.7446466589
D8B26_000227							3.1112606225276e-08	1.23720539919918e-05	0.0433998545	0.1646680933	0.5428499328	1.48925985562804e-06	0.000518527	0.0656767439	0.96676377	0.4105903469	0.2887856608	0.648901463	0.3252666547	0.6340027604	0.5560175257	0.1025770684	0.7506429582	0.2948307035	0.4558947925	0.1794673903	-0.2362804402	-0.1421128693	-0.0306673733	0.3072101809	0.1626766903	0.0564155521	0.1311897293	0.2583470706	-0.6772017249	0.3479854843	0.0513876314	0.0676981021	0.4222993257	-0.2614915235	0.4450000763	0.2479239796	0.1037587411	0.0287832746	-1.4339901845	0.6124631924	0.1086680198	-0.1490904975	0.2784344641
D8B26_000228		conserved hypothetical protein	CIMG_11531	hypothetical protein			0.9704742304	0.1839339969	0.1217498808	0.8751613706	0.0774999325	0.0003401659	0.7028732423	4.16394262544567e-05	0.8348060109	0.0043068551	0.0371099252	0.000113614	0.0763471841	0.0109334954	0.0996989321	0.5319545756	0.0589096183	0.9060457896	1.3835840361	1.2928192865	0.6731848396	0.6289941589	0.2679555437	0.436147177	0.5061192073	0.3709054212	-1.8078975281	-1.8835570698	-0.3759511867	0.1819953031	0.2260666151	-0.4959851154	-1.1597624212	-0.6034671976	-1.2119750613	0.0878433662	0.7591980091	0.2941967582	1.702766316	1.2598348522	-1.2008317095	1.2703292156	2.2912022473
D8B26_000229	EXO70	exocyst complex protein exo70			HISTO_DA.Contig93.eannot.2017.final_new	exocyst complex protein exo70	5.6457612777072e-09	9.94069406535774e-10	5.81594350326198e-07	0.0577404108	0.0001201261	0.9498957414	0.9243789579	5.0705488913865e-10	0.9213506747	4.7745459523181e-11	0.3747812629	2.38893149322624e-09	5.99895856683913e-09	0.7423087282	0.0047583019	0.0241020887	0.2714492093	-0.8819260095	-0.8853967972	-0.8255865529	-0.0058130604	-0.0034380473	0.1297341325	-0.2476259139	-0.1761154936	-0.279190028	0.6345695685	0.5430069236	0.0507678842	0.5281483612	0.5536780496	0.5179499716	0.4482008502	-0.082780832	0.5678153021	0.3304479711	0.2134480697	0.2702764815	0.5308118481	-0.0669710715	-0.4282160112	-0.4132021727	-0.7270428052
D8B26_000231		pentatricopeptide repeat protein	CIMG_11528	pentatricopeptide repeat domain-containing protein	HISTO_DA.Contig93.Fgenesh_histo.225.final_new	pentatricopeptide repeat protein	0.0057027379	0.009809866	0.0034959346	0.006708468	7.80075252494746e-07	7.08632029473985e-12	0.0064712651	1.88403587410405e-06	0.3071403141	1.27138654513444e-11	7.3102449598669e-05	8.69476585359033e-11	3.15849967237253e-15	3.42843402683739e-06	1.8706587046574e-08	4.39129907257457e-15	0.0242794448	0.8924320419	0.7525323637	0.7557955362	0.4744777663	0.6024219854	0.5671948995	0.3671397371	0.3402958477	0.2010473713	0.3752874638	0.3753690559	0.227680093	-0.0516261282	-0.1370903494	-0.0194623339	-0.0524043113	0.0754412563	-0.0468516108	-0.436144859	-0.4544541051	-0.6752886798	-0.5144894191	-0.3390722137	-0.3254681694	-0.7655567091	-0.9116504227
D8B26_000232		conserved hypothetical protein	CIMG_05407	hypothetical protein			1.80235828982823e-07	2.23054372028948e-07	8.04159590816708e-11	0.0158738003	9.47754566202285e-13	2.453692006248e-08	4.79586614453289e-09	1.67502070844667e-09	0.7172678548	0.3541473057	4.45571517413995e-10	1.73856769077135e-05	0.6718762838	7.08395384508612e-05	0.2139358748	0.6847912923	0.1754086894	0.5391298305	0.6715740358	0.4345133881	-1.4462134044	-1.5066371119	-1.5449393243	-2.4665722969	-1.9581742238	-2.1595614198	-1.4388912452	-1.0810406275	-0.8057347776	0.668441845	0.6305530657	0.7171464898	-0.5226548847	-0.047680599	-0.2598339614	0.2331744901	0.4917246527	0.6249266779	-0.3317430304	0.2141849482	0.3056780972	0.6022838647	0.1169681373
D8B26_000233		phosphatase TPIP gamma	CIMG_05406	dual specificity phosphatase	HISTO_DA.Contig93.Fgenesh_histo.222.final_new	dual specificity phosphatase	0.7403586717	0.1216514448	0.0154441333	0.8717514521	0.0082408519	0.7977179955	0.0720112715	0.0343356775	0.0010932148	0.0816181902	0.6485881665	4.18353597663418e-08	0.688544034	1.48367954443775e-07	0.0029472837	0.0023930589	0.5519064171	-0.1615180068	-0.2374077266	-0.1281710328	-0.64174733	-0.7254770663	-0.4706941522	-0.6786810727	-0.5713754878	-0.6775848471	0.2380652363	0.1778192498	0.0865444853	0.2299740865	0.0220171467	0.0418184003	0.8859051475	0.7971427886	0.9302082802	-0.0425722156	-0.0683898364	-0.1995482162	2.1004108437	0.9095112916	0.00874047	0.3510913019	0.0494364902
D8B26_000234		small nuclear ribonucleoprotein	CIMG_11527	small nuclear ribonucleoprotein	HISTO_DA.Contig93.Fgenesh_histo.219.final_new	small nuclear ribonucleoprotein	0.0001128034	6.75475476339748e-06	4.93397416673888e-11	2.80291581172434e-06	5.36492528928189e-15	7.57632457050984e-05	0.000354827	1.25066637100165e-13	0.0703149547	4.22212803525712e-13	0.2258890577	2.55887530987591e-12	8.24938637427883e-12	0.4723319225	5.79264893852639e-05	6.92869135557296e-08	0.8133111296	-1.8934198268	-1.7705922189	-1.6893554169	0.2246585391	0.0787310848	0.2323457952	0.9304177705	1.0250641167	0.9677478234	0.4821821154	0.6028433099	0.937958555	0.4598280443	0.4118069535	0.6119959897	0.0499389377	0.7317506642	0.3845570915	0.3923065443	0.1803522486	0.3037646652	-0.9697871879	0.0433461158	-0.5228879664	-0.2405060401	0.0244084291
D8B26_000235		conserved hypothetical protein	CIMG_05405	hypothetical protein	HISTO_DA.Contig93.Fgenesh_histo.216.final_new	hypothetical protein	0.0002145091	8.42318254730489e-13	5.43385645529667e-05	4.64999919073942e-06	2.57067403601431e-11	6.77976393667112e-17	8.03570940011204e-05	5.0557519904012e-11	0.0059811289	1.50860510323322e-10	0.553794629	6.03874672712156e-15	6.96137224122684e-16	0.1596310242	3.17478197885191e-13	4.6357383477168e-12	0.0005961929	-0.8075522565	-0.8947255052	-0.8856933229	-0.4979897254	-0.5095757407	-0.4617870862	-0.0663200169	-0.0236884787	-0.0666049127	-0.004113769	-0.0172809505	-0.2040330469	-0.1594445618	-0.1101318452	-0.1025612915	0.3382132236	0.181572269	0.3393163981	0.2875064965	0.4003204436	0.4899113417	-0.0741293099	0.5233801523	0.568026203	0.0174131663	0.0340173738
D8B26_000236		conserved hypothetical protein	CIMG_05404	hypothetical protein	HISTO_GY.Contig460.Fgenesh_histo.136.final_new	hypothetical protein	2.24700163010122e-08	0.0001392436	0.0117356865	0.2057651014	0.0002628137	8.89975862307455e-14	1.56061687078385e-10	4.18592078617738e-05	1.60525909763801e-11	0.1995045879	0.0011738696	0.0116709815	0.0004326575	0.257561967	0.1128403964	0.0339361382	0.8213834523	-0.1906769566	0.0721494289	0.1067792838	-0.2817244516	-0.4826958933	-0.6899206504	-0.8539158902	-0.5297734081	-0.8636233323	-1.0409900495	-1.0603421503	-0.6418364881	-0.1600661106	-0.2157599997	-0.2801117024	-0.5297092117	-0.3113920793	-0.5762761386	-0.2700377192	-0.8820672022	-0.7546489337	-0.4995538565	-1.0073364647	-0.2332268807	-0.3980524593	0.1509430429
D8B26_000237		histone acetyltransferase type B catalytic subunit	CIMG_05403	histone acetyltransferase type B catalytic subunit	HISTO_DA.Contig93.Fgenesh_Aspergillus.129.final_new	hypothetical protein	8.20932612525642e-14	9.94889919903286e-08	5.78841039928411e-09	1.5284888792189e-07	6.6536148913977e-15	0.7116622284	0.0726286958	8.62305063703804e-17	1.56593035954961e-08	6.99605414950557e-16	0.083462772	2.07730016156277e-14	3.2069833181315e-13	0.1229681929	0.0002501883	6.24580937121201e-08	0.5390738481	-1.0040180892	-1.0445417859	-1.126621792	-0.234347185	-0.2499868976	-0.0829914632	0.4264124761	0.4782470462	0.5684863898	0.88405462	0.8332437805	0.6347644423	0.603938789	0.5898290299	0.6496334779	0.4362456408	0.2386894091	0.5620438907	0.4183605165	0.2126704309	0.177274158	-0.8673289124	-0.056503784	-0.4522083995	-0.2135779751	-0.3810733759
D8B26_000238		hydantoinase/oxoprolinase	CIMG_05402	hypothetical protein			7.01027332329274e-18	1.34402948690156e-20	1.89170465680219e-05	2.93861703646135e-17	2.87417142752195e-20	2.51424103634479e-15	3.48349868822113e-10	1.23476464347408e-15	3.31219527575943e-23	4.56432516312934e-21	9.24232242291769e-24	0.0086163963	4.79497508433253e-20	3.27193892941557e-18	6.99943042898088e-11	1.44396123787584e-17	0.0018177826	1.1649273158	1.0270219076	1.0659103918	0.5514605621	0.5843959169	0.5918233249	-2.1153225015	-2.014051946	-2.0975799225	2.5284509484	2.9101047287	2.4686359318	-2.4240584799	-2.2121000773	-2.2727823575	0.9148317836	0.6114361453	0.9028463099	-1.9500484448	-1.8864131022	-1.8326539524	-0.5808358029	-0.9900184754	-0.6150179383	-1.6057533733	-1.1264927672
D8B26_000239							4.71881963544056e-09	2.50447877367611e-05	0.0180848005	8.9541886716071e-07	0.0001464308	0.0070976531	2.24640116668778e-06	3.27965413542619e-07	1.66050136728484e-11	1.68354820475438e-05	1.23681873264241e-10	0.0014614924	0.0003020362	1.40718634703879e-07	0.0550289441	0.1733370168	0.0109741281	-0.397164489	-0.2506835207	-0.2782176854	0.6579693945	-0.0019732934	0.6546773254	-2.3243043507	-1.8941498213	-2.0623813632	1.4061863614	2.0028833324	0.9611598869	-2.9115480372	-2.2259306961	-2.2110168325	0.7738314351	0.3116463242	0.9442462787	-1.8254203941	-1.730610026	-2.2007091445	-1.8916752602	0.7593694241	1.2879400824	-0.9336528841	-1.5442474284
D8B26_000240							2.28328829606764e-13	3.58807066578174e-08	0.0061970518	7.21045886534594e-13	9.72457263449121e-12	0.0003945766	2.06324804016887e-08	1.61645435139712e-11	6.36338131792255e-17	3.49131433081658e-11	1.5440036102493e-16	3.45793758680934e-07	2.49882936437731e-10	3.06463708953408e-14	0.1274132566	4.32753120429289e-06	2.87153802226114e-05	0.0054761027	0.0696250767	-0.0681166004	0.3741866269	0.5087410124	0.4459841633	-2.4973434199	-2.2664872371	-2.5943633696	1.2728323721	1.6225049118	1.6503145687	-1.9928686346	-2.0712194255	-2.0205518142	0.7829586783	1.105824625	0.9213173264	-1.7996004369	-1.8764452257	-1.9125330266	-1.7263558901	0.146285246	0.9981530768	-1.2301574418	-1.4959674795
D8B26_000243		conserved hypothetical protein	CIMG_05398	hypothetical protein			0.9536497825	0.6733345909	1.01411847451059e-06	0.135429373	2.31857470974458e-08	6.27216397646711e-06	0.0583299201	2.13827695783367e-08	7.35079295382344e-06	5.6993978026847e-11	0.0028337105	1.78754201291493e-09	3.439930584151e-10	0.5467233379	0.0143967099	0.0037437969	0.7487163619	1.7681392044	1.8569060601	2.2832783482	0.3014791096	-0.1436279622	0.5186526931	-0.2161807104	-0.5724039693	-0.2871569356	-0.7017213607	-0.7773809024	-0.025116754	-1.7836254543	-1.920126388	-2.4061107603	-1.5795624395	-0.1495392719	-1.2615037629	-0.4904387149	-1.7422879077	-1.3264222695	2.2951410117	0.6936636086	0.6756390075	1.545927282	-0.5120081936
D8B26_000244		conserved hypothetical protein	CIMG_05395	hypothetical protein	HISTO_DA.Contig93.eannot.2134.final_new	hypothetical protein	0.1471269735	0.2746070192	0.0987455986	0.3799937906	0.4569381067	0.0045818787	0.9200596671	0.0932832861	0.8695829347	0.057693502	0.9195817208	0.0332955687	0.5107474236	0.0077517679	0.0158964553	0.4395406783	0.0523018089	0.1828458642	0.6449238578	0.2133516723	0.5151125409	0.7775871668	0.6156227439	0.4516849265	0.3422818857	0.6179726349	0.1141483928	-0.2287742681	0.1334011755	-0.1137406498	-0.1297903302	0.1255502966	-0.1519565516	-0.1725414824	0.0686433526	0.4475596495	0.434348842	0.4769790577	-3.7651612453	-1.6797137368	0.495141943	0.1145487284	0.453751846
D8B26_000244_1							0.0515963637	0.0001225228	0.0214335552	5.78834245886281e-10	6.22380037845955e-08	0.0001221559	0.055215909	0.8185352167	0.3353152134	1.18286760399214e-11	6.3182385659729e-11	0.0005030337	3.69359881381502e-10	7.19081808114898e-06	0.0007930567	2.3749544728258e-08	0.1981876515	0.6209945705	0.625898906	0.5844289147	0.846020952	0.9017131446	0.9465618089	-0.3706067749	-0.2181526397	-0.2331452936	0.5156031742	0.4567063507	0.7743601622	-0.8684820833	-0.7353127452	-0.6655216752	-0.0816924302	0.568860476	-0.0348911286	-0.8434310713	-0.489523158	-0.4619762076	0.1294574074	0.0663084239	-0.2745321754	-0.4736307875	-0.0492951973
D8B26_000245		Sad1-interacting factor 2	CIMG_05394	Sad1-interacting factor 2	HISTO_DA.Contig93.Fgenesh_Aspergillus.118.final_new	sporulation protein RMD1	0.0006038046	0.1716803619	0.2460733139	0.7929380727	0.3709119955	3.21994773386364e-08	0.0004662023	0.7923574967	1.01539017405141e-06	0.8929987289	0.7064481845	0.0005421689	0.0486154423	3.0240167071466e-06	0.0073744791	0.0021442122	0.0001160182	0.1664972708	0.1915094579	0.582502116	0.1763792807	0.0399733153	0.2169390899	0.1438683432	0.1803565614	0.2413314237	0.3426829703	0.3276766213	0.3793365846	0.4997607577	0.2742745402	0.1482811637	-0.1150525281	-0.3704580818	-0.2236823344	0.474507132	0.6352468702	0.5751473792	-0.1548271169	0.1213405926	-0.7597668269	1.0166360797	0.1750066548
D8B26_000246		conserved hypothetical protein	CIMG_05393	hypothetical protein	HISTO_LG.Contig392.Fgenesh_histo.40.final_new	hypothetical protein	0.8546740249	0.110862717	0.1609167969	0.134069531	0.8794583519	0.2384721423	0.983705696	0.2793906233	0.3055357507	0.0404232472	0.3897993834	0.034494416	0.0003981097	0.0747762656	0.7562016499	0.8782588456	0.7058264785	0.0256697632	0.9002789624	0.6797161233	1.0833559606	0.781532755	1.3670181948	0.7540678963	0.1786546481	0.341761045	0.4221504351	-0.1009680835	-0.2814181941	-0.2190156489	-0.9119099311	-0.2449193709	-0.7105971687	-0.302747219	-0.507388587	-2.9875486426	-0.3715013714	-2.0260250611	2.6373583958	1.6639122153	-0.5177783968	-0.1170067995	1.2908893553
D8B26_000248		conserved hypothetical protein	CIMG_05391	CTD kinase subunit gamma	HISTO_DA.Contig93.eannot.1992.final_new	CTD kinase subunit 3	0.0028562301	1.96454988342735e-06	5.91504923134769e-05	5.3790234901738e-09	0.0004596232	0.8254283795	0.0262533147	5.98235198936964e-07	0.0018429977	2.16697748992743e-11	0.0004534765	1.54725582790148e-09	3.96571689866595e-10	0.6075420544	0.0210651238	4.57317149874795e-08	0.0367581859	0.8237141567	0.4956267359	0.6739739575	1.250913778	1.2469688083	1.2682718853	0.2072127838	0.2034496909	0.0494597697	-0.401699572	-0.4166355295	0.2161675903	-0.9207668094	-0.8185695892	-0.7407060792	-0.6200745915	-0.19973244	-0.8312594605	-0.7151892888	-0.628716924	-0.6165261301	-0.4252194058	0.0397044168	0.2530053618	-0.5641483854	-0.0109365993
D8B26_000249	PRO3	pyrroline-5-carboxylate reductase	CIMG_05390	pyrroline-5-carboxylate reductase	HISTO_DA.Contig93.Fgenesh_histo.191.final_new	pyrroline-5-carboxylate reductase	5.29000687164811e-10	4.93589148609628e-14	3.45990678519097e-11	0.0002698081	5.51244813260141e-07	2.71850111483058e-14	0.3670328146	7.69681014080078e-07	0.6394235587	0.7404097334	2.65573063147025e-06	0.0008308162	0.9496615845	0.001300276	0.822881526	0.5163583584	0.5397420288	-0.4332864815	-0.6683280491	-0.544865578	0.9371632886	0.8674080536	0.8914466229	0.3278204359	0.3506980821	0.3290984338	0.210907106	0.1154910757	0.6332304099	-0.3894943623	-0.5620024629	-0.532627502	-0.1504024411	0.4039372875	-0.3357121226	-0.6604404133	-0.435507765	-0.546407174	0.2637735581	-0.6835597821	-0.5032195392	-0.4758450518	-0.7853893552
D8B26_000251	MDN1	hypothetical protein	CIMG_05388	midasin	HISTO_DA.Contig93.Fgenesh_Aspergillus.103.final_new	midasin	0.0002561778	2.80075441346568e-05	9.40952034149234e-09	2.22592170021697e-06	0.0597603819	1.79224698988235e-06	0.245402698	0.0046050689	0.0017438009	6.87804252631573e-05	0.1620807747	9.02490351387984e-09	0.0154858916	1.06656666700923e-05	2.75521523977351e-07	5.36631663011293e-07	0.0940212213	0.4968403617	0.4279663525	0.4460044906	1.7141913956	1.8598283491	1.7620515483	0.7821206296	0.736538037	0.8375768619	0.1553429331	0.1472866706	-0.4846551102	-0.2965846745	-0.2261060482	-0.4271273935	-0.5863357785	-1.3900062297	-0.7543572353	0.072942769	0.0815907435	-0.077531956	-0.038800478	-1.1168355598	-1.4234936663	-0.8157688962	-1.0746614098
D8B26_000252		conserved hypothetical protein	CIMG_05387	hypothetical protein	HISTO_DA.Contig93.eannot.1985.final_new	hypothetical protein	7.29555895608909e-06	3.60664374731231e-09	0.0012846206	0.0002522557	0.5033302345	0.0230743871	0.160695947	1.56720755135157e-05	0.0416172588	1.67944120532444e-10	0.0003475746	2.73861400446395e-07	1.13924557285802e-07	0.8174051409	0.0004861152	0.0026872417	0.1095293038	0.5906834618	0.300647828	0.2448237242	0.7316835157	0.6594448487	0.8026884312	0.2172059726	0.3853233784	0.3582847966	-0.1330945214	-0.2447782828	-0.1104106877	-0.5615210343	-0.6539667879	-0.6911829111	-0.3861750313	-0.2748096813	-0.2939977621	-0.3079392617	-0.2338524619	-0.5137019774	0.1120422925	-0.20174402	-0.489840859	0.1376490849	-0.3436143603
D8B26_000253		conserved hypothetical protein	CIMG_05386	hypothetical protein	HISTO_DA.Contig93-snap.217.final_new	hypothetical protein	9.32234925397977e-05	1.08755170708763e-06	0.6304151973	0.4559993427	0.1876750533	0.0021851488	0.0967008372	0.0017535651	0.0008762756	2.64981538239101e-08	0.0007646179	1.62562719297859e-06	7.34163356155484e-08	0.2777059852	0.0247762146	5.63403650210576e-05	0.8062625615	0.4653600263	0.4717300921	0.4296793446	0.4327002324	0.6098499416	0.5332538247	0.5471011186	0.7708047705	0.6046842647	-0.0504277572	-0.2442896954	0.1728173217	-0.4697981188	-0.5319130455	-0.8724738348	-0.6704949245	-0.1007635615	-0.5188166435	-0.777923206	-0.5893803054	-0.5918689882	-2.0558937007	-0.3970716657	0.2530776126	-0.3037502714	-0.2514208431
D8B26_000254		lectin family integral membrane protein	CIMG_05385	lectin family integral membrane protein	HISTO_DA.Contig93.Fgenesh_Neurospora.36.final_new	lectin	0.0893560856	0.0008535275	0.5253779443	2.60086494927256e-05	2.30811076211897e-06	2.7077250326438e-08	0.0014879119	1.6883131269301e-06	8.26828689756841e-07	2.43204584846251e-11	0.0001284579	1.57024267353185e-11	7.40888140688274e-12	0.7454660898	8.06505028070605e-10	1.52037791998646e-10	0.3646499442	-0.6936160782	-0.6426024421	-0.6380898008	-0.6272410948	-0.6164403445	-0.5456501623	-0.1309891939	-0.1573932711	-0.1149694388	-0.2194007909	-0.1245171833	-0.0313692602	0.2258512662	0.3507241359	0.2385501138	0.2455193004	0.4016942588	0.2442782511	0.4417266055	0.2532858213	0.300166728	0.4597171723	0.5416747569	0.2338884414	0.2076060003	0.4311837887
D8B26_000255	TIM13	mitochondrial intermembrane space translocase subunit Tim	CIMG_05384	mitochondrial intermembrane space translocase subunit Tim	HISTO_DA.Contig93.eannot.2129.final_new	mitochondrial import inner membrane translocase subunit TIM13	2.78406954405875e-15	4.20499326825353e-12	1.59576395051416e-17	5.2139191985564e-06	2.33904350190087e-20	0.9303989154	1.01307054256299e-05	1.4225351166848e-19	0.6218563802	6.13959914876833e-13	5.47575512576479e-12	3.2981343225358e-17	1.02580348227841e-08	1.4528330031057e-11	4.41843295012718e-09	7.75668477481938e-11	0.5946344905	-1.2770936126	-1.2745246624	-1.241320475	0.6358681868	0.5865675955	0.5736937684	1.0493471687	1.0276209586	1.1798245119	0.8633493772	0.7711621063	1.0890269233	-0.0667933111	-0.1996902776	-0.0545227371	0.4523688469	0.6673442625	0.3303750235	-0.5810213827	-0.4751421052	-0.4812960574	0.4081516269	-0.1464654752	-0.2689378688	-0.1865862198	-0.3578283894
D8B26_000258							0.4622586199	0.0003182248	9.35150440523113e-05	1.02479513167402e-05	0.3477905563	0.0959234965	6.87117539775135e-06	0.0025922428	2.38087360350342e-10	6.35555992626787e-05	0.2534359919	0.0118022832	2.67637824341283e-05	0.0325748652	0.0025726646	2.32935930237714e-05	0.7864380717	-0.166848667	-0.0687569859	-0.1336843819	-0.7569583237	-0.9264072426	-0.76887519	0.0626661677	-0.0561823443	0.0084383791	0.2648214334	0.0933461043	0.5908818987	0.4766099757	0.5852060735	0.3600294093	0.1626864596	0.3065510893	0.2239034196	0.3489054791	0.5777951039	0.5762661775	1.5177714881	0.9542739301	0.0717566567	0.5164823992	0.7031038079
D8B26_000259		histone	CIMG_05379	histone	HISTO_DA.Contig93.eannot.1956.final_new	histone h4	7.59568770635988e-05	0.6119334875	1.16139423300012e-08	0.0192122144	2.51843836017593e-11	0.0049402712	0.4252482509	1.09152499366427e-09	7.39450302150712e-08	5.48923030006783e-11	0.2634287123	1.71784248298442e-07	1.84043959239988e-08	0.4182955162	0.0005878754	1.5540877084219e-08	0.0410513679	0.7279373115	0.7278821245	0.6596081314	-0.1358342182	-0.0763245006	-0.1654122933	-0.3708238887	-0.3525288456	-0.4799377509	-0.2876367001	-0.3314195194	-0.0376626056	-0.3473458768	-0.3312380334	-0.3658728783	-0.0530210462	0.092109478	-0.0388072492	-0.0843605151	-0.1243979254	-0.0675204554	-0.5622268636	0.0975074035	0.3600804293	0.0018914779	-0.4488105364
D8B26_000260		conserved hypothetical protein	CIMG_05378	hypothetical protein	HISTO_LF.Contig359-snap.99.final_new	hypothetical protein	0.0110276159	0.1483758401	0.0022530983	6.51046899375332e-05	1.59671864845087e-08	3.30661703579556e-09	0.319953228	1.22556616031729e-08	0.0041190362	1.32106319572471e-09	0.8313227918	5.1484373145726e-09	2.96291286619597e-08	0.2318213741	0.0003696158	0.0386971732	0.011080585	2.1680452416	2.0055851861	2.0956968626	1.4204990098	1.1454749206	1.302848505	-0.1008625162	-0.1986729269	-0.5474767145	-0.0339831191	-1.0826756131	-0.2366535124	-0.3125791237	-0.7869749007	-0.5687328774	-1.0924579605	-0.1805037846	-0.2265565471	0.1615526989	-0.3657308213	0.231733344	-0.3767706115	-0.1278243707	0.3749831915	1.1412102592	2.2391460562
D8B26_000261	GAC1	conserved hypothetical protein			HISTO_DA.Contig93.Fgenesh_Neurospora.21.final_new	protein phosphatase regulatory subunit Gac1	1.1537577975271e-17	4.71057016815634e-13	4.50020421840194e-15	0.0150187207	5.97955562822567e-17	5.72140821819251e-07	0.0001343826	1.29840006125215e-19	0.0315458647	1.97299440018821e-16	9.49460305985256e-07	1.1042216622834e-20	1.95351995082969e-08	1.88026160473543e-16	4.67086508143693e-16	6.52885753670456e-08	2.53956087645599e-11	2.3386732915	2.3262169917	2.2796908384	0.0097153737	0.1849667667	0.0486471844	-0.3459151403	-0.2983572276	-0.3100174464	-0.8875099009	-1.158418085	-1.2937245283	-0.3560768492	-0.1090307446	-0.0012445018	-1.4048487866	-1.6941959589	-1.422810142	1.1302458655	1.2841517179	1.3290723955	-0.6427861938	-0.5480608716	-1.4444305686	1.2844439421	0.9445753711
D8B26_000262		hypothetical protein					0.0049990433	0.6753895829	4.09049538199993e-05	6.68255395894768e-08	0.0008681671	0.0012305725	0.1595200246	7.29814736587305e-06	2.92526195364637e-06	0.0193942962	1.77863964719098e-07	0.0005911215	2.1353551189356e-12	1.06565454865209e-12	0.0562796296	1.03382547885502e-14	2.6731341082675e-08	1.0824116391	0.162265953	0.642601536	-1.3551397305	-1.757576186	-2.2247053723	1.5152158251	2.1661642217	1.7162244331	-3.5060007966	-2.2280233836	-1.3571266142	0.8202652569	1.3978885395	1.8573457392	-1.1793167817	-0.9340613368	-0.9377618885	3.4524427755	3.9211287683	4.0201079193	-1.2907928359	-0.148761799	-1.02446586	4.6204659736	4.8042176974
D8B26_000263		conserved hypothetical protein	CIMG_05374	hypothetical protein			7.77110059605698e-09	5.91456131111334e-05	6.00407378931992e-12	5.18320074943971e-05	3.06109953876543e-15	5.30125783562252e-08	0.0038778579	1.63713073439689e-16	9.86922101220087e-05	1.86400454377178e-16	0.0069007869	2.02334317643646e-15	7.75239466067126e-09	1.30724838903088e-09	1.64908911664063e-08	3.97680323696426e-07	0.0001355549	1.8833872616	1.7493341689	1.7084226974	0.3123180113	0.2843214161	0.2500910311	-0.4757520835	-0.4932872515	-0.645456814	-1.202129761	-1.6571350948	-1.443489687	-1.1405669337	-0.8544743937	-0.5353426891	-0.577212778	-0.5330266872	-0.7155892506	0.380069782	0.9038634901	1.0389233791	-0.9296969317	-0.1376083659	-0.4492451505	0.8086571927	1.1520710249
D8B26_000265		EBP domain-containing protein	CIMG_05372	EBP domain-containing protein	HISTO_DA.Contig93.eannot.2123.final_new	EBP domain-containing protein	0.0001137658	8.86115080415699e-05	0.0324298975	0.8280995983	0.0158754521	1.87487263397809e-08	0.3166194373	0.0532327411	0.0024554873	1.44550089266273e-07	8.44916763278611e-05	8.10872434732234e-11	0.2302534631	1.76128878325367e-09	7.05892011528516e-09	0.9035916359	8.90147201646449e-08	-0.6058764728	-0.2940599224	-0.5244563854	-0.1388956699	-0.2130515121	-0.2706446418	-0.0587057603	-0.1962017001	-0.2978912222	-0.2425245824	-0.3048411847	-0.1629574361	0.2902979307	0.2457721367	0.3066483168	0.5099416175	0.9602913006	0.4288220266	-0.3788585307	-0.2992107948	-0.3488035675	0.5220219692	0.6481114622	1.0490915394	-0.4305693363	-0.3883479565
D8B26_000267		annexin	CIMG_05370	annexin	HISTO_DA.Contig93.Fgenesh_histo.118.final_new	annexin	1.35478626251102e-08	1.07640014584705e-11	0.2727146	0.0695560014	0.0036463163	4.14624476104366e-10	2.02480136651938e-05	0.0001783422	3.9321603318668e-08	3.2396078629574e-06	4.76523132857784e-10	1.15580149014588e-06	8.50744418441763e-11	0.0005095879	1.38264077416924e-06	4.72374177987572e-06	0.0978236684	-0.4509595119	-0.4390532011	-0.391008732	-0.6421778158	-0.6806221769	-0.5703676906	-1.0121857237	-1.0358880588	-0.9224558718	-1.3550808934	-1.0820923413	-1.2399469228	0.4842519878	0.5088180347	0.5425689396	0.3013502363	0.9410232864	0.5011706965	1.2241901096	1.1053629525	1.2931535761	-1.2846444569	1.1185701901	1.2989865873	0.4626876934	0.512164664
D8B26_000268		hypothetical protein					7.54027834069933e-06	2.06916581966372e-07	0.0013405732	0.9070381921	0.0014039215	7.85180128662913e-10	0.957481306	0.0005038519	0.5342400538	0.0031038594	0.4610381666	5.06186703070699e-10	2.20488897035418e-13	0.0001318329	1.11893087788296e-06	1.33346922144543e-09	0.3339289371	-1.3310540358	-1.3554118147	-1.1309515009	-2.9343640572	-2.6545972453	-2.667913709	-2.8039302585	-2.6377474332	-2.592485716	-0.2469823807	-0.1509610005	0.1025640622	-0.66410546	-0.1212125387	-0.1846152181	1.3417209511	1.3212806716	1.4379542976	2.5684117425	2.1013230472	2.6079708551	1.8878957646	0.500395182	1.1238114276	0.4628552811	1.5106431509
D8B26_000269							0.2845605292	9.80138929640101e-05	1.52319878188358e-06	7.28534208299254e-11	1.31224418701722e-05	6.84937187022292e-05	0.5687561468	4.00322375358834e-06	0.5861778525	2.57934374197899e-11	1.46220176440968e-05	0.0038226233	0.0370955991	0.3735571702	0.097265854	0.217851196	0.0292880379	1.1219432321	0.6290309203	1.0507155484	2.0536919531	2.051459481	1.8546818508	-0.0073763884	-0.4793495086	-0.1681444728	-0.3443917172	-0.670374613	-0.0758912792	-1.6618069708	-2.0415433677	-2.3932266483	0.6953368659	-0.0957248958	0.2794805129	-0.1595845216	0.7866113513	0.6144321562	0.5424903773	0.054471024	0.4626417121	1.1294186017	1.3373771861
D8B26_000270	MRPL31	mitochondrial ribosomal protein subunit L31	CIMG_05365	hypothetical protein	HISTO_DA.Contig93.eannot.1954.final_new	mitochondrial 54S ribosomal protein YmL31	0.3859872735	2.2361991518293e-08	1.89230805209255e-10	0.0026349352	2.02586013605252e-13	0.0833646351	0.0152533335	3.01071786700712e-06	0.0366740422	8.21918148167252e-09	0.0435639052	0.0002954111	0.0027202476	0.4551968238	0.5542173668	0.0008405695	0.00997743	-0.6233036801	-0.8941186215	-0.3496844572	0.6019236319	0.5142414049	0.5684867364	0.953576299	1.0528658444	0.8380297316	-0.0529424294	0.0079045075	0.3089459036	0.3383682424	0.2049448002	0.4766908841	-0.2758358331	0.1648734721	-0.2288445292	-0.1546463418	-0.2312133005	-0.2412456446	-0.750764889	-1.0589469407	-0.5746357221	-0.0039857093	-0.4354875808
D8B26_000271	TAZ1	tafazzin	CIMG_05364	monolysocardiolipin acyltransferase	HISTO_DA.Contig93.eannot.2108.final_new	tafazzin	0.1551398452	1.12432010892814e-07	1.81746258515084e-12	1.43084503280557e-07	4.81455777450387e-17	0.0058659392	5.48913516881165e-05	2.59641301511854e-07	0.6156019146	1.88836817817609e-11	0.0006002568	0.6234460374	0.0003203742	0.0001038196	0.2813213391	0.639496288	0.2158289416	-0.5115118812	-0.5031041839	-0.8128624762	0.7763429461	0.7414828169	0.8404868177	1.5152871633	1.4427799405	1.487376605	0.1761190368	0.0528662804	0.3636120097	0.6354739055	0.5864850594	0.6133259813	-0.6069287295	-0.4484359843	-0.9644270455	-0.0424565395	-0.1377490547	-0.1373914078	-1.8249184396	-0.8156426116	-0.7259425215	-0.6466299433	-0.688994713
D8B26_000272		amino acid permease	CIMG_05362	amino acid permease			0.0003964717	0.0002452875	2.12171224382951e-08	6.44100106466325e-07	0.2622063036	1.86986686413465e-10	0.3400216442	2.31736369881724e-13	8.44411902154326e-05	1.90864666207861e-10	0.0016770375	1.93077620185662e-19	1.29326336013909e-10	1.88597301433964e-13	3.41395992836276e-05	1.94672280869429e-08	0.3065611552	-1.3001784403	-1.3525844572	-1.3255788422	-0.3204712518	-0.1436883922	-0.3570168357	-1.218488674	-1.3442881443	-0.9246866581	0.2651919689	0.4682160453	0.539026692	0.3077825715	-0.166188778	-0.2404412311	1.7422004703	1.7412860418	1.7094020177	-0.2637980492	-0.045027793	0.2836968685	0.1580357116	-0.5972302989	-0.4545843096	-0.4317488423	-0.1438118027
D8B26_000274	DBP9	ATP-dependent RNA helicase	CIMG_05359	ATP-dependent RNA helicase DBP9	HISTO_DA.Contig93.eannot.1953.final_new	ATP-dependent RNA helicase DBP9	6.46630882969928e-10	0.9421792443	3.23071829675112e-15	3.65704545481945e-12	0.0007478683	0.000236969	0.057003194	1.48057109454241e-12	0.0002196052	0.893263493	2.71143208832286e-12	0.0004740013	1.957480489305e-07	5.20642067580158e-11	0.0053966748	7.67976445688417e-07	1.39791666260546e-07	-0.3587611347	-0.3871792312	-0.3886166763	1.1215038806	1.0486197486	1.1435713657	0.0956835478	-0.0181848926	-0.1427590227	0.7144464512	0.661041351	0.8570224249	-0.2594322864	-0.5475713004	-0.3707223235	-0.014795432	0.1110886813	-0.1154501062	-1.0469818805	-1.0058136344	-1.1245918147	0.1917273415	-0.390928886	0.2692513057	-1.1043882877	-0.8137047811
D8B26_000275		conserved hypothetical protein	CIMG_05288	hypothetical protein			0.0393750507	0.5928459468	1.01608226673528e-05	0.0030704111	0.0372042852	0.0737133475	0.0038164425	0.3561554866	0.0241802657	0.2314234364	0.0457160458	0.6281247354	0.0420203592	0.1288179399	0.0015251405	0.0162212023	0.1824350357	-0.3691194416	-0.090968382	-0.1539573228	1.2580756041	1.555820157	1.8480222889	0.152827814	0.9961690471	0.621201679	-0.4795987584	-0.7157229722	-0.6066664656	0.0382718429	-0.1040699694	0.6196780531	-0.2573894669	0.3909015408	-0.1652121977	0.0175927595	0.8186719245	0.5846401642	0.6576066903	1.7996377272	1.4093604933	0.7436366788	1.2460426216
D8B26_000276							0.1823518799	2.50536456020328e-05	0.0006314782	3.82453314312336e-09	8.51174867651849e-06	0.0042567047	2.65420429230271e-07	0.0117929354	0.0423060409	0.8777106289	0.0174890654	0.3711402221	0.8083194932	0.5323774926	0.6208018131	0.7541823678	0.7962538572	0.1746503368	0.0176162906	0.0460170379	0.9042654687	0.7360955349	0.9730711701	-1.5944998233	-1.1649679503	-1.3048318453	-0.3602523791	-0.2862758419	-1.1010882661	0.2073955517	-0.0825709135	0.0285582653	0.1013919307	-0.4047353462	-0.0969820915	-0.1790883547	0.0412024097	0.1470856166	-2.4908192553	0.6231974054	0.8111316303	0.0912919528	-0.3174208233
D8B26_000277		conserved hypothetical protein	CIMG_05284	hypothetical protein	HISTO_DA.Contig93.Fgenesh_histo.75.final_new	hypothetical protein	1.26525118754015e-08	1.03241829864939e-10	0.0003943893	0.000301067	1.05385364591901e-07	0.7267982759	6.96976403293133e-09	0.5165273773	0.125857809	1.69934056321182e-13	2.67270698927957e-12	3.08531118224934e-12	9.19078926363462e-12	0.5281571803	1.68387416140035e-11	1.47951677354362e-06	2.22087773467846e-06	-1.2763037365	-1.0491548231	-0.9959975924	-2.5767801334	-2.7983065019	-2.5545576381	-5.6507769895	-5.3549235518	-5.2576094688	-0.9550516956	-0.9960293979	-0.7812820743	1.9494775094	2.1673761882	2.0920966635	1.7412057864	1.8317386365	1.6076523488	1.822763856	1.454379499	1.5760116466	1.1046386874	2.79044879	2.1051134928	1.0188336448	1.1229229298
D8B26_000278		conserved hypothetical protein	CIMG_05283	hypothetical protein	HISTO_DA.Contig93-snap.198.final_new	hypothetical protein	1.37242946559282e-08	8.43324801398303e-12	0.0007069851	5.63231821372277e-07	8.80368220969108e-11	3.50966450000396e-10	1.06837945916903e-11	7.22483611821333e-12	1.12168425007747e-06	2.86890864926839e-10	0.0008805032	1.54636237250415e-08	1.7838515631968e-11	0.0011540015	0.3509826858	1.24935006301527e-07	0.0025724784	0.8908437657	1.2479847088	1.1304441344	0.4893304409	0.4030326467	0.3244811552	-1.1926974895	-1.183057783	-1.0465608131	-1.769223882	-1.5069333111	-2.4390154993	-0.6392045699	-0.9218968207	-0.8106337242	-0.0412153485	-1.0856964732	-0.3147224503	-1.9053994968	-1.2453482937	-1.3111746931	-1.1987878173	0.6738533187	1.1956439843	-0.3930046356	-0.0628640907
D8B26_000279		arginyl-tRNA synthetase	CIMG_05280	arginyl-tRNA synthetase	HISTO_DA.Contig93.eannot.1949.final_new	arginyl-tRNA synthetase	1.89980566743047e-09	6.54285585597584e-09	1.24748338682024e-10	0.0417254933	1.72337402557857e-08	0.2393041727	0.0001136725	4.55741672616798e-13	0.8750101041	7.54651394721756e-08	7.39130434382028e-06	3.06494320155105e-09	6.48846929958256e-05	0.0008683473	0.072412958	0.016413444	0.0013113845	-0.4658462657	-0.5375448528	-0.6024456312	0.4486828907	0.5253887289	0.5548679956	0.2544415391	0.3106657909	0.2707505064	0.745823113	0.8805142825	0.7223394317	0.1711659672	0.2586247767	0.1967321739	0.3223211466	0.3501078344	0.3680924013	0.124334099	-0.1255587456	-0.123262029	-1.3658101203	-0.5747144623	0.1272416977	-0.8213473839	-0.6941550775
D8B26_000280		NADH-cytochrome b5 reductase 1	CIMG_05279	NADH-cytochrome b5 reductase 1	HISTO_DA.Contig93-snap.196.final_new	NADH-cytochrome b5 reductase	1.50912819473616e-06	2.0441377434581e-11	2.05503363148846e-17	0.0012137998	2.5446361168696e-19	1.54171485539273e-11	2.3984238643741e-05	6.22641598452233e-19	1.68878108133555e-05	8.09497928330936e-21	2.63426464515921e-05	2.73642409678173e-18	4.48291482490248e-19	0.0703181966	1.06394724120481e-09	5.08717121181807e-15	0.1065475575	-2.0282231328	-2.045208727	-2.1081976678	0.2375390915	0.2758826506	0.223629702	0.5730085542	0.6225301338	0.624722859	0.4962154537	0.5090581522	0.5062851547	0.9743745333	0.9969841871	1.0100435376	0.4371132577	0.3074666151	0.329126372	0.5064366734	0.5939663749	0.533949824	-1.8585125424	-0.5192197994	-0.1823097723	-0.2136802448	0.0863148934
D8B26_000281		conserved hypothetical protein	CIMG_05278	hypothetical protein	HISTO_DA.Contig93.Fgenesh_Aspergillus.14.final_new	GIG1(induced by GlcNAc in Ca), DUF3605 superfamily domain-containing protein	6.02704398677184e-13	5.16875424093657e-11	2.42163957818428e-05	0.2330589206	0.0007568925	2.57091688910062e-10	2.31776231472551e-11	5.35046012613318e-15	0.11961571	0.0073383649	1.08474294898066e-12	6.47946800601208e-12	0.00167272	2.16030032914748e-08	0.0007497931	0.0001738734	0.3691478383	0.3461687671	0.1822547331	0.2698746147	0.693556463	0.744070676	0.6702377668	0.6027529743	0.5798665948	0.5898476442	-1.2852360088	-1.5274724533	-1.0549543517	-0.0698749079	0.04721285	0.0736654508	-0.858996818	-0.5458514034	-0.9259999417	0.0118850609	-0.0422613832	-0.0702797045	-1.1642104872	-0.109312042	-0.2812121509	-0.1050008116	-0.180691663
D8B26_000282		chromosome segregation protein sudA	CIMG_05277	chromosome segregation protein sudA	HISTO_DA.Contig93.Fgenesh_histo.60.final_new	chromosome segregation protein sudA	2.29073837002216e-10	6.3036358070362e-10	0.0195760415	0.0736460123	0.0001065021	0.000126637	0.9126106425	9.90247703110604e-07	0.069843456	0.0020588038	0.010034631	0.0628002447	0.0257433032	0.7107619162	0.083447495	0.1082055479	0.0089372075	-0.3423938207	-0.2641999255	-0.234310936	0.0790945582	0.0654295573	0.0034834187	0.3968804441	0.2979542098	0.2123599008	0.6203062857	0.7404206505	0.1982623928	0.1438302006	0.2575512672	0.0723446286	0.1638653816	-0.2576973069	0.0104855091	0.0445428126	-0.0168275763	0.059222195	-0.9273156438	0.6304294199	-0.097294784	-0.4740020855	-0.9170911712
D8B26_000283	RIO1	serine/threonine-protein kinase RIO1	CIMG_05276	serine/threonine-protein kinase RIO1	HISTO_DA.Contig93.Fgenesh_Aspergillus.10.final_new	serine/threonine-protein kinase RIO1	1.15656639832304e-09	0.0001105156	3.565196755321e-16	4.97561604550893e-11	1.80080012793178e-07	0.000101497	4.38294464404762e-10	5.51518791873742e-15	0.9837920489	0.9015832145	2.20305987843377e-14	5.43363183528053e-11	0.010621597	8.36899068446534e-13	6.86353052272507e-07	0.1611558265	2.91231507543448e-07	-0.3560190789	-0.4492995987	-0.5026703547	1.1760322571	1.2260299176	1.2039944742	0.2588872883	0.182508936	0.1958698412	0.9640329598	1.0176005697	0.9918326527	-0.3020480215	-0.4919533832	-0.4679496018	0.4916164642	0.6102522953	0.4734239685	-0.5638518023	-0.7311077154	-0.7813510139	1.1744846249	-0.0320427394	0.4890933185	-0.6181483884	-0.8542165153
D8B26_000284		conserved hypothetical protein	CIMG_05274	hypothetical protein	HISTO_DA.Contig93.Fgenesh_Aspergillus.4.final_new	hypothetical protein	7.62665142236819e-06	4.30449791103263e-17	0.0632010528	1.48713541383289e-11	9.46548345093478e-11	0.8461897889	3.36274046855497e-11	5.75098417324381e-07	0.0136061817	9.60793020971546e-20	3.85998223620418e-19	4.08539661091151e-06	2.61827180519746e-06	2.99535920175122e-11	0.0644196784	0.2176370799	0.0189708621	-0.5712271265	-0.7771369406	-0.4066356191	-0.9289401207	-0.9291045675	-0.9345953722	0.7876848197	0.9825831799	0.9704345073	-1.9844326915	-1.9755144624	-1.7482188435	3.033220905	2.7401478459	2.8425266099	-1.686036741	-1.4778483674	-1.8649108952	0.4921975039	0.3211789433	0.1802318656	-0.5616854376	-1.9981035944	-0.8550836709	-0.2425518709	0.3209969757
D8B26_000286		sulfur metabolite repression control protein	CIMG_05271	sulfur metabolite repression control protein	HISTO_DA.Contig93.Fgenesh_histo.54.final_new	sulfur metabolite repression control protein	0.126393663	5.28199515684335e-19	2.23634886583298e-08	1.28108323084863e-17	8.08387694843138e-22	0.1782837431	0.0052858426	0.0016104017	0.0110532129	3.11372009190277e-19	1.6504731818774e-19	6.20424373066212e-11	4.5001196085901e-19	1.33426815810881e-21	2.15499190664174e-05	0.2706579373	9.4949546645613e-06	-0.7395647708	-0.8624853951	-0.8130604488	0.1196990461	0.0615589877	0.0973528919	2.4223919887	2.7483824344	2.3607946576	-1.189104526	-1.2241333055	-1.2405719738	1.6457396954	1.992178206	1.6586985983	-1.9591204582	-2.0358005495	-2.1387133206	1.6009594328	1.8823259698	1.7296597505	-2.6518876721	-1.5242477275	-1.7933769682	-0.551224212	-0.6030441191
D8B26_000287		kinase activator	CIMG_05269	kinase activator			1.09059188712708e-08	1.33809966789629e-10	1.87688279385464e-10	1.78643256175483e-09	6.82589842743907e-17	0.2966800736	1.53098877529805e-08	1.28255124518125e-15	0.0039357804	6.02401236449155e-08	2.43757723487776e-10	4.17898796824407e-16	7.03201257602698e-06	3.03916132269457e-12	1.43113776381718e-10	2.0147312161281e-11	0.0994673273	-0.8160117267	-1.0341708612	-0.982372972	-0.0366108244	0.0531699972	0.0495157646	0.7498386511	0.7997776036	0.8228913648	0.6151490831	0.5183559354	0.691265068	-0.1651898654	-0.2472796889	-0.2838489702	0.6276403118	0.6614363179	0.711827952	-0.5472483234	-0.3132814779	-0.373380969	0.8723969886	0.1928964905	0.4963952445	0.1002441198	-0.1054415599
D8B26_000288		conserved hypothetical protein	CIMG_11508	dehydrogenase			0.4084491883	5.88209975388195e-05	0.0256049244	0.0004000573	0.0596479385	3.17025269065764e-06	1.34620938622325e-06	0.8888727737	8.98042893683843e-08	0.0001542305	0.0004269778	7.78400164478214e-05	1.30876719695286e-06	0.0806833201	4.20750376868627e-05	0.0005092568	0.1183313105	-1.7816961219	-2.2405106565	-1.5665340031	-3.0069438878	-6.2661474595	-1.6888825265	-1.1188863305	-0.6947087958	-0.4005850483	-1.38521545	-2.5153227757	-1.3518184851	0.1812138854	0.3396178728	0.3871364019	0.4206364015	0.8022944964	0.17511826	1.1772675281	1.2610020957	0.8278473218	-0.7549699901	2.1128860834	1.3323868448	0.1729951522	-0.4075421583
D8B26_000289							0.2320070585	0.0159291676	0.283112387	0.2192053023	0.0185321765	0.0001054692	0.0015298647	0.8059599437	0.4919702367	0.1294827946	0.0949493851	0.0933311297	0.3401299713	0.0127782926	0.9390676417	0.1187146298	0.2974261541	0.4848109497	0.3265055264	0.0876341289	0.4757437762	0.6657489635	0.9094978273	1.0282913669	1.3092715281	0.9775047895	0.7448724234	0.5958396954	-0.1633139254	-0.724666364	0.1913973356	-0.2357494738	-0.1549607629	-0.5925910249	-0.3441964289	0.7661441998	0.793908612	0.352769673	1.5330702431	0.9006609804	-0.5225308759	0.987104197	0.6227003174
D8B26_000290							0.2351983212	0.0658497685	0.1203962285	0.3789256886	0.0129010865	2.60898192624934e-06	0.0004824986	0.4486166222	0.2583896078	0.0022369003	0.0252084747	0.0378294285	0.632940241	0.1135054091	0.3189798779	0.0348833136	0.7363681805	0.1664930309	0.5861291994	0.1116791344	0.6443459646	0.2655607772	0.8224061689	0.6488379361	1.0245657395	0.593615625	0.1155147258	-0.1386201206	0.3987707078	-0.5048178548	-0.5011985866	-0.2130304748	-0.1797666389	0.0033504058	-0.2916032617	-0.0393704529	0.3657800358	0.1002986369	1.0977995977	0.4536610424	0.5512121261	0.5003032509	1.0535404175
D8B26_000291		conserved hypothetical protein	CIMG_05265	hypothetical protein	HISTO_DA.Contig93-snap.188.final_new	NADB Rossman superfamily domain-containing protein	1.6351498611811e-09	3.76371767148181e-10	0.0324633506	0.4159312996	0.1801200248	3.75215388453013e-11	0.0006120832	0.0063839824	0.5126022863	0.8377053504	0.0112199923	0.0007365589	0.222772282	3.46765261000962e-05	0.0641819551	7.01632847076313e-05	0.48297966	-0.2760240753	0.1131582967	-0.0546232655	-0.3009297733	-0.6149834162	-0.681574673	-0.2084823793	-0.4924112032	-0.3750035496	-0.721301619	-1.0273126532	-0.2848222881	-0.2253280368	0.0371532607	-0.1656879837	-0.8025926437	-0.5895346133	-1.1508141996	0.0177596947	0.0774600668	0.3005651472	-1.5372423569	0.2365453922	1.0782341826	0.7251792285	0.3442988341
D8B26_000292	BST1	GPI inositol-deacylase	CIMG_05264	GPI inositol-deacylase	HISTO_DA.Contig93.genewise.178.final_new	GPI inositol-deacylase	0.136860118	0.0042052711	2.77035851561958e-09	0.4613115512	1.13438430413422e-08	4.94234962560811e-06	0.1283964296	3.05405988423629e-10	0.0349790984	1.44661974606956e-05	5.97846333879725e-05	5.80905424005919e-09	6.56835053282322e-09	0.8945154776	0.0876462567	0.0001821443	0.422968755	0.7176901278	0.5976249876	0.5826372572	-0.4732265703	-0.2523291864	-0.1597524785	-0.160577207	-0.144038345	-0.2817758579	-0.2549906309	-0.5019781645	-0.4814903153	0.0729034867	0.1403624645	0.1731445335	-0.1320143241	-0.5022636025	-0.060276996	-0.2888125145	-0.135334215	-0.2428632542	0.0493949173	0.2088430073	0.4509226311	0.1943759004	0.2208450776
D8B26_000293							0.1194967753	0.009549358	2.11590587369437e-05	0.5128859906	0.0001282088	0.0056789537	0.072315164	1.6187822751753e-07	0.0032034072	0.0012053788	0.002058796	1.80553780613649e-07	3.48058917560531e-05	0.0641238323	0.0353171429	4.397061833653e-06	0.1722807611	0.8316155663	0.8455688317	0.8098547919	-0.2145584417	-0.1021008283	-0.1591737987	-0.0346923621	-0.0369554592	0.0383362887	-0.3056788077	-0.1173042043	-1.2325449815	0.1952602149	0.1655674722	0.1258516116	-0.2019951865	-1.2171914181	-0.138924169	-0.0607610008	-0.183609199	-0.0550880269	-0.9935091171	0.0568914443	0.3713272509	-0.4614726512	-0.3962222682
D8B26_000294		DEAD box helicase	CIMG_05263	DEAD/DEAH box helicase	HISTO_DA.Contig93.Fgenesh_histo.24.final_new	DEAD/DEAH box helicase	3.35061276861208e-06	2.15642745568267e-06	1.34128115649853e-15	0.0514946121	1.15878133122795e-14	1.59691797832533e-10	9.32164282943316e-07	7.79419641264575e-19	0.0117462637	2.73364134814504e-14	4.36354233154186e-10	1.83561666496572e-17	5.39800685807868e-13	1.98098048468932e-08	1.10975632005457e-10	2.6874625039429e-13	0.7642378181	-1.376079526	-1.7414074317	-1.8233794758	0.2060276302	0.251663241	0.3510648627	0.094586461	0.055644267	0.0700468308	0.7262479836	0.8645856278	0.9315560487	-0.0067768244	0.0457214685	-0.0705131767	0.4840398182	0.6190958349	0.5508423999	-0.0508645654	-0.215369106	-0.2114112928	-0.0359010813	0.3669206673	-0.1396582385	0.053424614	-0.3035557386
D8B26_000295		conserved hypothetical protein	CIMG_05262	hypothetical protein	HISTO_DA.Contig93-snap.185.final_new	hypothetical protein	0.0264411927	9.47980650912079e-05	2.17788707134833e-14	0.1648194154	1.38533508257546e-15	0.8628119065	1.51056101613248e-05	2.78909792032538e-09	0.0132848513	5.54932380168298e-09	0.6850502117	0.0039638697	8.21914290626633e-07	0.0046080909	0.6879657831	1.22943079773587e-06	0.0028799787	-0.4074316533	-0.4193377878	-0.5792926576	0.7290621661	0.5400247849	0.6656601303	0.8278585074	0.7288702623	0.7017150287	0.252465646	0.122284824	0.187009224	0.1272097131	0.2052416761	0.1282315782	-0.1839343262	-0.2432311974	-0.2454120464	0.0932061753	0.0143916596	-0.0459015651	-0.2982433612	-0.5347239476	-0.3570974581	-0.0119555947	0.138522701
D8B26_000297	CHL12	sister chromatid cohesion factor	CIMG_05260	sister chromatid cohesion factor	HISTO_DA.Contig93.Fgenesh_histo.21.final_new	chromosome transmission fidelity protein	4.46879062680287e-09	9.00055196958911e-11	0.2206160212	0.4907722449	0.6169761727	0.7059322703	0.1348608579	1.95329270096594e-09	0.9691799392	1.16653907476491e-12	0.0003517062	2.28456856480483e-10	1.2019184607904e-11	0.0968659341	1.17067073295863e-05	8.26247379710628e-09	0.9803321462	-1.5338465901	-1.7034500962	-1.4729470719	-1.3557882227	-1.2880024136	-0.9846932734	-1.4178995094	-1.3388574608	-1.4900714327	0.5266681536	0.7299845616	0.2333200073	1.3345540013	1.1753297959	1.10548117	0.8040445282	0.4635829905	0.7520147334	1.2599270296	0.8351145346	0.9096328896	-2.6389456697	1.1776850804	0.6072034242	0.4884507454	0.7778302088
D8B26_000298		conserved hypothetical protein					0.0059918931	0.9861250459	0.9103362684	0.003017442	0.0014141507	4.37317591181533e-07	5.84440884058135e-11	0.062102735	1.93645013848778e-09	0.0204198963	0.7575175919	3.92400027867232e-05	0.0225461088	1.53734545885978e-07	0.6679904083	9.22734242346806e-06	0.0038757158	-0.2687665871	-0.3776628748	-0.4189890141	-0.5532771278	-0.2752084784	-0.1584247786	0.1548232745	0.8682647527	0.0386721947	-0.778930506	-1.1482022312	-0.4587128823	-0.7289720936	-0.9770215695	-0.9350207385	-1.6248574511	-1.5801140483	-1.4897715904	0.539778115	0.1281412052	-0.1385977797	-1.6828942463	-0.3344123319	-0.4069812216	0.720701944	1.1915129021
D8B26_000299		electron transfer flavoprotein alpha-subunit	CIMG_05258	electron transfer flavoprotein alpha-subunit	HISTO_DA.Contig93.eannot.2122.final_new	electron transfer flavoprotein alpha-subunit	5.58715154031077e-09	2.99106525851789e-19	7.37395624632797e-10	3.43909484619457e-16	5.70033435436973e-21	2.86468695955424e-10	3.50696921126442e-10	2.45240857391522e-21	1.7852839935831e-08	1.17353699424508e-20	0.0925212714	3.91902318426767e-21	3.50226564974827e-15	1.31299634491169e-12	5.35664841736062e-08	3.52015754693572e-10	0.8931377918	-1.8796061644	-2.3002190293	-2.0847427464	-0.963978309	-1.0769250177	-0.9235715511	1.0867584268	0.9447154396	1.0501557301	0.956597903	1.0776397622	1.2837442658	0.9934716225	0.7643160716	0.996490975	0.9281129924	1.2263282599	0.996947061	-0.081696635	-0.4076378363	-0.287649422	-0.4679767666	-1.1604027958	-0.7665852367	-0.9181313972	-0.7246766699
D8B26_000300		conserved hypothetical protein	CIMG_11502	ribosome biogenesis protein UTP30	HISTO_DA.Contig93.eannot.2120.final_new	electron transfer flavoprotein alpha-subunit	0.0001163279	0.0838005964	6.22740677117078e-15	4.89922979068193e-11	7.3120122090826e-05	2.16952637433038e-07	1.36133062096275e-09	6.15544200387454e-08	0.0098983351	6.41166564921869e-09	2.20305987843377e-14	0.0096271895	5.03362891252637e-09	9.13230214976308e-06	2.41326420024246e-05	9.43879302181438e-12	0.0043715623	0.2796172077	0.1220977894	0.2086756425	1.5739941915	1.5781083408	1.5672999779	0.6696067849	0.6610814935	0.5227155083	0.7669419217	0.814777658	0.96685219	-0.5135330002	-0.5760876686	-0.5107804359	-0.0906176011	0.0621906743	-0.1093475201	-0.3887482077	-0.6289880822	-0.6127557208	-0.1277052213	-0.7911599267	-0.3296171398	-0.8751866388	-1.2683592129
D8B26_000301		hypothetical protein					0.0334058048	0.2371046173	0.502055955	0.8807744309	0.6030263745	0.1703109504	0.8788398325	0.2688837594	0.0683432433	0.0326834869	0.0029683759	0.4837816931	0.5062775067	0.9666116948	0.0558835582	0.0008861698	0.3184917809	-0.4545035789	-1.6502837076	0.4976241341	-1.6797513447	-0.1840674143	-1.8356211718	0.2738945542	-1.752180103	-1.7861105532	-1.6429854077	-1.7186449493	-1.6095884427	1.5378502063	1.5819215183	0.8598697877	2.3201914085	-0.1490484599	-1.8355588357	0.4391686109	0.3707177079	-0.4737769255	3.7421475544	1.1837388732	0.1015839347	2.3481846018	2.2151062683
D8B26_000302		conserved hypothetical protein	CIMG_11500	hypothetical protein	HISTO_ZT.Contig181.eannot.1662.final_new	hypothetical protein	8.09684711098634e-11	2.62004691294681e-16	0.6859652274	0.0013769658	0.0026494528	1.08597707753845e-17	3.7002289991663e-11	0.0003382644	0.0001397819	0.7971625843	0.0005957084	4.26160665938965e-05	1.50985323049442e-05	0.7625935133	0.000185084	9.28927281029506e-08	0.5785256395	-1.5182717021	-1.3857259647	-1.3686979249	-1.5488720371	-1.2478355375	-1.8834477511	-0.9241746607	0.0364945854	-0.6763958556	-0.5619820067	-0.2028038063	-0.2523203261	-1.4659753765	-1.335099237	-1.2786661039	-0.7085702649	0.3213926171	-0.1011612083	0.3375038799	-0.3520134975	-0.0947243929	-0.4915455703	-0.0864801275	0.5571899705	0.4119146085	0.2643471069
D8B26_000303		SUN domain-containing protein	CIMG_05254	SUN domain-containing protein	HISTO_DA.Contig93.Fgenesh_histo.6.final_new	cell wall synthesis protein	0.7359677248	0.060986308	1.14475410587664e-05	0.2708165009	9.26485966230264e-05	1.65367179395625e-12	5.54100401132935e-05	1.22147650150406e-08	0.0008808163	2.05756301235995e-11	0.0117921982	3.938292213915e-12	0.0456123975	4.65216449737477e-13	2.05644126189249e-06	9.68796413052672e-05	0.0648311996	-2.0393461543	-1.5489174821	-1.7393263536	-4.3288235826	-4.1556389982	-4.7225895686	-3.8019137043	-3.8312163843	-3.5697764466	0.7878261409	1.0391316255	0.8096261434	1.814916749	1.6889247223	1.7562035619	1.9622030703	2.1386524431	2.0055838303	-1.8713939533	-2.6968229347	-2.9068349314	-1.395782416	0.5893047862	1.1723272839	0.0746102265	1.0783780431
D8B26_000305		glycosyl transferase	CIMG_05252	glycosyl transferase	HISTO_DA.Contig93.Fgenesh_histo.4.final_new	glycosyl transferase	0.6447106513	6.80122890964063e-05	1.29873444164975e-21	0.021779069	1.57160973557454e-21	0.0173048676	2.11304937924588e-17	6.67605001790369e-19	7.91773303714929e-15	2.18337193485277e-17	0.0003760511	2.70494668737127e-06	3.02695014984091e-15	3.15361363465346e-11	0.295748419	2.17478881839648e-09	0.0003353418	-1.3181738953	-1.8220763193	-1.5983370647	2.703921647	2.6949502876	2.7512007394	2.4637811944	2.5108937583	2.4383346272	1.4178827374	1.5505568093	1.7311869825	1.1353835987	1.1196041559	1.1823985754	-0.8006842349	-0.3208410716	-0.8247600341	0.8457077527	0.679670884	0.5846529986	-0.4809255623	-1.3565244194	-1.3807320087	-0.1970664055	-0.2188050431
D8B26_000306	TOS4	transcription factor Tos4	CIMG_05251	transcription factor Tos4	HISTO_DA.Contig93.Fgenesh_histo.3.final_new	transcription factor Tos4	6.65028483470117e-10	2.4209398616784e-06	0.0096157464	0.1059040502	0.2913358404	0.3168931985	0.0002889199	1.20000886375238e-08	0.2511602021	9.19946877483566e-10	0.3519092797	1.06961094499976e-08	0.0018183283	2.31933561070797e-05	1.0856500202409e-06	0.0313375464	0.0004404418	-1.5918926052	-1.4059245528	-0.7132113368	-2.3529300298	-2.63812881	-2.1822990321	-1.5589407968	-1.8634799004	-1.5177059244	0.923301842	1.4236867364	0.556936572	1.3807012264	0.9003914638	1.2206384346	1.2307694615	0.4641533713	1.1596409882	0.1637494337	-0.3625819696	-0.278745483	0.2616139474	1.5445075201	1.1164612434	-0.0948742999	-0.6627628363
D8B26_000307		chitinase	CIMG_05250	chitinase 6	HISTO_EA.Contig33.genewise.35.final_new	chitinase	1.15190954058993e-11	1.1285342232979e-09	2.64631674737091e-05	0.0385908206	5.2499902914909e-08	3.67650372582275e-17	5.09729231901317e-07	0.059413584	6.42506995217817e-06	3.46193016310859e-16	3.83518801733971e-14	0.0004303321	2.05067939617325e-19	2.48909353521136e-17	3.01949268293498e-06	2.36639005616349e-11	0.1569258393	-0.9596615307	-0.7818629339	-0.8937107645	-1.6968718465	-1.5353943407	-1.686625411	-2.0457235125	-1.7989460665	-2.2330151396	-0.4114064197	-0.7629170574	-0.6891730315	1.0557857653	1.1302179418	0.9816667217	-0.2591634739	-0.3801633598	-0.5161538664	1.9138649791	1.7000476201	1.6425249197	0.4746522188	-0.1924627219	0.3515675031	0.5589249658	0.3213414578
D8B26_000308		cyclohexanone monooxygenase	CIMG_05248	monooxygenase	HISTO_DA.Contig93.Fgenesh_Aspergillus.173.final_new	flavin-binding monooxygenase	0.0009048068	0.0002103317	4.01764484198186e-07	0.0128444435	0.0004604773	0.0061911903	0.0172350488	0.000519293	0.3449045442	0.0073992652	0.2678737543	0.0024654117	0.0199008732	0.4226680885	0.1861866209	4.04781391094960e-11	8.96431736338761e-05	-0.571648736	-0.4278199338	-0.409516601	0.7043271173	0.4952540345	0.5576245652	0.2434718775	0.3142746782	-0.0319456358	0.1635833958	0.060212173	0.321796294	0.1591293647	0.0380554533	-0.163549771	-0.1143217606	0.4023555139	-0.03586821	-0.0411666063	0.1123762122	-0.2763890938	-0.0797827912	-0.6171298569	0.2311097372	1.2869201407	1.6064469541
D8B26_000309		conserved hypothetical protein	CIMG_05247	hypothetical protein			6.42058702875301e-11	3.84387876091027e-09	0.0047089068	0.3410205865	0.000240998	3.58038504677437e-06	0.0184165211	2.73068131203661e-09	8.95470873760947e-06	5.62026507359238e-10	0.7824453684	4.95424762886326e-09	9.88387312947455e-07	0.0123493124	0.0001397524	0.0630054623	0.0053166448	1.243989766	1.2889416494	1.3498421658	0.2564335579	0.7172035913	0.691600746	0.1026959215	0.6216910379	0.1500743494	-1.6182638305	-2.1793501993	-1.539778976	-1.7243926391	-1.8993311091	-1.4125688248	-2.047404437	-0.9723237892	-0.942627131	-0.8695335456	-0.0011782751	-0.4490553482	2.0375167216	-0.0139319709	-1.7635115703	0.4741282292	1.0869763574
D8B26_000310							1.47989891822084e-08	2.81553142236671e-08	0.5817649182	0.0055646062	0.016718626	4.21777418931542e-08	0.006006984	0.0001380595	5.07528624755262e-07	1.35507040198246e-08	0.0033078425	9.45877501992240e-09	0.0505525675	1.28367499170248e-06	0.0006557112	0.000380092	6.79372969596938e-06	0.2443562755	0.5425823737	0.4828351854	0.4750634308	0.4300816091	0.6710132978	0.0477536593	-0.1743172854	-0.2178657381	-0.7518478069	-0.680914851	-0.2597207527	-1.4174669347	-1.499843958	-1.4287702028	-1.4439416117	-1.4239835351	-2.151465692	-0.5631460097	0.1436201185	0.1953967984	1.1738535365	-0.8281617962	-1.6961919293	0.9542752335	1.4419924585
D8B26_000312		thiamine pyrophosphokinase Thi80	CIMG_05245	thiamine pyrophosphokinase	HISTO_DA.Contig93.Fgenesh_Aspergillus.139.final_new		3.42968895110039e-06	3.68332839281826e-08	1.07336874934495e-10	0.0004122506	1.12857074860403e-06	9.15778306842903e-08	3.14519324773369e-07	1.1391593030364e-06	0.0002857802	8.42009444017937e-06	0.3509733556	6.23077951702844e-07	9.7759561073686e-07	0.8432359931	0.0742533734	0.2377770469	0.4189445963	-0.3731509783	-0.3360395744	-0.3429065754	0.832148129	0.8363561876	0.6954665488	0.387003176	0.339440833	0.3594195463	0.3203114314	0.346892654	0.4526553349	0.2638555625	0.2333684525	0.2848002214	0.2787405455	0.5423576223	0.3438100122	0.5291730817	0.2586723621	0.3686369449	1.3888041299	-0.1521171246	-0.1746832668	-0.1906781629	-0.5108960532
D8B26_000313		conserved hypothetical protein					5.02777042056333e-10	4.12776652365165e-10	0.9555635451	1.24033453762924e-05	8.11345353367224e-06	0.0005731913	0.0004126975	3.66558982169794e-11	0.0056401951	6.9510394388193e-11	0.2526478956	1.36507315307671e-13	5.0296794061005e-05	8.53745743942816e-10	0.0024849989	0.4722336764	0.0144946513	0.7269537746	0.5928217487	0.7418678114	0.742988324	0.6697065363	0.6824254571	0.0338032523	0.1188895938	-0.1584623868	-0.8837135204	-1.1717155048	-0.5163368602	-0.8902797423	-0.5428617612	-0.5775209587	-1.7678297835	-1.09420274	-1.4037991616	-0.1737156301	0.1530082117	0.2024706761	0.8073352186	-0.3105008713	-0.0141441865	0.5350109421	0.4302345594
D8B26_000314	MIA40	mitochondrial intermembrane space protein Mia40	CIMG_05240	mitochondrial intermembrane space protein Mia40	HISTO_DA.Contig93.eannot.2117.final_new	intermembrane space import and assembly protein	4.56644857558613e-13	8.28006309804076e-15	2.83844944581511e-14	9.893280738096e-10	2.15219171496871e-19	0.0207431938	0.0011899082	4.86608088713e-18	0.0047369008	8.70880130904307e-16	0.0001587904	5.28635589271415e-16	1.75081957875191e-07	7.5090581990907e-11	0.0001201665	1.1142972751471e-05	0.5356426863	-1.2527066194	-1.4051054017	-1.2185217701	0.3004755482	0.1533911344	0.2095249686	1.0986218646	1.0170085888	1.14892656	0.7448449695	0.8590328444	0.8125384716	0.4821795067	0.16763604	0.5296326043	0.3748614954	0.4967273154	0.4691614158	-0.4837372078	-0.5947551828	-0.5819354192	-0.5215744346	-0.9748664101	-0.3099533508	-0.6538279731	-0.6127597499
D8B26_000315		conserved hypothetical protein	CIMG_05239	hypothetical protein	HISTO_DA.Contig93.Fgenesh_histo.359.final_new	hypothetical protein	0.1689580468	0.4171235114	2.17004642373497e-08	0.1245991049	6.60878956564358e-10	0.1567421713	0.072315164	0.2669928379	0.1621421208	0.0002212467	0.0072963597	2.61036719901069e-07	0.9060522988	5.06177492265652e-07	7.05130739784842e-06	0.2723170449	5.43477172666059e-06	-0.0179657389	0.0792226101	0.0360138597	-1.8857358946	-2.1467260858	-1.9228359314	-2.596325266	-2.685638798	-2.35875214	0.1640647475	0.2511032486	0.3346434814	0.7643280001	0.6838594722	0.8890212558	1.1685525434	1.3091844512	1.1803387988	0.2268215588	-0.0776359747	0.081753187	-0.0631547891	1.7979754211	1.533539362	0.4942344661	-0.7209826828
D8B26_000316		mitochondrial carrier protein	CIMG_05238	mitochondrial carrier protein	HISTO_DA.Contig93.Fgenesh_histo.361.final_new	mitoferrin	4.87431507309872e-05	2.31053670088703e-06	1.06598280983534e-11	8.49126404081409e-11	0.5897291088	0.0241783958	0.0223406964	3.41913074752645e-05	2.8374900628962e-09	1.51985466587645e-16	1.30075873401502e-12	2.16884650354796e-12	1.37637218999837e-17	1.79924521045977e-08	3.09026922259936e-10	3.94027941879035e-16	0.0097185232	0.6964702077	0.5699796045	0.5063315939	1.3975320674	1.4431346118	1.3561549172	0.6819961057	0.5819208671	0.6352878209	0.2319272928	0.3112121199	0.1527932622	-0.6903576229	-0.745324246	-0.7377945065	-0.2487436144	-0.2564990425	-0.345566104	-0.8756069449	-0.9181895534	-0.8882496837	-0.7443631599	-0.6501395139	-0.3324047794	-0.9262663767	-0.6436129733
D8B26_000317		conserved hypothetical protein	CIMG_11497	hypothetical protein			0.6504187195	0.0260293842	0.0240819212	0.089736881	0.574614251	0.0096292679	0.5137902526	0.0105336277	0.988908434	0.7254597267	0.0247335121	0.0047951367	0.9507141917	0.0045569697	0.2725558397	0.5189412477	0.1572570081	0.6114710461	0.8445342162	1.0958197978	-0.8547848193	-0.70305529	-0.2221587515	0.8720902179	1.0396195586	-0.3331128051	-2.6924880001	0.6912840769	-0.5436138177	0.3019344897	1.0426136582	0.6486161253	-1.754846276	-0.9090444351	-0.3825610876	1.349024034	0.9061776162	0.5162488463	1.1076824613	-1.45072622	0.2744737636	0.8920567499	1.6961183926
D8B26_000318							0.8185055505	0.8122951475	0.1177126756	0.0325175162	0.4946880147	0.3145842879	0.0896192987	0.5870307834	0.0742296014	0.2220653027	0.5515510182	0.4959832278	0.1721388796	0.0530476739	0.137552701	0.0004999264	0.1329372738	-2.1403285316	1.4187788419	0.3967616821	-1.7806137967	-1.869892367	-1.9364836238	0.6584589294	0.9543123671	-0.3020105045	0.5780802352	0.5024206936	-0.125488394	-0.4374813636	1.7220671658	1.2064663127	-0.4436360562	-1.8348734126	-0.351458787	-1.2466563418	2.217387836	1.2998297404	3.6412851024	1.0828764212	0.0007214827	2.9535909467	2.1142438163
D8B26_000319		conserved hypothetical protein	CIMG_11495	hypothetical protein	HISTO_DA.Contig93.Fgenesh_histo.363.final_new	UPF0121 superfamily domain-containing protein	0.6896850446	0.0592423146	3.89524854977285e-10	2.52085758601424e-05	0.000144495	0.1158288417	0.0371800634	0.8567964724	0.0467138138	1.33645851482727e-06	1.60503177498791e-06	0.0002176183	3.17346988474167e-08	0.0032233904	0.0286634542	1.11694020520784e-06	0.0537923794	-0.2081713834	-0.1119869409	-0.149110167	-1.1954195425	-1.2912298501	-1.348034557	-0.7088421524	-0.6157716041	-0.6414314761	-0.3173702962	-0.1516020962	-0.0673734361	0.4286032734	0.5798930794	0.5205551646	0.2508183815	0.4339317106	0.249399476	0.6366464192	0.6610239025	0.7112243417	-1.2063171354	0.5016036687	0.2783751969	0.664412433	0.3807647882
D8B26_000320		conserved hypothetical protein	CIMG_05235	hypothetical protein			0.6732543757	0.6834801244	0.5563436035	0.0046260506	0.0007587759	0.1321277285	0.0003449974	0.019698191	0.0014645219	0.0123503025	0.9567614859	0.0530918242	0.0131522596	0.5602275926	0.650886859	0.0847403042	0.0823356262	1.0209416793	0.4925862115	1.0555315524	0.1005484949	1.1108055982	-0.0553213321	-3.0750886231	-2.7792351853	-2.8131656356	-0.3481123952	-1.160737531	-2.6366435251	-2.9486364947	-0.0972102607	-1.3046888184	0.7456485309	-0.4391379481	-2.8626139181	-0.5878864715	-0.6563373745	-3.0857945086	2.715092472	0.1566837908	1.3964569472	-0.119443072	1.1880511859
D8B26_000321	CDC3	septin AspB	CIMG_05234	septin AspB	HISTO_DA.Contig93.Fgenesh_histo.365.final_new	cell division control protein 3	0.8439929947	0.2209648816	0.4782219129	0.000213972	1.81547210544805e-05	4.31978114539124e-08	0.0001221103	0.0127985805	1.52583188209469e-05	0.001392533	0.4464088517	6.19807879641166e-09	0.8498270635	1.83326905401589e-08	2.9132357704826e-06	0.1078924251	0.0003629145	-0.8537787124	-0.7208602578	-0.7863358006	-0.9703155008	-0.9005007549	-1.0813144828	-2.3048144071	-2.238260064	-2.0772173818	-0.2512112304	0.0655915457	-0.1863773856	0.1486449883	-0.0871049373	0.1814513395	1.1999551594	1.2080510075	1.1822862114	-0.5503439654	-0.8321146265	-0.8037589263	-1.4332315672	1.0153558618	1.4987576787	0.1210565729	0.2308686341
D8B26_000322		conserved hypothetical protein			HISTO_DA.Contig93.Fgenesh_Aspergillus.127.final_new	hypothetical protein	0.6700248353	3.57167356598862e-06	8.07545513584113e-05	2.01284590847934e-08	0.0010157329	3.16200674606832e-05	1.10143024395743e-07	0.003403879	0.0001814063	0.0017852801	5.64928662428274e-07	0.00073556	8.90186031030568e-11	1.09426314805727e-12	0.0194662077	6.08249673620426e-07	6.03178749908934e-07	0.5051279427	0.3452776711	0.5330114933	1.3466807092	1.2393230172	1.1690885891	0.1203052243	-0.3806507897	-0.6080347768	1.0033171479	0.9462433067	1.1229385301	-0.0326528821	-0.2382393785	-0.2594899491	1.144668063	1.1568925118	1.0153227904	-1.7913380899	-2.0482340823	-2.9002038362	-0.5587484742	0.8277012903	1.7779678295	-0.9152367214	-0.863397339
D8B26_000324	MRPL16	mitochondrial large ribosomal subunit protein L16	CIMG_05231	ribosomal protein L16	HISTO_DA.Contig93.Fgenesh_histo.171.final_new	60S ribosomal protein L16	3.57014022573566e-11	3.17565177584276e-13	9.94644632962223e-15	0.0224766152	1.71168724694579e-16	0.0001635976	0.0015758803	1.248820975898e-17	0.0003248926	1.56950091005611e-14	1.10046447288925e-05	3.06775176112147e-11	7.96949079561398e-09	0.0235044312	0.0470828606	1.28317036125332e-09	0.0014656021	-1.0735628313	-0.9180720807	-0.8671976607	0.2909674582	0.3407411135	0.2693792984	0.5511277654	0.4363661216	0.496273004	0.6478247203	0.5658498692	0.7495924525	0.2564038602	0.1772482286	0.2718866245	-0.2032795319	0.0818368085	-0.124643904	-0.2298591008	-0.297791282	-0.3014812688	-0.5495563112	-0.6700436025	-0.6945437486	-0.1773614128	0.1142989711
D8B26_000325	RFC5	hypothetical protein	CIMG_05230	replication factor C subunit 5	HISTO_DA.Contig93-snap.158.final_new	activator 1 subunit 5	3.64343314266102e-09	5.22304027331069e-08	1.16050283407591e-08	0.6208938432	3.02741465022718e-08	0.0128042994	0.0031733847	5.4986825917381e-15	0.0001582997	5.39467999016764e-15	0.7761234908	2.28889022650107e-11	9.8022810723885e-14	0.0029643318	5.31637861689029e-10	1.46772544009672e-10	0.0975157067	-1.4539057266	-1.5522463609	-1.4109614614	-0.2887075125	-0.1979426842	-0.3102096659	-0.4301098961	-0.1626976042	-0.4101263048	0.6155649128	0.6835912978	0.8191605574	0.6194416248	0.6279734124	0.7531495612	0.0367386338	0.1239357397	0.0818450811	0.7315325876	0.3553303769	0.3743813805	0.7136524952	0.7561478585	0.1319825645	0.1161561485	0.4451859667
D8B26_000326	COX11	mitochondrial cytochrome c oxidase assembly factor	CIMG_05229	mitochondrial cytochrome c oxidase assembly factor Cox11p	HISTO_DA.Contig93.eannot.2098.final_new	mitochondrial cytochrome c oxidase assembly factor	2.98334149422766e-13	1.91374453696765e-14	2.3901405005929e-19	2.47214643925291e-10	1.28292607296871e-22	3.58414029311282e-10	0.0009291756	7.04920669898506e-21	1.09224018802253e-06	4.99270950268847e-22	0.0003109767	3.08773474277464e-19	2.9231796628494e-21	1.03755805239544e-06	1.62961053046357e-09	2.8678156770658e-21	5.97754810130707e-12	-2.1125159108	-2.4991976792	-2.2032349106	0.1907199614	0.1548641578	0.2025056764	0.9995509977	0.9493579687	0.9831557529	0.453695917	0.3772607329	0.438196651	0.8684538787	0.6736951719	0.7196226872	0.0577588123	-0.0205402795	0.1211742779	0.5565087937	0.5632337275	0.5447008348	-0.2947253414	-0.7801545773	-1.1201775955	0.8768023959	0.924694878
D8B26_000327		conserved hypothetical protein	CIMG_11493	hypothetical protein			0.0009168435	0.1220380183	0.902463247	0.8593391021	0.9495886277	0.0057454904	0.2404275387	0.7957429306	0.4291360108	0.6367330934	0.8613231088	0.6153535355	0.0170280526	0.0617296421	0.6586878368	0.0078920329	0.0230048332	-0.5901629178	-0.2009805458	-0.375000799	-0.230448183	-0.5607348527	-0.6273261095	-1.1292450956	0.0841461819	0.0502157317	-0.4346903454	-0.5103498871	0.2267378422	-0.4722782505	-0.2217560611	0.1936957321	0.3446892948	-0.5257158983	-0.1798047964	0.9953869766	0.8040793258	0.8194070344	1.4910109981	-1.0673976832	-2.1495526217	0.9784035489	1.1863621333
D8B26_000328		conserved hypothetical protein	CIMG_13444	hypothetical protein			0.0941971401	0.1079542478	0.9039236116	0.9667352639	0.9356945608	0.7890653086	0.5668856804	0.0285620338	0.1659611408	0.9886945366	0.0331263894	0.3106217225	0.6060728923	0.1381592606	0.861111587	0.0265497717	0.1737807322	0.7005439661	-0.0678149388	-0.0353843146	0.5945951286	0.2004619769	0.1338707201	-0.2591138944	0.5221663704	0.6194804535	-2.1759938563	-0.3771842801	-2.1425968914	-0.1326617661	-0.8255560483	1.2597471432	-1.2383521322	-0.1515421919	-0.0466391895	0.1956667794	1.173312291	0.0712171379	1.624176605	0.6507304245	-0.431424514	1.3398381436	1.3195277403
D8B26_000329		HD domain-containing protein	CIMG_05226	phosphoribosyl-aminoimidazole-succinocarboxamide synthase			0.0033355635	0.3346155162	0.500357351	0.0021675703	0.0083336863	5.87605656037124e-08	0.0291236703	0.0613947273	0.5556860282	7.12962661730874e-07	0.0002079617	3.98438203391614e-05	0.0036400768	0.0886803477	8.9567160549517e-09	1.4158976535649e-08	0.0352283649	-1.4129110982	-1.0797627611	-1.1705275107	-0.9730260147	-0.961902688	-0.9807972027	-2.3028340628	-1.9572275899	-3.1189135873	-0.7419912572	-0.5679307463	-0.3663621009	0.5103643042	0.9860840783	0.4751389616	0.2181930356	0.5576768701	0.0597442027	-0.2000614246	-0.1277229693	-0.3198814752	-0.7605804812	1.6959611791	2.7654374575	1.3546412201	1.256698749
D8B26_000330		integral membrane protein	CIMG_05224	integral membrane protein			3.0903890318432e-06	6.172782549465e-05	0.0001085652	2.1400661832821e-05	6.0431494027187e-10	5.13222592764804e-06	0.0002531031	0.000415438	4.49768370773887e-06	1.17575254480392e-07	0.0104911665	2.3671578569765e-05	3.83645509710103e-15	1.07234541886381e-11	0.7146796492	1.71245880243005e-06	0.0069552388	-0.4358518647	-0.2054765296	-0.2491649144	-1.2614163781	-1.0438062529	-1.4828745468	-2.3314747397	-3.1252585145	-3.0183264289	0.3603120597	0.2558696174	0.5489145501	0.6269522774	1.0951863249	0.7235248206	0.3881978545	0.7134169175	0.5199810042	1.8839757889	2.0891376508	2.0600352586	-0.5944049811	-0.4303476379	0.0724599243	0.5212612418	0.9603478239
D8B26_000331		integral membrane protein	CIMG_05223	integral membrane protein	HISTO_DA.Contig93.Fgenesh_histo.164.final_new	integral membrane protein	4.28974652973061e-06	0.0278215362	2.57050597718861e-10	1.77145649814072e-09	0.5678300366	0.0026050803	6.88100569525904e-08	0.0519188629	1.48488398909901e-10	0.0001058433	8.38995022952558e-07	0.481405832	1.51819177551214e-07	4.20250158099154e-08	0.0003992083	0.4664158913	0.0002677089	-0.2212961218	-0.2280424261	-0.3977302585	0.9530569227	0.9153415448	0.902025081	-0.2497860404	-0.0942808546	-0.2432279651	0.0440970364	-0.0279557658	-0.0234610763	-0.6501384684	-1.3286536112	-0.8420040794	-0.1736215412	-0.1831686556	-0.1850485665	-1.3128605793	-1.3664669008	-1.4026838778	1.2790314019	0.3683209767	0.4366335327	-0.4602494659	0.076053955
D8B26_000332							0.1832456692	0.0613410681	0.0046884356	0.0180137562	0.624883584	0.0083391307	0.8890208457	0.224692374	0.085835119	0.2699213309	0.0281844606	0.510634763	0.0248029239	0.1126047433	0.0083401511	0.5929498485	0.0382997584	-0.333843532	-0.8260166635	-0.0385110645	0.7792312353	0.9570567352	1.2164517899	0.0828948417	0.1817114323	-0.6862090665	0.4252072193	0.2152465859	0.0111452073	-0.9529244589	-2.1312455682	-0.1405792509	-0.7075403845	-1.2507808344	-0.3050229946	-2.2475262643	-1.2164414938	-2.0229682769	3.1258420071	0.9300034053	0.9258509788	-0.0380011621	1.4544108117
D8B26_000333		conserved hypothetical protein	CIMG_05222	HLH transcription factor	HISTO_DA.Contig93.Fgenesh_histo.160.final_new	HLH transcription factor	1.86075350645674e-11	1.47898184118192e-15	9.44811270809719e-08	1.34101235476467e-05	7.83935779039143e-13	0.004574315	0.0007828651	6.79952593601401e-13	0.3181226921	5.18993243804092e-15	0.045997511	2.95511245106672e-12	4.09588728594187e-16	9.31097914375057e-07	0.0189430329	3.2872867503518e-09	0.0051915994	1.2227004486	1.0978360614	1.101840217	0.3438248741	0.2889205451	0.392987979	-0.365107769	-0.3522494788	-0.2744870576	-0.4101908898	-0.3397102577	-0.4382671549	-0.6459640348	-0.8568357163	-0.6052700081	-0.2521710382	-0.1923870542	-0.2435415602	-1.7062141891	-1.0882368907	-0.8495409139	0.4311786888	0.1471324191	1.0629611351	0.1899369201	0.1918705776
D8B26_000334	FTA7	conserved hypothetical protein	CIMG_05221	kinetochore protein Fta7	HISTO_DA.Contig93.eannot.2069.final_new	kinetochore protein fta7	0.0003405204	1.02572632190395e-05	0.0042979203	0.8241117648	0.0069905707	1.57921817584082e-07	0.5239007972	1.13375432553493e-11	0.0013367175	9.80088328450728e-06	1.25777484134244e-06	2.11067779891319e-06	8.87551079027317e-06	0.5962689848	5.98694762592364e-05	2.4703916480027e-05	0.2963224091	-0.7329986074	-0.570765831	-0.7059885854	-0.381708393	-0.1402144104	-0.2791277202	-0.4225809631	-0.249659094	-0.205104703	0.6262560211	0.5046189983	0.8282605123	-0.2827239064	0.1608741594	0.0401293619	0.0460004649	0.1383941867	-0.0005164051	0.2102130432	-0.0435718629	-0.1063172983	-0.2880884209	0.2657124014	0.3370319436	0.0255855554	-0.3480036966
D8B26_000336		predicted protein	CIMG_11491	hypothetical protein	HISTO_DA.Contig93.Fgenesh_Aspergillus.78.final_new	hypothetical protein	6.41622088249873e-13	3.80527187625146e-11	1.93310866080606e-15	0.0200492304	2.34875157020257e-14	5.86450561660656e-11	0.1512463737	1.1700459783137e-18	0.0814058852	1.58272346848936e-18	0.0023494415	2.17240188034726e-19	3.90487652344074e-18	3.74841153354541e-05	2.01723851466142e-11	3.52520956992955e-15	0.0229411149	2.2122897484	2.0656989056	2.179873952	0.5026093461	0.423728623	0.2440324709	0.6867495842	0.9133695216	0.497002762	-0.6952434405	-0.8465200288	-0.7901705725	-0.0788669222	-0.3674932272	-0.2875454781	-0.9923249396	-1.2790816475	-0.9634339151	-0.4672385555	-0.1979940478	-0.2494221459	-0.3792725029	-0.990148604	-0.1406905175	0.0571784823	0.3878693154
D8B26_000337		WD repeat protein	CIMG_05219	WD repeat protein	HISTO_DA.Contig93.Fgenesh_Aspergillus.76.final_new		0.3754499838	0.0278351022	0.9611360951	0.0003912391	0.0002136819	0.0305678681	1.17710381986876e-05	0.0264873671	3.80381533600055e-07	0.0606071902	0.6582417811	0.9095247767	0.0037078501	0.0060493604	0.065552768	0.0722448206	0.6107303956	-0.1313606258	-0.0579990253	-0.2173831164	-0.2638419742	0.0448964496	-0.2266215157	-0.9145239008	-1.2999229778	-0.8637250319	-0.4063822748	-0.2885566436	-1.1619702124	-0.5417412964	-0.3988649744	-0.5700820039	0.2796658019	-0.7753085436	0.1174266957	0.3099326439	0.5273535312	0.4407860629	0.1207696921	0.4873339655	0.4230375491	0.056512185	0.1959173209
D8B26_000338		conserved hypothetical protein	CIMG_05218	mitochondrion organization and biogenesis protein	HISTO_DA.Contig93.Fgenesh_histo.124.final_new	mitochondrion organization and biogenesis protein	2.31834748824471e-10	7.63735204025684e-08	5.70324259712955e-11	0.3479349504	3.22593987092759e-10	0.2147366686	0.1505294115	4.2665115318213e-12	0.0001207865	0.0230846842	4.68816016900615e-10	2.86767808715853e-09	0.0018614596	1.94432421952717e-05	0.0006647552	0.0059966105	0.148657268	-0.6181427876	-0.7054633274	-0.6746943158	0.3546062049	0.5171004914	0.5146039521	0.4253041932	0.352613224	0.303742109	0.5605382582	0.4656657867	0.7185259795	-0.5032450676	-0.3581438354	-0.3348906709	0.2424391104	0.226294667	0.3167499589	-0.2303316893	-0.293345293	-0.2821584287	0.8608086111	0.088569522	-0.2295579261	-0.3609927365	0.0106119267
D8B26_000340	MOB1	protein kinase regulator	CIMG_05217	protein kinase regulator	HISTO_DA.Contig93.eannot.2090.final_new	protein kinase	0.3920998327	1.00739861331417e-10	0.2129194969	1.79145315560954e-05	2.91975258246442e-07	0.1662657014	0.5781976259	0.2546476311	9.04092078766036e-06	1.03410408224358e-07	5.27303649147571e-06	0.040028865	1.30565691889267e-05	0.0051040534	0.0131982271	8.56875248970435e-08	0.0477721184	-0.4571635206	-0.4984880817	-0.5297180745	-0.3941374715	-0.2681124118	-0.3285151549	0.2505716193	0.4332872553	0.2296126718	-0.4483824729	-0.3593455279	-0.2299092351	0.3509231255	0.3166134541	0.3475478913	-0.4789128131	0.1151066857	-0.3115700246	0.1344098707	0.1526092989	0.1247972592	-0.1925325278	0.33454669	-0.1639638794	0.6465785	0.1670443867
D8B26_000341		ATP synthase oligomycin sensitivity conferral protein	CIMG_05216	ATP synthase F1, delta subunit			1.27616361071665e-15	1.07632366286368e-18	1.12653247865791e-17	3.89059635548149e-15	9.41100817481588e-24	5.70472413047977e-17	4.67103277290498e-05	4.16172791929105e-25	0.0073907694	1.83161746816823e-24	0.0351805373	7.16471108288158e-25	3.31658580332483e-22	2.01841356236238e-10	1.08032890390201e-19	4.42163445570249e-20	0.0128531051	-2.9317142887	-3.0270093942	-3.0498018094	-0.8540731424	-0.9744779773	-0.9658769367	0.6403877005	0.5614486971	0.581721414	0.8976231999	0.9783496557	1.1971413074	0.8097198298	0.7469401447	0.9110956044	0.8549061801	1.1925254409	0.8808984059	0.1662044068	0.0606783679	0.0755745034	0.0567194886	0.0014563603	0.0367868764	-0.2153621863	-0.0906853754
D8B26_000342		conserved hypothetical protein	CIMG_05215	hypothetical protein	HISTO_DA.Contig93.Fgenesh_histo.107.final_new	hypothetical protein	0.1323612433	0.6055938139	1.88197125217425e-06	0.7071581761	4.32300264594226e-07	6.49768927210618e-05	0.0008253867	9.71204422098263e-08	0.2840358966	1.58940715467437e-06	0.0992703139	5.19819180559678e-05	1.91270094279863e-07	0.0381561478	0.4101680274	0.0094606081	0.0215661739	0.6570801393	1.4127212589	0.9198440235	-0.3147609907	-0.8827620133	-0.2383722432	-0.9050856516	-0.2207689878	-0.6236993667	-0.9439381277	-0.9801593582	-0.6943497877	-0.455236538	-0.479305156	-0.2272401614	-0.1973783947	0.0157772796	-0.0665982862	-0.9523043921	-0.5695171542	-0.6401570945	1.0405236243	0.5921684885	0.6754031971	1.7745202365	0.4101716209
D8B26_000343							0.0568369784	0.3823238491	0.623955142	0.1743328496	0.0527444206	0.0098501482	0.3984891791	0.0857831877	0.479310921	0.1959875431	0.6400007001	0.1828955571	0.0011163685	0.0267420402	0.0664354162	0.1369565028	0.0072960514	0.1657829379	1.1716366704	1.1179106509	1.6630011965	0.9216459297	0.8550546729	2.0832148954	1.9037303236	2.0041009651	-1.0226988909	-0.6129316053	-0.1413050194	-0.8158680683	-0.7717967564	0.828079608	-1.3074495881	0.8122749747	-0.0777687951	-2.8474354679	-1.3309238702	-3.7603810043	2.0405059764	2.2894522172	2.4874051979	-0.1419528711	1.2504302844
D8B26_000345		diphthamide synthesis protein	CIMG_05212	diphthamide biosynthesis protein 1	HISTO_DA.Contig93-snap.140.final_new	diphthamide biosynthesis protein	0.0003761971	1.02572632190395e-05	0.9239160498	7.38199841582582e-05	3.19771671904513e-05	5.76057094149711e-08	0.0440766971	9.10360457823298e-11	1.32922915660479e-07	1.98539191177031e-10	0.3777561638	4.51100288172629e-15	3.72481113321762e-11	8.76782777355752e-06	3.96937408812307e-11	2.92870435656025e-15	0.1415069462	0.8251004593	0.6316043671	0.7424595683	0.5923224401	0.7848307217	0.8512438977	1.1549551532	1.0248827755	1.1081900005	-0.0658225901	-0.0975228429	-0.1177976759	0.0297947213	-0.0333330261	-0.0231963027	-0.5855074814	-0.5927597244	-0.6393008325	0.0751613505	-0.1704842107	-0.132173793	-1.695108688	-1.1782292419	-1.1317999743	-0.8382923867	-0.6486831122
D8B26_000346		conserved hypothetical protein	CIMG_05211	hypothetical protein	HISTO_ZU.Contig2.genewise.10.final_new	hypothetical protein	0.2497795958	0.0231281101	3.1353943933538e-07	0.7315068643	5.01163122971948e-07	6.63969609642896e-05	1.76387546595441e-07	8.28762490996596e-11	0.0003965873	7.56609987995395e-12	0.9295539617	2.78373759291078e-08	1.73713690805442e-12	1.3787310162551e-07	0.0041469487	7.12897021866448e-09	4.65486714957853e-09	1.7584027811	1.8232343959	1.9928011188	0.1843512143	0.8900438417	-0.2419704901	0.3803325265	-0.0441967458	0.8000843236	-1.0946587165	-2.2013451538	-1.1239975069	-0.819319116	-1.7544892439	-1.8779035368	0.0546864214	0.1052169298	-0.1003540098	-3.3447011283	-3.7424596566	-2.4211453969	2.1953170126	2.3272238322	3.0436890058	-0.602224324	-0.6756786748
D8B26_000347	HCL1	hydroxymethylglutaryl-CoA lyase	CIMG_05209	hydroxymethylglutaryl-CoA lyase	HISTO_DA.Contig93.Fgenesh_histo.97.final_new	hydroxymethylglutaryl-CoA lyase	0.0001449081	2.29938207014407e-07	9.18003220451839e-13	7.74489765651039e-08	1.26234997912792e-17	3.42745323081939e-20	0.9431554956	4.37939966496747e-19	5.59929969070266e-18	9.19970745672666e-13	3.47859684316397e-11	9.75084387622531e-20	7.02923487576404e-14	4.26588260600216e-11	0.8308141912	9.39536743002007e-13	6.62525271844196e-08	-1.4386821809	-1.3941055474	-1.2632712191	-0.2128665109	-0.3774070185	-0.3884254192	0.2876649592	0.1660694836	0.2904568376	0.4758872321	0.4267394993	0.5148736381	-0.3364767011	-0.3892731842	-0.3521797539	0.6271003709	0.3572193871	0.7712275012	-0.1897854232	-0.2924751296	-0.2025900989	-1.1886728002	-1.4417362707	-1.4154876166	-0.2615757055	-0.282754679
D8B26_000348		hypothetical protein	CIMG_05208	hypothetical protein	HISTO_DA.Contig93-snap.137.final_new		0.1344675168	0.15061481	1.03411436695525e-08	0.9093577723	5.32446887810942e-09	5.10900112177219e-06	0.8341569813	0.0001206883	0.0002299223	0.0015455665	0.2920006926	9.80069666137848e-05	0.113744887	0.008172271	0.0817704354	9.04702569288448e-07	0.0568800822	-0.6445257682	-0.6899210818	-0.7304176622	0.3447416184	0.5335196446	0.3962516419	0.5165921418	0.3536129623	0.4457622605	-0.1123070572	-0.2645521927	0.2621268256	-0.2453919595	-0.2013206475	-0.1548136592	-0.2694020166	0.3071126771	-0.1452425131	-0.632890241	-0.4346209672	-0.3302726945	-0.3418839392	0.2040440394	-0.5056338621	0.2034126848	0.564034182
D8B26_000349	ARG8	acetylornithine aminotransferase	CIMG_05206	acetylornithine/succinylornithine family transaminase	HISTO_DA.Contig93-snap.136.final_new	acetylornithine aminotransferase	4.77729764134975e-07	0.0048310186	1.27639195174669e-14	0.6427106366	1.67970883048659e-14	1.42849800446503e-08	0.232617596	2.19683008148283e-15	0.1789615999	5.93339405977422e-11	3.53570286347555e-07	5.67689651203545e-13	3.99281010640622e-14	0.0961024204	0.000308253	0.0003494334	0.2892737423	-1.7003413131	-1.8404734122	-1.4425873175	0.6398803093	0.6536322783	0.6847908128	0.5941650333	0.5154066662	0.6693224763	0.7444034145	0.9758776594	0.6235213976	-0.1748679523	-0.0631579234	-0.010141604	0.3735228711	0.1719517587	0.2961795546	0.8577171239	0.3902924664	0.3277782033	-0.3549327458	-1.0459791957	-0.4534056721	-0.7831606674	-0.4915145554
D8B26_000350		lipase	CIMG_05205	lipase	HISTO_DA.Contig93.Fgenesh_Neurospora.11.final_new	hormone-sensitive lipase	5.50244781498963e-13	1.15822058614238e-15	2.23590534447761e-13	1.22468962273443e-05	1.39555027477444e-08	5.99389760892304e-11	1.14519201767632e-14	2.01958471250699e-17	3.56894655057637e-19	1.50009079238309e-22	6.03292553786616e-13	1.09164394393081e-22	5.36388397390941e-23	0.0191746038	9.40352797692364e-12	5.60398204908464e-19	4.92457203656772e-06	1.0454368365	1.0073520125	0.9680046501	2.0051910509	2.0443261514	2.0016084709	1.6293107069	1.5141769361	1.6754742845	-0.5540995642	-0.6095370309	-0.4768292562	-1.6562094842	-1.6979829719	-1.7845697829	-1.9099397877	-1.7377679114	-1.9346889525	-2.1950481	-2.1600467612	-2.046301314	-0.2931674648	-0.2852293235	-0.3957660634	-1.0333555583	-1.0832431568
D8B26_000351		golgi integral membrane protein	CIMG_05201	protein btn1	HISTO_DA.Contig93-snap.134.final_new	golgi integral membrane protein	0.1485703907	0.0999047023	4.09203952020443e-12	0.5953112205	4.22169435574314e-12	4.227249731298e-10	0.0060876144	4.66058794733046e-12	0.0043935475	5.37508105726297e-07	5.31857080467946e-07	5.61907008109574e-11	2.83673132259417e-06	2.6712649898778e-05	0.0002483123	4.43884805096697e-07	0.4508971215	1.8515726512	1.6614856763	1.6760370064	-0.7794082066	-0.8041980504	-0.9856097092	-0.4851593483	-1.045660234	-0.5887856773	-0.5718015619	-0.9566299678	-0.9805473264	0.829046809	0.5912126543	0.724551543	-0.0150797053	-0.7534974738	-0.087218791	0.7668625097	0.9768356799	0.5876092932	-2.8087204193	0.7413953562	0.4455337243	0.2532926881	0.383056542
D8B26_000352							0.8842720731	0.0061410392	0.7321054265	0.1878238998	0.0816922736	0.5523303071	0.0401766086	0.140176429	0.8593366329	0.0153061813	0.3561992	0.5120855204	0.002435055	0.0133118596	0.0638689443	0.1116009732	0.630694696	0.1751999122	0.5643822842	1.3232478352	0.7759227466	0.6866441763	-0.2730318765	-1.7078366668	-0.1895908077	-0.7089480851	0.8126886837	-2.9634105762	0.3155709319	-0.3589921171	-3.1222757272	-1.5223993628	-0.3651468097	1.1086862538	-0.2729695404	-2.3905595166	-3.681402841	-1.7185425523	2.4973819276	1.5239357471	2.9442811491	2.921580652	0.9703406415
D8B26_000353		conserved hypothetical protein	CIMG_05199	hypothetical protein	HISTO_DA.Contig93-snap.133.final_new	possible extensin, Rxt3 and LCCL domain-containing protein	0.0001138583	5.54272465569826e-05	0.2984866115	9.30123030098051e-07	2.69454839171673e-08	0.1196638795	0.0003012411	2.13726922431868e-11	5.22896621632165e-05	2.803433787695e-12	0.4878985223	1.53914492487041e-11	2.93397375893093e-12	0.4075245976	0.1804462446	0.0001975111	0.0845825582	0.7944995215	0.7058101723	0.926845969	0.7639097936	0.6471642557	0.6018214438	-0.1975922321	-0.2771214331	0.0241721772	-0.5362462119	-0.5106428546	-0.6701390508	-0.6274063836	-0.7397568363	-0.6584209215	-0.4554824166	-0.7426987431	-0.5466878388	-0.6928549379	-0.7483558967	-0.6564773617	0.2824935514	0.622379442	0.5975079134	0.4993227245	-0.4189434402
D8B26_000354		hypothetical protein	CIMG_05198	endoplasmic reticulum-resident kdel protein	HISTO_AAD.Contig1.eannot.1032.final_new	DUF821 domain-containing protein	0.3743264526	0.4576706129	0.0001088803	3.4520539813671e-05	0.5679297542	2.30197683770481e-11	0.0002508812	2.28402863667927e-07	7.91159819007745e-13	0.0531026275	4.62819184810748e-09	4.65535568389288e-16	0.6039751262	8.52368073417496e-16	0.0005110439	0.0262486599	0.0528409073	-1.6503439041	-1.6237316115	-1.37244603	-0.0682367479	-0.2135493531	-0.1181731302	-1.3178744474	-1.8105169045	-2.2449852843	0.4341927615	0.3977926503	0.5823013853	-1.7389101143	-3.2798013031	-2.0298674098	2.8869050537	3.0196836471	2.9968752931	-1.6046686209	-1.6567250857	-1.9520169814	-1.3605833664	0.7248641421	0.2842552327	-0.852726713	0.5718069661
D8B26_000355							0.0001493064	5.03373294872938e-17	1.98211657860172e-12	4.68757636166032e-12	1.06874465226502e-19	2.45422454516645e-06	9.88821445218151e-13	1.36020519567059e-19	0.0003072978	1.3523721237305e-18	0.0368248698	5.84896254787046e-19	1.13785165236213e-08	3.66973332975841e-14	1.47398803548787e-08	4.33088027749075e-09	0.3564539949	-2.4853656653	-2.4762311695	-2.2242655125	-0.3571567346	-0.3586649781	-0.2865966128	1.5963449418	1.4710301232	1.6565024524	1.5057184647	1.7280263893	1.3387291582	1.3209085172	0.8696671685	1.333988879	1.3179897419	1.2588264366	1.3511762708	-1.0459522846	-1.0395643881	-1.0218907141	-1.006765266	-1.3178846532	-0.1950789919	-0.8739240319	-0.6374614268
D8B26_000356		conserved hypothetical protein	CIMG_05195	hypothetical protein	HISTO_DA.Contig93.Fgenesh_histo.77.final_new	hypothetical protein	0.1269169993	0.0003519651	2.46211357696307e-10	2.73562050230326e-06	7.75267494345782e-15	1.1202466314998e-10	0.0021556027	1.0918263923792e-12	0.2135878156	9.06718977979926e-14	0.258735941	5.59348853634008e-11	1.20523655308405e-18	3.28427673607185e-13	0.0018068179	2.04768412088574e-16	9.26079588282812e-09	-1.7038150945	-1.5030778119	-1.6515176956	-0.2319370778	-0.2860262196	-0.2886205098	0.3502206772	0.5215778996	0.3796862046	0.2000868461	0.082396241	-0.1082968188	0.2133130654	0.0774193631	0.2862862367	-0.1682980004	-0.4432142113	-0.0247089161	1.2856888	1.25297072	1.2393399991	0.3773588214	-0.5765911835	-1.2854576052	1.031026467	0.6757847527
D8B26_000357		alpha/beta hydrolase	CIMG_05194	alpha/beta hydrolase	HISTO_DA.Contig93-snap.60.final_new	alpha/beta hydrolase	8.38853216268131e-05	3.59456942811321e-06	0.018759373	0.5412594955	0.0038255197	1.01826432283116e-05	0.0007241275	0.0012739424	0.0158417742	0.0005495322	0.8996309696	0.6481871997	0.0064067735	0.0025828505	0.2010173231	0.0240244112	0.0060613916	0.9970286692	0.2642205169	1.9800173459	0.0541806341	-2.3570260311	-0.8386547871	-1.8990640626	-3.9251387198	0.4332482528	-2.2309815238	-3.8916035661	-1.4606189647	-1.7726119342	-4.0504687172	-2.4505923528	1.8765852018	2.1153982356	0.239410061	-0.1488275052	-1.802240909	-1.9097699481	1.5691889376	1.8181351784	2.786606313	0.4508604276	0.7791132457
D8B26_000358		conserved hypothetical protein	CIMG_05192	hypothetical protein			6.30112499076683e-11	0.0620116442	1.31280593625507e-12	0.000115662	3.197058926038e-09	0.2207553505	0.5892912768	3.17514261420285e-10	0.4875459458	0.1187323105	1.68879642074278e-08	7.29046500624547e-08	0.009506663	0.0001789904	0.1747151404	0.002033214	0.4741653851	0.4939130669	0.5686698075	0.4530612076	-1.5653247475	-1.4372846296	-1.6262114293	-0.6198837714	-0.7976568024	-0.7602551526	-0.7667185476	-0.7825197094	-1.2967330514	0.0712757127	0.329983288	0.4589083604	1.642646932	1.0088077686	1.5906697186	0.7818198502	0.8146109427	0.9862009494	-0.1461556411	0.4556127026	0.0966645819	-0.0339684254	-0.0310905194
D8B26_000360		conserved hypothetical protein	CIMG_05175	lectin C-type domain-containing protein	HISTO_DA.Contig93.Fgenesh_Aspergillus.15.final_new	lectin C-type domain-containing protein	1.84351509108755e-07	7.63822971417164e-11	3.95229635876487e-13	1.55058080542217e-07	1.18139311725483e-17	0.0556590401	1.17960978308434e-06	1.21417165471872e-15	5.69495267145931e-06	2.05008805767298e-17	0.0080052272	2.25453111998848e-13	6.57553168059391e-14	0.4661929502	2.58721910689058e-07	3.80394480814895e-11	0.5275066585	-1.0711587562	-0.9096437476	-1.0891547592	0.0491956713	0.0470142762	0.1872206048	0.6370911584	0.6420926241	0.6728793228	0.3582893223	0.3354034987	0.4166293768	0.7009815445	0.5460744395	0.5393203858	0.0364701537	0.2184133212	0.0340900991	0.2011150593	0.1999828824	0.0778018083	0.2753878076	-0.2517247432	-0.1618922138	-0.0902149693	-0.1034519553
D8B26_000361		NADPH-adrenodoxin reductase Arh1	CIMG_05174	NADPH-adrenodoxin reductase Arh1	HISTO_DA.Contig93.eannot.2035.final_new	NADPH:adrenodoxin oxidoreductase	1.70625899891766e-08	7.94578837991627e-17	9.88326179867116e-15	4.00648728872519e-13	6.13923778583345e-20	1.25349453054856e-10	0.2550441218	5.09765431165702e-17	0.20436333	1.90729126012269e-20	2.11816639161487e-11	2.7077179316412e-19	2.58123167701325e-19	0.8317410443	6.38952574277782e-13	6.40377563156249e-18	0.0001803662	-2.8695596675	-3.2268499754	-3.3539491812	-0.5697013317	-0.4880263876	-0.4591454392	0.9256699741	0.8563338219	0.9382334926	-0.0364392418	0.0562208721	-0.0056701374	1.1216630357	1.1033003009	1.0384720106	0.6327946245	0.7768856128	0.5930818448	0.8616084092	0.5949214862	0.6546750595	0.5321202682	0.0370375223	-0.7003586129	0.3605497369	0.5313190437
D8B26_000362		conserved hypothetical protein	CIMG_05173	hypothetical protein	HISTO_DA.Contig93.Fgenesh_Aspergillus.11.final_new	hypothetical protein	1.36628490988954e-11	8.05671594815989e-14	0.5253779443	6.55625045998315e-05	0.0001519615	3.0202912730108e-07	1.61957357758169e-08	9.59088743272486e-11	0.0547318634	2.99544344402725e-15	1.80920271832327e-13	6.62364136601017e-15	3.83325057841098e-14	0.0038591386	7.36386238659833e-14	1.46891284828417e-13	0.0062860826	-4.7520575127	-5.0765709555	-4.9402510881	-5.2263328264	-5.4468559299	-5.5134471867	-2.3834673581	-2.5277027917	-2.8009715553	-0.3058610811	0.1610383238	0.0867970282	2.4509595179	2.6705025098	2.561965934	2.2773720009	2.5776588977	2.2011877717	2.1487445284	1.7731200639	1.6667509807	0.8814574824	2.7948338473	2.3812745885	1.9275809924	1.5961739425
D8B26_000363		conserved hypothetical protein	CIMG_05172	hypothetical protein	HISTO_DA.Contig93.Fgenesh_histo.45.final_new	hypothetical protein	0.2711120345	0.0036855789	2.29534989518913e-06	0.3115480936	2.99978015665806e-05	1.13987108354125e-08	0.8697783761	9.52901982939178e-11	0.0088612378	0.009524584	2.33112120063933e-08	2.06078605502705e-10	0.0044082457	2.76153754799668e-12	0.0018928157	5.84470429124372e-05	1.16353505468472e-05	1.1121919973	0.6428178911	0.9878944889	-0.1315860514	0.0213726111	-0.1796845603	0.1309811987	0.1171137868	0.0895669534	-0.855965521	-1.3902102776	-1.2263612981	0.3031563628	0.4854129478	0.680364379	-1.113874606	-1.1194582699	-0.6284304601	1.1425305686	1.4027593768	1.4682907868	-0.8836140842	0.2584169527	-0.2461929566	1.5630187063	1.3045058535
D8B26_000364	SEC17	vesicular-fusion protein sec17	CIMG_05171	vesicular-fusion protein sec17	HISTO_DA.Contig93.eannot.2033.final_new	vesicular-fusion protein sec17	1.98381154399162e-07	5.83678945124548e-12	0.955527145	2.09055579068618e-06	8.93561701292744e-07	4.67435770505964e-14	4.12170450469929e-05	5.63164915222112e-13	2.56431283754771e-06	1.06531667486218e-09	0.000844842	3.2197784280339e-13	7.80924949631506e-09	5.43843826088435e-05	5.62927218367102e-11	2.34155471897113e-06	2.20005509414828e-05	-0.8313120148	-0.7665594791	-0.6897481254	-0.7625422772	-0.7410560591	-0.7669127828	-0.2395119618	-0.039071458	-0.1654207305	0.3846552238	0.3419428788	0.6547984889	0.0308127491	0.1109446464	0.1538030797	0.3663231327	0.6471362123	0.4372880207	0.0010874801	0.0022868289	0.0767444858	0.7233931022	0.5848320534	0.4892373649	-0.1742540845	-0.0622841259
D8B26_000365		conserved hypothetical protein	CIMG_11484	hypothetical protein	HISTO_DA.Contig93.Fgenesh_Neurospora.313.final_new	DUF726 domain-containing protein	1.93771496021582e-08	1.00786686266917e-14	6.49299163825506e-07	0.609372899	1.0596768871505e-07	1.31824670050496e-16	0.3779802702	1.64764956458762e-11	0.0001737337	2.35247873825147e-08	0.0007637686	4.08614868630675e-12	1.09744129775836e-05	3.79162682487549e-07	0.0004336148	3.11329955990426e-05	0.6252107051	-1.0799027577	-1.0477681806	-1.043162817	-0.2505234448	-0.1277683055	-0.0490118153	-0.1260723313	-0.036414968	-0.028907464	0.2589612142	0.4154978105	0.5997697396	0.1660656404	-0.2937176269	0.0427054914	0.4285948009	0.5338608469	0.5084623108	-0.2658477359	-0.3255550059	-0.301536337	-0.9324951434	0.3503984294	-0.2917726527	-0.3714455508	-0.5850673116
D8B26_000366		conserved hypothetical protein	CIMG_05170	TAM domain methyltransferase	HISTO_JG.Contig207.Fgenesh_histo.35.final_new	TAM domain methyltransferase	0.6487268513	0.0001268451	0.0001947995	1.80392402802918e-13	7.91205519753161e-11	2.49874678436189e-07	7.66023791013172e-11	6.22206377865932e-05	5.94461271325993e-20	9.50041262395962e-21	7.12409502581684e-18	1.75920834936825e-10	2.69101940338388e-16	2.72790420775617e-08	0.4374882693	1.5122256870243e-05	0.0148436424	-0.4265262709	-0.4851854395	-0.4289433557	-0.9308867413	-0.9528335573	-0.8868302606	0.5635907805	0.5083348606	0.7150508934	0.0063093315	-0.0031921288	0.1311158276	2.252010948	2.0715933192	2.3042048554	0.484345418	0.4570376777	0.7197030429	1.36668953	1.323076116	1.2720529461	0.1623671467	-0.5641642933	-0.2455357162	-0.0196545866	-0.175640315
D8B26_000367		DUF726 domain-containing protein	CIMG_05169	hypothetical protein	HISTO_DA.Contig93-snap.121.final_new	DUF726 domain-containing protein	0.0001711914	0.5898653379	2.90583684042101e-09	0.0058545582	3.84686351910755e-06	0.0123790434	0.0002576002	0.0031803355	8.05544578901394e-09	7.6684278591748e-12	2.41121604432361e-08	6.41062177341045e-09	3.27737366603024e-07	0.1126253677	6.47240803402411e-06	4.10380143085417e-05	0.074320555	-0.9196078552	-0.7813550682	-0.8811844234	0.4512597406	0.3777657375	0.4199946766	0.0080578097	-0.0462934782	0.0617284808	-0.3772148011	-0.4129553325	-0.2379355636	0.8273425956	0.6408975006	0.699786259	0.3624025084	0.4064915737	0.2698321306	0.1655093334	0.2977349912	-0.0994399617	-0.0480872488	0.2547977991	0.5793842184	-0.1938562869	-0.3527361136
D8B26_000368							8.16504778310542e-09	1.59763560074707e-10	0.2516510413	0.0035256319	0.0428335352	1.36227821640747e-09	0.0018089613	0.0012023196	0.0381960121	1.35278841287143e-05	0.2038891401	7.92769869903043e-05	9.41710180368919e-07	0.1006763928	0.7947848873	0.0238709718	0.2030524605	0.1966414378	0.7545056445	0.6767007065	0.9460083536	0.8737028619	0.7201759684	-0.0029743162	-0.2605133002	-0.053435651	-0.1892864552	-0.6608746732	-1.0993059619	-0.5881766935	-1.2263650836	-1.5417915547	-0.4360693022	-1.5549343882	-1.1188254773	-2.0140230322	-2.3537759571	-0.9031218266	1.7743827385	0.3155097308	0.0813516989	-0.1670680094	-0.2380853748
D8B26_000369	TSR1	pre-rRNA processing protein Tsr1	CIMG_05167	pre-rRNA processing protein Tsr1	HISTO_DA.Contig93.fgenesh_plus.84.final_new	ribosome biogenesis protein TSR1	0.0003302133	0.0051107885	4.16979501213772e-12	3.19023313188683e-08	0.0006076624	0.2388299979	0.1239036242	4.46861516808826e-05	7.68007845064069e-08	3.55268464870582e-06	8.54267163139600e-11	0.2300550006	5.48627009988748e-08	2.09830345708205e-06	0.2417902367	1.40328944960663e-10	4.71245936423938e-06	0.1680785934	-0.0387159451	0.0150236553	1.2622910891	1.2948708617	1.2730657425	0.5144446893	0.4143491562	0.4468524098	0.6168593586	0.7123132977	0.3447021788	-0.6151751877	-0.5383242886	-0.5415292822	0.0733956244	-0.264089558	-0.0660000643	-0.5480820979	-0.8620636592	-0.7981814548	-0.7834155618	-0.4401893729	0.1378468204	-1.3050445831	-1.1031318747
D8B26_000370	UTP7	small nucleolar ribonucleoprotein complex subunit	CIMG_05166	small nucleolar ribonucleoprotein complex subunit	HISTO_DA.Contig93.Fgenesh_histo.34.final_new	U3 snoRNP-associated protein Utp7	1.76382473424039e-09	0.0433148986	8.1932449148864e-09	2.47887139569380e-09	0.4311208769	1.9192226151784e-10	0.0742561123	0.0090995906	1.07388665504269e-08	4.539812697873e-16	1.46916313956026e-13	6.73135786553971e-09	5.78945833412779e-17	2.67897781327305e-11	3.82311776825807e-06	7.21193881178705e-15	0.0001449682	0.7116657486	0.6587176633	0.6936443004	1.3215306057	1.4087700932	1.3941851897	0.6977500144	0.4849504075	0.6643997726	0.455561218	0.4307447631	0.4463767829	-0.8237342752	-0.948713657	-0.9464412328	0.003418326	0.0622292892	-0.1691676245	-1.0549603544	-1.1379473506	-1.2965286383	-0.4149464236	-0.6729601715	0.0934843002	-1.2025456537	-0.847209485
D8B26_000371		CobW/P47K family protein	CIMG_05165	urease accessory protein UreG	HISTO_DA.Contig93.Fgenesh_histo.31.final_new	CobW/P47K family protein	0.1858649592	1.0539564030164e-05	0.1173071181	0.9993504978	0.1079647758	0.3317834364	0.1366505248	0.3525399167	0.7011025954	1.63301010555405e-07	4.80130553825285e-06	0.039018397	3.25538586528132e-10	3.700242157192e-08	0.1012042189	2.04464239346235e-07	0.0155999747	-0.669749149	-0.9713621897	-0.9020460071	-0.422192172	-0.2312136842	-0.6036423685	-0.1729213666	-0.7250648355	-0.4023867645	-0.263915478	-1.117515592	-0.362207055	0.7430700086	0.6339692355	0.6560944683	-0.6203379506	-0.2172256422	-0.066726401	0.6547087321	1.4037700004	1.4775100768	0.2397393076	0.2547974883	-0.5357538922	0.7649085093	0.4565172867
D8B26_000371_1							7.89617613685866e-06	1.27181819353209e-10	0.9190660057	0.0001655071	0.0001281243	5.43971649933623e-09	0.5926709431	8.23866904144101e-14	0.400021389	1.64274766866056e-17	7.81373644809248e-07	6.73581862648165e-16	1.77537081292666e-17	0.0040203109	3.61493974157194e-12	1.96202244784175e-14	0.7580153616	-1.7093676639	-1.596322124	-1.7136847676	-1.70090592	-1.647341396	-1.7361568927	-0.9035531569	-1.0315074281	-1.1401411073	0.0087229432	0.1728961495	0.511640546	0.9632073806	0.9632990617	1.0060759327	0.5435484836	0.9287914417	0.4097832282	1.0825800862	0.916147104	0.9785126198	0.0801772437	0.3291234845	0.7243667112	0.4227801914	0.3903120126
D8B26_000372		PTAB	CIMG_05164	PtaB protein	HISTO_DA.Contig93.Fgenesh_Aspergillus.354.final_new	PtaB protein	3.97200432818693e-05	2.7676586843948e-09	0.0011855573	0.8905555157	0.0006748919	0.0784529012	0.0003516998	3.31491174299319e-08	0.0410763367	5.25604768672806e-05	0.0111534738	4.36134471876008e-07	0.0018900975	0.0056086295	0.001455956	2.83596813517608e-05	0.8018692073	0.5227040658	0.5086828662	0.4830475569	-0.0048914897	0.1142635983	0.0879626952	0.1112998511	-0.0003849231	0.0261828501	-0.2860183135	-0.2574378875	-0.6677654575	-0.0710778341	-0.0949105867	-0.0164607422	-0.1623830265	-0.5145154088	-0.1571114601	0.0946562067	0.0672228508	0.1242392698	-0.9315924653	0.0326514523	0.0154176291	-0.0474231947	-0.5355718652
D8B26_000374		conserved hypothetical protein	CIMG_05151	mitochondrial AAA ATPase	HISTO_DA.Contig93.Fgenesh_Aspergillus.350.final_new	spastin	0.2284545033	4.08672592137581e-06	8.47744492162569e-18	2.54146777004762e-10	2.55540625886176e-11	0.002134136	0.3158545062	1.79268187912367e-06	3.35707849583423e-08	0.162967074	0.0001331485	0.1156700946	0.4729345928	0.0277713191	9.01090371359395e-06	1.91673348631856e-10	0.0823345681	-0.1172788303	-0.2913326225	-0.3637757835	1.2680775707	1.2951861586	1.3235481425	0.6051577445	0.4529095436	0.5902235369	0.2631927967	0.2284635191	0.1066956982	-0.1281470289	-0.1113582631	-0.1953633408	-0.0896508275	-0.2319676058	-0.0717429689	-0.2828320458	-0.3694816052	-0.287461729	-0.2398351071	-1.003488903	-0.8632514202	-1.1625897613	-1.0552218875
D8B26_000375		conserved hypothetical protein	CIMG_05150	hypothetical protein	HISTO_DA.Contig93-snap.114.final_new	hypothetical protein	0.6801860099	0.4542484211	2.4456260077343e-06	0.0010047451	2.13322150016051e-10	0.1663642818	9.67379302286758e-06	3.09480633673768e-05	4.01416889149144e-07	3.98592704374986e-05	0.8246354919	0.0437225055	4.3241822996116e-05	0.0135186106	0.3091292623	4.94561908447864e-05	0.0722165559	-0.3146338229	-0.4014256969	-0.3220617143	0.393088888	0.4740457431	0.2685431723	0.8649171643	0.7354647673	0.7896134752	0.2684036572	0.390977264	0.1317454077	0.318179609	0.1803506853	0.2121055383	0.0206735383	-0.4365181747	0.1647016833	0.3114921961	0.2295236086	0.2089561987	0.3471493753	-0.0096254447	-0.2780390185	0.2807441317	0.2299838834
D8B26_000377		conserved hypothetical protein	CIMG_05128	hypothetical protein			1.61766872824414e-07	1.25551827149416e-09	1.89906074274155e-13	6.59232806006869e-07	2.43641650519829e-17	1.39836297727537e-08	7.13421508327386e-08	8.6785809286768e-19	0.0002506081	2.72561244696054e-18	0.2456001587	5.05894253295842e-19	2.34067690375165e-14	7.6467868506589e-10	2.31000909008583e-13	1.11343166942051e-12	0.0027487659	-2.028841303	-2.1475204632	-2.142401493	-0.124683743	-0.3279319057	-0.2381324839	0.4811189037	0.6231140832	0.5047480487	0.7532137816	0.8483589058	1.0960873156	0.690323711	0.7423683253	0.8329071968	0.7579697016	1.3272644923	0.8125723059	0.0234543081	-0.0859334285	-0.234048087	0.1462444805	0.0984927412	0.4332803532	-0.1508688139	-0.4249193588
D8B26_000378							0.0859797281	3.48974626774099e-05	0.9961315893	0.0989536364	0.0806950163	0.8668591685	0.2411608709	0.0037214059	0.0040568406	4.87926375527784e-09	1.28634575101461e-05	3.21693613960819e-05	3.10186209200820e-09	0.0001215319	0.1382958542	1.18563616434834e-06	0.0035183437	1.3955400207	1.144897957	1.884462952	1.3615909071	1.3812467084	1.6830428576	0.6784353738	1.231446651	0.7922597223	0.4808190044	0.9356741794	-0.3337809373	-1.7453095804	-2.1866650956	-2.9087168261	-1.0993875764	0.278762139	-0.2187144124	-3.7768769799	-2.2603653823	-3.1048600156	1.1110644643	0.1376182838	0.9299324632	-1.3609010003	-0.4159768218
D8B26_000379	MUS7	conserved hypothetical protein	CIMG_05124	hypothetical protein	HISTO_DA.Contig93-snap.113.final_new	DNA repair protein Mus7	4.00664254295198e-11	2.46350697617762e-11	7.88861069176362e-07	0.9263168103	8.27718159733641e-07	0.0002346722	0.3953989684	6.20678545764499e-08	0.1313656395	9.00021383073975e-11	0.0117994311	2.95590785872754e-06	9.16300869507034e-08	0.1999131425	0.0005511175	8.1572942254673e-05	0.5322219127	-0.6768051804	-0.9519193348	-0.7929176633	0.1282375192	0.2468687258	0.1680396431	0.2240001633	0.0511094244	0.2175502617	0.4338905883	0.5725348714	-0.0707461123	0.7678969972	0.7199620449	0.6072460217	0.2993896584	-0.2508854826	0.2124754084	0.4736771435	0.1806043409	0.2480192043	-1.0513411692	0.5976498565	0.0963413102	-0.0156047088	-0.2564543604
D8B26_000380		conserved hypothetical protein			HISTO_DA.Contig93.Fgenesh_histo.17.final_new		0.0040051106	0.7507547579	1.469055985791e-11	0.0932268125	3.4790214030772e-10	5.25663096954904e-07	0.9684586973	5.63077886894336e-11	0.022276951	0.0002583102	4.73881451768439e-07	2.99493034290201e-07	0.1193471467	2.54904043072209e-05	0.3117537896	0.5233577389	0.6129732477	-0.5926324918	-0.6869892201	-0.8155153195	0.4763945411	0.6789837916	0.7559958056	0.404691011	0.4633792684	0.4865119925	0.4632047425	0.5698752232	0.6361424568	-0.1618203189	-0.2784373181	-0.1119878785	0.0536025581	0.1975746672	0.1555278039	-0.6639700249	-0.3729269585	-0.4897238778	-0.8961224261	-0.7915660946	-0.1597165874	-0.6125408708	-0.8382012115
D8B26_000381		conserved hypothetical protein	CIMG_05122	ino eighty subunit 2	HISTO_DA.Contig93.Fgenesh_Neurospora.298.final_new		0.1693258429	1.92313208003254e-05	0.070373913	5.68114509758017e-08	2.65680420849988e-10	4.27200526491773e-09	0.5258201556	8.4234744960932e-09	0.0064999262	3.20516665910119e-07	0.1369224352	9.08534954074118e-10	1.12825904744879e-08	0.3379891862	6.39079556965792e-06	2.36945191824896e-07	0.4779435873	0.7028120985	0.6929212421	0.7057390705	0.456882845	0.523423727	0.5075837779	-0.3762924243	-0.2047857371	-0.4339724788	-0.2198312516	-0.355705899	0.0509399614	-0.1262239351	0.0369564394	0.0885299014	-0.4021495428	-0.0074773714	-0.4006574795	-0.2297549302	-0.1686021248	-0.0856938871	0.1616110075	-0.065440166	-0.4012613278	0.1022173176	-0.2849403608
D8B26_000382		conserved hypothetical protein	CIMG_05121	peroxin 14/17	HISTO_DA.Contig93-snap.111.final_new	peroxin 14/17	0.0906679818	0.1247409274	2.48990843366889e-07	5.14792313877992e-05	0.0688293256	0.867646236	0.0062537573	0.1718815573	0.0132049456	6.88167153293981e-05	2.79250848726855e-06	0.1240622571	2.07638817331413e-09	1.42249104948433e-10	0.0128586862	2.62152318070426e-05	0.8406128409	0.0991340617	0.2553288971	0.212244909	0.9839398413	0.9237098035	0.8748121983	0.3527629611	0.4779577081	0.3744397286	0.3114186358	0.451773326	0.2769941081	-0.2377705657	-0.4493119482	-0.3826946328	0.2328141769	0.4694624207	0.4021077337	-0.8756432679	-0.9284465659	-0.9786141338	-1.7987324038	-0.1092135716	-0.3457841376	-0.4198413077	0.1211126754
D8B26_000384							0.1758758467	0.039364007	0.1237633911	0.4029921983	0.0157204973	0.7426874909	0.3376299245	0.3791177812	0.9343006717	0.0039891192	0.0503273106	0.1321757448	0.0038520974	0.1376155423	0.3688002318	0.5791988327	0.6333635593	-0.332834366	-0.5327423803	-0.4361694366	0.0701915402	0.2655628411	0.0515827875	0.3588264917	0.3591471657	0.5371925209	0.3872222537	0.6574455391	-1.4077488812	0.6810914407	0.3647006442	0.6013026073	0.5708584804	-0.8014580142	0.4733351794	0.8031136695	0.4469251065	0.5760595427	-0.7800394224	-1.1014089064	-1.1194335075	-0.9861108271	-0.6770303183
D8B26_000385		peptidyl-prolyl cis-trans isomerase	CIMG_05119	peptidyl prolyl cis-trans isomerase Cyclophilin	HISTO_DA.Contig93.eannot.2014.final_new		6.33683653262674e-05	6.82442003147546e-10	2.19651985867005e-13	1.17165861252885e-05	1.67840378761281e-16	0.0399408546	7.04310259425244e-06	2.78601973884363e-13	0.0780922738	1.90455945309129e-14	0.2039671262	1.18807582827457e-10	7.54410531441612e-15	1.6659373599041e-06	4.49628742048694e-07	1.98771501868506e-11	0.2966604412	-1.6965412152	-1.7096532119	-1.7323955263	0.4868918879	0.350359256	0.4182114141	0.9779259473	0.9473599076	1.1445169743	0.3838279986	0.1871317142	0.56632267	0.5930958066	0.5099751021	0.5061524031	-0.1870186876	-0.0100449077	-0.0619111433	0.9047263064	0.611361522	0.5108814954	-0.2534068523	0.3581094679	-0.3947378454	0.053519141	0.3520021576
D8B26_000386		hypothetical protein	CIMG_05118	hypothetical protein			0.0009701753	1.24399809313943e-07	0.0957714946	2.12318282383641e-13	7.65268673363599e-13	2.5341028592259e-10	0.0222856248	1.34367610343439e-15	0.085835119	5.45932211872347e-15	0.3053450874	8.83561658055415e-17	8.11321100951687e-14	0.0001041352	4.13123728257132e-08	8.94604379771665e-11	0.4876559596	-1.7758108415	-1.6630036698	-1.6893409976	-1.9130009843	-2.0592354394	-2.0260758716	0.1622094016	0.3086810672	0.150633753	0.6073068459	0.6066627297	1.120795139	0.6445236923	0.5818786325	0.6138147432	0.769334466	1.5667045793	0.8362193763	0.4715365382	0.3958410967	0.3007090837	-0.597301489	-0.439735473	-0.0590619559	0.0035234533	0.0632842281
D8B26_000387		cytochrome c oxidase polypeptide VIb	CIMG_11481	cytochrome c oxidase polypeptide vib	HISTO_DA.Contig93.Fgenesh_histo.7.final_new	cytochrome c oxidase subunit VIb	0.1137318484	1.72722323735138e-09	0.000188275	3.25302137077229e-12	7.08748231741081e-16	1.18790960418368e-13	1.27928767040481e-06	7.02532506691e-19	0.2959641858	8.43073263863195e-20	0.0669547665	1.10372587541299e-19	1.30287525117956e-17	0.0002222316	9.34839999733879e-12	2.25633786704354e-14	0.4600185678	-1.8751069746	-1.7986689423	-1.8881878457	-1.2547104052	-1.3809141379	-1.3738360127	0.1246048794	0.0992933809	0.0388410059	0.57660482	0.5630799923	0.9475429786	0.9127655741	0.8874230366	0.9352633666	0.6742592763	1.2326245246	0.7605459253	0.5607392989	0.3759572931	0.3263537737	-0.4113325474	-0.2727955666	-0.1401744409	-0.0434736049	0.0608698388
D8B26_000388	DIC1	mitochondrial dicarboxylate carrier	CIMG_05117	mitochondrial dicarboxylate carrier	HISTO_DA.Contig93.Fgenesh_histo.5.final_new	mitochondrial dicarboxylate transporter	0.2110109522	1.28838329209974e-07	0.0030895371	1.99598347341879e-08	4.06277462400061e-05	6.40928964832075e-08	0.002782395	6.45820081385238e-06	0.5069448471	2.42774984617914e-15	1.41614919660423e-10	2.12300939131518e-07	1.57290597831106e-08	0.3317562063	0.0393218406	1.48768129863943e-05	0.2416892691	-0.4405292079	-0.599556317	-0.5383828667	-0.9417662793	-0.7200179765	-0.7678505229	-0.11003575	-0.1579406552	-0.0985044149	-0.1422867277	-0.0124160652	-0.0450595804	0.8393774101	0.7004642931	0.6988674722	0.0268498665	0.2260622885	-0.1512641641	0.195842154	0.0675087674	0.1013197178	-0.5663925117	-0.2974778547	-0.1487663678	-0.032018593	0.0381931596
D8B26_000389	TRF1	phenylalanyl-tRNA synthetase alpha subunit	CIMG_05116	phenylalanyl-tRNA synthetase	HISTO_DA.Contig93.Fgenesh_Aspergillus.334.final_new	phenylalanyl-tRNA synthetase	1.58237274297252e-09	3.9349863022209e-11	0.0060555015	1.79649437866508e-06	0.0033776382	1.04567945602699e-12	6.90662032966313e-08	0.0003029577	0.000252599	0.020211588	0.1252779044	0.8192867861	0.3092452858	0.4558865739	6.22869820748042e-07	0.0769307749	7.27040646440756e-05	0.2176022644	0.1661633824	0.067206617	-0.1516470217	-0.1399102182	-0.1286282607	0.5130023846	0.385640211	0.4695946143	0.4953281354	0.4997589708	0.6296573412	0.3924809083	0.3552837544	0.4029854773	0.0988555578	0.1984585247	0.2252589496	0.2375242716	0.2118290908	0.3059414402	0.4428091917	-0.5521701504	-1.0626817305	-0.0956768892	0.0725719853
D8B26_000391		conserved hypothetical protein	CIMG_13421	hypothetical protein	HISTO_DA.Contig93.Fgenesh_histo.372.final_new	hypothetical protein	0.4169573326	1.29050146230291e-05	0.5360842588	0.6145600537	0.2359456967	0.4286183238	0.0014611475	4.18268487798971e-05	1.71985587482801e-08	2.0203372921995e-09	3.91115699783698e-10	2.5407605316162e-07	0.0004616054	2.66085973158528e-06	1.23301677932018e-06	5.65866210393867e-06	0.0693451252	-4.9895683741	-4.1149591749	-3.6369027315	-4.144426812	-3.8711353029	-2.0632574417	-2.4620829349	-1.2428507788	-4.2507860205	0.5848300901	1.3973419467	1.0312705042	4.8633645345	4.7018181593	4.75662546	2.4494896833	3.3460020758	2.7077940708	0.4276657718	-0.0576159124	0.1368357346	1.2774720871	0.8659047942	4.6828631008	1.6258882249	2.8738132165
D8B26_000392							0.0708411727	0.4473902563	0.0705166871	0.742779804	0.1317886981	0.1314513992	0.0002311807	2.75115832493255e-05	0.3217368439	0.7367866945	7.28649261563284e-05	0.0068997188	0.4699572003	0.0013737965	0.3949386791	0.9105070622	0.4902003157	0.3247333408	0.3827098044	0.5643485034	-0.8283646393	-0.2091060237	0.1660081693	0.4115854448	-0.4769856886	-0.409632803	-2.2422601112	-2.3179196529	-0.9864707249	0.0151967844	0.3305701182	0.5016031837	-0.9420483077	-0.8139115051	-0.2756349444	0.1294005246	0.7366775862	0.9027008248	-0.7640177447	-1.7374639252	1.2101284797	0.7130328619	0.2114413097
D8B26_000393							0.2205884098	0.1104333756	0.0107056976	0.5175583666	0.047070957	0.4580002649	0.0001084342	1.19214819517648e-05	0.870133519	0.3881017333	9.10838817151789e-05	0.0056593097	0.2306423654	0.0983030542	0.1906126395	0.8832939542	0.2764585101	0.6278756739	0.7887890582	1.3183758022	0.0223558269	-1.2893151647	-0.6189408273	0.3061503275	-0.9829587355	0.0472411517	-2.0112675639	-4.4088552005	-2.7148361932	0.2461893317	0.3864759589	0.732595731	-1.4480213546	-0.5173306162	-0.2778415734	-1.0286492189	0.8038898722	0.6086023273	1.0519373033	-1.506471378	0.2187286056	1.2429368514	1.846824112
D8B26_000394		calcineurin binding protein	CIMG_05107	calcineurin binding protein	HISTO_DA.Contig93-snap.105.final_new	calcineurin binding protein	1.43412610494541e-12	7.46730218906565e-07	0.6594559302	0.2798987202	0.1060194221	2.85128990884261e-12	0.6335210118	0.0043794971	5.49688152096778e-05	0.1925020933	0.0002190002	0.0003912356	7.53649366837262e-08	1.62643553594875e-10	0.094986582	0.0540889555	0.0185003618	-0.1970114035	-0.109708983	-0.1585698476	-0.3362859462	-0.201955965	-0.3403230198	-0.7148243112	-0.8197833015	-0.4023344054	-1.1896878134	-1.1385017048	-1.1066448302	0.1683566661	0.0806999031	0.3036655142	-1.3946094869	-1.5507096833	-1.4534400058	0.6224698883	1.6935973344	2.3994823828	-3.0556427057	-1.1766460746	-0.9148466119	0.4614971886	0.7826663834
D8B26_000395							1.06068503713602e-11	1.66418281030749e-07	1.58650145574761e-09	2.20394762158068e-10	0.214550251	0.941146313	1.9797338230257e-12	0.3127184804	2.69376495599209e-06	3.8574692981348e-14	1.06918834279049e-12	0.017098033	3.5488103301881e-13	9.09704127245079e-11	0.0990454679	7.56169132066175e-06	0.0932455504	0.2419913275	0.1310935054	0.2962544809	0.9551223463	0.9148376366	0.9454297504	0.1731261694	0.1029692956	0.0715166391	0.0852233733	0.1026309227	0.2243261	-0.8360022733	-1.0205019576	-1.1172932342	0.04750912	-0.0221424586	0.0158658749	-0.9770481497	-0.9384006068	-0.8477174844	-0.542564423	-0.2324778874	0.20918938	-0.1540385473	-0.3370185555
D8B26_000396							3.01874868444026e-06	3.06099500210304e-07	3.91866631539219e-06	0.0093722902	0.0061939143	2.008779797306e-07	0.9806533877	0.3591883201	0.0015411949	0.0004090638	6.40339034092104e-05	0.4751640448	2.48371643445907e-07	6.82138055481495e-08	0.9988349898	0.0001646778	0.0169347423	0.0313194166	0.022228306	0.1928895578	-0.8531044382	-1.1930091105	-0.7547539082	-0.4133471592	-0.2734564998	-0.4961157972	0.2238374213	0.0617343537	-0.5048085592	0.7549251448	0.6884969155	0.5002688367	0.1711026788	-0.3894396717	0.0906237444	0.900503974	0.9805532253	1.099389882	0.8587367403	0.0435526437	-0.0480009928	0.6076694503	0.8005998254
D8B26_000397	RPB3	DNA-directed RNA polymerase 2 subunit RPB3	CIMG_05104	RNA polymerase II subunit 3	HISTO_GL.Contig233.eannot.1152.final_new	DNA-directed RNA polymerase II polypeptide	0.0414541692	0.0291476964	4.14461188985699e-10	1.52628981119277e-09	0.8210306815	0.0051351679	0.0059907499	0.0273360646	1.8082364295215e-05	8.74678957484542e-12	4.52458596011734e-13	0.0043240593	2.4902535134589e-10	6.80602695110776e-07	0.0234665585	2.40915902011424e-11	1.35162346448169e-05	0.3153326064	0.2582496268	0.2225461669	1.0352370477	1.0839270728	1.0621004238	0.3705252775	0.2052296889	0.2816658952	0.4247910407	0.3245871325	0.6439534432	-0.7504556404	-0.6071065323	-0.7171140967	-0.0225208379	0.1403146126	-0.1120678613	-0.5072717385	-0.6504746188	-0.5267636288	-0.2472888571	0.0016573837	-0.010242675	-0.7632882241	-0.574702613
D8B26_000398		nudix/MutT family protein	CIMG_05103	nudix/MutT family protein	HISTO_GL.Contig233.eannot.1167.final_new	NUDIX/MutT family protein	7.96095432256289e-05	0.2377962059	1.85783414999646e-08	7.13972387198047e-13	1.18289914458334e-06	0.0492437211	0.009333658	0.0001541413	0.0818339791	0.085031554	0.0128547268	5.33191662968291e-10	0.0846698656	3.8866773013577e-08	0.0027574384	2.4884544477855e-05	0.7402978552	0.5477937754	0.6559303336	0.4614666912	1.5979080436	1.5594850172	1.4957463466	-0.4595808828	-0.600387756	-0.132387538	-0.3094821449	-0.1301922914	0.1065793445	0.1658605232	0.4199779362	0.3302414765	-1.0922347453	-0.7103926019	-1.2542778332	0.338858548	0.3529308161	0.212249385	-1.1028361978	-0.7961744591	-0.0350549013	-0.5605597398	0.3265332476
D8B26_000399		conserved hypothetical protein	CIMG_05101	hypothetical protein			0.1411017854	8.88689192867923e-05	0.3938737015	0.3301444255	0.8762248045	0.4973067142	0.3079436083	0.2118620076	3.15815514872661e-05	0.4464325397	0.6296196818	0.0009120148	0.0192675043	7.72658407815019e-06	0.0592563802	0.9258402617	0.1112693646	-0.8314822604	-0.7318065056	-0.3753120421	-1.6092710493	-1.2131227924	-1.2797140492	-0.599041622	-1.1962729804	0.2103691608	-1.0870782851	0.8878882463	0.8938512599	-1.3656742897	0.2633595229	0.5752551243	1.5487365502	2.3895806712	0.8671896752	-3.3972416893	-1.228653395	-4.3101872257	1.4906997549	1.2542191686	0.6574910573	-0.0637278699	-1.6213040319
D8B26_000400		conserved hypothetical protein	CIMG_05100	hypothetical protein			0.0004944463	0.0005659213	0.620337067	0.7183327907	0.3601626749	0.0261710633	0.024365611	0.6112951599	0.0613038958	0.9288183059	0.6953446631	0.782003349	0.3749501345	0.2598512358	0.9556291603	0.955904846	0.9320477894	-0.3173290436	-0.7761435781	0.9758355872	0.3318923084	0.2426137382	0.6234814584	0.5916413351	0.7069225272	0.8535643226	0.8161172225	-0.8445048199	-1.4724139075	0.0900622409	-1.7403355651	0.997044323	-0.5681691483	2.2444658286	-0.9614187062	-2.5935818553	-0.424993561	-0.047095773	2.294359589	-0.2640490923	-1.3462040308	0.7399319642	-0.8176441979
D8B26_000401		conserved hypothetical protein	CIMG_05099	hypothetical protein	HISTO_GL.Contig233.Fgenesh_histo.49.final_new		0.0255297106	0.1708751353	0.6601050484	0.5241263637	0.8205199165	0.0887222961	0.0020890374	0.375958289	0.7978543148	0.9773407999	0.371022643	0.1061908334	0.0347491021	0.6248846367	5.58064518448311e-12	0.0267644955	1.48132954259291e-09	-0.5489232252	-0.8986351843	-0.6636619146	-1.0699554543	-0.565426033	-1.0179554758	-0.5063662213	-0.7207075159	-0.5895787199	-0.3112075374	-0.3868670791	-0.3438493341	-0.7109399796	-0.6598652799	-0.7298403139	-0.2630981438	0.0200480812	-0.0201996071	-0.0751152205	-0.0005977444	0.2810847284	0.1766849991	4.2972871719	3.8622512102	0.0604458378	0.6416063939
D8B26_000404		conserved hypothetical protein	CIMG_05097	hypothetical protein	HISTO_FJ.Contig636.Fgenesh_histo.4.final_new	hypothetical protein	0.1029437044	0.1281741818	1.19960014911567e-07	0.9070381921	5.46216063019789e-08	0.0135417986	0.0001058709	1.05308399023862e-09	0.0202211597	2.91407242226729e-08	0.0158951439	1.96241912859065e-07	3.2856054597593e-07	0.7401837441	0.2200496395	0.1983106425	0.0669503897	0.937364282	1.0591470557	1.3904018538	-0.3778001205	-0.9862982284	-0.2636939323	-0.5390130527	-0.4226606187	-0.7819365244	-0.985180333	-1.4400766525	-1.5997233019	-0.4699484065	-0.8174106569	-0.3811646837	-0.5446118771	-0.2740386539	-0.4263610962	-0.1879754967	-0.2887522872	-0.4488443365	0.8507908498	0.7127139675	0.6541458493	1.8468038004	0.5216889413
D8B26_000406		cytochrome c					0.0033040924	0.0065185348	0.1112439325	5.96759828786835e-06	3.8114995951387e-08	0.0099903248	0.8275938639	0.4318177762	4.59284137434094e-05	0.3976473305	0.1170594057	0.6407034563	9.51996191743102e-08	4.57122038172737e-08	1.15656494637834e-06	2.10703097566992e-05	0.0146645287	0.1204401912	0.0453087232	0.0353277166	0.3305317605	0.3379274759	0.3928486733	1.2481174112	1.2442746976	1.4167825218	-0.1000431058	-0.0328668083	-0.0833098314	0.8291831379	-0.2025581067	0.0277182352	0.1718480415	0.0911239593	0.1892556699	-0.6671702084	-1.4811187979	-1.2565645163	-1.050624125	-2.0809326425	-1.5352696013	-0.7631489627	-1.0020256895
D8B26_000407		conserved hypothetical protein	CIMG_05095	hypothetical protein	HISTO_GL.Contig233.Fgenesh_histo.10.final_new	hypothetical protein	0.0017395195	0.7787326148	0.6574721697	0.4709627656	0.7586008671	0.0001766859	0.1059443323	0.0146309214	0.2424143186	4.72880264447707e-06	0.008194718	0.0009959139	1.21430962598512e-09	1.61912161478537e-05	0.0002640143	5.20188528987893e-05	0.4779435873	0.4914750787	0.414714186	0.4017135206	0.395753618	0.3871241441	0.3386945124	0.5038968831	0.3677311806	0.5642583595	-0.0097509173	-0.0897938882	0.3932504239	-0.0195794031	-0.5208317736	-0.3327713745	-0.1718458552	0.2611855954	-0.2012305658	-0.7466706925	-0.8154893485	-0.7207370242	0.2395188795	-0.2393694621	-0.6158429605	-0.2941259384	0.2183685231
D8B26_000408		3' exoribonuclease	CIMG_05094	3' exoribonuclease	HISTO_GL.Contig233.genewise.18.final_new	hypothetical protein	3.28145916761427e-10	0.0043851323	1.70147125069363e-16	0.0080703316	3.42474937659318e-15	1.99131811891837e-06	0.0057552854	1.48680184669026e-17	0.0047601083	1.32146603137493e-07	1.14478588310903e-13	9.5368764322207e-16	2.73655009696885e-08	3.92566840429354e-10	2.90607268968916e-10	0.0674910176	8.36120462083552e-08	-1.1943164297	-1.0746524971	-1.2643543725	0.7065730732	0.7810313889	0.6481132015	0.460421581	0.3098060113	0.60465293	0.9679526716	0.8006626544	0.7707958946	-0.3498546563	-0.4196324214	-0.4955169891	0.6717418475	0.3897235732	0.5433366522	-0.2877629486	-0.2864789557	-0.4611803768	0.3307178206	0.5438929304	0.1644975289	-0.9466002132	-1.0402042636
D8B26_000409	IME2	meiosis induction protein kinase	CIMG_05093	CMGC/RCK/MAK protein kinase	HISTO_GL.Contig233.fgenesh_plus.16.final_new	sporulation protein kinase	0.5706163311	3.50688968861489e-06	2.76923612066642e-05	0.6969034111	6.22489940270191e-06	3.28966072322648e-09	9.75521851752871e-10	0.0542217885	4.8686904426732e-10	2.02263570469895e-05	3.33591995207951e-07	9.18160761383237e-08	7.01234997327213e-06	0.1231552787	4.63512220953363e-05	1.89790674941234e-07	0.8734104903	-0.946842763	-0.8798357132	-0.2875215201	-1.7602702941	-2.0298238309	-1.8464942588	-2.0046949447	-1.9929014163	-1.9972370843	-1.1377987736	-0.7284560599	-1.5662498468	0.2503969105	0.2784694833	0.2084084159	0.9752055618	0.2277680057	0.6460348554	0.2067291518	0.3839252139	0.3690017569	-0.1214044452	0.1536153072	0.9792120178	0.8020300225	0.0854470288
D8B26_000410		conserved hypothetical protein	CIMG_05092	hypothetical protein	HISTO_GL.Contig233.Fgenesh_Aspergillus.3.final_new	hypothetical protein	0.0151249545	1.50550863718772e-10	0.8231884035	0.9025115446	0.7083039708	9.55385832947269e-05	0.6783858411	0.1187714338	0.19816993	2.31294253081225e-07	2.52545644513435e-08	0.099446486	8.35358821869341e-06	0.001042728	0.00736395	0.0019466613	0.5612698328	-0.5537704091	0.0093246728	-0.2490329363	-0.257019632	-0.2428348822	-0.5128082676	-0.6799559027	0.1265662533	-0.5219518667	-0.7142872294	-0.5535944079	-0.7907135424	0.9976440133	0.9795708038	1.0859808046	0.0197230015	0.3142259158	-0.0372062592	0.8457203966	0.7741669224	0.8219604782	-0.5846550005	0.6435326802	1.0150957091	0.3433101418	1.5887434316
D8B26_000413		tryptophanyl-tRNA synthetase	CIMG_05088	tryptophan-tRNA ligase	HISTO_GL.Contig59.eannot.1280.final_new	transfer RNA-Trp synthetase	8.53533077172055e-10	0.0002602882	1.11264225055383e-12	0.1508926967	4.78477353145198e-14	3.75478333493714e-08	3.11828795144984e-10	9.41234391870709e-08	4.94956197310094e-07	9.86345087592109e-06	0.0950965506	0.0001046258	0.0136031971	0.0882086183	0.2020710422	0.0024610055	0.4471959112	-0.5475560673	-0.7709642912	-0.56158896	0.6171974146	0.5163450167	0.6291069857	0.7012442821	0.8486921434	0.6629164771	0.0382272554	0.1921286169	-0.0105443213	-0.1330970163	-0.0904523497	-0.0822626818	-0.3037061376	-0.0932976599	-0.14592277	-0.1021391537	-0.4192057987	-0.5279520453	-1.0944531786	-1.0160604276	-0.6981061083	-0.925850381	-0.6905648575
D8B26_000415							1.99458910547986e-08	1.2678314956142e-09	0.000135365	0.4914728998	0.0007776377	1.63821078328494e-06	1.32980645790267e-06	1.75572634358872e-09	0.0023164201	1.57361850270602e-08	0.0573207977	1.98552261966582e-09	3.08376483557982e-08	0.1923832125	0.0001592956	0.0126123187	0.011891019	0.8250807261	1.1785510014	0.9379329995	0.0086843151	0.1677527074	0.1011614506	0.0170731786	0.5291668107	0.2666653642	-1.5717525856	-0.9006985565	-1.1172179218	-0.4756037969	-0.5699792549	-0.7743474376	-1.3992963293	-0.7510053215	-0.9604685357	-1.2292836625	-0.4342662502	-0.5940252482	-0.4843001721	-1.820316432	-0.1552374409	0.5880548795	0.373322392
D8B26_000416		conserved hypothetical protein	CIMG_05086	hypothetical protein	HISTO_LF.Contig359.Fgenesh_histo.298.final_new	SET domain-containing protein	1.93101858105551e-19	8.04810415558045e-19	3.86013528046025e-20	2.28126664606544e-09	8.90878005750248e-22	0.8765596932	2.29013549914129e-08	1.56303842071804e-21	2.30447591820606e-14	8.72975372385855e-22	3.73440276093371e-06	7.47663255972878e-22	1.67137146582828e-21	6.28709440102025e-05	8.80897730043804e-15	6.67569292767313e-20	0.4841883755	3.6719509021	3.7998627	3.8092032565	0.4832051619	0.6629944744	0.5445360453	-1.0473484629	-1.3458562239	-0.8623874573	-1.1631324932	-1.2935845077	-1.1119242522	-2.3632544399	-3.2367209677	-2.7091588082	-0.9270510272	-0.7712937331	-1.2519945717	-2.7874044879	-2.0303133352	-1.8985761344	0.3505152094	-1.0234689007	-0.4826934883	-0.8141689363	-0.5484948541
D8B26_000417							3.83445422686618e-13	2.17740978813741e-13	7.41020330070611e-11	6.65941806973908e-05	3.16522837392741e-12	3.69592240684812e-07	0.0009990979	1.04352684333625e-11	4.63711416659272e-07	2.67141886242995e-12	6.82690288337966e-05	3.77663646976263e-12	8.63595252350162e-12	0.0017857479	1.57751443729955e-07	4.73354813148414e-10	0.6907444521	3.873849332	4.3759401109	4.1075757976	1.2534453421	1.1214171244	1.0329664337	-1.9649414233	-0.6316132802	-1.5586285265	0.4589657369	-1.2396241557	0.0069358747	-3.7644887135	-3.7204174016	-4.4424691321	-0.963288484	-0.472581602	-1.2455067296	-5.3106292859	-4.2795445154	-1.9756473088	-0.4226878417	-2.9810965229	-0.6038198428	-0.7791760889	-3.5346916285
D8B26_000419		DnaJ domain-containing protein	CIMG_05084	DnaJ domain-containing protein	HISTO_GL.Contig303.eannot.1086.final_new	DnaJ domain-containing protein	6.2400326712403e-07	0.0022667394	0.6372866393	0.0002702513	0.0006343616	0.4770519957	0.3237725354	7.15052092093311e-06	0.6796080547	0.0009136978	0.0587174904	0.0889959319	0.0009387379	0.0777550568	2.90450272397483e-05	0.0014368471	0.0419457059	-0.4250393881	-0.5508659826	-0.4481152161	-0.4874966533	-0.552459563	-0.6190508198	0.0048773241	0.138941544	0.1690319578	0.2927592307	0.0842268316	0.6446626845	0.0574473238	0.1527164128	0.0010737249	-0.3503828463	0.1006278661	-0.3221936719	0.1939612257	-0.1173198461	0.2188128005	0.8631952954	0.626714709	0.537673385	0.3466567947	-0.0712703059
D8B26_000420		conserved hypothetical protein	CIMG_05082	universal stress protein family domain-containing protein	HISTO_GL.Contig303.Fgenesh_Neurospora.4.final_new	universal stress protein	4.27917653718399e-17	1.98994109557007e-11	6.17132924346437e-19	0.1883449778	5.70999523834507e-20	3.01566662995164e-14	0.0001030249	2.11252062054432e-22	0.1629151389	2.82678013952984e-21	0.0020267791	9.70594736029215e-24	3.8047871991279e-20	2.11941902796988e-11	1.76297025942215e-17	6.91496080378608e-20	0.000345513	1.8564713567	1.793624415	1.7458028737	0.120546335	0.2147280118	0.2838612063	0.1279012508	0.0348251296	0.146828088	-0.3818391555	-0.303917125	-0.4656943986	-0.1355303432	-0.1419657993	-0.106441656	-0.7013385229	-0.9294665876	-0.6462102734	0.0010763184	0.1053438371	0.0825454284	-0.9891725207	-0.6319733892	-0.6379566472	-0.0844023321	-0.2659871773
D8B26_000421		carboxypeptidase	CIMG_05080	carboxypeptidase	HISTO_GL.Contig303.Fgenesh_histo.5.final_new	carboxypeptidase	1.90579665420764e-09	2.30210392353267e-12	0.001029277	0.0035153563	0.7035768909	4.28960638516202e-18	3.67086348119683e-15	2.80713295862465e-05	3.23514279663155e-12	0.1008652786	0.0020114286	0.9060745379	0.044988769	0.0660056771	0.3383531062	0.7346919149	0.5322219127	-0.3509945053	-0.6138888298	-0.2470778439	0.141593087	0.02769455	0.1207836078	-0.2169575709	-0.3863059323	-0.433688182	-1.2021068088	-1.0986902886	-1.2605487109	-0.4649009573	-0.7753399549	-0.652076369	-0.3389914035	-0.592203843	-0.3233832681	-0.7435612188	-0.7428223188	-0.6146865795	0.7487950888	-0.6473421636	-0.9090465224	-0.567736377	-0.7331583078
D8B26_000422							0.1332316651	0.8754065171	0.1762653494	0.6341707551	0.0585172151	0.1342760547	0.8157938313	0.001533474	0.1491801994	0.0038513912	0.5534256081	0.3246679906	0.0001446619	2.8606632138398e-05	4.13979454022005e-06	0.000686736	3.05982263816539e-07	0.794764492	1.8360235606	1.4352324455	-0.274364072	1.2934696443	0.1172538963	-0.4361953904	0.8107484468	-0.3807232804	-1.6161097581	-2.428734894	-0.7347158867	-0.3097432621	-1.8506344508	-0.807151435	1.7995792628	3.1901051145	0.7273697141	-3.4408463352	-2.4097615647	-2.7688293708	4.6170201105	5.6029319455	3.9562786088	-1.3874404349	-1.6649086778
D8B26_000423		hypothetical protein	CIMG_05078	extracellular serine-rich protein	HISTO_ZL.Contig1131.Fgenesh_histo.234.final_new	extracellular serine-rich protein	1.93101858105551e-19	1.45779845108827e-20	1.69997725518681e-17	2.2156760150618e-05	5.16843935578039e-20	7.12398929526144e-10	4.82494306673693e-11	9.03261495117857e-21	0.1417267914	4.00686324516294e-17	1.39760885277895e-10	4.78129256677994e-18	0.3423599281	7.58247799343338e-17	2.5046285086186e-06	0.0081373337	0.0014959176	1.1088171545	1.2496773209	1.3038788466	-0.6359880979	-0.6635376784	-0.7284513826	-1.2752098978	-1.2738038185	-1.1299095784	-1.6320020276	-1.5840735098	-1.6275685456	-0.5362281201	-0.4338992341	-0.4819513026	-0.5204298254	-0.8513308385	-0.7452530029	1.0136487033	1.1843301222	1.1925108706	0.2088104183	0.5333991264	0.4723468807	1.1341320508	0.7414989239
D8B26_000424		vacuolar ATP synthase subunit B	CIMG_05077	V-type proton ATPase subunit B	HISTO_GL.Contig303.fgenesh_plus.1.final_new	vacuolar ATP synthase subunit B	0.2955026656	0.0036986016	0.0080314905	3.58074297093787e-13	7.79365895893728e-16	5.47505926620714e-09	0.0003745106	5.5239503359322e-14	0.0006630362	2.10444383847911e-15	0.0896938934	4.7627846310704e-17	2.67062531141006e-19	0.0001248716	5.58064518448311e-12	5.61641124513415e-15	0.113964632	-1.236105868	-1.2231787532	-1.279802479	-0.9096682172	-1.0167438879	-0.9341942842	0.2976624903	0.5600129135	0.3234245297	0.1394546222	0.0481536446	0.2061245173	0.1996309297	0.431741041	0.294880839	0.5944952865	0.5366413346	0.6121146952	0.9085864617	1.0537836858	1.0542300433	0.4889353889	0.3545241769	-0.1580208477	0.4235748376	0.1233757171
D8B26_000425	TRP5	bifunctional tryptophan synthase TRPB	CIMG_05075	tryptophan synthase	HISTO_GL.Contig303.eannot.1087.final_new	bifunctional tryptophan synthase TRPB	6.33610449016031e-13	2.49798988171068e-13	1.56512475738397e-05	7.4217810123277e-05	0.6739260844	7.52502746410092e-15	0.0002217133	0.0518431882	0.0483138281	0.9313568565	0.0718825093	1.16131114939881e-06	1.75659356159073e-11	1.83540896912525e-15	1.42609502374521e-05	0.0001544788	0.1235459853	-0.0135011608	-0.1730830344	-0.1339605034	0.3377851679	0.3457046606	0.31525711	-0.090916228	-0.1000128892	-0.0130646382	-0.3235686647	-0.2015618425	-0.3127227936	-0.1509092191	-0.0242511027	-0.163460751	-0.5201242932	-0.6633001302	-0.6945505659	1.0026486066	0.7414137282	0.6318133247	-1.1089021546	-0.8305496465	-0.5139042941	-0.5824931913	-0.3669642258
D8B26_000426	MED1	transcriptional regulator Medusa	CIMG_05073	transcriptional regulator Medusa	HISTO_GL.Contig118.eannot.1004.final_new	transcriptional regulator medusa	1.37109048374774e-10	6.12013753834601e-12	2.63695678020691e-11	7.62123724275276e-05	1.42750258551877e-06	1.49514625071181e-05	8.06764144767374e-07	3.14253961119104e-12	0.0225407209	0.0003640473	3.20167356312329e-08	4.12739983820879e-10	0.5449924711	3.26263489876265e-09	0.0010931663	2.09989298856054e-07	8.11048786798071e-09	0.5394296604	0.6726161491	0.9104105612	-1.127865354	-1.3667977924	-1.2913512359	-0.5865466491	-0.399231207	-0.1273287362	-1.8320493585	-1.3994061512	-1.1368810127	0.0253323064	-0.032742708	0.0083284822	-1.0216235295	-0.716049851	-1.1699914011	0.3431573893	0.6954105924	0.7310733315	0.174753326	-0.2337754337	-0.1298070136	2.0775369345	1.3401509079
D8B26_000427		conserved hypothetical protein	CIMG_05071	hypothetical protein			0.0071559389	0.9707315081	0.9945121673	0.0221068526	0.0168915824	0.4490111159	0.9290786337	0.0006364203	0.0137988742	0.0382531438	1.1765180882962e-05	0.0002058195	0.0001536813	1.22607505874745e-07	0.0530094657	3.26285405503725e-06	5.09936821175765e-05	0.6507249543	-0.1723962774	0.6358814677	0.5066732713	0.4173947011	0.2619941773	1.1057248865	1.8995367832	1.6103492777	-1.6157593865	-4.013347023	-1.4017901759	1.2321770148	1.2981077608	1.4574115337	-2.1069609612	-3.2917474401	-2.907868488	1.4502749668	2.3666927951	2.500387852	2.1844110749	-2.6959257012	-2.193118139	2.4542121907	2.9002263127
D8B26_000428		alcohol dehydrogenase	CIMG_05070	alcohol dehydrogenase	HISTO_GL.Contig285.fgenesh_plus.1.final_new	alcohol dehydrogenase	0.0160357684	2.4393931357642e-07	0.003612064	0.1253569479	3.5348841892509e-05	1.0682825600758e-06	1.24685081576745e-05	0.0871072753	3.92695467670155e-09	5.25014033751408e-09	3.39775516808757e-10	0.001014881	1.06074918396325e-11	2.55639484649553e-13	0.2051920499	5.94342059315497e-05	0.0845825582	0.7835131309	0.7336166186	0.5999268061	0.1122432804	-0.0379603893	0.1975345104	-0.2129409505	-0.0868918926	-0.4621487695	0.7644696465	1.0668723603	1.2593617079	-0.7697812337	-1.3960544648	-0.8872830996	1.2611612586	1.6005702575	1.2122436224	-2.8679463819	-1.8736787939	-2.3729718239	1.2980969162	-0.1607760915	0.4269203683	-0.2257963404	0.7865853284
D8B26_000429		conserved hypothetical protein	CIMG_05069	hypothetical protein			0.0194073152	0.7907361421	3.04621141882117e-08	0.1486618041	8.21512989970327e-07	1.56978551884303e-07	0.7607112244	2.33630833269326e-10	0.0010051973	2.37305620723604e-12	0.1117580976	3.33329007410584e-05	1.01528441638881e-11	3.10800286033448e-07	0.2494041508	0.000845685	0.1967206934	1.4069437553	1.3926210239	1.336197002	0.0909004509	-0.1544973213	-0.2210885781	0.329607062	0.1726926113	0.2164147168	-0.5608006885	-1.1459325313	-0.4575822741	-1.3488689943	-1.0848319984	-1.1601159438	0.5798812849	0.5220676621	0.4825807552	-0.9601045949	-1.3075314477	-0.8401355088	2.4290309923	1.5758790455	0.493724107	0.7271029435	0.2197300041
D8B26_000430		hypothetical protein	CIMG_11469	GYF domain-containing protein	HISTO_GL.Contig285.genewise.3.final_new	GYF domain-containing protein	0.0414340641	0.2893905909	0.025465825	0.7939732352	0.0114518432	0.1471577663	0.8204167057	0.0002904115	1.74948469949746e-05	2.55380332802006e-06	0.1264401023	0.0009019478	2.66396537090356e-05	0.2339370628	0.0008878621	3.93295244201334e-05	0.8292616896	0.5947952754	0.5869442636	0.6096231252	0.1460107013	0.1494627807	0.1672366336	0.1528833245	-0.0014374509	0.1396952746	0.0710571404	0.0802864963	-0.6458076597	-0.4383686389	-0.5055467578	-0.4827303293	0.2210091376	-0.6476924705	0.1728205937	-0.4387377721	-0.3201252464	-0.2181983288	0.3549336461	-0.070261812	-0.5439597382	-0.1924745861	-0.9695284724
D8B26_000431		hypothetical protein	CIMG_11468	aminotransferase	HISTO_GL.Contig285.eannot.1063.final_new	aminotransferase family protein (LolT)	7.87389600555538e-16	0.1497942982	1.21734570604186e-08	0.0040312679	4.87381509193028e-05	0.0006576046	7.6184777318345e-07	4.08508426347696e-15	0.3446871359	8.542548625561e-05	2.22604488699072e-11	2.9348362910389e-15	2.90685831143142e-05	3.34555133699005e-11	0.150440069	0.0039308044	0.4856454091	-0.933810074	-1.0008660616	-1.0272240221	0.0703023238	0.0158884675	0.0033854041	-0.3562454396	-0.3469324747	-0.4221918766	0.8293301173	1.0532187037	0.9734846849	-0.4110783399	-0.436847259	-0.3776187875	0.9183414134	0.9093742619	1.0876599667	-0.2549448339	-0.4314305416	-0.3609511985	0.3686813097	-0.6502078416	-0.927758469	-0.7380242167	0.1747086761
D8B26_000432		conserved hypothetical protein	CIMG_05064	hypothetical protein	HISTO_GL.Contig285.Fgenesh_histo.10.final_new	RING finger domain-containing protein	1.00300554206367e-05	1.23514575075346e-11	6.04018148113397e-12	1.58773799479121e-10	2.17558321296179e-18	9.66779652911107e-13	0.0198847604	1.34356164227177e-15	6.78975947801075e-10	1.71380435878178e-15	0.4561418484	2.9950203609607e-15	4.30272203767915e-09	5.28791724527896e-08	3.44125905143343e-08	1.5683192178952e-08	0.0625119888	1.3025442543	1.3568527449	1.2395005849	0.168490118	0.2559004702	0.3366509294	-0.7956668049	-0.7668815047	-0.8136246061	-0.0638226804	-0.330799796	-0.3133737649	-0.1305688723	-0.144570526	-0.1863678281	-0.1207579639	-0.2419413627	-0.0980681691	0.6142393455	0.5559774588	0.5055565932	0.466705988	0.6513631005	-0.0258335448	0.3689613672	0.7551475049
D8B26_000433	FIS1	mitochondrial membrane fission protein	CIMG_05063	mitochondria fission 1 protein	HISTO_GL.Contig285.fgenesh_plus.6.final_new	mitochondria fission 1 protein	0.0419308492	4.48796743904516e-09	3.92809862550797e-06	1.18380820615524e-10	1.65085344490499e-05	0.0013647655	0.0216538702	0.1982541921	0.4719342952	1.63579768946627e-12	1.14971777263244e-12	1.3316820213582e-05	2.87931824838538e-12	3.70068412164001e-07	2.57801506269566e-05	5.05382003041221e-14	0.000280518	-0.7386708738	-0.9264215774	-0.4879541595	-1.6593347326	-1.6421912437	-1.6833599036	-0.0537376488	0.0903079312	-0.0308006887	-1.0460678736	-0.942063096	-0.7560799929	0.9002612298	0.8809071616	0.8681028224	-0.1793556247	0.4040052599	-0.1908379341	0.8402781481	0.8999436216	0.8352046993	-1.0061955102	0.3084386337	0.6028181207	1.2977395086	1.3426572057
D8B26_000434	SPC24	conserved hypothetical protein	CIMG_05062	kinetochore protein Spc24, fungi type	HISTO_GL.Contig285.eannot.1062.final_new	kinetochore protein spc24	0.0270422417	4.51144932622632e-07	0.0001194121	1.32132370611069e-10	3.20629036692723e-07	0.0028309188	0.1055004505	0.0100583953	0.0041851777	4.52926902725741e-08	6.03330047661253e-10	0.1652372764	3.11466026110855e-07	1.89267639268951e-08	0.8140752654	9.07436600618653e-09	8.95449260689027e-05	-0.44128312	-0.4466796202	0.0491077199	-0.9769876397	-1.6653996108	-1.1769126468	0.9503869104	0.9456940266	0.8114891459	-0.9887573057	-1.0779422124	-0.5108960614	1.070639603	1.0240549485	0.9575125546	-0.8725621867	-0.096709471	-0.6978283555	0.6112568891	1.092569846	0.9476127831	0.7956211837	-0.159791074	-0.3979372081	1.3969945354	0.6870159733
D8B26_000435	BMS1	ribosome biogenesis protein	CIMG_05061	ribosome biogenesis protein	HISTO_GL.Contig285.eannot.1079.final_new	GTP binding protein Bms1	0.111582452	0.0098681582	2.09060297270334e-10	3.9622823344804e-11	0.2219160433	5.08156097186224e-06	0.0337219321	0.1378472355	2.43888692134611e-06	9.28987095791117e-15	5.45453856337854e-13	2.31706137117949e-14	9.2306163909057e-16	0.047544612	4.83976787447097e-12	4.3997183213444e-18	8.70099797316292e-05	0.7539205691	0.5676508194	0.6431682784	1.4136893044	1.4646670059	1.4290931148	0.6436365417	0.5022395454	0.5080235997	0.6504613384	0.5699807561	0.3697729414	-0.5206793294	-0.5593517725	-0.6133781729	-0.4245990796	-0.6718075535	-0.495266677	-0.5978754336	-0.7818241394	-0.739905363	-0.1045588017	-0.7472136115	-0.7804053984	-1.3797597219	-1.2690300084
D8B26_000436							0.0207584462	0.3633670261	0.9098659493	4.27035919961991e-05	1.69429750207628e-05	2.16709160994095e-06	0.0024460665	1.64243122279352e-12	1.69631044166155e-08	7.11474383214862e-14	0.5833907802	2.17877256271087e-14	1.62980630964338e-12	0.0008803657	9.29168658644237e-08	5.24405206030195e-11	0.421923424	1.5961039005	1.4295766927	1.2296906962	1.5124057513	1.3667017476	1.3486090085	0.6229476477	0.7632220164	0.8071832253	-0.5196374696	-0.305790394	-1.2380220959	-0.8431458961	-0.6071424763	-0.9229193075	-1.2548653353	-1.8971020327	-0.9263357029	-0.566536171	-0.3899105577	-0.6458848709	0.0075144974	-1.4728916719	-0.7368849333	-0.5235302	-0.9168622863
D8B26_000437							0.6521634991	0.2705307939	0.4898759061	2.2315688419365e-09	4.70125490306434e-09	8.39488110919406e-14	3.07846033304319e-05	2.73810868750719e-17	7.13733364315645e-10	2.76211075402281e-19	0.0014328161	8.74715727040661e-20	1.23608132216095e-18	0.0116143817	4.01805823083895e-14	2.50750480983659e-16	0.0022735756	1.4133291271	1.3169464265	1.2891352543	1.4098812087	1.401001237	1.3989515462	0.7324497186	0.5315970095	0.6347108117	-0.1945166453	-0.2454318827	-0.6459919981	-0.7983375417	-0.6584992784	-0.6559929625	-0.8903816505	-0.8981520965	-0.8507742325	-0.4975914743	-0.6002484345	-0.7018556797	-0.5470427141	-1.0599367361	-0.9691828147	-0.4610127256	-0.3187398767
D8B26_000438		hypothetical protein	CIMG_05058	meiotic chromosome segregation protein			8.05661031783297e-05	2.53069391296849e-09	0.0430620565	0.0183506072	0.6716112815	1.27606840434171e-07	6.44576327990033e-12	0.7057326454	0.0281252455	3.19204417521897e-17	3.30801439273087e-16	3.89873462555863e-07	2.13220598026429e-13	1.92755688231992e-07	5.45393454103597e-10	4.11380860344588e-10	0.0372574943	-0.8892562464	-1.1497420645	-0.8471864081	-1.251585757	-1.2422567303	-1.3175389473	-0.9034592421	-0.8136223968	-0.9557211519	-1.1602002353	-1.0205033463	-0.8511688278	1.1705254664	1.2392712386	1.2303887278	-0.1167831831	-0.0301100883	-0.230783139	0.5657504178	0.589574888	0.6499433366	0.8437386824	0.3864161263	0.8073994656	0.5365179802	0.1953911001
D8B26_000439		conserved hypothetical protein	CIMG_05057	hypothetical protein	HISTO_KF.Contig597.Fgenesh_histo.59.final_new	extracellular tungstate binding protein	0.4926016919	0.0004678676	0.1611254557	0.0015118852	1.71275120460941e-05	0.0486114471	1.66743619361269e-05	0.0001851093	8.72255032550655e-09	1.34177973751921e-07	6.09258447275365e-11	0.1215995568	0.0002882454	5.44536649102466e-06	2.56930492787775e-07	2.60415284831433e-08	0.2333146205	-0.3066917559	-0.151397444	-0.0338141392	-0.2762846463	-0.2472432493	-0.6538620168	-1.1990272545	-0.8210470501	-0.9862220336	-0.8556421414	-0.9439569839	-0.8222451765	0.8515168064	0.7018064335	0.646640215	-0.296602043	-0.5813003382	-0.3756667037	0.3061713264	0.5185295309	0.2924120756	1.0826044554	0.7317911935	1.4116671866	0.7401400857	1.2003350652
D8B26_000440		ribosomal protein L1	CIMG_05056	TIGR02569 family protein			0.0024079267	0.4125463772	0.0280883172	0.0003091973	4.87398906506105e-07	3.76396931750485e-05	2.19649643562308e-05	0.0002386222	0.0897476303	0.0189032529	7.74212663792394e-07	0.0562526063	3.87917470807987e-06	5.07900949497417e-08	0.0090979541	2.55773574703581e-08	0.0410277096	-0.0445511627	-0.0292340491	-0.5356578408	-0.4386056484	-0.8513221986	-0.8732904639	-1.9133387859	-1.9041065744	-1.8759760565	-1.5082906529	-1.4125817763	-0.7070671301	0.0444063191	0.4542906341	0.293386155	-0.8392643669	-0.4928652643	-0.5586420083	0.7062376523	0.9301651167	0.7992088503	1.7262826326	-0.1905800196	0.8427422594	1.1836873709	1.7969711433
D8B26_000441		hypothetical protein	CIMG_11467	hypothetical protein	HISTO_GL.Contig285.fgenesh_plus.20.final_new	hypothetical protein	4.99105264578737e-06	6.28560557557056e-11	6.06390188099379e-08	1.72853817799031e-05	2.30172492497029e-12	0.4075623575	3.93333396384224e-06	2.19290689711552e-12	0.0234564602	1.10340262782959e-11	0.016625525	1.07327393902558e-13	2.86905037846261e-12	0.000918213	6.79517463343431e-06	0.0345035257	0.0005154837	1.6588551455	1.8152734121	2.0583132227	0.5926208672	0.3877622319	0.3941684078	-1.2286282836	-0.7022003124	-0.5125047413	-1.2533333801	-1.4327608077	-0.464880364	-0.3625101485	-0.3511822571	-0.3445716972	-2.3788175574	-1.3262684761	-1.9404646471	-0.6937934856	-0.6427972164	-0.8404353167	1.0329139175	-0.1957893183	-0.1804784474	1.6083589804	0.3625084562
D8B26_000442		conserved hypothetical protein	CIMG_05055	hypothetical protein	HISTO_DA.Contig93.Fgenesh_histo.8.final_new		0.0035107241	0.0007981387	0.3694077724	0.0012574086	6.46276549879058e-05	3.71865205486702e-09	0.0045993638	0.0257876712	0.2944650699	5.66814444718841e-07	0.0005490157	0.0041056496	0.7357091206	0.0097390376	0.7807755029	0.4749247107	0.8678712662	-0.8815741789	-0.6221596819	-0.8305314399	-0.4911626468	-0.3048067745	-0.709093442	0.409903337	0.5600399441	0.3640039969	-0.5485188871	-0.1573973544	0.3578728011	1.1107796063	0.6778609282	0.6666296851	0.0747012771	0.2156390071	-0.0978846734	-0.2232800521	-0.7198720417	-0.9322116964	-0.0541568553	-2.6125655365	-0.0702296101	-0.9059703907	-0.8442325472
D8B26_000443		conserved hypothetical protein	CIMG_05054	hypothetical protein	HISTO_GL.Contig285.Fgenesh_histo.16.final_new	hypothetical protein	0.0011099536	0.0014512998	0.0088174726	0.0198488999	1.22542884669973e-05	0.0113783905	0.3144650521	3.7794568322421e-06	0.0301159576	1.50182653548785e-09	0.0018162457	0.0001008486	0.0151967553	0.0540292828	0.0529532953	0.7071840891	0.154640024	-1.3906796099	-1.5966555057	-1.1354400517	0.0954124107	-0.5285235784	-0.5683974968	0.1020575007	0.5606404385	0.5771149417	0.4182963667	0.7519379548	0.4516933317	1.5858865599	1.2325540471	1.2636121743	0.2786623774	-0.3401538471	0.5276666592	-0.7641114903	-0.5538935715	-0.1084889642	1.0485418267	-1.5098668546	0.0924763812	-0.9249701305	-2.5488887873
D8B26_000444		conserved hypothetical protein	CIMG_11466	hypothetical protein	HISTO_HS.Contig68.Fgenesh_histo.87.final_new	alpha/beta hydrolase	0.2322239184	4.44331559303407e-05	0.0001819018	0.119750617	1.91091925852345e-06	2.20144369548049e-05	0.0632028422	1.03594000335344e-06	1.79391350331182e-05	2.40999965740061e-06	0.3884636502	4.18772921522179e-06	4.85881541192201e-09	0.0025214219	0.0091999864	3.84680070170516e-05	0.7297626948	1.8447974198	1.698126697	1.5697290609	0.6744414124	0.3875628823	0.7126586375	0.1858649828	0.0456193057	-0.0578520778	-0.1884877447	-0.2641472864	0.1538594611	0.0961836803	0.0500571833	0.3961769554	0.0900289877	0.6201817965	-0.143369615	-2.0569456992	-0.9397042849	-0.6042417632	-0.8694439731	0.8200748591	0.4441887176	0.3341556118	-1.1740928378
D8B26_000445		mitochondrial pyruvate dehydrogenase kinase	CIMG_05052	mitochondrial pyruvate dehydrogenase kinase	HISTO_GL.Contig285.eannot.1082.final_new	pyruvate dehydrogenase kinase	0.0055572714	0.0017958445	0.2063866392	0.125434206	0.7524519342	0.0003402778	0.2192289841	0.6146228363	0.223615598	0.355778638	0.7357034628	0.6965761662	0.3992226474	0.2310739333	0.0158964553	0.5628008181	0.0495685269	0.1214853667	0.0068036633	-0.0428458969	0.2344307501	0.4950150243	0.1977160779	-0.1494623651	0.0490026144	-0.0046524893	0.242446378	0.3684780851	-0.8904563807	-0.1232000454	-0.2998863727	-0.1034394915	0.1978912804	-0.7018655285	0.2967580286	0.0947088556	0.2365955934	0.2649705991	-1.6591434235	-0.8751599073	-1.188198728	-0.1097983819	-0.1947978399
D8B26_000446		propionyl-CoA carboxylase subunit beta	CIMG_05051	propionyl-CoA carboxylase	HISTO_GL.Contig285-snap.18.final_new		0.9244218182	0.0313834396	2.99710710068783e-06	0.1333488904	5.65390314741729e-08	5.87519102757141e-07	0.4892310917	2.35371944789144e-08	0.3599564667	7.72863177206851e-11	0.0059861256	1.79260662215621e-08	1.42228230312405e-10	0.0009432218	5.95452520830834e-05	0.3853605325	0.0003692086	2.0605708067	2.07611419	2.7280268279	0.9696241326	0.0471646529	1.0845243602	0.2280950645	0.2792824518	-0.0849326456	-0.2924544121	-0.4305104909	0.2608491699	-1.1907783357	-1.6798305929	-1.6923321869	-0.391254684	0.612698324	-0.3819343472	-1.4267679809	-1.8028585919	-2.2043616644	-0.1476357794	-0.7800450421	-0.9006741284	2.5565441954	1.3372955762
D8B26_000447		acetyl-/propionyl-coenzyme A carboxylase subunit alpha	CIMG_13412	carboxylase:pyruvate/acetyl-CoA/propionyl-CoA	HISTO_GL.Contig285.fgenesh_plus.18.final_new	carboxylase:pyruvate/acetyl-CoA/propionyl-CoA	0.2625590726	6.03248992518118e-05	0.4513959805	9.86628504269844e-05	0.0004037031	0.6185033102	1.15079153742677e-08	1.4214868895129e-08	0.0395765318	0.0078964816	2.48473794500553e-06	2.07480212994486e-11	0.217712271	1.09990391075466e-10	0.0481227401	8.60699165797807e-08	0.0093992558	-0.9431736285	-1.5155171087	-1.1825773732	-2.0924725412	-1.9753002339	-0.8194990694	0.3779643559	0.284406102	0.758940015	1.610175892	2.1738186853	1.678130079	0.2690384213	-0.2627505603	0.0015227722	2.5774884828	3.2795325977	2.4306586168	-1.0110272909	-0.5725182053	-0.3905406272	-0.3710133601	-0.1220671193	0.3807404429	2.0150021704	1.0405448091
D8B26_000448		conserved hypothetical protein	CIMG_13411	hypothetical protein			0.1323166597	0.0933757681	0.2466418635	0.5696560774	0.0673210743	0.0053139634	3.40364267334214e-06	0.1034112358	0.0682318024	0.4554235921	0.3903288591	0.1987655625	0.453048526	0.6107274973	0.0823012994	0.3283938044	0.4330333759	0.2457329374	1.1203421366	-1.8610330386	-1.7164804226	-0.2207964921	-1.8723502496	-2.0847626185	-1.7889091808	-1.822839631	-1.6797144855	-1.7553740272	-1.6463175206	-0.3733479895	-1.9142391782	-0.3143628139	-1.9644651828	-0.1857775378	-1.8722879136	-1.1825229677	-0.8884037913	-0.5105060033	3.7054184766	1.1470097953	0.0648548568	1.2334530119	0.5934146897
D8B26_000449		conserved hypothetical protein	CIMG_05048	hypothetical protein	HISTO_GL.Contig285.Fgenesh_histo.28.final_new	hypothetical protein	3.41322564904242e-07	1.82691207707011e-06	0.0055752906	0.479994489	0.0315299655	1.36222749769904e-08	0.2096264151	0.576898314	0.0775012853	0.0005349427	0.0002312479	0.4770120964	8.67487857649626e-06	7.8865365130265e-05	1.81211911974246e-05	3.55570223374964e-07	0.6593425203	-0.7215663677	-0.7215955076	-0.840823288	-0.1023750464	-0.0237089794	0.0884056508	-0.0335259722	-0.3248292487	-0.2448035096	-0.810512523	-1.5903477237	-0.3349728286	0.1189996677	0.2303809146	0.1055700146	-0.8075667601	0.1133096885	-0.9638265205	0.2815569645	0.5310761427	0.5624911617	0.2020662712	0.451012512	1.4752469181	0.8269623458	1.2484918469
D8B26_000450		DNA mismatch repair protein	CIMG_05047	DNA mismatch repair protein MutL	HISTO_GL.Contig285.Fgenesh_Aspergillus.22.final_new		0.0206309917	0.0029828345	3.56520291173836e-13	0.0004810719	3.22593987092759e-10	3.84250923459437e-07	8.40413980156318e-08	0.0814606898	0.8692896358	5.17919063485889e-11	9.44364439054703e-09	0.8604231499	1.63600066846526e-14	6.62937535769814e-14	0.0016785214	3.67215564019745e-09	0.0517082638	-0.3024455013	-0.243919204	-0.3012945384	-1.845896903	-1.6734701278	-1.6793073536	-1.2724640442	-1.2499172998	-1.208928015	-0.105221021	0.0395298942	-0.2859488614	0.61740577	0.7134933527	0.5237086492	-0.1836295839	-0.378559694	-0.2418070173	1.0652431147	0.9483536386	0.9915169991	-0.5546100812	0.4680603038	0.179304916	0.6029377612	0.2648861949
D8B26_000451		membrane protein TMS1	CIMG_05046	membrane protein TMS1			1.30187468559613e-06	2.06039253506908e-12	2.11508426228844e-08	0.0085020302	3.74498748595223e-05	0.0001507118	0.1133632441	0.8371629021	1.91249336887543e-09	0.3316079493	0.2629929602	0.3140272735	3.58286150931004e-07	8.52098479742717e-06	2.29279828053331e-07	1.45801130431816e-05	0.0237890156	-0.1033444741	0.0794476455	-0.0192767739	-0.6665193486	-0.7409323052	-0.7739030071	-0.5210504414	-0.3738897635	-0.4622010653	-0.0737187267	-0.1443054958	0.1137633262	-0.031911953	0.1946454695	0.0571975833	0.0602476126	0.1758646419	-0.0048678525	0.38328083	0.641780451	0.629713252	0.4401599438	0.7392192995	0.8408320793	0.392805715	0.4373271274
D8B26_000452		conserved hypothetical protein	CIMG_05045	MFS transporter	HISTO_GL.Contig285.Fgenesh_Aspergillus.20.final_new	MFS transporter	0.1375779666	0.0107670796	1.87450254458212e-10	0.0255926129	2.57741198361399e-08	8.00171771482865e-05	0.1176254628	3.23397352788263e-05	1.27156759069825e-07	0.6260238481	0.0001359655	0.0462516469	0.6928957426	0.0209970392	0.6043510794	0.2639691445	0.2605713962	0.253091404	0.3410819746	0.6703752297	-0.7210166668	-0.7487637347	-0.7737930009	-0.4701697589	-0.3480833889	-0.4676023948	-0.1407386725	-0.0611639995	-0.1645291809	0.3432795044	0.4688946699	0.3087993245	0.132628144	0.2787057778	0.2041529843	0.3947567335	0.5616258279	0.3874412466	0.382093845	0.2659074924	0.342089581	0.544194067	0.2303438794
D8B26_000453		GATA transcription factor	CIMG_05044	protein GZF3	HISTO_GL.Contig285.eannot.1070.final_new	GATA transcription factor	1.28175595523676e-09	1.87021826259386e-11	0.6068837783	0.3612428598	0.1300249483	8.36144633909928e-06	0.644993262	9.58115089122705e-05	0.2084066661	2.95419896680074e-08	0.0091179198	0.0002687747	3.21142299152174e-10	1.29366838046628e-05	1.01492523983418e-05	6.52421964737834e-08	0.615436511	0.3917589069	0.3950822383	0.3985102523	0.3647151653	0.3109836977	0.3476978056	0.2864302575	0.2137089618	0.2265171323	-0.0563207014	0.0136448504	-0.0964366189	-0.3152795499	-0.381362132	-0.3061500665	0.0247901581	-0.0598470691	0.0187667743	-0.6203416972	-0.5318802184	-0.5070963453	-0.4341298192	-0.8114729414	-0.2842123355	-0.3878919851	0.2297254631
D8B26_000455		SNF2 family helicase/ATPase	CIMG_05042	SNF2 family helicase/ATPase	HISTO_GL.Contig285.Fgenesh_histo.27.final_new	transcription termination factor 2	1.7148076830321e-05	1.90105582740396e-12	0.2410773114	2.45786396180368e-09	5.83367584510806e-11	0.0657829644	0.0217150963	6.10257696520643e-11	0.337460827	7.75140794714475e-15	0.0001557066	1.9757385151304e-11	1.20522709731158e-13	0.0100506422	5.40852860596388e-07	4.75275426709682e-11	0.7047773747	1.0427448152	0.9699909353	0.8512222383	0.8117352243	0.8406452881	0.845540562	-0.113242226	-0.1254661532	-0.1021392858	-0.078332426	-0.0872658539	-0.2433412021	-0.6718612582	-0.6615566907	-0.6478857262	0.0108245	-0.4542648519	-0.0965161858	-0.5629630737	-0.5094141532	-0.4555802044	0.590419274	-0.3830269065	-0.2066070873	-0.4921153474	-0.4209805719
D8B26_000457		conserved hypothetical protein	CIMG_05040	hypothetical protein	HISTO_GL.Contig285.eannot.1066.final_new	DUF3431 superfamily domain-containing protein	0.3158638899	0.0016585688	0.0004318461	5.80394877447845e-14	5.86098554180886e-12	6.21379966272618e-11	0.8109245172	1.44575853730317e-12	0.1792516007	1.90910936479929e-14	0.1436182189	8.42605789506125e-15	1.0036260326952e-13	0.0336200344	3.75832911959807e-05	6.44785396454184e-11	0.0901540939	1.5023971531	1.3422590814	1.2445784892	1.9118397012	1.7104943296	1.7386139351	-0.1303511892	-0.0626356804	-0.0438108912	-0.3604411653	-0.4576338685	0.0026995479	-0.8620234151	-0.3710475824	-0.3882086364	-0.9103651791	-0.6911800498	-0.801164762	-0.2818537617	-0.4871961423	-0.4407938006	0.7552311218	-0.1731271692	0.5361312705	-0.0965824136	-0.2099312767
D8B26_000459		conserved hypothetical protein	CIMG_05038	CCCH zinc finger and RRM domain-containing protein	HISTO_GL.Contig286.Fgenesh_Aspergillus.3.final_new	CCCH zinc finger and RRM domain-containing protein	6.40404257992081e-08	1.58530449769692e-10	0.5834599082	3.66510059252967e-08	3.70224849866311e-09	0.0382306059	0.1930847351	2.84274383940988e-09	0.0061627744	1.8235546972117e-15	8.51277076183937e-08	1.27139333239687e-11	1.88473821330791e-14	0.0010402968	5.14445731403089e-08	4.44862868379962e-14	0.033430969	0.9582871788	0.8751935464	0.8427552432	0.8168770572	0.9483856238	0.7453062848	0.2427509232	-0.0256771002	0.074739554	0.148300476	-0.0785375263	0.1915620609	-0.6416905689	-0.5613932386	-0.7097634734	-0.1433958091	-0.0116551258	-0.2873522076	-0.5183829275	-0.575787107	-0.4621504663	-0.6182947253	-0.2721605658	-0.1427046001	-0.6981289574	-0.4189655325
D8B26_000460		conserved hypothetical protein	CIMG_05037	hypothetical protein			0.0044950138	0.3388027937	0.0178617988	0.0006065562	0.1350540236	0.0408664983	0.2727462521	0.0001630252	0.139694037	0.0654910189	0.0118978926	3.80352502157661e-06	0.8561124408	3.51904643262239e-06	0.0106185459	0.0280316282	0.35264196	1.3990013162	1.3560726756	1.2708616893	2.0358256421	2.5909634228	2.2702708849	1.0895673758	0.768749453	-0.0021465914	-1.4439839466	-0.9891287715	-1.1210803644	1.3363137378	-0.0935461385	0.3121576781	-1.4392280266	-4.704934501	-1.6365573746	2.0330296893	1.4126182079	1.0364262239	0.7712240141	1.0201702549	-2.8693396057	-0.2268102622	0.4665751493
D8B26_000461		short-chain dehydrogenase/reductase SDR	CIMG_05036	short chain dehydrogenase/reductase SDR	HISTO_GL.Contig286.fgenesh_plus.1.final_new	beta-ketoacyl-acyl carrier protein reductase	5.42488724232633e-08	1.48837020946704e-11	6.90365045533759e-05	0.2819184833	2.45855361216396e-06	2.68523110425117e-09	5.94637281285989e-07	9.26621214710058e-07	1.96703149658207e-08	2.40184917722967e-11	3.86149750189044e-07	1.27435151136788e-07	3.70223314543344e-11	1.06401295080498e-06	0.0027918066	4.75714842442349e-10	1.76498789106353e-05	1.6421086017	1.8248400962	1.8694970229	0.5003458213	0.7131601644	0.6465689076	0.4435247212	0.1189668222	0.247765872	0.0928096646	-0.1676328372	0.3586996409	-3.4535586649	-4.8500599443	-2.4487292593	-0.3067614346	0.0017841117	-0.0532211775	-3.2252589377	-3.1721478608	-4.138204474	2.3545602112	1.0762594492	-0.3207688267	-2.2533829229	-1.2428704028
D8B26_000462		conserved hypothetical protein	CIMG_05035	hypothetical protein	HISTO_GL.Contig286.Fgenesh_histo.1.final_new	hypothetical protein	0.0197815868	0.0001358696	1.05730207119276e-05	0.467760466	8.61164160399073e-07	0.0003842366	0.9370513809	0.1583202958	0.1538504662	0.3398322107	0.6247003761	0.0914056979	1.12950062936628e-06	0.0001702017	0.0084814859	0.0002713354	0.8929928051	0.6552053347	0.4283715956	0.5155011038	-0.4207453911	-0.6791181565	-0.266704088	-0.8023859699	-0.5612384243	-0.4877559321	0.207616139	0.4334458004	0.2321621864	0.2518303418	0.5177900769	0.3877408507	0.1357726545	0.0988341153	0.510518826	-0.4684300786	-0.5171177268	-0.7220809169	0.0469571977	-0.3646100952	-0.4236814206	0.0365036621	-0.2576916671
D8B26_000463	EFT1	elongation factor 2	CIMG_05034	elongation factor 2	HISTO_GL.Contig286.eannot.1052.final_new	elongation factor 2	2.57116981809218e-10	7.97564084212646e-09	4.94028070980388e-16	0.0696185166	1.92600063343301e-17	1.60806173183031e-14	0.0260830231	2.61688897144122e-21	0.0307188571	1.81484444976402e-18	5.27782195304322e-07	4.00496059673853e-20	6.90453746423179e-20	0.6532518104	4.44194039596501e-14	1.06723120114983e-13	0.0800798319	-1.8384809033	-1.7992443427	-1.8135200482	-0.115377646	-0.1612184981	-0.1712991271	0.054454481	-0.0680393271	0.1243999408	0.7074985248	0.8440227409	0.8859453217	0.2159092332	0.2538702562	0.1458874438	0.5641469375	0.5633234773	0.5105411126	0.5268446658	0.4564882814	0.5190626052	-0.514170956	-0.3364563288	-0.0659514918	-0.3581938687	-0.746865644
D8B26_000464	CSF1	conserved hypothetical protein	CIMG_05033	fermentation associated protein	HISTO_GL.Contig286-snap.5.final_new	fermentation associated protein	0.0010387022	5.86691845376364e-07	0.0032377423	9.8941975202384e-07	0.0033631754	2.31863751333542e-08	0.5567952257	2.85243988679049e-05	0.0286265929	0.2518370608	1.90939054048906e-06	1.76875822012469e-05	1.15316505957635e-06	1.8394652696305e-11	0.075366333	0.0071720776	0.0012010939	0.1911360067	0.1603320775	0.1780497941	-0.2817568884	-0.1308199127	-0.2723586931	0.5349004132	0.458768417	0.701428037	-0.3770327571	-0.3479455377	-0.6264169107	0.3843761956	0.4915482065	0.098173957	-0.2830005203	-0.7525569229	-0.3659799684	0.7584450746	1.0176993354	0.9459414273	-0.0125049993	-0.0285573512	-0.2882738745	0.4979296223	0.3473599358
D8B26_000465		conserved hypothetical protein	CIMG_05031	hypothetical protein	HISTO_GL.Contig286.Fgenesh_histo.14.final_new	hypothetical protein	1.19371048945527e-11	2.5576285026584e-15	0.0086642299	0.0092863923	0.9682272654	2.29588482598845e-17	7.1677001093776e-11	0.1425717389	3.427819889457e-07	1.05907767212984e-11	5.76500369281336e-12	0.0117140539	0.002957824	0.6346865333	4.52854870238717e-14	0.0036743885	6.300767821259e-11	-0.8990600221	-0.759798479	-0.8220389884	-1.4427873135	-1.271020031	-1.3643906189	-0.8534158001	-0.6903668824	-0.9211152993	-1.0992754797	-1.0756135723	-1.1451311185	0.8164795595	0.7420868886	0.7661173389	-0.5310397074	-0.3769911774	-0.2742840582	-0.1718642644	-0.4615157712	-0.2421218056	0.9015506024	2.0069895861	1.9781054419	-0.048961517	0.2761713971
D8B26_000466							2.93606420537116e-06	3.98790923621435e-09	0.0127206878	1.81988427134548e-05	0.0116498672	7.00798586725632e-05	0.0240715241	1.48486058123058e-09	0.0129515637	4.68172180520712e-12	0.0130942185	9.51524459568738e-13	1.39380187809673e-10	0.0122582595	1.54484940944653e-06	2.98021369242235e-06	0.0845825582	-0.9442037446	-1.2340437741	-1.1831383392	-1.7328016699	-1.4309333611	-1.7293157372	-0.5091179774	-0.8140327436	-0.6595181045	0.4161976495	0.4544531892	-0.0384325424	0.6225644711	0.5965074741	0.6995360081	0.9328746539	0.4255194129	0.9719114716	0.3767272352	0.4850829122	0.3944224996	-0.745969841	0.3605833006	0.5329571717	-0.0312345914	-0.0026133328
D8B26_000467							0.0137102634	5.4171755910487e-05	0.9588265827	0.0049028204	0.0039026373	0.0078869913	0.5108193107	1.97694612571465e-05	0.1153147977	3.06212556153217e-07	0.1191898481	1.54557753818943e-06	8.96474161370007e-06	0.4521001124	0.0011314791	0.0197649422	0.1512236405	-1.5515413711	-1.958825605	-1.8572114156	-2.32933016	-1.1160459602	-1.9997731599	-0.1615594557	-0.4260064645	-0.4118426265	0.9804542714	0.7135703265	-0.3331678395	0.5987647738	1.2455005883	1.0288441011	1.3675435256	0.1852530594	0.7475231058	0.0790964128	0.7279925636	0.6039596834	-0.8143218565	0.8751969757	0.4993108342	-0.3901231321	-1.1189707213
D8B26_000468		conserved hypothetical protein	CIMG_05028	hypothetical protein	HISTO_GL.Contig286.Fgenesh_histo.7.final_new	hemerythrin HHE cation binding domain-containing protein	0.0063059921	0.2667762374	8.63986404878112e-07	0.0016485883	0.0083188513	0.3494536385	1.76037891913869e-07	2.96961760349302e-10	0.0001539096	1.96019799685553e-05	1.63288939345063e-05	3.56382532154804e-05	6.28364176830395e-05	0.8175352803	0.1344276228	0.0874515062	0.7086254558	0.3426287085	0.6972538585	0.6778573989	-0.7060696656	-0.5462285765	-0.3466111797	0.12629644	-0.0116313439	0.2431374951	-1.3763678369	-1.4035288609	-1.2246509048	-0.4220407528	-0.1458668945	-0.150740929	-0.2600202259	0.0502591759	-0.4677624306	-0.314912811	-0.0545424261	-0.2573451119	-0.0542446724	0.0718448206	0.2120823035	0.0161461923	0.6557532388
D8B26_000469		pyrimidine 5'-nucleotidase			HISTO_GL.Contig286.fgenesh_plus.7.final_new	pyrimidine 5'-nucleotidase	0.1821517609	0.0107131482	0.0023369439	0.0054432047	0.8061937731	0.0246409061	0.1883094745	0.0130444636	8.79891031914504e-06	3.74689820508684e-07	2.97533161386805e-09	0.0145926338	1.03966389448326e-08	1.04441611318405e-10	0.1920168968	5.37523764430694e-09	2.2786620895701e-06	-0.2720845564	-0.2293312411	0.3381687841	-0.4935996034	-0.665735106	-0.6629526598	-0.1574901957	0.0766642561	-0.2000988405	-0.479376235	-0.6248572261	-0.3535800281	0.7839444881	0.8404462058	0.8905122173	-0.4692601958	-0.5345008364	-0.4070231978	1.0941427465	1.0606661384	0.9797518891	1.1497327971	-0.6234147329	-0.561603897	1.2088722292	0.7914791888
D8B26_000470		conserved hypothetical protein	CIMG_05026	hypothetical protein	HISTO_GL.Contig286-snap.12.final_new	hypothetical protein	1.34548864378553e-09	0.302783372	3.82763755918105e-10	1.16059625426281e-12	0.0012135711	0.1318190811	0.1068876645	8.11055698272708e-07	0.7791851387	0.0026486754	5.54968634483064e-10	2.120527612536e-09	0.2577334989	6.51438873761885e-08	0.0042853558	0.0044776509	3.20580689683541e-05	-0.1329799517	-0.262618317	-0.1183199219	0.6643645858	0.634054011	0.613790195	-0.3513310459	-0.5100434717	-0.612569968	0.3896604742	0.4851037488	0.2236120105	-0.3112146391	-0.6069450608	-0.4509068232	0.5931003886	0.4689184899	0.6186799091	0.0277466954	-0.0682056231	-0.1452255424	0.4300940338	0.1401741884	0.2283762607	-0.563450524	-0.3303107915
D8B26_000471		KH domain-containing protein	CIMG_13410	KH domain-containing protein	HISTO_GL.Contig286.fgenesh_plus.6.final_new	KH domain-containing protein	0.0015402991	1.83641910926455e-05	1.20153477417108e-05	0.3855432023	7.26759030447158e-07	0.0065993315	0.0626644426	7.76057913479045e-05	0.3741443141	4.10159596365863e-08	0.013284934	0.0003430319	0.5283076773	0.0024832965	0.0320686441	0.3668427605	0.2020074462	0.6738235831	0.6045832566	0.6920433788	-0.2199036224	-0.2152869761	-0.1820059137	-0.3912800385	-0.3114514701	-0.3940493924	0.0866822712	-0.1735857052	-0.1647044298	-0.7073691119	-0.4498447136	-0.4451500704	0.1581485602	-0.3495017822	0.2091658309	0.1914366157	0.6439993123	0.7955629819	1.0896800851	0.4781461952	-0.1766465665	0.4111214583	0.2490100273
D8B26_000472		chitin synthase 5	CIMG_05022	chitin synthase 5	HISTO_GL.Contig286.fgenesh_plus.8.final_new	chitin synthase	1.46396105034311e-08	0.0001423729	2.29337713597729e-05	0.0001028354	1.66444982993732e-10	1.81696596838699e-07	0.0016655398	3.25296139773183e-05	0.1013596963	0.0001653013	1.19859876242061e-09	0.6346636964	5.34093673274748e-06	2.93662441674466e-05	0.1933198147	0.6137293591	0.4332613097	0.0263675297	0.0392497152	0.0089765737	-0.8438554944	-0.6637843635	-0.8414994346	-1.591729736	-1.5673658841	-1.4826662352	-0.6746942717	-0.4872664345	-1.0972765034	0.6587511017	0.7298106418	0.6668138364	0.3788542195	-0.2302260003	0.1565321464	0.8833348318	0.8315469084	0.9180290877	-0.8378072404	0.2506118347	0.5506174497	0.313913982	-0.3537365714
D8B26_000473		class V chitin synthase			HISTO_ZL.Contig1161e.eannot.1276.final_new	chitin synthase	1.66580514342761e-05	0.9689120202	8.30200136649228e-07	0.006720084	0.0027530862	0.0344445967	0.0751295434	1.77751106388901e-05	0.0421893856	8.79743520549942e-05	4.67258221714356e-10	0.3389469536	2.32308154145771e-06	4.8586000711053e-05	0.2203639592	0.1611333718	0.9732399228	0.0009713321	0.061469058	-0.0402738079	-1.168659055	-1.0320659	-1.071494416	-0.4872023698	-0.6282265683	-0.5564748807	-0.6607571642	-0.5301907525	-1.4483338327	0.7150765544	0.8745838651	0.70391963	0.4553330759	-0.2304540924	0.296996778	0.9216984291	0.9877670906	1.0427055071	-0.3886135294	0.2613037852	0.4359291656	0.2904856255	-0.1031466978
D8B26_000474		phospholipase D	CIMG_05020	phospholipase D active site-containing protein	HISTO_ZL.Contig1161e.genewise.6.final_new	IQ calmodulin-binding domain-containing protein	0.0001468135	3.43949373834341e-18	4.03021116969807e-14	4.06250234470064e-16	8.30394559457837e-05	7.27974755262104e-19	0.0040085974	4.9269137177286e-19	5.07999671786512e-09	3.58731318713292e-12	7.82631774572587e-13	6.82179498855115e-20	0.4312719249	1.05541023572656e-18	3.27118124370125e-13	1.40223828629519e-08	5.67669193587351e-09	1.6973774771	1.6852599577	1.6611062737	0.1449327579	0.0951149736	0.1690467417	2.1167989283	2.2229435349	2.0911525873	-1.2833696816	-1.3590292233	-1.0767279447	0.4783087388	0.5401707352	0.441788285	-1.6632253185	-1.6582882453	-1.4713485355	1.3292990537	1.7796100439	1.6593820412	-0.1461642329	-0.878602314	-1.5549975668	0.873615449	0.7822462487
D8B26_000475		acetolactate synthase catalytic subunit	CIMG_05019	thiamine pyrophosphate enzyme	HISTO_ZL.Contig1161e.eannot.1277.final_new	acetolactate synthase	0.0080601909	0.0001587592	0.0003628914	0.0004168538	0.9695470966	0.0163111599	0.0036633485	0.0059660554	0.0017402653	0.0002359315	0.3483695622	0.1705785369	0.0009596196	0.0375967378	4.25363773748096e-05	1.13076939154251e-08	0.8419964713	0.3798756636	0.5277414867	0.4562614796	-0.1175956795	-0.0917516335	-0.0178762914	0.482276688	0.2692674999	0.6144502793	0.0257561918	0.0939428387	0.0957860537	-0.0091996578	0.0915942442	-0.2250118299	0.1202852969	0.4874662394	0.236399232	0.035235877	0.1491384908	-0.2205485697	0.0731780618	-0.7540473779	-0.8275374553	-0.8223996379	-0.2480536872
D8B26_000476		TatD DNase family Scn1	CIMG_05018	Cut9 interacting protein Scn1	HISTO_ZL.Contig1161e.eannot.1232.final_new	Cut9 interacting protein Scn1	0.7161906217	0.9381736452	0.0473776366	0.0538219706	0.9995922481	0.1066167159	0.0047001001	0.0554383328	3.89571836343103e-07	2.75605957988266e-06	0.0013595145	1.77967681019071e-06	6.18706873304198e-10	0.002185941	0.0010719166	6.06233085781449e-09	0.1186987278	-0.5823565667	-0.324418728	-0.3558345857	-1.0660840542	-0.9820310215	-0.7248806131	-0.3118227571	-0.7006353368	-0.2951863273	-0.2801262206	0.0081364213	0.2439058625	0.5832016621	0.875055296	0.5273990803	0.6679133506	0.7429199931	0.7019521838	0.9685669846	1.3217244738	1.2841990668	-0.4618084125	1.3993217977	0.4945631101	1.2200314589	0.7907602329
D8B26_000477		hypothetical protein	CIMG_11460	hypothetical protein			1.16551372220897e-12	4.60041670204704e-12	8.47744492162569e-18	0.232091217	9.94235983608591e-19	2.03321931000217e-12	0.0001257169	3.61708215446138e-18	2.99508204941607e-06	7.00948927324455e-18	0.0200268895	5.71180493738777e-18	7.0889632767389e-14	4.2219131941396e-08	7.84426312955155e-11	6.43672972858211e-09	5.16107465089716e-05	2.1388901346	2.1707781827	2.1066679051	-0.4980558148	-0.5315036683	-0.5509548375	-0.8277234296	-0.6028656215	-0.7307547269	-0.7303852874	-0.7308657064	-0.3117316619	-0.2780305161	-0.2547739211	-0.175285409	-0.6463863124	-0.0673969527	-0.4363074493	0.4795606115	0.6603446031	0.6135832088	0.8749948242	0.7625722306	-0.2665364736	1.1580380203	1.2801381539
D8B26_000478		alpha/beta hydrolase	CIMG_11458	alpha/beta hydrolase	HISTO_ZL.Contig1161e.fgenesh_plus.6.final_new	abhydrolase domain-containing protein	1.75314370156881e-08	0.0043754284	9.88471211802418e-07	8.64175190919817e-05	1.40625355197666e-11	9.44697767811273e-16	0.0553898877	6.69614143415395e-08	0.1773559152	2.56908652206853e-13	5.13897868799028e-06	7.19952135854372e-07	2.34752837038126e-11	0.0001380836	0.0002379341	2.23297446386668e-11	0.0077710788	-0.9055693839	-1.0430220239	-1.0560727468	-0.2516634623	-0.3697420344	-0.323148817	0.1913802976	0.1309506397	0.1751008985	-0.1026095098	-0.1349602021	-0.407404982	0.3924712269	0.355700256	0.3486894311	-0.2214185265	-0.4849572693	-0.2457918912	0.2809355226	0.0503172004	0.1101109754	-0.5254596844	-0.6276391791	-0.0539334915	0.2478247941	0.3603356205
D8B26_000479	SPO7	conserved hypothetical protein	CIMG_05016	hypothetical protein	HISTO_ZL.Contig1161e.eannot.1278.final_new	spo7-like protein	0.0001569947	3.33769741000723e-05	0.0003830365	0.5017149969	3.77960271556547e-05	2.93850715654571e-12	0.9544109348	1.10053586008181e-08	0.997396648	2.60078996544021e-08	0.5197114323	2.8827343785951e-06	8.70301471103378e-09	0.0352472501	0.0015201698	0.0133264383	0.160839606	-0.8190187199	-0.9207487141	-0.7476702967	-0.2939488165	-0.3257991067	-0.175033532	-0.2235869002	-0.3566460367	0.0844211741	-0.0191823537	0.3289658135	0.3684813869	0.1383207564	0.0809974629	0.1966938425	-0.1360793995	-0.1310564637	0.113067216	0.3750689863	0.0719473321	0.2736008136	0.1688632759	-0.1945294229	-0.0685761661	-0.2842431614	-0.3207033048
D8B26_000480	MCM3	DNA replication licensing factor MCM3	CIMG_05014	DNA replication licensing factor mcm3	HISTO_ZL.Contig1161e.Fgenesh_Aspergillus.80.final_new	DNA replication licensing factor MCM3	2.85765649596329e-13	1.29905665456865e-15	0.0022784413	1.08956146070147e-05	0.0304386265	9.20029566706735e-06	0.171127643	1.23541922099961e-17	0.0006314238	9.50198216660344e-20	1.72897847621531e-07	2.45332450213446e-17	1.63464008236123e-18	0.0010574905	2.55221661720935e-15	6.7713406066483e-17	0.5475292768	-2.4864527166	-2.5293813573	-2.831015807	-3.9312668598	-3.4421856641	-3.311176961	-1.8931838584	-2.1113711355	-2.3026381235	1.0584197952	1.2699447181	0.8864453036	1.7782277122	1.8921255035	1.8695534505	1.1010742565	0.8587601116	0.9440839415	1.4728863908	1.3378590219	1.3465861818	0.5862096994	1.5335616878	1.041786812	1.1492665202	0.7700042756
D8B26_000481	CYA5	conserved hypothetical protein	CIMG_05013	pentatricopeptide repeat domain-containing protein	HISTO_ZL.Contig1161e-snap.39.final_new	translation regulator (Cya5)	0.1777412027	0.0797639413	3.19288015823026e-08	0.809207794	5.25870371942601e-08	0.2745373413	0.0205033881	0.0053168739	0.5951347943	0.1734465855	0.134497845	0.715607212	0.1774327005	0.0958421063	0.0815946848	0.2692225464	0.3895958963	-0.0265333371	-0.2525841927	-0.2588978543	0.8473451846	0.9219282174	0.8979609753	0.9104871978	0.712620653	0.9260878322	0.4110337232	0.465328712	-0.1256001139	0.1546886802	0.0103314669	-0.0902927613	0.0290446997	-0.389729195	-0.0107596769	-0.4070274569	-0.3862393077	-0.3541239103	0.1381360254	-0.8353101551	-0.5654170104	-0.65715322	-0.4542812696
D8B26_000482	SRP68	signal recognition particle	CIMG_05012	signal recognition particle	HISTO_ZL.Contig1161e.genewise.48.final_new	signal recognition particle 68	4.90715457978473e-08	5.55418860230569e-10	4.11640651094669e-10	0.0004801228	1.0653178857403e-13	0.620881921	1.7502854408908e-11	4.14553668803364e-18	0.0002153014	4.24731948515979e-15	8.69258478848564e-06	5.3539332089902e-17	1.24272699962737e-15	0.0337517507	0.0001810391	2.19704524477912e-08	0.370331536	-0.7008269814	-0.7269470907	-0.7868769804	-0.09607427	-0.1561394252	-0.0036283306	0.170915992	0.1716864295	0.2040270361	0.6467440901	0.708999155	0.5902349943	0.3306625605	0.3161741996	0.2495510239	0.5512940738	0.5350136031	0.4467510712	0.4657814722	0.3538260536	0.2890118775	-0.0170467256	-0.3090224246	-0.3060460161	-0.242836777	-0.1739763834
D8B26_000483		cytochrome P450 sterol C-22 desaturase	CIMG_05009	cytochrome P450 sterol C-22 desaturase	HISTO_ZL.Contig1161e.Fgenesh_histo.57.final_new	cytochrome P450 sterol C-22 desaturase	0.8457891658	1.8710304764181e-05	0.0578474277	0.0001958603	0.0236518163	1.32448535589864e-08	2.94062077063221e-06	0.1031796438	5.80244978778896e-07	1.93115090978345e-07	3.52330280755489e-05	0.0002279913	1.23798245532481e-10	5.31510026562787e-06	0.0015191038	2.18073811236037e-05	0.8544909635	-0.4614486237	-0.6349685953	-0.5493021175	-0.7547517164	-0.7141371451	-0.8497874439	-0.3477474719	-0.2554388878	-0.246467127	-0.3598813597	-0.2997369087	-0.4214465395	0.0916042604	0.2514571879	0.1995538328	0.0340078259	-0.2337902261	-0.0774534631	0.3845199062	0.5425105195	0.5968038613	-0.477753795	-0.3164748735	0.2652497459	-0.2331250809	-0.0182155969
D8B26_000484							0.572028235	0.8614157289	0.0438633186	0.0319186512	9.64783963235175e-05	4.65275781380314e-08	0.60694787	8.14605902836356e-10	0.000100858	0.0001537512	4.01001963563839e-06	2.62542909176091e-10	0.2566343064	3.54359582551604e-09	3.63879865714061e-06	0.0467706266	0.000185168	1.3819477886	1.5594007224	1.3246264381	0.9961094335	1.2041464037	0.7816449525	0.5841058601	0.3279114196	0.4771032732	-0.3513897799	-1.3362838577	-1.8298918535	0.5378559024	0.6941934466	0.4859431878	-1.5453750132	-1.5799188566	-0.7022252919	0.8447994819	1.2570568571	1.3454480279	0.3519191422	-0.3320204211	-2.0662520562	0.8461653641	0.9403550735
D8B26_000485							0.4222828281	0.1219296015	0.6287820428	0.6187071242	0.9711218684	0.1874128047	0.8743294535	0.0183300313	0.0223644242	0.5330017117	0.0669333321	0.0135975698	0.9513177818	0.0140403919	0.5914712212	0.0680189813	0.3917653462	1.4100810604	2.7019662311	0.2716062246	0.9466735573	1.680517225	0.2602890136	1.1258791567	1.4217325944	1.8947621329	-2.7170002237	0.6667718533	-2.6836032588	0.1743287731	1.1359379248	1.1844043482	-3.001750921	-2.8080257767	0.7908660664	0.9501162956	1.6186309867	1.7252267529	4.2530952391	0.1097240571	-0.9724308814	-2.9737577277	1.8780570464
D8B26_000486		rhodanese domain-containing protein	CIMG_05003	rhodanese domain-containing protein			0.0001800672	2.43221211223641e-11	1.05468013454586e-07	5.20448349413314e-14	4.8211560631284e-18	6.37031076600658e-09	1.39901616256117e-08	6.70888500062882e-18	0.0600762448	3.25004988022166e-18	0.5829247757	1.9930194126379e-17	2.27548529615966e-14	4.23030148512005e-06	1.9339305445196e-09	1.7907135970936e-12	0.5053312558	-2.3105611866	-1.9514752393	-2.2156933015	-0.9168125391	-1.1614313182	-0.9965470489	1.0295424029	0.9024792481	0.9247648074	0.8055622309	0.7523357172	1.1389609794	0.9801413119	0.905515046	1.0330033712	0.5930164607	1.0291550948	0.6792677898	-0.0426796483	0.0803471159	0.0899652985	0.7918631845	-0.2383255078	-0.6305725604	-0.2655616622	0.0254387606
D8B26_000487		eukaryotic translation initiation factor 5B	CIMG_05002	translation initiation factor aIF-2	HISTO_ZL.Contig1161e.fgenesh_plus.10.final_new	eukaryotic translation initiation factor 5B	6.92272139713099e-07	1.14653868724287e-05	1.74851560274707e-14	0.0003826239	2.12680197743886e-11	0.0004798775	0.6767013194	6.44117942058093e-11	0.026997587	8.59565712441524e-08	0.0050211533	7.5532012807644e-10	5.09792655111866e-07	0.0163093426	0.2765959552	0.8940797092	0.2731786096	-0.7168309291	-0.7562376578	-0.6230288451	0.7267290476	0.7973946766	0.7734616363	0.424450903	0.2944005415	0.3672946595	0.3603993275	0.4624102959	0.1070137011	-0.0155429956	0.0240023796	0.0028967172	0.2896693926	0.1571028915	0.1475701081	0.0708310458	-0.0994855667	-0.1381422656	-0.0911845042	-0.8813561296	-0.4196245104	-0.7641213897	-0.8904860951
D8B26_000488		conserved hypothetical protein	CIMG_05001	hypothetical protein	HISTO_ZL.Contig1161e.fgenesh_plus.11.final_new	thermotolerance protein	3.495213977748e-07	0.0001047725	0.6423148133	0.005478181	0.0010352809	4.8206646541601e-12	0.5219364131	3.62325936882291e-05	1.04048360237868e-08	0.5447075988	9.34143069494816e-06	4.82339199526851e-05	0.0331420733	2.00427224919929e-07	0.4155885736	0.0001678677	0.0847283894	0.3510862865	0.3232828874	0.3237055237	0.2886069593	0.2572825856	0.2922861273	-0.136432699	-0.0297397227	-0.0090314325	-0.1287421249	-0.2827351403	-0.2170904323	0.5162138621	0.3756036391	0.3133951397	-0.1868519289	-0.3183676136	-0.058479715	0.7161173898	0.5485797406	0.4655947497	0.0588018068	0.3808115098	0.6098582597	0.9560701519	0.3160318297
D8B26_000489	GYP10	hypothetical protein	CIMG_05000	TBC domain-containing protein	HISTO_ZL.Contig1161e.eannot.1288.final_new	GTPase activating protein gyp10	2.26027487324496e-05	1.26579860570347e-09	0.0001760274	3.04407821142284e-13	1.92211521054908e-16	0.6833605684	5.22161999884087e-08	4.43094487750484e-14	5.5990688333355e-10	1.01029159983066e-17	7.22020878190993e-07	1.72468166304006e-13	5.34473514206662e-17	1.05074528760437e-06	1.05774203600402e-10	8.72722937298114e-14	0.7932740518	-1.4335367908	-1.3460101186	-1.3447306584	-0.6119179516	-0.9035991468	-0.8444489859	0.7146546101	0.741356198	0.7365557456	0.2237081134	0.3214754319	0.5004415141	0.8178590168	1.0454999204	1.0022027403	0.2076605721	0.2789945418	0.2355646274	0.8649288668	0.8465130832	0.8009952366	1.0649412314	0.5428743972	0.1088757859	0.4110397862	0.2982295325
D8B26_000490		NAD dehydrogenase	CIMG_04999	NAD dehydrogenase	HISTO_ZL.Contig1161e-snap.48.final_new	hypothetical protein	0.3736476501	2.40822721266343e-11	2.04554731743711e-09	5.36888059945002e-10	0.3405791295	1.3948167220289e-07	1.25656816725821e-08	0.9265267718	0.2869477783	1.57931437352755e-06	4.81148234447992e-06	0.7742057602	2.29384558271266e-05	7.14188580413592e-05	0.0012390879	0.0061029067	3.10724841071396e-05	0.0458802548	0.1507436353	0.069894166	-0.686815682	-0.607507292	-0.7754931543	0.2075065786	0.0760870654	0.2145423674	-0.0327804071	0.099952645	0.2186787256	0.5517364691	0.528957678	0.5722508281	0.0188965602	0.2700586461	0.0531046486	0.4072445575	0.5051042009	0.521449639	-0.3335875935	-0.316683944	-0.5252502621	0.3077029194	0.506742186
D8B26_000491		conserved hypothetical protein	CIMG_04998	hypothetical protein			5.29017614195409e-05	1.43532425698935e-07	2.37053269975064e-07	0.0033629234	0.0013021108	5.15355055033209e-05	0.4271311028	0.2441875016	5.28497943959985e-05	5.61180604795963e-09	4.07708936163934e-07	0.0112777368	0.0001295536	0.117667205	0.0052129233	0.0010399075	0.6714238148	-0.4549253383	-0.2018937519	-0.2560957905	0.3565726782	0.4067752811	0.5659091945	0.0001159176	0.2682243649	0.0327600982	-0.2065433053	-0.0097015773	-0.2918765356	0.5073427208	0.633457377	0.5407766522	0.0966647506	-0.2330473522	0.1235320833	0.0137503259	0.2256210905	0.2409487991	0.5166240865	0.1860213227	0.2055617813	0.0467662848	0.2119752217
D8B26_000493		eukaryotic translation initiation factor 5A-2	CIMG_04996	eukaryotic translation initiation factor 5A	HISTO_ZL.Contig1161e.eannot.1255.final_new	eukaryotic translation initiation factor 5A-2	5.90648049948469e-08	4.95196043688904e-07	7.53983007926305e-13	0.198165148	7.56958619838848e-12	1.22355197207654e-10	0.0008280144	1.08995513540772e-18	3.97569309296427e-05	1.89220300705777e-12	2.25857229573532e-10	5.26545537299313e-18	1.47559634123558e-06	6.95050044943865e-14	2.75349478962969e-11	0.0011474696	1.68755465791364e-07	-1.3036697049	-1.3070142743	-1.3027373291	0.0799658354	0.0352876996	0.1098530718	-0.1326125512	-0.0544089046	-0.0435530666	0.9057556835	0.9838693194	1.2174465338	0.0446630939	-0.1534938799	0.0604225629	0.7260909746	1.1294977322	0.8210422877	-0.4105805989	-0.7598165105	-0.73153377	-0.3814952176	-0.0198174017	0.2675679674	-0.8344307246	-0.7849460322
D8B26_000494	RRN7	conserved hypothetical protein	CIMG_11456	RNA polymerase I-specific transcription initiation factor RRN7	HISTO_ZL.Contig1161e.Fgenesh_histo.75.final_new	RNA polymerase I specific transcription initiation factor Rrn7	3.74812137823705e-09	0.4355765814	3.14758455229344e-15	0.7114113091	9.02505728868534e-16	7.27840249748182e-17	6.65061879070256e-09	3.46200893517033e-18	0.0001169492	6.12648166676049e-20	0.0025925766	1.06890435235418e-19	3.40125633427834e-20	0.1219769017	1.69658076334158e-14	1.96696565019077e-17	0.0125339185	2.1638661008	2.2243007551	2.2174211015	0.4872460637	0.4808641111	0.7323019527	0.5964458702	0.5190382103	0.4489380234	0.0162284705	-0.2287243368	0.1492285073	-0.3306858022	-0.5233887054	-0.4113894576	-0.4469392859	-0.4861323412	-0.4083739785	-0.9182257191	-0.5953056852	-0.5507425235	0.4144449094	-0.5805344327	-1.0526358895	-0.2815465807	-0.2064183991
D8B26_000495		Yip1 domain family	CIMG_04994	Yip1 domain family protein	HISTO_ZL.Contig1161e.eannot.1290.final_new	Yip1 domain-containing protein	0.0025801368	7.56795618222675e-06	2.07056252728168e-12	0.311835767	1.82237437903927e-13	0.0167750941	0.8179433548	4.5634130360551e-07	0.493066544	1.57054265546269e-08	0.2832308497	0.0010638468	8.44680301881858e-06	0.0977409675	0.5171744769	0.0048505623	0.1523206519	0.6687241485	0.7295776666	0.743933597	-0.7675324495	-0.8437969298	-0.8364338758	-0.9768251216	-0.8778045588	-1.0525975449	-0.2162867209	-0.2596264737	0.2690943712	-0.3342116395	-0.1277071553	-0.1869863956	0.1031887187	0.6838358029	0.0658813881	-0.0349892964	0.0882891723	0.1300676792	0.690331947	0.5442257973	0.6163990052	0.4187325974	0.4104509873
D8B26_000496							0.0135186682	1.37808213871172e-09	9.41361483525253e-13	7.37466496886757e-16	2.22606827891365e-06	0.2420302467	0.0111210465	0.245253793	0.0013419713	8.43291509485368e-13	4.48622583131638e-13	0.0037747915	1.47738540192665e-13	9.18167769687139e-11	0.0042146283	2.7227177154699e-12	1.75685905754607e-05	0.4931786713	0.4999118581	0.3863172505	1.8840502589	1.7996204615	1.8003211052	-0.3405093427	-0.1353774495	-0.1866987085	0.4932081551	0.5817112189	0.7121347813	-1.1015486671	-1.0277555477	-0.9641527335	0.0163147986	0.2507935522	0.0427168002	-0.9951007573	-1.2651997353	-1.3184480923	-0.1827317433	-0.3665052793	0.0335282353	-0.8193893598	-1.5018317643
D8B26_000497							0.0784026448	6.67723413094452e-08	9.89543206524501e-10	1.91256095030378e-11	0.0259828186	0.000937689	0.0018418352	0.0805063566	5.5558822656427e-07	2.83646395660717e-11	4.32536531399683e-09	5.92588056310078e-07	2.34643386529286e-14	1.50782976909551e-08	6.6403594378797e-10	1.37095367126386e-17	3.36297477180721e-08	0.6082427317	0.4894312815	0.4912618254	1.4784119733	1.5167068423	1.4388856379	0.2836444097	0.2227849198	0.3282756965	0.3813647967	0.5409042835	0.0834779554	-0.553143943	-0.6694548501	-0.5676061349	0.0407700622	-0.4099019054	-0.084817699	-0.9075095321	-1.0634017524	-1.1079784823	-1.0674729497	-0.8950915002	-0.4306498614	-1.7739984387	-1.8957485017
D8B26_000499	YML27	50S ribosomal protein YmL27	CIMG_04991	50S ribosomal protein YmL27	HISTO_ZL.Contig1161e.Fgenesh_Aspergillus.8.final_new	50S ribosomal protein YmL27	0.4051247804	0.0016603977	3.44407575872139e-14	3.50301421653701e-05	2.21487614827932e-17	9.89961457743517e-09	0.2384281568	2.37523271589156e-11	0.0022459547	1.70018353788646e-09	0.0489863965	8.13823400015477e-06	3.67170020533664e-06	0.7804439967	0.0641819551	3.147784341609e-08	0.0073037281	-0.889180239	-0.993779784	-0.9349712921	0.6371625183	0.5542927717	0.568524619	1.062662743	1.0761275762	1.0986554801	0.0898577733	0.1283169209	0.3785117935	0.0861052345	-0.080838963	-0.0534915105	-0.4972952251	-0.0119061622	-0.5376824298	-0.264160746	-0.2988214209	-0.3848568015	-0.4958843161	-0.2759866078	-0.8111686315	-0.0321707617	-0.0712568523
D8B26_000500	UTP14	small nucleolar ribonucleoprotein complex subunit Utp14	CIMG_04990	small nucleolar ribonucleoprotein complex subunit Utp14	HISTO_ZL.Contig1161e.eannot.1223.final_new	small nucleolar ribonucleoprotein complex subunit Utp14	0.006531593	3.47714433366591e-06	3.14634990802434e-06	1.77732088745148e-10	0.000125831	0.3976711883	0.0033201075	5.00826436558421e-06	8.37109031682142e-12	3.94659960914677e-16	1.54538197573148e-11	5.29860588491074e-15	5.63750822367577e-17	0.0024325136	6.41821143396191e-11	1.17217741484202e-16	0.1376864125	0.9125193243	0.7721386568	0.8480732328	1.4143646212	1.4504336029	1.3264851236	0.4915299672	0.3672053174	0.3940288983	0.4193383042	0.3724917126	0.1237125362	-0.7737415327	-0.8244761504	-0.8709211538	-0.4940209728	-0.7881790042	-0.7098296576	-1.0358487218	-1.02435068	-0.9877112476	-2.0848012178	-0.9720150007	-0.6323779498	-1.3471249631	-1.0873717635
D8B26_000501	ENG1	endo-1,3-beta-glucanase	CIMG_04988	endo-1,3-beta-glucanase	HISTO_ZL.Contig1161e.eannot.1224.final_new	endo-1,3-beta-glucanase Engl1	0.0306840682	0.0058912127	0.0058007166	0.0837944396	3.39638578672667e-05	0.0115648142	0.544023048	2.28316263973246e-06	0.0136605741	0.003199514	0.0107152814	0.0065119613	0.0543409227	3.87229295398281e-05	0.0780340574	0.0007651498	0.9081028534	1.0820383908	1.1719245212	1.3711559215	0.1760784409	0.3086336492	0.2172454609	-0.3287952938	-0.6388290328	-0.2423595989	-0.324055882	-0.4161963019	-1.6486442995	-0.0280207501	0.269247327	0.3051703149	0.603828709	-0.2251964402	0.420571906	1.7913270715	1.9008443549	1.8138265222	-6.0994246675	1.1829445749	0.418621401	-0.1502603595	0.5079603666
D8B26_000501_1							1.37814794774529e-08	6.13907284935002e-09	0.0386664043	0.0981793375	0.0006489042	1.61957256966158e-08	0.5514547046	0.1992610734	0.1565660535	0.0121470669	0.2411503527	0.3143768384	0.207608568	0.8116794213	0.0488848383	0.0949127345	0.0067637651	0.611065674	0.6637345732	-0.0979322653	-0.6572937172	-0.6754190593	-0.7986493872	-1.7156593602	-1.1697741819	-2.663631087	-0.6351894413	-0.4451154275	0.3676770957	-0.404970953	-0.2227372019	-1.780416593	-0.7876708274	0.7131161018	-0.1509809771	-0.4900802056	-0.0448987216	-0.2270525703	2.1811006854	1.6763299678	1.3677402119	-0.3523920484	-5.9752972208
D8B26_000502	VCX1	calcium ion transporter Vcx1	CIMG_11453	calcium/proton exchanger	HISTO_ZL.Contig1161e.eannot.1229.final_new	calcium/proton exchanger	1.96502369491311e-17	2.47499634504174e-20	1.67568454964049e-06	2.49104324292293e-09	0.0065936226	2.13236011916709e-16	2.34874494330717e-06	0.0029290063	0.0005536674	8.19864327986822e-08	1.17371897917309e-10	0.1065722435	1.70893335912735e-08	1.85947696850891e-06	6.4268401358828e-10	7.71010476595046e-07	1.79041205858674e-12	0.005653176	0.0984754583	0.0514061194	0.6675757057	0.6945933946	0.6375156772	-0.2682768908	-0.254433197	-0.2387779134	0.4043833729	0.3758966071	0.3687203291	-0.7225092724	-0.7517642277	-0.607952631	0.0291931505	-0.3562722239	-0.0450189899	-0.9968179782	-0.7742757344	-0.6134802494	0.2878898633	1.3875246067	1.3273857886	-0.6438019181	-0.6827580743
D8B26_000503		30S ribosomal protein S7	CIMG_04985	30S ribosomal protein S7	HISTO_ZL.Contig1161e.Fgenesh_histo.13.final_new	30S ribosomal protein S7	0.6960552238	5.36062625485053e-12	4.56152604962687e-07	0.0112137187	3.53305156981798e-10	2.80929539241473e-15	0.5126509458	1.53204872494207e-15	0.0022549596	0.3148470657	2.78045988990202e-14	1.15549424855649e-13	0.0164451802	6.62031350745363e-15	3.22450683245056e-06	0.0153546042	0.0021628423	-0.5400381997	-0.5364704127	-0.4609524334	-0.0480953317	-0.0491738007	-0.1019570557	0.165221568	0.0946514087	0.111894573	0.5313115711	0.5465553728	0.6393586818	-0.5219778894	-0.4118820254	-0.3925621419	0.4025242926	0.4188645104	0.3505029628	-0.7401401142	-0.7195586301	-0.6086392587	-0.1338681699	-0.1976925527	0.1398953948	-0.2661217084	-0.318989886
D8B26_000504		hypothetical protein	CIMG_11452	hypothetical protein			1.17142806698631e-08	4.97459707666236e-09	6.72561194272679e-06	0.0012087612	0.0816479014	0.000236652	0.9814209251	0.0002936557	0.0144431183	0.1242147155	0.021026977	0.0002437653	2.38030500621276e-05	0.4301239733	0.2705220329	0.5909180944	0.1527941845	0.3262153972	0.3620943297	0.3822337951	-0.6587395591	-0.5395355636	-0.6362378278	-0.0043285786	0.1128881429	0.0208059399	-0.4602150992	-0.5071416837	-0.0979592645	0.1846635485	0.0840032624	-0.011404931	-0.5587658817	-0.0354807452	-0.4907510067	-0.4963747842	-0.4705178683	-0.5761065656	1.4976634168	0.5367761407	-0.4545180291	0.4258774927	0.7992182003
D8B26_000505		extracelular serine carboxypeptidase			HISTO_ZL.Contig1161e.Fgenesh_Aspergillus.24.final_new	extracelular serine carboxypeptidase	1.51990590740716e-13	6.16901560505157e-19	2.15157178556843e-14	7.99052043201405e-05	3.11950183755437e-17	1.12948059317484e-15	1.23075291578084e-18	5.3253537112702e-19	4.96028914040852e-15	2.83125437913238e-19	0.0566021722	5.64126859288214e-16	2.74233129571275e-16	0.5741178077	2.88525578484974e-09	1.03856398150945e-13	0.8964636014	1.2255551574	1.5335951452	1.5278199689	-0.3146654901	-0.1918631463	-0.4739239154	-0.9932878067	-0.966567196	-0.9145975728	-2.1277592036	-1.7559597683	-1.9493914758	-1.6213953325	-1.4682609145	-1.6696794399	-0.5796733981	-0.5412848577	-0.7131743848	-0.9107845411	-0.5444252411	-0.7072559827	-1.2360051921	-0.686885409	-0.0424740418	-0.2836599312	-0.1073312046
D8B26_000506		conserved hypothetical protein	CIMG_04982	hypothetical protein	HISTO_ZL.Contig1131.genewise.174.final_new	sterigmatocystin 8-O-methyltransferase	0.9863689264	0.0019017306	0.945325596	0.079096406	0.0544164106	0.0162680908	2.48186822179795e-05	0.0073944532	1.75464075006636e-06	0.7673175272	0.0040515356	0.0472884479	0.0008501773	0.1162141088	0.8487849891	0.3903323425	0.7609059751	0.0283085502	0.0801797946	-0.0164194674	-0.0125146446	-0.0925893875	0.1232190864	-0.7056132147	-0.5115688763	-0.4436902272	-0.7999367138	-1.1248015079	-0.6870323018	-0.859062508	0.2718520639	0.7114387236	-0.9007533578	0.0183784201	-0.8085760886	-1.5863604792	-1.1175336792	-0.888052217	0.3695993885	0.5744904492	-0.5302070579	-0.1960380444	0.5870969163
D8B26_000507	PHO91	SPX domain-containing protein	CIMG_11449	divalent anion:Na+ symporter (DASS) family transporter	HISTO_ZL.Contig1161e.Fgenesh_Aspergillus.26.final_new	SPX domain-containing protein	7.4450355592787e-05	1.99980914168894e-07	0.0016239302	0.00063994	3.27685411236912e-08	3.68029889839638e-08	0.0846348975	2.38972799354141e-11	0.0074847841	1.67910253604318e-12	0.2871826669	1.25002055752683e-10	2.48610399132144e-09	0.2294946057	4.42122404257708e-10	2.21233050488627e-11	0.1528727747	0.9047322721	0.8658968098	0.7726869851	0.5000392878	0.5343882644	0.5601386247	0.250560374	0.1653629768	0.0951083386	-0.0383523242	0.0519555993	-0.3744660606	-0.2326849562	-0.2154067906	-0.2339306006	0.1220088373	-0.2687979282	0.0176393529	0.1311342403	0.0105974025	0.0956426017	-0.1631653814	-0.4953700274	-0.4173608447	-0.2293998882	-0.3089574817
D8B26_000508		ribonuclease T2-like protein	CIMG_11448	ribonuclease T2-like protein	HISTO_ZL.Contig658.eannot.1279.final_new	ribonuclease T2-like protein	0.1198755567	3.42212119485907e-07	3.12499195294063e-05	2.18270216956248e-06	0.2674772046	9.13262146546731e-10	3.60927385013579e-12	0.060321463	3.57671446718449e-10	4.12592988620822e-13	1.56870295268396e-13	6.42646444770511e-05	1.45667866234531e-09	0.0002698126	3.45021589304181e-06	8.37425181722412e-07	0.2431619139	-0.5890709388	-0.5586505535	-0.6334774502	-0.0255769847	-0.00769206	-0.0657022057	-0.7855249305	-0.5297489322	-0.8766478195	-0.9969454754	-0.7595608283	-0.76363836	0.6968096954	0.7597631752	0.7772541174	-0.2123060564	0.1088922465	-0.1046633017	0.2667401643	0.3935009562	0.3936562165	0.2436749045	-0.0776945795	0.6661210823	0.2029715586	0.1056759091
D8B26_000509	RPS8	40S ribosomal protein S8e	CIMG_04980	40S ribosomal protein S8-B	HISTO_ZL.Contig1161e.eannot.1252.final_new	40S ribosomal protein S8E	1.87043533544602e-06	0.0002860896	8.78261241937919e-08	0.3299268784	5.02552186820495e-09	0.0003156684	0.2732310692	3.57768508604163e-12	0.6399966394	1.02120919576684e-08	0.0009734647	1.92458222021562e-11	3.76723794811781e-08	0.00264819	0.0272876981	0.0003736745	0.9464317727	-2.2712365021	-2.1314936384	-2.1930265559	0.1129785078	0.2945848448	0.318751675	0.711953714	0.7063052281	0.3557113707	1.5575828587	1.7992939258	1.6151389547	0.4315399647	0.362094735	0.6039897256	1.2202526753	1.3331855633	1.5812193982	0.2925052281	0.2428596855	0.404863246	-8.2213661587	-0.4189277558	0.2178883067	-0.5246595052	-1.0607401606
D8B26_000509_1							4.14743854301104e-07	4.80179316426357e-06	3.38768943026844e-09	0.1800613451	9.60615835587423e-11	1.02432364129763e-07	0.8196547019	8.26898239533995e-14	2.12734886205741e-06	1.42810459628886e-07	2.34156417250209e-07	1.52554365202566e-11	2.48183474213548e-07	0.0002764003	1.17539609064297e-08	4.21698188370784e-06	0.0118782494	-2.4190701286	-2.549555091	-2.6418805307	0.1342447086	-0.1466461319	-0.2071861568	0.2494524672	0.1389943006	0.6001280374	1.0855404439	1.1044314317	1.7949741186	-0.5015687612	-0.3346456114	-0.7903341123	0.5299733172	1.4802885865	-0.3312073107	-0.2195565719	-0.6296155923	-0.9062672345	0.6094347188	0.1499027958	-0.0898314432	-0.9294656971	-0.451942995
D8B26_000510		Ser/Thr protein phosphatase	CIMG_04979	Ser/Thr protein phosphatase	HISTO_LY.Contig16.Fgenesh_histo.15.final_new	serine/threonine phosphatase	1.81852256772768e-09	0.0063791689	7.18988426786584e-10	0.6018438595	1.40002923039712e-10	1.10536134801933e-15	0.2341603381	4.45823441476383e-08	0.0051018381	1.11211881002139e-12	5.47774562513278e-05	1.76398660760393e-10	2.77889496017969e-14	2.03452931228188e-05	9.2053796421093e-09	2.97761042376476e-11	0.9515891496	-1.3695167702	-1.5274648254	-1.4243754875	-0.1195793754	-0.1049002788	-0.2456762791	-0.0952457443	-0.1044715633	-0.0648143638	-0.4717662014	-0.6146180977	-0.0620055153	0.1325868144	0.2359433636	0.1783394439	-0.2064399155	0.1240752283	-0.2212640816	0.5299517112	0.5147176785	0.3709935597	0.9665374198	0.009866952	0.0361156061	0.1597554752	-0.2168051488
D8B26_000511	HEX1	chitobiase	CIMG_04978	chitobiase	HISTO_LY.Contig16.Fgenesh_histo.9.final_new	chitobiase	2.21753618127878e-15	5.28785257840261e-16	0.2191020545	3.49379094329291e-07	4.07878448648069e-06	3.83261043271175e-15	1.53453953284841e-05	1.1351332913747e-08	0.01307572	0.0329135583	1.48227791915413e-06	1.47289972540481e-06	0.0143007016	6.35031759245327e-09	0.0305861654	0.1708485899	0.3123587541	0.0800968797	0.1324965059	0.3143047542	0.4107630821	0.5077988349	0.2998306601	-1.2835283855	-1.0291345549	-0.7335857122	-1.9073763982	-1.886282707	-1.5875084722	-0.0151211124	-0.1735172949	-0.4359436915	-1.2824594151	-1.0887342709	-0.9993026772	0.7078559895	0.6676674867	0.505510556	1.7155536782	1.2726222144	0.2913079654	0.8616937665	-0.2233853996
D8B26_000512		hypothetical protein	CIMG_04976	hypothetical protein	HISTO_DK.Contig309.eannot.1023.final_new	SH3 and Ded_cyto domain-containing protein	0.1907561462	0.8360735075	0.0033922425	0.0279933876	0.4234706205	1.52062521827689e-05	0.0002419422	0.5322582372	0.0400303768	0.0017199012	0.0005414082	0.0022257164	0.0901313288	0.1399916215	0.1732596608	0.7634489381	0.3068385047	-0.2682266109	-0.3769661711	-0.3952715652	-1.1389015187	-1.03576893	-1.2041199839	-0.596928885	-0.5269568547	-0.4662504308	-0.191880752	0.0872649928	-1.4042970968	0.3790681061	0.4526724934	0.2847603401	0.6811844633	-0.1498447752	0.5225027906	0.024847214	0.114003115	-0.0457558829	-0.6637334797	0.4054646772	0.1313314946	-0.2673633706	-0.3588975246
D8B26_000514		conserved hypothetical protein	CIMG_04974	hypothetical protein			1.95556622453112e-17	9.49735661656806e-09	1.52239428797675e-17	0.0257760239	9.93981736114086e-17	2.71282683678815e-08	4.70731569492039e-06	2.20232068322369e-19	2.04819646008237e-07	1.01668241133233e-10	2.03284455252384e-14	5.74755246172469e-17	0.3351883026	6.91134784171358e-17	3.41525642793168e-12	0.856606451	8.13692042686213e-11	-1.4325597674	-1.8254596571	-1.7827772807	0.9710133282	0.8618123004	0.8802627762	0.5659938569	0.6742672717	0.6984752576	1.2950657973	1.3774226657	1.1399422611	-0.2231387642	-0.5330943963	-0.3763093525	0.8522644758	0.5242920128	0.687004436	-1.5321047957	-1.7685003361	-2.0538934095	0.1804879751	0.0202070146	0.6810356593	-1.7722928968	-1.5195381122
D8B26_000515		conserved hypothetical protein	CIMG_04973	F-box domain-containing protein			0.0003321499	0.0222135203	3.06620154775359e-14	0.8683368716	1.12666062947517e-14	9.23163335760131e-05	0.3382103646	0.174113583	0.0002976111	0.0011258257	0.0605450783	0.0082209326	0.0111759237	7.46512667377634e-06	0.0591730839	0.6696680538	0.0476564309	0.5643281337	0.7161986646	0.789632263	-2.340519007	-2.381703289	-2.003992452	-2.021588644	-2.6231654726	-2.2634320743	0.5312803038	0.4894883981	0.4872457819	0.2250058475	0.440166094	0.0978187896	1.0267050204	1.1170410224	0.9225266477	0.4349167104	0.2843946744	0.3491345772	0.0060917649	1.5828426669	1.0093843349	0.6938374888	0.7732335831
D8B26_000516		cytochrome P450 monooxygenase	CIMG_04972	cytochrome P450 monooxygenase	HISTO_AS.Contig189.Fgenesh_histo.3.final_new	cytochrome P450 monooxygenase	7.99262202544491e-08	1.52138999502863e-06	0.0030052195	0.0650082349	0.2266160405	0.0195165138	0.0018260442	0.1202220829	1.47495369825624e-11	2.27198994856484e-15	1.52445013083854e-13	1.17440215185905e-08	0.0001362604	0.0018898248	1.24716421493176e-05	5.11245669777508e-06	0.3631557614	-0.296979715	-0.2620507161	-0.2994497656	-0.5688035668	-0.5943844567	-0.4790804546	-0.3872196368	-0.2997194273	-0.4682295726	-0.1414009918	-0.2323199502	-0.1080040269	0.8918224293	0.8594189931	0.8980498813	0.2696632358	0.3692279145	0.288445095	0.0528827375	0.0353220325	0.0580757258	0.4805411644	0.4723295657	0.1411470794	0.1440906704	-0.094118142
D8B26_000517		conserved hypothetical protein	CIMG_04971	hypothetical protein	HISTO_AS.Contig189.eannot.1034.final_new	mitochondrial 37S ribosomal protein YmS-T	3.25472713266679e-07	1.10204770164163e-06	4.18215907043653e-14	0.0173013971	5.61927147326881e-16	0.0111878349	0.0067066513	2.03900843334123e-13	0.0014895667	1.56639096055522e-06	6.68469763108979e-08	5.20154853857154e-11	0.0001513813	2.49872923971392e-06	0.0096852057	3.51309759111436e-05	0.5945326321	-0.9326224785	-0.9633746548	-0.9534248005	0.6796032991	0.776678946	0.6848118757	1.0198873021	1.0089489654	0.967149697	0.46809745	0.4870136985	0.7919103232	-0.2465976694	-0.2373044742	-0.2467014363	0.0049791306	0.6573835308	0.0936684681	-0.4262109413	-0.3844640799	-0.4728790216	-0.2376999846	-0.5495623828	-0.4093249	-0.2071651087	-0.4410655136
D8B26_000519		conserved hypothetical protein	CIMG_04969	hypothetical protein	HISTO_AS.Contig189.Fgenesh_histo.5.final_new	hypothetical protein	0.0008198328	1.37965836921811e-06	0.9461419931	0.005404939	0.0032609504	6.8446209688612e-06	2.78834128425498e-05	0.0003177454	0.5242783892	0.3768588609	0.0022759873	0.0188320133	0.5899722967	0.0060541521	0.273225777	0.3594583637	0.1005957464	0.6851991748	0.8333734473	0.0072764976	0.1518291136	1.2248219723	-0.0040407134	-4.6087705051	-1.142992066	-0.6464077995	-4.2037223721	-4.2793819138	-2.5853629065	-0.7818786586	0.3166404374	0.1251034235	-0.4010102281	-1.1248229236	-2.8113332994	1.7197339004	0.557214673	0.589976975	1.18141059	0.9449300036	1.933164393	0.8970721285	0.391334898
D8B26_000520		short-chain dehydrogenase	CIMG_04968	short chain dehydrogenase	HISTO_DM.Contig936.Fgenesh_Aspergillus.25.final_new	short-chain dehydrogenase	0.9571879057	0.0003826779	0.37352082	0.0111622271	0.0007659006	0.1942118222	0.8616390736	0.0854635384	0.0931392237	7.1442511193704e-05	0.0133552961	0.0170722904	0.0119502177	0.9018183888	0.9146030088	0.3539827049	0.6770527453	0.7579470548	0.8631208918	0.5364266803	0.9043300007	0.0033792133	0.3842469334	-1.0604563179	-0.6318476713	-0.054631689	0.2079571231	-0.0508247224	0.2603371914	-0.6225430937	-0.7258134978	-1.1926081731	0.1524072366	0.1359146735	-0.623108202	-0.5559761749	0.0524175238	-0.1700772295	1.1620402679	1.0816788835	0.4954814397	1.4643389389	1.5094680997
D8B26_000521		conserved hypothetical protein	CIMG_04967	hypothetical protein	HISTO_AS.Contig189-snap.3.final_new	hypothetical protein	0.0002723859	0.0002303228	0.1758753822	0.0124071321	0.0002305103	4.58805463294747e-07	7.72346710462516e-12	0.020606378	1.96840154362999e-11	0.978194686	0.022897947	0.5297873441	0.3891659218	0.1457589622	1.59552896280193e-09	0.654042268	3.90386086195932e-08	-0.6022964522	-0.5834825302	-0.2934579433	-0.8504083264	-0.8160778146	-0.9169186333	-1.6949281781	-1.5618042404	-1.79557527	-1.064742247	-1.0346625351	-1.3767773139	-0.3907353949	-0.7271611317	-0.4218017455	-0.514967821	-0.9999299348	-0.4792510411	-0.1511424981	-0.5028503482	-0.1164032312	-0.0180885561	2.1366909736	2.3291584152	-0.0183440723	0.2247503745
D8B26_000522		predicted protein					0.5631903539	0.7413955046	0.0006674661	0.0003628713	0.7554455485	3.93136940397153e-05	0.0003573386	0.11546157	0.5022659999	7.44166531862293e-05	0.0106588035	0.0031373752	0.2222404163	0.0634368618	0.5841025075	1.40614114819574e-05	0.0097479084	0.6179971647	0.3358022842	0.5243521104	-0.1578756942	-0.6869748647	-0.4459933196	0.5803811711	0.6316653967	0.501919159	0.0382460026	0.1060780545	0.2488833525	-0.839526362	-0.3347254601	-0.5390936428	-0.2847240169	-0.5959218754	0.1196661924	-0.0354497951	0.2015254742	0.4258000731	2.8098473118	0.8170358064	0.1401373464	1.4753853709	1.4290267665
D8B26_000523		conserved hypothetical protein	CIMG_04966	hypothetical protein			9.83499377555106e-06	9.84268582872608e-07	0.0647664238	0.5275168792	0.2193366618	6.46677936147865e-07	0.0195414232	0.0476412303	0.3848227254	0.1488562645	0.5205671317	0.9603542698	0.0845477499	0.1023836895	0.002381287	4.81839404692771e-05	0.9534282763	0.0189536239	-0.4070243287	-0.2849124878	-0.5905255945	-1.2749624326	-0.7876180842	-0.768704907	-0.2735426611	-0.8242641094	-0.6811389639	-1.421614314	-0.6928298885	-0.7532840911	-0.4950879738	-0.7652654368	-0.6484074713	0.3244087428	-0.2095796778	-0.2290353356	0.5084659657	0.4276336644	1.0035542801	0.7670736937	1.4161019968	1.5435614571	0.8550246172
D8B26_000524		hypothetical protein	CIMG_04963	siderophore biosynthesis protein	HISTO_LY.Contig10.genewise.3.final_new	siderophore biosynthesis protein	0.2895684459	6.2968136259567e-05	0.0508406402	0.0265562401	0.7328755552	3.27564601070346e-06	0.023327895	8.13338224450065e-05	1.53830019572637e-10	5.26625689793624e-18	6.22591126482744e-15	1.25777112315373e-10	1.12901393994369e-17	1.29334616603901e-11	7.03725136865416e-05	3.49160830546711e-15	3.72037452829866e-09	1.305757015	1.2567691653	1.3224871422	1.5624158457	1.5856347142	1.5828157343	1.3049496255	1.1580777427	1.2722347767	0.6778439174	0.7757366874	0.5497638778	-1.9924675091	-1.9411917126	-2.0190279718	0.0978406378	-0.255272604	-0.0773294917	-1.9250410246	-1.9075918543	-2.1999245724	1.0404370201	0.8907612613	0.0306978379	-1.280644153	-2.5436352111
D8B26_000525		60S ribosomal protein L15	CIMG_04962	60S ribosomal protein L15	HISTO_DA.Contig94.eannot.1029.final_new	60S ribosomal protein	1.65606909865086e-13	4.63313247976916e-12	6.06222525602534e-16	2.21245478787254e-07	8.09245685217447e-20	5.9174745941034e-14	0.0028274116	1.01558953677663e-22	0.0013981536	3.60628325437032e-19	8.22361646829461e-10	1.08262332750205e-21	3.12803256593536e-18	9.95398574850974e-09	1.1802364412577e-13	4.2724458857741e-12	0.0015725615	-2.2070967722	-2.2220744808	-2.1985193243	-0.2566337056	-0.3553745045	-0.2808824673	0.4635938493	0.3887211652	0.4952966715	1.1478098814	1.2343765398	1.3686728423	0.2364215939	0.2413387544	0.3553247674	0.8373222941	1.1236086238	0.8657747005	0.2390966764	-0.0006333649	0.0320309742	-1.2066979228	-0.3830737835	-0.1875514015	-0.835323559	-0.7238100916
D8B26_000526		conserved hypothetical protein	CIMG_04961	hypothetical protein	HISTO_DA.Contig94-snap.7.final_new	hypothetical protein	0.0524585791	0.0494895651	1.67286108165587e-06	0.002389667	0.0088370311	2.87019629555319e-08	0.3316126208	6.03413985980601e-10	0.3818239945	4.0971896375903e-09	0.0151863666	3.26216119468614e-10	1.97556458358965e-11	0.0020863842	0.0002717666	3.32040908860845e-08	0.0535558278	2.46501766	2.4909551654	2.2228127349	1.0695497121	0.5138482564	1.0358858175	1.8344168263	1.9109029959	1.6080028594	-1.0359782333	-1.1116377749	-0.2516088162	0.3391010129	0.3606297562	0.0677458538	-0.8453909209	-0.4184666004	-0.9713938218	-3.5744106251	-2.0578990275	-2.5613567429	2.4510343429	1.0770502327	-0.1253989395	-0.3835012012	-2.5354385619
D8B26_000527							4.72604660413276e-09	4.74584772061281e-11	5.01796113681164e-19	3.91648297265295e-09	7.37032341602199e-21	5.48994902077921e-16	0.0042814669	1.86448061897294e-20	0.0055631798	1.71787166036593e-21	0.0188255737	1.84414344566213e-20	4.95954527408714e-20	0.0023412391	2.15633232522609e-12	3.2230734210532e-18	0.0110895563	3.3044749713	3.2082305161	3.1950506288	0.3056812538	0.3173904912	0.3375447332	-1.3564727519	-1.2670701916	-1.5420087414	-1.0395555292	-1.0704767561	-0.7187188457	-1.1269271306	-1.9229149057	-1.4849707521	-0.2740719239	-0.4682140777	-0.3816098558	0.4404948559	0.3354549129	-0.1356552043	0.8163243648	0.5264045195	0.5365080888	-0.2243017882	-0.545657675
D8B26_000528							8.18980841376406e-08	2.73206829453322e-06	3.01197424361845e-15	2.74564351095018e-08	2.01029930304338e-19	4.08796867268409e-13	0.0247915127	4.22077690427788e-19	0.0009548581	2.78169088194226e-19	0.7913826578	6.08937170037061e-19	1.65874150591428e-13	5.9307144992873e-10	6.71922656350231e-13	2.32614675843666e-15	0.6138477635	3.1798024717	3.1565149675	3.1606658069	0.3235838736	0.406746956	0.2100091268	-1.3517415153	-1.1726747104	-1.2033649682	-0.8084421544	-0.9381052242	-1.5969134097	-1.0561124773	-0.9791615508	-1.1056704658	-0.5052886143	-1.6671106135	-0.7158398997	0.626609983	0.9133793412	0.9993122283	0.124714994	0.2950683978	-0.2971792905	0.0969271771	-0.2765888534
D8B26_000529		NifU family protein	CIMG_04958	HIRA-interacting protein 5	HISTO_DA.Contig93.eannot.2068.final_new	HIRA-interacting protein 5	0.0011462	6.97069014588456e-07	8.24507167396663e-09	0.0886345693	9.95035754668328e-11	4.51333509503332e-10	0.2910828089	8.11900012454113e-13	0.2804229701	5.96509057476729e-15	0.0096731151	8.88830518728783e-13	3.98978478734807e-20	1.29952609477333e-13	1.48882570928892e-09	7.85740516191019e-14	0.1552606814	-1.5556975871	-1.5051395988	-1.3550960128	-0.4436462982	-0.5329248684	-0.493164144	-0.2006892559	-0.2462481201	-0.4120459801	-0.0086028578	-0.1856248353	0.1744569739	0.2078289332	0.3503293897	0.3202926538	-0.0850911567	0.1748707033	-0.1562055266	1.2703141547	1.4757244768	1.4735512804	0.1116456009	0.413379256	-0.2953678076	0.1584868955	0.3648231069
D8B26_000530							2.47929950772036e-05	4.06517189927143e-08	0.0378202752	0.1482679687	0.0006172128	0.3667304669	0.3249419339	2.34030766895269e-08	0.360969584	1.44242570091886e-11	0.0085611842	2.49470121886456e-08	2.36922071516532e-10	0.0481622294	0.1491974432	8.57947884768657e-06	0.0491096416	0.9840080687	1.0212209178	0.8594140289	0.5462442683	0.7709381188	0.5409153084	0.3171728155	0.4527845977	0.3315237061	-0.6646563521	-0.6630963913	0.1697072069	-1.1225031505	-1.0561503911	-0.8783301562	-0.7038298406	0.1705784222	-0.4310803257	-0.9514607409	-0.7393016558	-0.6840851316	1.2904887692	0.3170425887	0.5885246048	0.1055990955	-0.1670115836
D8B26_000531		ras guanyl-nucleotide exchange factor RasGEF	CIMG_04957	Ras guanyl-nucleotide exchange factor RasGEF	HISTO_DA.Contig93-snap.2.final_new	rap guanine nucleotide exchange factor 5	0.1052781378	0.0283254606	0.0231884647	0.0188399932	0.8823286052	1.96287124820398e-11	0.7459669449	1.295565512865e-13	0.6108358579	4.81416253264886e-09	1.85962298428561e-05	2.91084187327923e-14	0.2007029184	7.70825785405082e-13	2.12793724637337e-08	0.0004366417	7.89433013988847e-05	0.9866518403	0.838918886	0.8608188427	0.6318679366	0.6323402084	0.5657489516	0.9401778374	0.8945794527	0.9095631341	-0.4640077057	-0.6200739555	-1.0573436539	-0.0594179396	-0.0437237767	-0.1082380722	-0.7271138396	-1.0371551132	-0.6709401866	0.6230259938	0.8130520616	0.7782673333	-1.6270857886	-0.165835944	-0.4292141149	0.2771653311	0.4873813602
D8B26_000532		conserved hypothetical protein	CIMG_04956	HIT finger domain-containing protein			0.0228352129	0.7936778303	5.17804350038237e-08	0.0007238259	0.0009683795	9.64450178932782e-06	0.863388325	0.0032479891	9.48152526622148e-06	0.9015832145	0.0021264248	0.0743962983	0.4249896373	0.3336370599	0.1528571915	0.1583475475	0.6593770458	-0.5068549858	-0.4364495716	-0.6748386439	0.9045007325	0.7698765853	0.6821929201	0.0821035153	0.2132346079	0.1667861178	-0.1103743139	-0.1202585879	0.4810974625	-0.6972929187	-0.2009097346	-0.7307922886	-0.0858707463	0.00224421	-0.444241738	-0.7043306841	-0.2573126086	-0.3079481624	-0.8253780231	-0.1511259476	0.1779145469	-0.1203115998	0.4271906224
D8B26_000533		conserved hypothetical protein	CIMG_04955	hypothetical protein	HISTO_DA.Contig93.Fgenesh_Aspergillus.32.final_new	Ras guanyl-nucleotide exchange factor RasGEF, putative	0.034968776	0.0005148121	2.12569350598541e-06	0.0002452358	8.80631436408632e-11	1.77507017104346e-10	0.4890331552	2.4948525178293e-12	0.011430799	1.57648253536363e-12	0.9062722004	1.39666018225696e-12	9.32649323320764e-14	0.0882782596	7.41331298203674e-07	1.66463138908406e-13	0.0035540017	-1.9043636784	-1.7510384511	-1.7870488829	-0.619894838	-0.7292460108	-0.7807566943	-0.0324543595	0.0565528606	-0.2259539428	-0.0140341177	0.1223447349	0.5617146002	0.3628016804	0.0286812217	0.2113935131	0.1133105521	0.5396695976	0.098087074	0.5097822857	0.3978129195	0.5267359316	0.4825655183	-0.304467538	-0.2948799078	0.5013472128	0.7652461688
D8B26_000534	PCL1	cyclin	CIMG_13406	cyclin	HISTO_DA.Contig93-snap.4.final_new	cyclin (Pcl1)	9.03974064550186e-06	0.0027738272	6.01006627601346e-06	0.2346625348	2.16435896134758e-07	1.32709173717505e-06	3.77247925794158e-06	2.46178585716328e-06	0.2081081679	0.0001229556	7.8418626484703e-10	0.0001757744	0.0098479855	2.43038772556272e-07	0.4433698154	0.8672015391	0.4317050813	-0.0205682614	0.3969726658	0.3633250689	-1.1556182183	-1.3067360424	-1.3945437851	-1.4453670117	-1.7297068306	-2.0468093322	-1.2453006165	-1.5861988349	-1.4251476907	1.2834583009	0.9925632432	0.9850782864	-0.9561440015	-0.9185380591	-0.6447485587	1.492263499	0.5588016312	0.593234743	-0.571662561	0.7378252217	0.6457548144	0.5704273866	0.2611920979
D8B26_000535		conserved hypothetical protein					0.0715496501	4.32215916684258e-11	4.63174512872235e-07	2.06117735856714e-13	2.15548263232217e-08	0.0016419731	0.7376066349	0.0621947596	5.25048145795526e-09	2.77985292340664e-06	0.000939536	0.0232943858	3.67164359055821e-11	1.45315009926173e-08	0.0310289938	2.3412847725721e-05	0.1683134186	-0.4693613044	-0.448794294	-0.4917922662	-1.2104081426	-1.1920136185	-1.3550013511	0.5029756079	0.1463702351	0.5570583959	-0.2577701513	-0.2942155674	-0.1822423147	0.2245506897	0.2341318405	0.1023969645	-0.1565569891	-0.2040486789	-0.2238318442	0.617327064	0.7247942576	0.7705180988	-0.3392118076	0.3650684026	-0.3660812081	0.0695595375	0.531056813
D8B26_000536		predicted protein					0.0367411076	0.7722787254	0.6724307522	0.1275676317	0.0426873872	0.0001049744	0.0644439407	0.7891362252	0.3718795211	1.43896705571945e-06	6.86104217534613e-06	0.5893203945	3.69382479933177e-05	0.0001809401	0.0022967533	2.10703097566992e-05	0.559874131	-0.6649122708	-0.761156726	-3.257105074	-1.2380833401	-0.8799029334	-1.6834597843	-0.8178696412	-0.0150562148	-0.1600179774	-1.8533940996	-0.8295179677	-1.4574270553	1.9310196933	0.987369335	1.3251890604	-1.7755747175	-0.6643117334	-1.1528827315	0.5913299984	1.1154547801	0.9458647729	0.7243839404	-0.2490622401	1.4761377435	1.7689940015	0.4197350757
D8B26_000537		predicted protein	CIMG_04951	hypothetical protein	HISTO_GX.Contig297.eannot.1540.final_new	hypothetical protein	1.03778180323859e-05	0.0037792634	0.355163913	0.019416511	0.0013170014	0.0002713862	0.7397770458	0.1437524594	0.0279085448	0.0015509283	7.14808142078937e-05	0.9307042683	0.0030910004	0.0046756754	1.32629392328609e-05	5.54705409461586e-06	0.3975089922	-0.4542690801	-0.3754268287	-1.733871653	0.3775140991	-0.4941730361	-0.9566929692	0.9228171513	0.4935304303	0.6777801501	-2.2046297965	-2.2802893382	-0.5862703308	0.3818446188	1.0933405916	0.5071722892	-0.5418479136	-0.5794483155	-1.297667551	0.3431877944	0.9625477997	0.2446866049	0.3731482435	2.3383015183	2.2871734755	1.7424850329	1.6534618795
D8B26_000538		conserved hypothetical protein	CIMG_04950	serine/threonine protein kinase			5.23103388176832e-09	2.27542480657715e-05	3.98438508176804e-07	0.0081183626	2.5008972014162e-10	8.09242505912341e-12	3.63189918951422e-06	0.0015024035	1.74623615799935e-08	6.17718800186436e-10	3.00948664159578e-12	0.015767925	1.59155767136183e-11	4.28791570945086e-13	0.0002359716	1.40619327328426e-12	0.0008988717	-0.524548536	-0.727063763	-0.5403683008	0.0175972884	0.0802521482	-0.0570106079	0.2233224284	0.3484902427	0.2444074706	-0.9407686738	-1.0701818956	-0.815912141	0.1384920958	0.2646944571	0.2674795791	-0.9234445496	-0.6317613099	-0.9607966803	0.1855971188	0.4963778378	0.4366792529	-0.4473326337	0.0399013506	0.0659090826	0.6179387946	0.4888001005
D8B26_000539		conserved hypothetical protein	CIMG_04949	hypothetical protein			0.6669674149	0.357962875	0.004470642	0.0007671911	2.41739956377164e-07	2.52641415169099e-08	0.5938122183	9.59309396413966e-10	0.3847119145	4.43076938629449e-10	0.3123951093	1.13956453038815e-09	1.50906798187968e-09	0.7490514176	3.24061709362835e-05	4.60569320194852e-08	0.5163381851	3.2151658352	2.8555328952	3.2074437328	2.2034323394	2.3134625774	2.374063337	1.3281901547	1.2269726397	0.3677207209	-0.7984821917	-2.5903487674	0.0689048218	-0.2430881478	-0.5121747211	-0.6639107269	-0.5624007257	-0.3686755814	-1.122300153	-1.3654210113	-0.623842858	0.2845696467	0.0630888143	-0.1733917721	-0.1180431868	-0.8239141496	-3.0489149725
D8B26_000540		conserved hypothetical protein	CIMG_04948	hypothetical protein			0.0046153554	0.0790137092	0.0026230923	0.0002587059	0.3414265035	0.0006668367	0.8217442791	0.7207161242	0.0796761701	6.5699016544008e-05	0.0003679981	2.5145382776215e-05	0.1294657506	0.001837628	0.9169099733	0.4909742088	0.6579300472	0.4474185334	0.4559054023	0.3069217	1.1697033476	0.9829082715	0.8544777609	0.1733899291	0.2761818666	0.1879317751	0.2889314449	0.3030378646	0.3986425717	-0.1797674431	-0.6358277916	-0.7407084405	-0.5861349875	-0.6500910146	-0.8443208922	-0.1409455148	0.3551019803	-0.0640868183	-1.40275119	0.5199668184	0.6663434384	0.4391741211	0.6946983887
D8B26_000541							9.66308746042094e-09	0.0258129545	7.87182363119124e-11	4.84015038343064e-05	1.1319594582465e-07	0.0002244213	3.66597878400209e-06	1.8040177300293e-08	0.0037283772	0.000300507	7.34607287490436e-05	0.0002246679	0.0001585889	0.9185902461	0.0226183949	0.0001605601	0.4115989117	-1.7373097732	-3.5497612623	-2.8757846089	1.7641789228	1.8613134768	2.0036691103	0.6009255293	0.4014536788	0.7868996636	1.1013932274	0.7464499282	0.8555064348	-0.0768978715	-0.8894623843	-0.9383244311	-0.2184044169	-0.5978646056	-0.9276814683	-0.7233433497	-0.1502482236	-0.8538803211	-0.4792580952	-1.4527042757	-0.9498967135	-0.5665597096	0.4962009592
D8B26_000542	VEG136	PP-loop ATPase superfamily protein	CIMG_11442	cytoplasmic tRNA 2-thiolation protein 1	HISTO_DF.Contig537.eannot.1352.final_new	VEG136 protein	1.0266526133631e-07	6.69259455879477e-12	0.4092015221	5.23023186291547e-10	2.56045246948118e-11	1.29366137289765e-06	0.0980314196	3.66392644205506e-15	4.81532309516955e-05	1.85251540584061e-19	1.10039232391679e-08	1.04601595166744e-17	1.44890558627859e-19	2.87485180443774e-05	5.49702116996785e-11	1.19832584407053e-16	0.0655090378	1.591838607	1.528828369	1.4898623186	1.4866761495	1.4648622489	1.4027434781	0.4529401609	0.5384924737	0.4633750254	-0.1393552976	-0.1793650375	0.0431756281	-1.159169501	-1.0835050643	-1.0154171152	-0.7730912748	-0.266933947	-0.8288664786	-1.3604955491	-1.1877848132	-1.3653865567	0.1228501426	-0.3546385433	-0.4065109148	-0.7779190998	-0.7431744026
D8B26_000543	HUL4	E3 ubiquitin-protein ligase HUWE1	CIMG_11441	ubiquitin-protein ligase	HISTO_FE.Contig19.eannot.1802.final_new	ubiquitin-protein ligase E3	0.0022096947	0.0473440855	2.73447707174438e-08	0.0153678907	4.64311622215761e-11	2.25549981434149e-07	0.1615690267	1.18262370564769e-12	1.01721581494416e-06	0.0083150376	5.84036359931377e-10	1.11133705981865e-12	0.7434698714	1.59420854374182e-12	8.52415008753529e-07	0.6601663795	1.5691626063222e-06	0.7945634956	0.7916137221	0.7906981595	-0.0955033654	-0.0941180834	-0.1191815336	-0.3791530517	-0.4362316113	-0.4841237354	-0.6744690892	-0.6717643404	-0.7661566694	0.3667007763	0.6020887403	0.4480162376	-0.6445775484	-0.9252662385	-0.4680529592	0.6798565431	0.8475080704	0.9535459078	0.2985696491	-0.183488146	-0.5770743149	0.5791666337	0.7662917146
D8B26_000544		alcohol dehydrogenase	CIMG_04945	chlorophyll synthesis pathway protein BchC	HISTO_FE.Contig19.Fgenesh_histo.38.final_new	NADP-dependent mannitol dehydrogenase	7.86351649343906e-11	3.78630280843566e-14	5.394410303814e-10	1.02428172284949e-09	0.9541584623	0.774355506	0.536422401	5.20512137817173e-11	3.18562287593704e-12	0.0090455715	5.93814839886453e-08	3.08127097995598e-13	0.0265801721	6.12999120942907e-11	4.74679685051366e-07	0.6354920971	5.58324482237558e-06	-1.3333751289	-1.4753798362	-1.4770798713	0.8685515474	0.788388021	0.8586388221	-1.4090521392	-1.4291844713	-1.4947643966	0.9245648772	1.1315210702	1.1100750301	-0.7275566578	-0.8154125654	-0.6738132414	1.6152639331	1.8203614719	1.5240163569	-1.0346037893	-0.7017092742	-0.8141245876	-1.0861955041	0.4444539694	0.9589069043	-1.3230112129	-0.4797818319
D8B26_000546		conserved hypothetical protein	CIMG_04943	hypothetical protein	HISTO_FE.Contig19.Fgenesh_Aspergillus.41.final_new	RING finger domain-containing protein	0.0023848254	1.32213263854601e-10	7.8677286097305e-09	0.001745893	3.35656785732592e-12	4.7646949649176e-06	1.39762348796196e-10	2.61884125833981e-09	0.9621285996	4.10689728268728e-05	0.0006190279	8.4552365660175e-06	4.43467730545868e-08	0.0584832643	0.8485558311	1.13602554310858e-06	0.0001565324	0.6661242303	0.3954822044	0.4574297789	-0.5745643465	-0.4272026057	-0.4514582238	-0.802125281	-0.9752627265	-1.1146424753	-0.5057594513	-0.5462057049	-0.5664624126	-0.1696658197	-0.0500104824	0.0653960339	-0.1565500338	-0.1105096993	-0.1044861525	-0.7310834678	-0.3824559956	-0.1044310513	0.0430136907	0.583669137	0.6080756417	-0.1699829629	0.0691561967
D8B26_000547		predicted protein	CIMG_11440	hypothetical protein			0.9646994803	0.5716794605	0.0283466173	0.7880953312	0.0121801417	0.2235998859	0.0083841923	0.0002319798	0.1986945483	0.0013219728	0.3382221712	0.0223338234	7.73892423027276e-05	0.0238686534	0.0972469558	0.0003316852	0.1302880562	2.1805484504	1.230928909	1.6133020043	-0.5640734746	0.484151479	0.8650191991	-0.4469288433	0.501001291	0.1775642236	-1.2642731317	-0.117540252	-2.8158386675	-0.8059035421	0.3756712936	-0.9984571336	-0.8120582347	0.7601785328	0.8650815352	-2.3520441145	-1.320959344	-1.6800271502	2.5358973297	-0.0225113515	-1.10466629	-0.7840650415	-0.5761064571
D8B26_000548	NGG1	transcriptional regulator Ngg1	CIMG_04942	transcriptional regulator Ngg1	HISTO_FE.Contig19.eannot.1807.final_new	ada histone acetyltransferase complex component	0.0841214267	0.0696345706	8.99641162941482e-13	0.0803127331	2.15229808412097e-11	1.35481018740548e-11	0.0013766154	1.7421926833465e-06	0.5539959165	5.28033726422113e-10	0.0055211627	9.3645638348482e-09	0.0160541724	1.12640286689997e-05	1.98245367724163e-05	1.91000371012852e-05	0.1893247306	0.5946358093	0.6757988363	0.5828167618	-0.3350531227	-0.4395101079	-0.3988047477	-0.2138160423	-0.3224635704	-0.1622372894	0.2062101493	0.0696821282	0.1698296445	-0.1321445693	-0.043292602	-0.1184586013	-0.0469589503	-0.0600051133	0.0781603432	0.3628613497	0.3913832467	0.4946978499	-0.0853458319	0.3798690914	-0.2035314883	0.1737443995	0.0662517727
D8B26_000550		hypothetical protein	CIMG_04940	C2H2 type zinc finger domain-containing protein	HISTO_DM.Contig933.genewise.14.final_new	C2H2 finger domain-containing protein	0.001175212	0.1878568483	0.0001772534	8.1121021496487e-05	0.7068999223	3.26172851349311e-11	9.17315363459982e-09	4.66485734021521e-07	0.2972243747	1.1352252766576e-09	0.0354109973	1.7874601756912e-08	7.5368695838335e-15	2.83801858471425e-08	1.02929391185658e-06	2.96676532730019e-10	0.7978892372	1.1468788584	0.9842295246	1.0301362491	1.571932969	1.6432505478	1.6564671611	1.0374014298	0.8491089772	1.115946151	0.2112197782	0.4547592509	-0.121584282	0.1894553938	-0.387084294	-0.2012376084	0.1482569789	-0.2101021254	0.0964261725	-1.098708602	-1.2508525098	-1.0323650171	-0.2058404766	-0.6568656225	-0.0789419014	-0.5936042049	-0.2568536336
D8B26_000551		cytochrome P450	CIMG_04939	cytochrome P450			0.0046898256	0.0588504984	9.52901876664804e-11	7.14900332321721e-09	0.08601849	0.2398596923	0.7529109392	0.01579895	0.6221289494	0.7170370792	0.0381014289	0.0452075805	0.0200438302	0.7653162798	0.0836885943	0.0042791885	0.0027659768	-0.0232216917	0.0894623053	-0.0040295104	1.423392693	1.4166835745	1.416626069	0.3398687994	0.071223839	0.4338471496	-0.4147397336	-0.4302782828	-0.3719287382	0.3903720745	-0.5445434358	0.0093733937	-0.3416505033	-0.2391934166	-0.3644898945	-0.299132673	-0.4761560978	-0.2959886769	-1.1147103399	-0.8206762095	-0.2317120035	0.6631253391	-0.0837561729
D8B26_000552		conserved hypothetical protein	CIMG_04938	hypothetical protein	HISTO_FE.Contig19-snap.8.final_new	hypothetical protein	5.58713364768598e-12	8.28690381727307e-12	0.0006898512	0.0080807672	2.01125660939121e-07	8.32468580817967e-10	0.0009664293	3.57761797942515e-08	0.525338246	0.012000984	2.54735494822024e-05	0.0005914707	0.0137461176	8.35353028291609e-07	0.6362658206	2.88196420692306e-06	0.0005510633	0.3056476157	0.1598270075	0.1227567791	-0.4061197053	-0.2581985558	-0.3954038769	-0.8806380939	-0.5509699432	-1.0394662569	-1.0634064587	-0.8879843973	-1.0186272254	-0.121243436	-0.2879667652	-0.0939834634	-0.358190843	-0.5290920713	-0.1579686566	0.1900474128	0.6349852733	0.6999405955	0.6991389304	-0.0171494107	0.0364136607	1.2916862273	0.8032303264
D8B26_000553							0.4767170642	0.000252862	0.6630774148	0.0002340729	0.0004737231	0.512912958	0.0016759024	1.35333377111079e-05	0.8786945108	2.75689248970705e-06	0.8136900424	0.0001307165	0.0395579473	0.0286821266	0.0361459824	0.5405466866	0.0228911832	0.7414078151	1.0162575116	0.9565699339	0.8298205281	1.0118439797	1.219691892	-0.2000454501	-0.6411576066	-0.3619301716	-1.3284295172	-0.4425632067	-1.2950325523	-1.2110968455	-2.1104420052	-0.343108895	-0.5035557233	-0.9124950815	-0.342665704	-0.0347713935	0.229904005	0.4836223818	-0.1912240686	0.4202922516	-0.6618626869	0.5067354682	1.5547531397
D8B26_000554		conserved hypothetical protein	CIMG_04936	DNA repair protein	HISTO_FE.Contig19.eannot.1808.final_new		9.92942317172489e-06	5.01249945415055e-11	6.83340829144286e-10	1.68572006365797e-07	0.028474072	2.89494911092517e-11	0.0558553685	0.0001827837	5.88579401117253e-14	2.95269761250024e-15	3.50429152785851e-16	5.38963237751233e-08	2.05783983441025e-16	3.00445582029594e-18	0.052059989	1.44552160478308e-13	2.95395980355633e-09	0.1240315045	0.2084707345	0.0599650457	-1.4559587899	-1.4067430878	-1.4278401909	-0.2152530333	-0.2711184683	-0.098598041	-0.3465556627	-0.4256749063	-0.7590478214	2.2278758124	1.994347929	1.950331869	-0.7576228097	-1.2759348633	-1.0135402973	2.145876623	2.3710575373	2.3536326324	-0.1434931319	-0.6556081608	-0.2577701582	1.9207745392	1.4947367245
D8B26_000555	URE2	urease			HISTO_FE.Contig19.fgenesh_plus.117.final_new	urease	0.0017039812	2.4383682523626e-08	1.5250046434784e-05	0.2399323139	3.75841969056144e-07	1.75859878055118e-15	5.92808057650913e-14	0.5564085739	1.85476587171689e-15	4.4955532702711e-08	4.85704640413717e-07	0.0023347918	1.92252960317131e-14	1.71315795174956e-11	0.000642473	6.29530806509808e-09	0.0228685714	0.2716846908	0.3260794526	0.1458098918	-0.3682474487	-0.3685270484	-0.2744439898	-0.4762047472	-0.4392645678	-0.5410820832	0.3154502768	0.3855115044	0.2421748545	1.0248534438	1.0865518881	0.9691683578	0.6879328565	0.499510039	0.6263584071	1.7360041136	1.7615137506	1.8143528895	0.9760411991	1.2044016679	0.5000936694	1.1168105623	0.85056118
D8B26_000556		conserved hypothetical protein	CIMG_04934	hypothetical protein	HISTO_FE.Contig19.eannot.1876.final_new	high mobility group (HMG) protein	0.0884526504	1.49349879564707e-08	1.86111281902533e-08	1.39376340755729e-05	3.39832831790738e-13	0.0595572954	0.1494541685	4.47623987886205e-06	0.0255425345	1.62462400905766e-13	4.36389780755663e-08	0.0170436148	1.721224818921e-14	2.08045287529011e-12	0.1039049975	5.57321245629592e-10	8.3686999349328e-05	1.0614004937	1.1262632007	1.2301918747	0.0145831833	-0.0894839621	0.1004757733	-0.9139440438	-0.937911038	-0.767397839	0.2453218476	0.3720105494	0.4006127716	-0.6584499704	-1.0722956365	-0.8381502616	0.7128892457	0.9664410114	0.6866522786	-1.3210324511	-1.2047003939	-1.2474822518	-0.8254084296	0.8171347862	0.9920332765	-0.166697642	-1.3011028357
D8B26_000558		NADH-cytochrome b5 reductase 2	CIMG_04932	NADH-cytochrome b5 reductase 2	HISTO_FE.Contig19.eannot.1877.final_new	NADH-cytochrome b5 reductase	1.88445774121662e-16	2.89370744419544e-22	5.62220342768299e-19	1.10522048695137e-15	1.89656775998738e-24	2.06256587224704e-12	2.53081665503977e-07	2.90300222934906e-24	0.0009105031	8.80169662539836e-25	0.0015017052	9.36770985897536e-24	1.19200266478495e-22	0.0022813236	1.28607013162625e-14	4.61910899204867e-18	0.1547191384	-2.6183267789	-2.6593003824	-2.6550178768	-0.391967324	-0.4903270931	-0.4219291233	0.9733021964	1.1088510847	0.9684655818	0.7887070696	0.7475885896	0.940802433	1.0661547924	1.0826578443	1.183711887	0.5248339248	0.8113403674	0.7318360089	0.5218242315	0.3618069384	0.3661091339	-0.7502216193	-0.6774323336	-0.7449404962	-0.4408608712	-0.4179482865
D8B26_000559		predicted protein	CIMG_11436	hypothetical protein			0.187192489	0.2571397211	0.0182566928	0.0021251558	0.3287335013	0.0391031854	0.9018137176	0.0004016621	0.8880144364	0.0007824989	0.6022915146	0.0039647375	0.00318495	0.9407374923	0.3169346916	0.9466678097	0.3449759351	0.7597724824	1.4977586553	0.1706590721	0.1798598352	-0.0072660584	-0.4804825746	0.9997813745	1.210116741	1.0852777946	-0.5848285483	-1.5418435935	-0.188861504	-0.0154276464	-0.819353241	-0.693408065	-0.2709418079	-0.1904272741	-0.5491329886	-1.3100294518	-0.2039826236	0.0599589751	1.9929494917	0.282537717	-0.2691025047	0.7433764484	1.6034117294
D8B26_000560		60S ribosomal protein L18A	CIMG_04931	60S ribosomal protein L20-B	HISTO_FE.Contig19.Fgenesh_histo.136.final_new	60S ribosomal protein L20	1.34754507354815e-11	1.03332460763288e-11	2.75183576208799e-15	0.000427483	1.57135133891337e-17	1.24534849209875e-13	0.0788313276	1.82016362757915e-20	3.70967196050147e-11	5.36803230486233e-15	5.94095222418486e-13	8.6704190083717e-19	6.3205217773632e-14	2.49450977647756e-10	5.04835524951632e-12	2.12954735118058e-11	0.0037277562	-2.3729032591	-1.9019083847	-2.5595890797	-0.0516942703	-0.0937252275	-0.0636888847	0.5158795515	0.3330691009	0.2565336709	1.0215299993	1.3385641539	1.1456745808	-0.2072980874	-0.2056958058	-0.2116671245	0.5739711654	0.710889954	0.7557106382	-0.4641119987	-0.3903941231	-0.2988114788	-0.3685632079	-0.166159553	0.0048316299	-0.705455975	-0.8277618482
D8B26_000560_1							2.83324254121634e-16	2.40246865890689e-14	1.93695341255884e-19	6.29265483467557e-06	6.51346579525409e-22	8.35134802229735e-17	0.2452111956	1.16688570807567e-24	1.4427108877854e-07	6.07199527046486e-21	3.03723292044669e-12	1.97065975541512e-23	3.79407647117036e-20	5.28324367312367e-10	9.33440234446918e-18	5.31481351468034e-17	0.000528746	-2.7968352534	-2.9382577834	-2.7797199395	-0.1848636264	-0.1907386306	-0.1493986141	0.4199867712	0.4172508828	0.401141531	1.2454968692	1.3612620553	1.3679063219	0.1718055202	-0.0914286374	0.1982707661	0.7701884118	0.9984243646	0.8099215565	0.1509013937	-0.2281409413	-0.2243308952	-0.2072291189	-0.2745266401	-0.0897494041	-0.5836340937	-0.6403499445
D8B26_000561	CSN12	hypothetical protein	CIMG_04930	PCI domain-containing protein	HISTO_FE.Contig19.eannot.1811.final_new	COP9 signalosome complex subunit	0.018762778	0.2952327189	9.52346601257937e-10	0.0021628971	6.84637902611941e-13	4.89987593375084e-13	0.9624992055	1.63005689533173e-15	0.0166660421	2.59346648819708e-16	0.3221224974	4.32958089423212e-13	2.39242851263997e-16	1.6892306856095e-05	1.98985280582261e-06	8.20803791207431e-14	0.0014380401	-1.3400585394	-1.3468048437	-1.181969674	-0.3797280395	-0.3839200286	-0.2999222257	-0.0404028209	0.0444295962	-0.1176348726	0.1795465169	0.2819067815	0.4723605977	0.3285775765	0.4391389228	0.4336163698	-0.0516189587	0.0691230913	-0.068679451	0.3622171186	0.425097564	0.4862341943	0.4257301274	-0.3052580087	-0.5608293472	0.2693927693	0.1048253719
D8B26_000562		conserved hypothetical protein	CIMG_04929	hypothetical protein	HISTO_FE.Contig19.fgenesh_plus.120.final_new	BTB superfamily domain-containing protein	0.0013046502	3.62502775515831e-11	0.3260749599	0.0046250942	0.0393187875	1.96090719834486e-14	0.0003414	1.94079489453687e-09	1.77687147951273e-17	2.87602682403937e-07	0.0168488977	1.86135975914396e-14	0.3844654043	9.40719982110661e-14	8.73172000511826e-11	4.9185433441482e-08	0.0001737183	-1.5565667968	-1.9368711613	-1.7089950149	-1.3838701532	-1.6424498567	-1.352721889	-2.4113781933	-2.3738367512	-2.1653091571	0.1415282056	0.4149350986	-0.1288833734	-0.1804060778	-0.3793440609	-0.3199966336	1.2919095008	1.1476644959	1.2286440693	-1.8449292908	-1.591167852	-1.1662944476	0.6179905656	0.5238629027	1.5194556506	0.1970605654	0.4584584087
D8B26_000564		mitochondrial import inner membrane translocase subunit Tim10			HISTO_FE.Contig19.eannot.1812.final_new	mitochondrial import inner membrane translocase subunit tim10	0.006539587	0.0095495717	2.07683024526276e-09	0.2137962892	3.50243409331274e-08	0.7584599801	0.2188500801	0.000111383	0.0060099968	0.7881280544	4.82553872812059e-05	0.130769983	2.21360170161649e-05	0.0019123144	0.0024330802	0.0070889755	0.1731147937	0.1429556656	-0.2233535901	-0.2344579004	0.9782021611	1.1580679717	1.0377576047	0.9482368887	0.9410824538	0.8006094062	0.1772606526	0.6548678966	0.7419911169	-0.1966942506	0.0154050276	-0.1949449021	-0.4731053917	-0.0950471337	-0.3993359644	-1.1284732269	-0.7385382632	-0.9485028664	-0.4042782092	-1.3777243897	-1.0038145607	-0.4542867606	-0.3463569946
D8B26_000565	STB2	conserved hypothetical protein	CIMG_04927	Sin3 complex subunit	HISTO_FE.Contig19.Fgenesh_Aspergillus.132.final_new	Sin3p binding protein	2.21467934027473e-10	2.39498711762508e-17	2.76935004869082e-15	1.61950769738124e-05	3.42326347307455e-18	0.5630817376	5.87295916943209e-10	2.80865831666599e-18	4.28101185271337e-05	4.95550158021307e-21	5.54312598873444e-08	1.27028665993575e-19	6.97138369964233e-22	4.34769477255742e-08	7.44740717451781e-15	2.01295368721941e-19	0.0022680634	-1.9514936983	-1.8703419025	-1.9430788199	-0.1842247146	-0.2648166853	-0.1768810782	0.2397291089	0.1851796314	0.3375327167	0.3250486172	0.2783993609	0.1945909726	0.9687843824	0.8536248859	0.8560279646	0.6479314385	0.3961942863	0.5835577169	1.0688726271	1.2235610474	1.1849631682	0.2585779508	0.3917743303	0.189556316	0.609873002	0.5808052285
D8B26_000566							6.27999079748247e-05	0.0011410593	0.0031068718	0.2128716672	0.0653671997	1.10381221578853e-06	0.7836837507	0.0791086825	2.85814306067055e-05	0.0124518407	0.0001728428	0.7846054595	2.9667879400233e-06	2.13647356630811e-06	0.0175367624	0.0006472907	0.0001597977	0.1691371252	0.3391815213	-0.0087514419	-0.4672436855	-0.3805445842	-0.2657517242	-0.1332876652	-0.2068677596	-0.0770783579	-0.0853422624	-0.0318942014	-0.2774105529	0.3852536295	0.8232068267	0.428078101	0.2412301276	-0.251984862	0.3414223899	0.9319370901	0.9707071438	0.9238829675	-0.254798152	-0.4912787383	-0.6627010149	0.6111060221	1.0527369527
D8B26_000568		conserved hypothetical protein			HISTO_FE.Contig19.Fgenesh_histo.159.final_new	hypothetical protein	0.0003060304	1.65425485366176e-08	0.4671340498	0.4150711753	0.1015162457	0.0024543934	0.9092390645	0.2075038124	1.0013645923918e-06	0.8088184015	0.1375968633	0.5800251556	1.57530452266128e-06	6.48056790479859e-07	0.0007730923	0.7954541043	0.0010939532	-0.0226191545	-0.6042904368	0.3415987737	0.0562864728	0.01392895	0.365257701	0.3160354995	0.3411188826	0.5467638654	-0.084343841	0.598375518	0.3674574743	-0.0709838305	-0.5525408799	0.0693617908	0.0693475654	0.4668679121	-0.2501999306	-1.8050573535	-3.0959006779	-2.2873685355	1.7292471361	0.2488409669	1.9299857704	-0.4532117113	0.6567717135
D8B26_000569		hypothetical protein	CIMG_04923	hypothetical protein	HISTO_FE.Contig19.Fgenesh_histo.161.final_new	PcbC domain-containing protein	1.94103831759342e-06	0.0586136007	0.0106285954	0.0891868715	0.3781865887	1.36406055410923e-05	0.5396656748	0.0615735187	0.0001249209	4.04976022311596e-09	2.57016604667684e-10	0.1732030376	0.0050486068	0.1344951732	1.40360045977412e-06	3.98876997208394e-05	0.0231020184	-0.3322648255	-0.3259598984	-0.3029433045	0.1081811814	-0.1830257076	0.0287634149	-0.183648954	-0.0040485848	-0.4672104159	-0.5032092087	-0.536433484	-0.6187425032	0.4932272563	0.5372985683	0.51147602	-0.1203074031	-0.1661826792	-0.2094771889	0.0123218999	-0.0218285456	0.0293666423	0.7633671431	0.4612982151	0.7210628467	0.2958475835	0.4121756923
D8B26_000571		cytochrome P450 oxidoreductase	CIMG_04922	cytochrome P450 oxidoreductase			0.1396982191	2.69205685161343e-05	0.4351024597	0.0016321342	0.0092808431	0.0174855177	0.9058309302	0.4295049814	0.1422135296	3.73032135973783e-05	1.03979423156911e-05	0.0467177418	0.0009488439	0.1392592726	0.0011391965	0.0266037333	0.0956675059	-0.1341823412	-0.2304267963	-0.2951687083	-0.0247198321	-0.035784398	-0.0947825055	-1.0416382738	-0.579364075	-0.767170033	-0.7010068693	-0.1548486894	-0.3079706437	0.782828467	0.5957430679	0.5290793423	0.161296311	0.349059897	0.0216306145	0.4767248093	0.3798104421	0.5029147472	0.8162296288	0.5006774715	0.9341113307	0.4744628873	0.3972480886
D8B26_000572		conserved hypothetical protein	CIMG_04921	hypothetical protein	HISTO_FE.Contig19.Fgenesh_Neurospora.141.final_new	hypothetical protein	7.05454110604618e-06	4.0022321788965e-07	2.04216942912636e-13	6.73906021159284e-10	0.0003754485	0.2140461954	0.5035558607	1.6106437831474e-07	0.0906855687	1.28760355561261e-11	0.0007140114	2.16731023984046e-05	2.80674542253052e-11	6.0219044475905e-06	0.0017520636	3.45194400180065e-06	0.7245423232	-0.6693238434	-0.4833792183	-0.7639443896	0.6138202965	0.5478702999	0.6796077596	-0.1648522461	-0.3060175328	-0.2702514864	0.1179467815	0.0985845071	-0.126866938	0.4562070212	0.3406290424	0.3349526824	-0.0348199891	-0.3863454407	-0.0347822452	0.4437507251	0.3459265731	0.309310431	0.0510710486	-0.2041461003	-0.0720136671	0.0333569635	-0.2535778162
D8B26_000573		conserved hypothetical protein	CIMG_04920	hypothetical protein	HISTO_FE.Contig19.Fgenesh_histo.164.final_new	cytochrome P450, conidia-enriched transcript	0.0004460062	7.3718058583947e-06	0.010250872	0.9900559359	0.009182855	0.9056121192	8.39106637496123e-06	0.182473541	2.3838845713147e-08	0.0628428977	0.6767338422	0.2895710269	0.0189080209	0.0015496469	0.0013926444	0.1623657031	0.0385179432	-0.332826044	-0.4432146815	-0.6172349346	0.0268886909	0.4627011654	0.9892002902	0.8088491305	0.1514967797	0.4937148154	-1.0459698632	-1.2820940771	-0.7369384557	-1.0489314253	-1.4409592281	-1.2060796805	-0.2210960693	0.0413418251	0.0053822917	-1.3372742402	-1.332661681	-1.8027607996	0.0912355854	1.2332666223	1.4950660851	0.2822351335	0.1491568
D8B26_000574		peroxisomal ABC transporter	CIMG_04919	peroxisomal ABC transporter	HISTO_FE.Contig19-snap.24.final_new	peroxisomal half ABC transporter	1.75319416444585e-11	1.66558978399851e-05	0.2585418585	0.4767653599	0.0559508727	0.0314043013	1.11970396691058e-05	0.0011465015	8.22868080804717e-06	1.30458661936024e-09	2.7647244059944e-05	7.51919357418775e-09	2.17993344824302e-14	6.50664414225453e-07	6.39465667954322e-07	2.1665905016307e-09	0.964766562	0.5502830868	0.5113597797	0.3892028893	0.3619332333	0.4097184972	0.3559694417	0.3261789654	0.2713367238	0.3124675103	0.2175680073	0.2097369039	0.0496783103	-0.2340174549	-0.3066257637	-0.3774946608	-0.110971549	-0.3744661306	-0.2593229193	-0.9874174437	-0.8088085229	-0.8244903699	0.5016502164	-0.2986221708	-0.5270225752	-0.4441496406	-0.1961003577
D8B26_000575		phosphoprotein phosphatase	CIMG_04918	dullard-like phosphatase domain-containing protein	HISTO_FE.Contig19.Fgenesh_Aspergillus.152.final_new	plasma membrane phosphatase required for sodium stress response	1.97763708818456e-06	0.0009441734	6.32870761627945e-09	0.8972088496	3.2625361030245e-09	1.75733986357599e-06	1.31951022227809e-08	2.35661007177382e-09	4.78436646138008e-12	8.68943191517212e-11	0.2561462704	0.1496889085	1.38765866508747e-11	6.05707297337374e-10	0.5898981148	4.03920201529958e-08	8.5945711651189e-05	0.5287765578	0.5058926474	0.5192925421	-0.5492433524	-0.4497667944	-0.4454206143	-0.4577800478	-0.4986180577	-0.5452876197	-0.5446007036	-0.3622955858	-0.6708378677	-0.5360030295	-0.8845746949	-0.6269006122	0.4673593412	0.0877168577	0.4693944352	-1.0651722154	-0.7960520458	-0.6743189046	-0.6013523786	0.2485460938	0.6923394965	-0.3942870181	-0.438222282
D8B26_000576		predicted protein	CIMG_12551	hypothetical protein			0.0163755727	0.2880504666	0.0001218632	0.0543810366	1.7166423046228e-06	0.841354778	0.0029502052	2.11539984519822e-06	0.0451341009	0.0006575064	0.0064795038	2.00411487891923e-05	0.0095072628	0.0148946508	0.6584553339	0.0394868018	0.0974748859	1.7032685273	1.8480321716	1.433003819	-0.5033635604	-1.4857269267	-0.9002414869	0.0717707153	-4.2762320368	-4.310162487	-4.1670373415	-2.6577343824	-1.3262854545	-1.2757083447	0.1219999219	0.1617884542	-0.5448974431	-1.9361347995	-2.0376826746	0.0305938945	0.7672313066	-0.0592294039	1.2180956206	1.8296119408	1.0369636195	2.396384117	2.3540193472
D8B26_000577		phosphotransferase	CIMG_10419	hypothetical protein			3.1832707566385e-05	0.0771440268	0.2289068138	0.5623613824	0.5541818168	2.47322629380852e-10	6.36859428387146e-09	0.0001169364	2.44722304652457e-05	6.5171693016909e-08	2.07260767734395e-11	1.68052823375691e-06	0.0001736184	1.53691030472261e-10	0.229093618	0.0395519524	0.898534256	-0.3396435996	-0.1436599461	-0.2683276693	-0.3289093028	-0.3824435999	-0.4814928071	-0.4115783934	-0.257418238	-0.2943294642	-0.7716601913	-0.5167020553	-1.0838947182	0.5798647659	0.4256697587	0.4068670254	-0.9631581392	-1.0962068698	-0.8538820619	0.2439984155	0.1426944739	0.208285085	0.1745375591	-0.0226835968	-0.0808330723	0.002218742	0.4188718979
D8B26_000578		conserved hypothetical protein	CIMG_10420	hypothetical protein			0.1899700688	0.0384034045	0.0002208607	0.1876322701	0.0053688971	0.0033334138	0.0867794146	0.9300373867	0.9063535556	0.3803771189	0.3720456215	0.2678699722	0.0386825846	0.3317459267	0.5783766005	0.0994228871	0.5032349332	-2.6034392432	-0.6292943705	-0.5138080065	1.4567152098	2.3858151689	1.2248965295	0.7572271054	0.6224461888	1.3503560014	-3.791921072	0.2198822276	-0.5885991056	-0.9005920752	0.3658716581	-1.0480577771	-0.9067467678	0.6406153311	-0.8145694986	0.1647020645	0.2724081166	0.5472124117	1.5932118901	-0.9651967911	-2.0473517296	0.0387842653	0.066170604
[truncated: 6,978 more rows]
[truncated: 27 more columns]
