# Supplementary material for: Transcriptomic atlas throughout Coccidioides development reveals key phase-enriched transcripts of this important fungal pathogen
Source: PLoS Biol. 2025 Apr 15;23(4):e3003066. doi: 10.1371/journal.pbio.3003066 (PMC12077801; doi:10.1371/journal.pbio.3003066)
Supplement: S11 Table — Each row corresponds to a predicted transcription factor. The columns are as follows: UNIQID: systemic gene name from Silveira genome [49]. Systematic gene names with _1, _2 appended have multiple isoforms as detected by kallisto although not all isoforms passed read count filter. NAME: short gene name from Mandel and colleagues [12]. Cp_anno: GenBank Coccidioides posadasii Silveira annotation. CiRS: systematic CiRS gene name for the InParanoid-mapped Coccidioides immitis RS ortholog. CiRS_anno: Genbank annotation for CiRS ortholog. HcG217B: systematic HcG217B GSC gene name for the InParanoid-mapped Histoplasma G217B ortholog. HcG217B_anno: GSC annotation for HcG217B ortholog. The next 69 columns are kallisto mean row normalized counts for each indicated sample. Samples are indicated to be from data presented in Figs 1, 2 or S5. Sample names are defined in S4 Table for data from Fig 1 and S7 Table for data from Fig 2. (CSV) [file pbio.3003066.s017.csv]

UNIQID	NAME	Cp_anno	CiRS	CiRS_anno	HcG217B	HcG217B_anno	Fig 1 Spores1	Fig 1 Spores2	Fig 1 Spores3	Fig 2 Spores_Sil_1	Fig 2 Spores_Sil_2	Fig 2 Spores_Sil_3	Fig 1 8h-1	Fig 1 8h-2	Fig 1 8h-3	Fig 2 Eighth_spherule_Sil_1	Fig 2 Eighth_spherule_Sil_2	Fig 2 Eighth_spherule_Sil_3	Fig 1 Day1-1	Fig 1 Day1-2	Fig 1 Day1-3	Fig 2 D1_spherule_Sil_1	Fig 2 D1_spherule_Sil_2	Fig 2 D1_spherule_Sil_3	Fig 1 Day2-1	Fig 1 Day2-2	Fig 1 Day2-3	Fig 2 D2_spherule_Sil_1	Fig 2 D2_spherule_Sil_2	Fig 2 D2_spherule_Sil_3	Fig 1 Day3-1	Fig 1 Day3-2	Fig 1 Day3-3	Fig 2 D3_spherules_Sil_1	Fig 2 D3_spherules_Sil_2	Fig 2 D3_spherules_Sil_3	Fig 1 Day4-1	Fig 1 Day4-2	Fig 1 Day4-3	Fig 2 D4_spherules_Sil_1	Fig 2 D4_spherules_Sil_2	Fig 2 D4_spherules_Sil_3	Fig 1 Day5-1	Fig 1 Day5-2	Fig 1 Day5-3	Fig 2 D5_spherules_Sil_1	Fig 2 D5_spherules_Sil_2	Fig 2 D5_spherules_Sil_3	Fig 1 Day6-1
D8B26_000159		conserved hypothetical protein	CIMG_05491	hypothetical protein			-0.5521311373	-0.7127304398	-0.6336519849	-1.5991938815	-1.9076881203	-1.0860099014	-1.0751255699	-1.2795019896	-1.1497433686	-1.2278011492	-1.2405973393	-1.3225978676	-1.3164134162	-1.4030402987	-1.4275237355	-1.9164818356	-2.3726171778	-2.2781311769	-1.2559067699	-1.3810436899	-0.8106925995	-1.1682308583	-1.0492815555	-1.3228786223	0.117719541	0.3114526169	0.7880549787	0.3931005575	-0.4393859686	0.3133940976	1.8023704783	1.0973958525	1.762628673	-0.3462114277	-0.131259421	0.2755395069	1.0235252218	2.1400661628	1.3901503037	0.4518023007	0.1186438017	0.3801517975	3.2431242702
D8B26_006512		phytanoyl-CoA dioxygenase	CIMG_06223	phytanoyl-CoA dioxygenase	HISTO_ZU.Contig65-snap.43.final_new	phytanoyl-CoA dioxygenase	-2.2160588367	-2.2345478825	-2.3048380055	-2.4371337974	-2.7733316891	-3.1181301117	-2.1327296001	-2.1996347971	-2.3219222962	-1.6128345436	-1.5006622371	-1.4952305119	-0.4875120674	-0.7326184766	-0.5812003375	-0.6014432349	-0.6476594919	-0.8791472638	-0.6405156144	-0.8234688666	0.3496510835	0.2750382877	0.6224582924	0.9840386729	0.9906487932	1.0370863241	1.1483658555	1.4011566756	2.5528980741	1.3510019255	2.1165456587	0.5620707641	1.5878644524	-0.3527562152	-0.4262624402	-0.3657190262	1.3596797125	1.751359892	2.4021278738	-0.8213526973	-0.8818717944	-0.7859845881	2.2618675091
D8B26_000063		FAD-dependent oxygenase	CIMG_05597	FAD-dependent oxygenase			-2.5915946707	-3.3291828898	-3.9493088468	-3.0737791603	-3.547271288	-4.9629731075	-1.142425172	-1.2060980604	-1.4060176652	-0.8900542265	-0.7539167344	-0.8263992633	-2.1763603735	-2.4454667125	-1.9185792099	-3.2411916659	-2.248881573	-2.575642866	-2.20727657	-2.4432891346	-1.7829345907	-1.3165344726	-0.8449876765	-1.5301925024	0.0375386477	1.3940476112	1.93122432	0.7449186637	0.3639958984	1.4034145509	3.298708075	2.2714732274	2.6944231707	0.0355117832	-0.4050835487	0.5500739369	2.5721447455	3.3291701972	2.933763861	-0.6073138709	-0.8838121386	0.1329819286	3.6960280016
D8B26_000206		conserved hypothetical protein	CIMG_11540	hypothetical protein			-1.8872532216	-1.9862795506	-2.2099204506	-2.7320077906	-2.639087814	-1.3107692818	-3.4696805677	-2.9692732406	-2.3137687716	-2.5530838431	-2.6000282556	-2.5378164808	-2.8244884138	-3.0862782897	-2.8155946998	-1.6060613535	-1.6555714363	-2.7192983234	-2.716481344	-2.9679202552	-2.5048266857	-0.7880754802	0.3416002291	-0.3088511431	-1.1408533622	0.8471166616	1.4159135692	-1.1483211837	-1.0983174711	-0.3495367079	2.722987018	0.9269987606	1.9439281859	-2.4812754465	-3.1772793254	-2.5920125209	1.86302407	2.850795366	1.7977839018	-1.5410022535	-2.744317829	-1.9160036105	3.960030513
D8B26_007216		conserved hypothetical protein	CIMG_10157	hypothetical protein	HISTO_ZU.Contig65.Fgenesh_histo.96.final_new	3'-5' exonuclease	0.3834054683	0.1854409787	0.3888842743	-0.3822775297	-2.3064310664	-2.6340415563	-0.8409743571	-0.51175368	-0.7406683224	-2.1300526588	-2.3763058795	-1.9618517322	-2.9826366731	-2.3447803088	-2.490810796	-2.7626837586	-2.8121938414	-2.7679482178	-2.8746296033	-2.6611421395	-2.662974945	-1.6733958635	-2.1286826549	-1.0757300691	-1.147402701	-0.1524670602	0.5564263577	-1.1477404864	-1.1837259155	-0.484995813	1.7264598547	0.3828945787	1.0525495852	-1.0893527495	-0.8649630261	-1.4730624668	0.9174315927	2.0823601346	0.3051122935	-2.2871598891	-1.2127103064	-0.9398026409	2.9979946501
D8B26_000666							-2.9453701663	-2.8112433791	-3.407465796	-1.7197354074	-1.8608269353	-2.0619347041	-6.2216943847	-4.8461167512	-5.5142880395	-3.8948900783	-4.7340296057	-4.5460914749	-6.1743504479	-6.2704031193	-6.0194827842	-5.2756130103	-4.9840861752	-5.0762597499	-2.7133883875	-3.0427464423	-3.178578331	-2.3652952562	-1.6296392649	-2.0885857176	-1.4576907987	2.2475546705	2.3206741818	-1.3397679246	-3.4405071469	-1.5948039741	2.986254149	-2.059026561	1.8794663114	-1.2496357951	-2.0442930764	-1.9116820212	2.4409715985	2.5324524322	1.8116613603	-1.2018298175	-2.471254734	-1.4798590706	2.1401965944
D8B26_000667							-1.3654485217	-2.1792194466	-2.24884152	-0.0166795772	-1.0972563291	-1.6374114544	-5.0720309763	-4.7876012309	-5.1962270993	-3.7656907725	-4.2980620121	-4.4363944738	-5.9237581306	-5.6061665381	-6.6689066818	-4.4885196812	-4.6229186616	-4.774593248	-3.1986559391	-3.4657147327	-3.48263289	-2.3787676835	-1.5325904826	-2.755210356	-2.2421724203	1.7269859469	1.7791843257	-1.2004938543	-2.6752732518	-1.2695869238	2.4003437754	-2.6075362637	1.2847856044	-1.1605831492	-2.0561354164	-1.7740311305	2.4558876919	2.0387263662	1.9680821349	-1.5851342721	-2.6129703571	-1.8230399609	1.7469950391
D8B26_003356	SED3	tripeptidyl peptidase SED3	CIMG_03887	tripeptidyl peptidase SED3	HISTO_ZL.Contig1161c.Fgenesh_histo.8.final_new	tripeptidyl peptidase SED3	-4.8049086566	-4.9401173219	-4.8026137306	-5.1427032368	-4.7449286786	-4.8210004015	-5.5908693968	-6.0320453834	-9.3847148459	-7.2008184866	-6.5107973049	-5.7585409833	-5.7386164752	-5.1559368181	-5.0950456127	-7.9236473953	-6.3881949774	-5.6918726572	-2.8232544833	-3.2386854403	-2.4900378452	-1.001469486	-0.9497962887	-1.4971541679	0.9371577326	2.6281776079	3.3064008078	1.772876956	0.5964838468	2.4165480816	4.3734030861	2.2695707209	3.6520098992	-0.1933222301	-0.7662645566	0.2468692835	3.2898791865	3.9646872175	4.4011886526	-0.4900542063	-0.6143967277	-0.1691017581	4.3804875601
D8B26_007601							-2.0090706376	-2.0431347111	-2.0017287973	-0.7922328269	-0.6029468514	-0.6627969553	-2.3832065425	-2.854812709	-2.7662551482	-4.4090790359	-4.8074958188	-4.217834002	-3.3529443703	-3.1598001487	-3.5565412197	-2.3813593782	-1.5112881434	-1.9066465135	-1.9206265542	-2.732634941	-1.7281442053	0.2094060322	0.4128776709	0.2968770943	-0.3339180334	0.9845244667	1.000243134	0.744688114	1.0849223873	0.4418436925	0.1432668219	0.1705392414	0.830379958	0.564453743	0.3314871821	0.5929918275	1.4559320034	1.8050319398	3.7092997743	0.9944736142	0.9456990019	0.7346025455	1.6027301777
D8B26_001777		conserved hypothetical protein	CIMG_01408	hypothetical protein	HISTO_JG.Contig206.Fgenesh_Aspergillus.57.final_new	hypothetical protein	-1.1727061503	-1.4076266531	-1.2278247767	-0.2519259729	-0.4423816293	-1.3155399388	-1.5201134667	-1.3669282546	-1.5144832872	-2.1850544458	-2.3833369621	-1.8262318232	-2.5175993114	-2.8518409816	-2.6971506868	-2.0759388533	-2.3664570356	-2.1571521657	-1.328062356	-1.271988862	-1.0500143088	-0.7802000807	-1.1839565714	-0.6299932632	-0.4184938437	0.1141185245	0.2728669644	0.8439646885	-0.1794988203	1.1271831545	0.7500635833	0.4029203838	0.3821421342	0.4976478647	0.0260200338	0.8070756135	-0.4715910096	0.5904998439	-0.3678568289	-0.1080388606	-0.6737603388	0.252128117	0.4625609459
D8B26_001267		conserved hypothetical protein	CIMG_01974	hypothetical protein			1.0055633533	0.1195235855	0.1369360347	2.0098402518	1.5218982374	1.4534497558	-3.2274629723	-2.5662178943	-2.6215830489	-2.5576864657	-2.1108162655	-2.3378013838	-3.540269297	-3.932498659	-3.2773024368	-2.1008093522	-1.9335080459	-2.8221482265	-3.3601124414	-4.0804953886	-3.0797450331	-1.3629938276	-1.921374112	0.0731617876	-2.2011985368	-1.1497059046	-0.4144374613	-1.9255477064	-1.9093031767	-2.003777508	1.3752781082	-0.8703120082	0.0772437141	-1.8205655454	-3.186600497	-1.5407457049	-0.6242878487	0.6010679005	-1.0413470427	-2.6917808946	-3.3951850296	-3.7934847279	1.9909189201
D8B26_001781		transmembrane transporter	CIMG_01404	transmembrane transporter			1.3917085113	1.1121099367	1.2578293534	1.0685135455	1.1599568638	1.2256132505	-2.1688744458	-2.5233606982	-2.1302448656	-2.7058087383	-2.1006764542	-2.1175362504	-4.2404394479	-5.283250098	-4.2756009139	-6.9729581633	-7.022468246	-4.7411834252	-3.9880424687	-4.3050697216	-3.6451432772	-3.5617421733	-4.7539945588	-4.6339277771	-2.9157329137	-0.7905419161	0.0865205465	-1.8985832724	-1.7062997138	-2.8972531602	2.0229227834	-3.255473478	0.7081604523	-1.5645610929	-2.7011973034	-2.1437349042	1.3282890408	1.7028843762	1.2159892072	-1.6394532987	-2.4344438265	-1.5817110554	2.2134030727
D8B26_004735	MEP1	metalloprotease MEP1	CIMG_08674	extracellular metalloprotease 1			0.6111629984	-0.004792928	0.2208013624	0.9121153807	0.3640755148	-0.6043020111	-2.0569445002	-2.2953843391	-1.8814465352	-1.4896820277	-1.6065666801	-1.4744146654	-2.5045010318	-2.4646999167	-2.1215779491	-2.0241391808	-1.822488958	-1.9318665236	-1.8308967861	-1.6164498443	-2.0275368374	-2.0276453814	-1.8812522771	-2.104884213	-1.1966703032	0.4892175807	1.0845441523	-0.5176109848	-1.8092774552	-0.4820950282	2.6653155965	0.2350959383	1.8213679277	-0.4194682981	-0.7936896035	-0.6112750584	2.1666080417	3.0313886545	1.8447170651	-1.0564469063	-1.5037459299	-0.7980946641	3.4588685364
D8B26_001970		conserved hypothetical protein	CIMG_01197	cytochrome P450 family protein			-1.6018258776	-0.8485098298	-0.1853096871	-1.3921326625	-1.8423550109	-3.3923579221	-1.8402988225	-3.8664373098	-5.6341442716	-2.227855491	-3.4971923248	-2.6600471056	-2.881130697	-2.8459388352	-3.5461088996	-4.1730768211	-4.2225869038	-3.5262645837	-3.2585504544	-2.7275808007	-1.6683841729	-1.4988264252	-0.7317207953	-1.8340464349	0.4573337615	1.2939069935	2.1571512597	1.5672971426	0.6902259342	2.2935428871	3.3280394339	3.1532171069	3.3928720241	0.6813846442	0.1673967889	0.3046740675	2.4944017045	3.2939517036	2.3060565615	0.5503745619	-1.0751350756	1.8797540692	3.104258075
D8B26_003605		GABA permease	CIMG_04188	GABA permease			-0.3388849716	-0.2218153793	-0.1761253734	0.101149418	-0.0889858086	-0.1792889174	-0.9030952291	-1.2736195558	-1.2422392115	-0.9957583148	-0.9377331677	-0.8807805396	-2.4970304274	-2.5750491761	-2.4000008652	-3.1488271295	-2.9724558048	-2.9583931868	-2.5871228656	-2.5415800392	-2.6958357883	-3.4186203277	-1.858310264	-2.7855491971	-1.2206612637	0.6834411492	0.9773306558	-0.8305628821	-2.7129727979	-0.8006371763	1.6312197081	0.0987960317	1.7855577757	-1.3011450136	-1.7908318365	-1.4173468485	0.6137314264	2.1287024982	-0.1823144132	-1.2491251069	-1.3687438146	-1.246657102	1.8388200087
D8B26_005939		MFS transporter	CIMG_06881	MFS transporter	HISTO_ZZ.Contig127c.eannot.1543.final_new	MFS transporter	-0.3091842913	-0.7926016878	-0.2530106273	-0.1517999495	-1.0920731515	-2.2723194428	-2.2275204869	-2.2550104451	-1.9396356653	-1.5683691702	-1.5431637969	-1.4033199543	-1.2278229512	-1.0069686845	-0.9815416243	0.0158567395	-0.3132274252	-0.2247317142	-1.2629028373	-0.7349752407	-1.3714679314	-0.5565750651	-0.3426863518	-1.1501070704	3.039325646	3.9796786844	3.7906194541	3.0342420013	1.1873745303	2.1162160398	4.5024351809	-0.114954517	4.2075243354	1.0109846954	0.0135655904	0.2958350281	4.1021776342	4.1183005775	4.070418941	0.2358020081	-0.4156487548	-0.1401644161	3.4304686232
D8B26_007338		serine protease	CIMG_10287	subtilisin-like protease			-0.9118946707	-1.1876891692	-0.9755007683	-1.9719172266	-1.122268401	-1.9597587617	-1.8396505443	-1.1193275261	-1.2823761858	0.8483884598	0.9058200396	1.107107758	-1.8759527604	-2.0222810385	-1.2655128327	-2.7404776607	-3.4315337725	-2.3941745345	-3.8185717636	-3.7279410476	-4.0121735838	-2.8491291431	-2.5338977806	-2.8794945713	1.9804247271	6.0783996702	6.7083164954	0.4508533766	-1.2219556714	-0.4227776633	7.846602884	-0.1545898582	4.344709503	0.6424991956	-1.297889833	-0.29236782	7.4999206161	5.2190641432	5.4170802636	-0.077326788	-1.175597314	-0.3445301226	5.4324691966
D8B26_007421		conserved hypothetical protein	CIMG_09001	hypothetical protein			-0.8398698005	-1.4082743999	-1.2739468033	-1.1724182112	-1.3349440995	-1.4914656548	-1.0769100789	-0.5103504167	-0.7508103756	-0.0386659066	-0.360671809	-0.2680406383	0.0164335526	0.1231249348	-0.0174591918	-0.0464717741	0.271003513	-0.1477228398	0.0701209811	0.0908493064	0.8469987451	1.2292292453	1.510908048	0.9952925714	1.0488316277	2.3673392853	2.4964699394	0.7039837241	1.6164162357	0.4120338328	3.0386159864	1.0880389635	2.9864582309	0.3449547774	0.2462487044	0.3990135785	3.1357981576	3.6784167845	2.7077313711	0.7700890132	0.5903791288	0.5584322128	4.0649124895
D8B26_000665		phosphoribosylformylglycinamidine cyclo-ligase	CIMG_02796	phosphoribosylamine-glycine ligase	HISTO_KF.Contig597.eannot.1487.final_new	phosphoribosylformylglycinamidine cyclo-ligase	0.5819050109	0.6151573558	0.6111149944	0.8861648914	1.0231615606	1.0310428331	1.4722141384	1.3355034574	1.2816723838	1.3830265257	1.414885645	1.3444678752	1.0123349699	0.9567566336	0.8159169236	1.1379606512	0.9627749493	1.0063918322	0.8336139872	0.6140160451	0.8479787054	0.2947389904	-0.1949871696	0.1547445018	-1.2574509739	-0.4360220255	-0.1072320022	-0.5663732299	-1.1811746	-0.5225571852	-0.3241747647	-0.4198037195	-0.6573685139	0.6582684399	0.2758804333	0.190017606	-0.7176976166	-0.6998724678	-1.1280744381	0.7832090306	0.8876413509	0.3583735684	-0.8778754167
D8B26_002035		MFS monocarboxylate transporter	CIMG_01129	MFS monocarboxylate transporter	HISTO_DA.Contig93.Fgenesh_histo.82.final_new	monocarboxylate permease-like protein	-0.9764350201	-1.0283043274	-0.9878702914	-0.0957933836	-0.1592287727	-0.456887167	-2.052517075	-1.9676783331	-1.9020604589	-0.4303025891	-0.4133478996	-0.362812021	3.5042624122	3.7641961014	3.5428413245	3.3947985626	3.1739621943	3.2961979554	2.0633107112	2.1489039626	2.4251277535	1.1624506332	0.360922156	0.2678544843	-2.4085807607	-1.4478888564	-0.7290344996	-1.4176496888	-2.2786237145	-1.5234780818	0.2201513729	-1.0920930429	-1.2380828301	-2.3106976332	-2.2480681251	-2.1919648673	0.1924924516	-0.7183308559	-0.9056008125	-2.2265571505	-2.4520726696	-1.9454239471	0.104365742
[truncated: 26 more columns]
