# Supplementary material for: Transcriptomic atlas throughout Coccidioides development reveals key phase-enriched transcripts of this important fungal pathogen
Source: PLoS Biol. 2025 Apr 15;23(4):e3003066. doi: 10.1371/journal.pbio.3003066 (PMC12077801; doi:10.1371/journal.pbio.3003066)
Supplement: S12 Table — Each row corresponds to a predicted effector. The columns are as follows: UNIQID: systemic gene name from Silveira genome [49]. Systematic gene names with _1, _2 appended have multiple isoforms as detected by kallisto although not all isoforms passed read count filter. NAME: short gene name from Mandel and colleagues [12]. Cp_anno: GenBank Coccidioides posadasii Silveira annotation. CiRS: systematic CiRS gene name for the InParanoid-mapped Coccidioides immitis RS ortholog. CiRS_anno: Genbank annotation for CiRS ortholog. HcG217B: systematic HcG217B GSC gene name for the InParanoid-mapped Histoplasma G217B ortholog. HcG217B_anno: GSC annotation for HcG217B ortholog. The next 45 columns are kallisto mean row normalized counts for each indicated sample. Sample names are from S7 Table. (CSV) [file pbio.3003066.s018.csv]

UNIQID	NAME	Cp_anno	CiRS	CiRS_anno	HcG217B	HcG217B_anno	Spores_Sil_1	Spores_Sil_2	Spores_Sil_3	Eighth_spherule_Sil_1	Eighth_spherule_Sil_2	Eighth_spherule_Sil_3	D1_spherule_Sil_1	D1_spherule_Sil_2	D1_spherule_Sil_3	D2_spherule_Sil_1	D2_spherule_Sil_2	D2_spherule_Sil_3	D3_spherules_Sil_1	D3_spherules_Sil_2	D3_spherules_Sil_3	D4_spherules_Sil_1	D4_spherules_Sil_2	D4_spherules_Sil_3	D5_spherules_Sil_1	D5_spherules_Sil_2	D5_spherules_Sil_3	D6_spherules_Sil_1	D6_spherules_Sil_2	D6_spherules_Sil_3	DMEM_1	DMEM_2	DMEM_3	RPMI_1	RPMI_2	RPMI_3	Eighth_myc_Sil_1	Eighth_myc_Sil_2	Eighth_myc_Sil_3	D1_myc_Sil_1	D1_myc_Sil_2	D1_myc_Sil_3	D2_myc_Sil_1	D2_myc_Sil_2	D2_myc_Sil_3	D3_myc_Sil_1	D3_myc_Sil_2	D3_myc_Sil_3	D6_myc_Sil_1
D8B26_004686		neutral protease 2	CIMG_08613	metalloproteinase 7			0.7830937444	0.4111488193	0.6480276727	-0.5578481536	-0.35512235	-0.1916815543	-0.2491286841	-0.0578323469	-0.9815234672	-0.4727706394	-0.7307521841	-0.6692740359	1.2174643643	0.4503695122	1.2627219841	1.1963501131	1.3986615488	1.7176981265	1.0805872407	1.1297423281	1.6629147643	0.8059421479	0.6127337619	1.236013604	-0.2803010194	-0.9160188517	-0.9813945101	0.9868438495	1.3751066053	0.9812973914	-0.3854406398	2.0675011003	1.3752944503	-1.6695937976	-2.2720168621	-2.2804407129	-2.5654142398	-2.8819792753	-0.8423389486	-1.2268308459	-1.7892895478	-1.1813086788	-1.5842189034
D8B26_002468		pheromone processing endoprotease Kex2	CIMG_00625	kex protein	HISTO_DM.Contig93.fgenesh_plus.54.final_new	kex protein	2.5420404823	2.6967658936	2.5696320053	1.1727898318	1.239534327	1.3038610886	2.5161066446	2.4468907041	2.4862457818	1.1866295122	0.9852070915	0.9642850683	0.2854498616	-0.3940317397	0.299765459	0.3844387802	0.0270773497	-0.1364706306	-0.0670140517	-0.2418321334	-0.4123189982	0.972912411	0.8951667285	-0.1900369377	0.8812262427	-0.1404724412	-0.2974448188	0.0519037595	-0.3799573388	-0.0216776157	0.5842201324	1.0209022521	0.7436377252	-0.8509408135	-0.6300027042	-0.8963883269	-1.6155167225	-1.3669690331	-0.8016399702	-1.3122088033	-1.2690832253	-1.1835225465	-1.3574148057
D8B26_001137		tripeptidyl-peptidase 1	CIMG_02188	tripeptidyl peptidase SED3			-2.0675397309	-0.9960593502	-0.9000430326	0.216009236	-0.4761829144	-0.4046487759	0.7788299866	0.6792664927	0.2831389293	1.1264082188	0.7800707997	0.3561221207	1.2129420612	1.1340290928	1.4254036634	1.3965308095	1.6155214462	1.6617222763	1.9770486284	1.6437095813	1.6049400668	2.0148100605	1.745305044	1.7738036354	0.0593738216	-0.6629936254	-1.4821595006	1.5625349335	1.4836998661	1.4450139828	-1.2996392439	-3.0052715809	-1.7577387557	-1.4432242033	-1.7805592032	-1.3970282375	-0.7135543382	-1.3711562915	-1.0220886535	-0.5640047687	-0.5337236193	-0.0741569394	-0.8103615138
D8B26_007870		conserved hypothetical protein	CIMG_09495	hypothetical protein			1.5154317243	-1.2543901489	0.2499690154	-0.0628220149	0.7114872597	-1.3806446129	2.7588050183	2.7140339972	2.8861018598	2.6950243811	1.7362595786	2.1025923083	2.436429417	2.2408515345	2.3331491678	3.2109665916	3.0695245743	2.5345519254	3.0435498756	2.7641051485	2.3724968302	3.681271812	3.7297355921	3.3926596263	0.6963851166	0.7183439687	1.0535062399	1.8265255779	2.2099042052	0.9155942005	-2.4715552908	-2.8817317443	-2.8186234902	-3.1456549669	-3.4070411135	-5.3244913043	-2.9634728971	-2.9174678532	-3.7428979464	-3.2098520039	-4.2268765693	-4.292085384	0.3396505342
D8B26_005770							1.580703701	1.5610928427	0.8861283076	-2.0852822651	-1.9058262408	-1.3725165433	-0.4431390618	-0.5825469571	-0.5652016893	1.5187278795	1.2743087853	1.0533872027	1.0585318096	2.4842853442	1.1236033649	1.2748744348	1.3093118768	1.4152652889	0.808426919	0.8428723416	1.372889251	1.1920336925	1.1556889783	1.35535079	0.7350475543	0.5598221688	0.3818126223	1.615380568	1.5659555781	1.3055929054	-3.600930745	-2.6325955753	-1.8776096166	-1.7389775208	-2.2144884729	-1.4329793921	0.4054025162	0.8309009426	-0.4799559779	0.3941268825	0.2466323852	-0.1360586194	0.8332054309
D8B26_001391		conserved hypothetical protein	CIMG_12752	hypothetical protein	HISTO_ZT.Contig1129.eannot.1107.final_new	DNA polymerase III subunits gamma and tau domain-containing protein	-0.8855973309	-1.0231509886	-0.3519727338	-0.7927319256	-0.0312061085	0.0227339699	1.4853469516	1.1968470475	1.5459769237	1.7835382615	2.1618537791	1.2865257537	1.9327471847	1.7540926052	2.0355497021	1.3349420211	2.0604982521	2.0434475259	0.6640539819	1.4963765695	1.5104440704	1.2232198633	0.9034007021	0.7915803032	0.3164176769	-0.5451815628	-1.9039161639	1.3169950678	1.4490671714	0.6151690862	-5.6095499402	-1.627408971	-2.0497275441	-0.0938250574	-2.6381451674	-0.4719092076	0.0482795729	-0.5008736509	0.1303346596	0.9282777519	-0.6783706916	0.5529135412	-1.0328093689
D8B26_006423		conserved hypothetical protein	CIMG_06322	hypothetical protein	HISTO_GX.Contig297-snap.74.final_new	esterase/lipase domain-containing protein	-1.4166285818	-2.0790669196	-1.7825640835	0.0747862	0.223746223	0.021722196	0.6497808743	0.233781413	0.3475617235	0.4676751052	0.7455466553	0.9116137048	0.6832023263	1.2014879424	0.7154825415	0.5425209025	0.7768523043	0.8394053048	0.770077877	0.6716233732	0.809421443	1.0496507969	1.0081389158	0.60065062	1.9594871034	1.014472676	0.6665157073	0.6781493329	0.5496485145	0.6602389637	-1.1446855894	-1.7109812449	-0.6274088883	-0.9544403649	-0.9226301352	-0.5676337622	-0.719065356	-1.449735616	-0.4694093414	-0.4090511142	-0.0961793194	-0.5664537231	-0.8392720518
D8B26_000077		carbonic anhydrase	CIMG_05585	hypothetical protein			-1.6034236674	-2.0652903883	-2.563038887	0.0484777314	-0.2156916626	0.0262195755	2.4722008408	2.3981227606	2.2643523904	1.8317971232	1.8474084469	1.9108467789	3.2339077217	2.8253128265	3.2692830106	2.5443231249	2.5961114249	2.7973889779	2.8205387377	2.6988049955	2.785227377	2.9167683986	2.8172016325	2.974328966	4.0401530068	2.6324603754	2.6653890033	2.5319275054	2.3773964526	2.2147607276	-0.9313389678	-0.9720818892	-0.8072029572	-1.0559968595	-0.9012882001	-0.7814398495	-1.163321407	-1.0078179981	-0.8404555753	-1.3790037165	-0.8591028718	-0.7503219349	0.5915980736
D8B26_003939	SOWgp	conserved hypothetical protein	CIMG_04613	hypothetical protein			-2.1647517181	-1.8627335896	-1.9904976536	-3.7650558108	-4.4059910664	-4.0535892291	9.0566646535	9.0228412415	8.945522409	7.5830507866	7.6069328824	7.0188686252	6.8060068894	5.9998067469	6.8006674415	5.0203327128	5.4847633919	5.686836282	2.6143864211	3.383347999	4.478792816	0.4651848707	0.9955948138	2.5593862259	8.84335853	5.6066144676	6.0762904864	1.2818556761	0.7876041215	-0.6903346873	-3.7740088467	-4.1841853002	-3.370104594	-3.9727705132	-4.3946213321	-3.5236997042	-3.2836284548	-4.4481903968	-3.8637446959	-3.2116460817	-3.2795518161	-3.4522450575	-3.1504300249
D8B26_006671	SOD3	conserved hypothetical protein	CIMG_06994	Cu-Zn superoxide dismutase	HISTO_DU.Contig190.Fgenesh_histo.89.final_new	Cu-Zn superoxide dismutase	-1.4646577896	-1.598544856	-1.5277591424	0.7058692276	0.7662476241	0.9228277318	3.0558398882	3.1556709609	3.0439548071	3.4249009507	3.1866825415	2.9542094357	2.7434925316	2.5016933674	2.4380884471	2.3221213862	2.639417739	2.6483052322	0.9769449351	0.9124590907	1.135365932	0.7428055592	0.2749193852	0.3525174563	2.5372497642	2.026897357	1.1910809174	1.8331997253	1.7563375649	2.3991396847	-3.7758760196	-4.0088120882	-3.6592328731	-3.0963387411	-3.2998647008	-2.6619971712	-0.8360570638	-0.7284694385	-1.389474069	0.0200093367	-0.2662488199	-1.0532984551	-0.8983276999
D8B26_007421		conserved hypothetical protein	CIMG_09001	hypothetical protein			-0.8296168937	-0.9898142119	-1.1508673808	0.2534822048	-0.0703922484	0.0315612859	0.1776890421	0.4999033909	0.101621211	1.3843857939	1.718979934	1.1447758239	0.9803385529	1.8560353589	0.6830482277	0.6291460454	0.5614176743	0.6741818488	1.061071337	0.8763519224	0.8418925591	1.2725231393	1.1307268155	1.0203238098	4.0275439318	5.052435667	5.3202201819	0.1617046968	0.4117046262	1.3394903812	-2.4171970612	-4.1074814339	-5.2667656012	-2.1343654592	-3.352682884	-3.335228103	-1.4419886571	-2.3067162751	-2.5665491925	-1.2205888026	-2.3292438434	-1.6958333756	-0.7299799535
D8B26_003030		aldose 1-epimerase	CIMG_03489	aldose 1-epimerase	HISTO_ZL.Contig1131.eannot.2023.final_new	aldose 1-epimerase	-0.6934844632	-1.0074237849	-1.0350014124	-2.0809689472	-1.9944300577	-2.0270531505	0.5746880417	0.5212129517	0.7449663788	2.2078651027	2.308244305	2.3596757897	1.5935783322	1.3106311089	1.7690583691	0.5976702978	0.8987926912	0.6413940655	1.5466409937	1.516141415	1.7207536156	1.1039142496	0.9128602635	1.2660929016	2.4162120605	2.2489256159	1.6586138385	1.1687571781	1.2050593876	0.9075582133	-6.7199998425	-5.0146990786	-4.9515908246	-2.5361185235	-2.2979336607	-1.6520868029	-0.4088626643	0.0073483091	-1.391429656	-1.2950662068	-1.0916168286	-1.0460076527	-0.3978320983
D8B26_005613		conserved hypothetical protein	CIMG_03140	hypothetical protein	HISTO_AZ.Contig47.eannot.1673.final_new	malate dehydrogenase	-3.6205729262	-0.4131148759	-4.0380387285	-0.1146315379	0.7610044657	1.1405415649	1.3685856629	1.4294248297	1.1852608875	2.351875083	2.4771329546	1.4166205784	2.659522654	3.0172756632	2.0361780256	2.6868028255	2.8348935144	2.186793374	2.4015661582	2.3200812486	2.5218943986	2.2372340067	1.6793870261	2.5037044034	0.0003946309	-0.0253432591	0.7952458393	2.0595172759	2.508324371	2.6499542696	0.0859270162	0.4375908255	1.09793991	-0.2537536208	-1.2856579213	0.2251288849	-0.5372351234	0.6710413494	-0.1543887438	-0.5320754632	-0.5782463743	-0.1084179136	-0.7784322083
D8B26_004181		hypothetical protein	CIMG_07843	prp 6 CRoW domain-containing protein	HISTO_ZL.Contig1131.Fgenesh_Aspergillus.273.final_new	hypothetical protein	2.6994027439	3.1342190064	2.9459417345	-0.3386627207	-0.9661791943	-0.7385258539	1.6489125145	1.657979645	1.9754759546	3.6161190897	3.4251223918	3.4816766614	1.7674870019	1.5175518518	2.2354853642	1.9211813056	2.3650799615	1.8991563749	3.5032780838	3.2940557474	2.3745774724	3.9669514757	3.7904293143	3.6567299808	2.8902039221	0.5504336712	-0.391632345	4.4787377578	4.1670171859	4.3015809233	-1.9855557338	-3.4952678609	-1.7159525728	-2.318618492	-1.6184787865	-1.1529253057	-0.958099181	-1.946041469	-1.6092001334	-1.7727620474	-0.9612670807	-1.0264758955	-1.0108511765
D8B26_005065		serine carboxypeptidase	CIMG_10499	carboxypeptidase S1			-0.0256616298	0.7243839694	0.8956744812	1.2293181848	1.0956163239	0.900263731	1.938575584	2.0273282358	2.262912686	2.6905690803	2.8267901639	2.5090315342	1.8836315118	2.6816934646	2.4788457993	2.9955515165	3.0141819209	3.1408761733	3.5970706069	3.3881765438	3.1810195086	4.1621079904	3.9691809788	3.799752765	-0.0168189045	-2.1877462023	-2.9900874549	3.1260495999	2.6837398535	2.4333945353	-0.6822589713	-1.0924354249	-1.0293271708	-1.5168233196	-2.6957473061	-1.1931593165	-0.7782479014	-1.1281715337	0.3683264679	0.7744602979	-0.310468332	0.8713352414	-0.0485913319
D8B26_005342		conserved hypothetical protein	CIMG_00509	hypothetical protein			0.0197245025	0.239255385	0.372776854	-0.0267596752	-0.4439600445	0.1402223898	4.0121021967	4.3818326559	4.4653924208	6.7549168072	6.4358372808	6.3434717718	3.2918227475	4.106353744	3.3434459376	5.1924687555	4.9951774659	4.9845150205	5.4950029735	5.5905636223	4.8035113759	3.6902224966	4.0793142925	4.2887791981	1.3555485505	1.268573031	0.7106505061	7.677100615	7.7532654987	7.7795934818	-2.0774454304	-2.9730487111	-0.9839410385	-0.7009190334	-0.8660898648	0.2106308656	1.4936467608	0.8190342046	2.5546634256	2.0422388516	1.7041742769	1.8833841899	1.4373673918
[truncated: 2 more columns]
