# Supplementary material for: Transcriptomic atlas throughout Coccidioides development reveals key phase-enriched transcripts of this important fungal pathogen
Source: PLoS Biol. 2025 Apr 15;23(4):e3003066. doi: 10.1371/journal.pbio.3003066 (PMC12077801; doi:10.1371/journal.pbio.3003066)
Supplement: S13 Table — Each row represents a transcript from the six-gene dityrosine cluster. Each column indicates a timepoint of spherulation/hyphal growth. At each timepoint, expression of the transcript was compared between WT and ryp1∆. “N” means no significant difference between the level of the transcript in WT compared to the ryp1∆ mutant at that timepoint. “−” means the transcript level in ryp1∆ is significantly higher than in WT. “+” means the transcript level in WT is significantly higher than in the ryp1∆ mutant. (XLSX) [file pbio.3003066.s019.xlsx]

## Sheet: Sheet1
RYP1-responsive at the following timepoint	Arth	8h Spher	D1 Spher	D2 Spher	D3 Spher	D4 Spher	D5 Spher	D6 Spher	8h Hyph	D1 Hyph	D2 Hyph	D3 Hyph	D6 Hyph
D8B26_005432/33	N	N	N	+	+	N	+	N	N	N	N	N	-
D8B26_005434	N	N	-	+	N	N	N	N	N	N	N	N	N
D8B26_005435	N	-	-	+	+	+	+	+	N	N	+	+	N
D8B26_005436	N	-	N	+	+	N	N	N	N	N	N	N	+
D8B26_005437	-	N	N	N	N	+	+	+	-	N	N	N	N
D8B26_005438	-	-	N	-	N	+	+	N	-	N	N	N	N
"-" means transcript in ryp1∆ > transcript in WT
"+" means transcript in WT > transcript in ryp1∆
