# Supplementary material for: Transcriptomic atlas throughout Coccidioides development reveals key phase-enriched transcripts of this important fungal pathogen
Source: PLoS Biol. 2025 Apr 15;23(4):e3003066. doi: 10.1371/journal.pbio.3003066 (PMC12077801; doi:10.1371/journal.pbio.3003066)
Supplement: S14 Table — The tabs labeled “DitCluster Cell Wall Width” and DitClusterSmall Cell Wall Width’ contain raw measurements for each arthroconidia cell wall measured for each sample (in pixels), for the DitCluster∆ mutant and DitClusterSmall∆ mutant, respectively. The tab “DitCluster Cell Wall Layers” lists the number of distinct cell wall layers observed for each arthroconidia for each sample quantified. (XLSX) [file pbio.3003066.s020.xlsx]

## Sheet: DitCluster Cell Wall Width
Data underlying Figure 6E
WT	DitCluster∆-1	DitCluster∆-2
211.206	175.362	173.922
209.304	160.262	155.081
198.073	285.895	137.612
176.709	138.221	156.208
187.072	116.726	166.331
156.818	201.695	297.042
198	293.125	169.956
177.685	212.042	157.544
222.607	172.467	159.402
156.461	243.041	137.277
186.51	214.981	142.225
257.288	166.883	144.807
180.826	116	179.246
277.042	143.951	110.91
126.827	182.483	156.78
208.195	184.835	159.505
178.314	186.097	153.323
150.416	174.103	138.279
138.957	227.13	171.467
172.038	124.852	154.383
210.152	186.387	137.058
193.807	204.353	142.972
220.127	260.5	156.78
197.489	162.111	140.218
196.563	115.879	119.407
300.794	208.279	137.615
235.493	172.754	174.889
203.691	108.167	111
165	174.929	152.03
169.806	170.763	170.602
199.279	151.908	128.561
176.207	143.122	195.359
222.991	167.356	143.962
201.792	164.347	145
189.995	179.789	125.575
207.183	115.732	226.744
160.449	121.248	175.866
202.485	114.948	143.837
146.932	143.6	173.185
176.284	141.566	204.519
135.989	147.054	182.937
216.002	144.087	157.458
337.291	183.633	146.328
270.237	158.808	197.853
195.249	223.231	128.631
138.539	145.774	202.41
176.912	189.169	178.757
165	132.412	144
236.783	156.978	134.629
230.532	124	112.058
193.582	178.213	145
245.416	154.742	281.824
352.483	215.761	176.207
171.172	172.192	151.796
186.078	119.269	168.671
219.456	136.484	163.719
127.863	110.86	143.087
166.832	114.756	142.864
294.17		183.927
206.243		159.762
158.405		225.089
191.4		173.217
397.724		166.066
242		186.936
220.484		154.742
156.818		183.003
217.598		248.278
194.517		157.051
237.607
354.882
152.84
216.391
247.808
245.231
272.029
213.965
293.682
173.185
171.593
217.175
151.648
145.055
225.73
177.792
299.468
264.613
297.027
229.421
212.509

## Sheet: DitCluster Cell Wall Layers
Data underlying Figure S6A
WT	DitCluster∆-1	DitCluster∆-2
6	2	4
6	2	4
6	4	3
2	2	2
1	2	2
2	2	2
2	2	3
4	2	4
4	3	3
2	3	3
2	2	3
3	2	2
4	4	4
4	4	5
2	4	4
4	3	4
4	4	4
4	2	4
4	5	3
4	2	3
4	2	2
6	4	4
3	2	4
4	2	2
4	3	4
4	6	2
4	2	2
3	2	2
3	4	2
2	2	1
4	2	2
6	2	2
4	4	3
3	2	3
4	4	2
2	4	4
3	3	2
4	3	4
4	4	2
2	3	2
4	4	4
3	3	4
3	6	3
3	4	5
4	6	3
2	5	3
3	3	2
2	2	5
4	4	3
3	2	2
4	3	3
4	2	3
6	3	3
3	3	2
4	2	2
4	4	2
3	4	4
5	2	3
4	3	2
2	2	2
3	4	2
3	3	3
2	3	2
3	3	2
2	3	3
2	6	2
2	5	2
4	2	2
3	2	4
2	3	4
4	3	4
2	2	2
4	2	2
2	3	4
3	4	6
6	2	3
2	2	2
3	4	4
2	4	4
4	4	4
2	2	2
2	3	2
3		2
4		2
2		1
4		4
2		4
4		2
4		2
4		4
4		4
5		3
4
4
4
3
6
3
4
4
5
4
4
6
4
4
4
6
6

## Sheet: DitClusterSmall Cell Wall Width
Data underlying Figure S6C
WT	DitClusterSmall∆-1	DitClusterSmall∆-2
141.223	246.658	107.331
217.412	220.617	187.542
212.047	171.919	198.091
195.161	210.77	186.387
238.948	143.122	232.998
174.929	412.257	151.076
199.449	195.346	294.551
259.114	259.114	50.912
111.606	165.952	295.466
178.09	326.546	67.882
145.341	446.587	169.387
375.516	224.9	280.913
136.029	193.68	307.584
215.416	261.396	157.493
175.237	193.68	186.097
208.71	216.333	262.975
277.95	292.527	169.918
301.496	286.81	199.72
239.098	199.72	205.232
229.73	203.027	203.823
371.128	343.628	237.36
196.54	162	163.218
178.191	182.483	151.789
196.173	96	186.387
645.105	185.224	265.631
318.226	244.9	93.915
343.89	75.18	162.111
206.456	210	265.224
186.097	161.555	185.321
267.589	184.835	230.903
75.18	124.852	114.158
220.291	164.754	106.32
182.483	236.144	187.446
178.393	244.311	45.695
363.235	152.971	200.26
218.403	152.971	294.551
126	178.09	150.12
225.22	190.589	286.245
182.483	117.881	111.606
204.088	138	241.346
246.219	223.213	193.866
272.72	150.36	225.22
158.518	182.483	190.966
505.213	314.356	313.955
193.494	174.413	217.495
285.111	212.81	271.131
378.951	101.823	176.567
420.214	147.092	157.493
291.294	182.877	224.66
367.619	368.793	189.452
175.647	246.219	186
277.95	226.416	221.35
212.81	282.064	292.588
173.066	246.658	221.269
263.591	133.222	267.32
85.276	188.308	301.974
195.346	300.54	193.215
218.403	106.151	89.196
352.931	142.239	162
542.03	158.405	117.881
157.035	153.675	284.289
255.123	100.578	207.152
207.933	177.178	216.832
258.279	196.54	178.09
162	252.071	163.218
188.308	162	162.997
177.685	192.094	166.709
206.891	193.215	157.493
182.187	162.997	253.211
239.55	232.998	394.588
281.169	142.618	267.589
338.189	119.097	229.652
229.652	254.275	400.52
391.152	125.284	511.41
209.914	178.997	195.898
134.164	145.121	131.59
311.191	103.228	143.122
222.971	143.122	259.114
176.465	318.904	159.424
331.904	144	349.291
174.413	286.81	155.769
195.346	104.785	353.644
312.922	206.456	319.525
178.393	201.604	171.604
174.929	177.685
284.605	351.602
206.456	179.8
333.419	94.868
207.239	168
214.83	170.658
264	186.869
266.443	230.512
	178.393
	63.781
	127.562
	185.224
