# Supplementary material for: Transcriptomic atlas throughout Coccidioides development reveals key phase-enriched transcripts of this important fungal pathogen
Source: PLoS Biol. 2025 Apr 15;23(4):e3003066. doi: 10.1371/journal.pbio.3003066 (PMC12077801; doi:10.1371/journal.pbio.3003066)
Supplement: S15 Table — Each tab lists the raw measurements (in pixels) of colony radius on the stated days for three colonies each for the stated genotypes. (XLSX) [file pbio.3003066.s021.xlsx]

## Sheet: DitCluster Radial Growth
Data underlying Figure S6E
Day	WT			DitCluster∆-1			DitCluster∆-2
3	73.9992	80.4796	76.0359	66.3924	71.9602	75.8536	79.7725	72.0022	83.0183
6	190.482	196.757	187.27	179.445	189.742	185.765	189.727	184.743	202.515
8	262.244	266.75	264.991	255.757	247.419	263.234	268.512	286.01	258.26

## Sheet: DitClusterSmall Radial Growth
Data underlying Figure S6G
Day	WT			DitClusterSmall∆-1			DitClusterSmall∆-2
5	123.713	121.734	125.449	108.985	100.968	109.987	111.749	118.262	119.251
7	204.458	210.186	206.738	196.52	195.024	186.751	199.741	192.25	200.242
9	280.463	285.435	271.744	263.203	259.483	267.507	266.215	274.259	272.767
