# Supplementary material for: Transcriptomic atlas throughout Coccidioides development reveals key phase-enriched transcripts of this important fungal pathogen
Source: PLoS Biol. 2025 Apr 15;23(4):e3003066. doi: 10.1371/journal.pbio.3003066 (PMC12077801; doi:10.1371/journal.pbio.3003066)
Supplement: S16 Table — Primer sequences are listed in the first 19 rows and were ordered from IDT. Crispr Alt-R crRNA refers to the protospacer sequence used to order CRISPR-Cas9 crRNAs from IDT. Repair cassette sequences indicate the full DNA molecule synthesized by Azenta and used as the template for homologous repair during transformation of Coccidioides. (XLSX) [file pbio.3003066.s022.xlsx]

## Sheet: Sheet1
Nucleic acid name	Sequence
Primer 1	5' CTCCTAACTCTCTACGGATTAAGCTACAGTCATCTACCCTGGCCGCGCTGGCGTAAGCTCCCTAATTGGC 3'
Primer 2	5' TCAAGCCTACTAGTCGATTGCGGGGAAAAGTTTCGGGATGTGTGCTGCATGAGCCAAGAGCGGATTCCTC 3'
Primer 3	5' CTCCTAACTCTCTACGGATT 3'
Primer 4	5' TCAAGCCTACTAGTCGATTG 3'
Primer 5	5' AACTTGACCCTGCTCCTTGG 3'
Primer 6	5' ACCATCGGCGCAGCTATTTA 3'
Primer 7	5' AAAGAGCAGGGAAGTCAGGC 3'
Primer 8	5' CTCGGAGGGCGAAGAATCTC 3'
Primer 9	5' ATGGGTAACGGCACTACAGC 3'
Primer 10	5' TGAGGATGACCAGGGAGAGG 3'
Primer 11	5' AAGCTGCGATGAAGTGGGAA 3'
Primer 12	5' GGAATGGCTAGATTAAACTTGCG 3'
Primer 13	5' GCCTCCGAAAGTGTGAAACAC 3'
Primer 14	5' CGGGGATTCCCAATACGAGG 3'
Primer 15	5' CACCAACGCAAGTTTTCGGG 3'
Primer 16	5' GGCTCCAGATAGGTGTGGTAGA 3'
Primer 17	5' TGTGTGTGTTGGGAGGATGGG 3'
Primer 18	5' ATGTTTATCAATGGGTCGTTCC 3'
Primer 19	5' TGGTTCCAACGCTCCTTTC 3'
Crispr Alt-R crRNA 1	5’ CATCTACCCTGGCCGCGCTG 3’
Crispr Alt-R crRNA 2	5’ TTTCGGGATGTGTGCTGCAT 3’
Crispr Alt-R crRNA 3	5' CGTGGACGTATCGTCATGTG 3'
Crispr Alt-R crRNA 4	5' GAAAAAGGGGAACGGCGAAA 3'
Crispr Alt-R crRNA 5	5' CGTGGACGTATCGTCATGTG 3'
DitCluster Repair Template	5'-aatctccggggagcgtggtgcatcctcggacatgcaaaaatccggggctatcaaaaccaacgcacccttttaaccagttagtggatgcgtggacgtatcgGCGTAAGCTCCCTAATTGGCCCATCCGGCATCTGTAGGGCGTCCAAATATCGTGCCTCTCCTGCTTTGCCCGGTGTATGAAACCGGAAAGGCCGCTCAGGAGCTGGCCAGCGGCGCAGACCGGGAACACAAGCTGGCAGTCGACCCATCCGGTGCTCTGCACTCGACCTGCTGAGGTCCCTCAGTCCCTGGTAGGCAGCTTTGCCCCGTCTGTCCGCCCGGTGTGTCGGCGGGGTTGACAAGGTCGTTGCGTCAGTCCAACATTTGTTGCCATATTTTCCTGCTCTCCCCACCAGC…
DitClusterSmall Repair Cassette	5'-aatctccggggagcgtggtgcatcctcggacatgcaaaaatccggggctatcaaaaccaacgcacccttttaaccagttagtggatgcgtggacgtatcgGCGTAAGCTCCCTAATTGGCCCATCCGGCATCTGTAGGGCGTCCAAATATCGTGCCTCTCCTGCTTTGCCCGGTGTATGAAACCGGAAAGGCCGCTCAGGAGCTGGCCAGCGGCGCAGACCGGGAACACAAGCTGGCAGTCGACCCATCCGGTGCTCTGCACTCGACCTGCTGAGGTCCCTCAGTCCCTGGTAGGCAGCTTTGCCCCGTCTGTCCGCCCGGTGTGTCGGCGGGGTTGACAAGGTCGTTGCGTCAGTCCAACATTTGTTGCCATATTTTCCTGCTCTCCCCACCAGC…
