# Supplementary material for: Transcriptomic atlas throughout Coccidioides development reveals key phase-enriched transcripts of this important fungal pathogen
Source: PLoS Biol. 2025 Apr 15;23(4):e3003066. doi: 10.1371/journal.pbio.3003066 (PMC12077801; doi:10.1371/journal.pbio.3003066)
Supplement: S17 Table — Each sequenced library is listed in a row by library name, with corresponding data as indicated by headers. WT is wildtype genotype, Ryp1 is ryp1∆ mutant genotype. “# Reads pseudoaligned to unspliced transcript” are the counts generated by kallisto against unspliced mRNA sequences whereas “# Reads pseudoaligned to spliced transcript” are the counts generated by kallisto against the predicted spliced mRNA sequences (as used in all analyses described in the manuscript). (XLSX) [file pbio.3003066.s023.xlsx]

## Sheet: Sheet1
Library Name	Sample Title	Organism	Genotype	Morphology	Timepoint	Media	Figure of related microscopy data	Replicate	Single or paired-end	Instrument model	Read Length (bp)	SRA accession number		# Reads pseudo-aligned to unspliced transcript	# Reads pseudoaligned to spliced transcript	% reads pseudoaligned to spliced transcript / unspliced transcript
8h-1	RNA-seq WT spherules 8Hour Replicate 1 Figure1	Coccidioides posadasii str. Silveira	WT	spherules	8Hour	Converse	Figure1	1	single end	Illumina HiSeq 4000	50	SRR30989314		13730153	13450303	97.9618
8h-2	RNA-seq WT spherules 8Hour Replicate 2 Figure1	Coccidioides posadasii str. Silveira	WT	spherules	8Hour	Converse	Figure1	2	single end	Illumina HiSeq 4000	50	SRR30989313		15859955	15344075	96.7473
8h-3	RNA-seq WT spherules 8Hour Replicate 3 Figure1	Coccidioides posadasii str. Silveira	WT	spherules	8Hour	Converse	Figure1	3	single end	Illumina HiSeq 4000	50	SRR30989309		16914903	16443709	97.2143
Day1-3	RNA-seq WT spherules D1 Replicate 3 Figure1	Coccidioides posadasii str. Silveira	WT	spherules	D1	Converse	Figure1	3	single end	Illumina HiSeq 4000	50	SRR30989308		20622014	20166577	97.7915
Day1-1	RNA-seq WT spherules D1 Replicate 1 Figure1	Coccidioides posadasii str. Silveira	WT	spherules	D1	Converse	Figure1	1	single end	Illumina HiSeq 4000	50	SRR30989310		18512545	18157679	98.0831
Day1-2	RNA-seq WT spherules D1 Replicate 2 Figure1	Coccidioides posadasii str. Silveira	WT	spherules	D1	Converse	Figure1	2	single end	Illumina HiSeq 4000	50	SRR30989307		17970939	17550093	97.6582
Day2-1	RNA-seq WT spherules D2 Replicate 1 Figure1	Coccidioides posadasii str. Silveira	WT	spherules	D2	Converse	Figure1	1	single end	Illumina HiSeq 4000	50	SRR30989311		17604437	17235869	97.9064
Day2-2	RNA-seq WT spherules D2 Replicate 2 Figure1	Coccidioides posadasii str. Silveira	WT	spherules	D2	Converse	Figure1	2	single end	Illumina HiSeq 4000	50	SRR30989306		20949611	20489843	97.8054
Day2-3	RNA-seq WT spherules D2 Replicate 3 Figure1	Coccidioides posadasii str. Silveira	WT	spherules	D2	Converse	Figure1	3	single end	Illumina HiSeq 4000	50	SRR30989312		16740432	16271225	97.1972
Day3-2	RNA-seq WT spherules D3 Replicate 2 Figure1	Coccidioides posadasii str. Silveira	WT	spherules	D3	Converse	Figure1	2	single end	Illumina HiSeq 4000	50	SRR30989305		10935582	10707389	97.9133
Day3-3	RNA-seq WT spherules D3 Replicate 3 Figure1	Coccidioides posadasii str. Silveira	WT	spherules	D3	Converse	Figure1	3	single end	Illumina HiSeq 4000	50	SRR30989300		17254575	16843040	97.6149
Day3-1	RNA-seq WT spherules D3 Replicate 1 Figure1	Coccidioides posadasii str. Silveira	WT	spherules	D3	Converse	Figure1	1	single end	Illumina HiSeq 4000	50	SRR30989301		15052844	14669928	97.4562
Day4-2	RNA-seq WT spherules D4 Replicate 2 Figure1	Coccidioides posadasii str. Silveira	WT	spherules	D4	Converse	Figure1	2	single end	Illumina HiSeq 4000	50	SRR30989299		2246020	2185863	97.3216
Day4-3	RNA-seq WT spherules D4 Replicate 3 Figure1	Coccidioides posadasii str. Silveira	WT	spherules	D4	Converse	Figure1	3	single end	Illumina HiSeq 4000	50	SRR30989302		10920372	10705464	98.032
Day4-1	RNA-seq WT spherules D4 Replicate 1 Figure1	Coccidioides posadasii str. Silveira	WT	spherules	D4	Converse	Figure1	1	single end	Illumina HiSeq 4000	50	SRR30989298		2554423	2480015	97.0871
Day5-1	RNA-seq WT spherules D5 Replicate 1 Figure1	Coccidioides posadasii str. Silveira	WT	spherules	D5	Converse	Figure1	1	single end	Illumina HiSeq 4000	50	SRR30989303		9275244	9042237	97.4879
Day5-2	RNA-seq WT spherules D5 Replicate 2 Figure1	Coccidioides posadasii str. Silveira	WT	spherules	D5	Converse	Figure1	2	single end	Illumina HiSeq 4000	50	SRR30989297		2003255	1965924	98.1365
Day5-3	RNA-seq WT spherules D5 Replicate 3 Figure1	Coccidioides posadasii str. Silveira	WT	spherules	D5	Converse	Figure1	3	single end	Illumina HiSeq 4000	50	SRR30989304		3865101	3778682	97.7641
Day6-3	RNA-seq WT spherules D6 Replicate 3 Figure1	Coccidioides posadasii str. Silveira	WT	spherules	D6	Converse	Figure1	3	single end	Illumina HiSeq 4000	50	SRR30989296		396857	387456	97.6311
Day6-1	RNA-seq WT spherules D6 Replicate 1 Figure1	Coccidioides posadasii str. Silveira	WT	spherules	D6	Converse	Figure1	1	single end	Illumina HiSeq 4000	50	SRR30989295		1707040	1653668	96.8734
Day6-2	RNA-seq WT spherules D6 Replicate 2 Figure1	Coccidioides posadasii str. Silveira	WT	spherules	D6	Converse	Figure1	2	single end	Illumina HiSeq 4000	50	SRR30989291		1512967	1468789	97.08
Spores3	RNA-seq WT arthroconidia arthroconidia Replicate 3 Figure1	Coccidioides posadasii str. Silveira	WT	arthroconidia	arthroconidia	PBS	Figure1	3	single end	Illumina HiSeq 4000	50	SRR30989290		10797601	10485246	97.1072
Spores1	RNA-seq WT arthroconidia arthroconidia Replicate 1 Figure1	Coccidioides posadasii str. Silveira	WT	arthroconidia	arthroconidia	PBS	Figure1	1	single end	Illumina HiSeq 4000	50	SRR30989292		12062988	11725675	97.2037
Spores2	RNA-seq WT arthroconidia arthroconidia Replicate 2 Figure1	Coccidioides posadasii str. Silveira	WT	arthroconidia	arthroconidia	PBS	Figure1	2	single end	Illumina HiSeq 4000	50	SRR30989289		10405268	10119419	97.2528
D1_myc_Ryp1_1	RNA-seq Ryp1 hyphae D1 Replicate 1 Figure2	Coccidioides posadasii str. Silveira	Ryp1	hyphae	D1	Converse	Figure2	1	single end	Illumina NovaSeq 6000	100	SRR30989293		7035014	6743930	95.8624
D1_myc_Ryp1_2	RNA-seq Ryp1 hyphae D1 Replicate 2 Figure2	Coccidioides posadasii str. Silveira	Ryp1	hyphae	D1	Converse	Figure2	2	single end	Illumina NovaSeq 6000	100	SRR30989288		6800489	6549995	96.3165
D1_myc_Ryp1_3	RNA-seq Ryp1 hyphae D1 Replicate 3 Figure2	Coccidioides posadasii str. Silveira	Ryp1	hyphae	D1	Converse	Figure2	3	single end	Illumina NovaSeq 6000	100	SRR30989294		4388865	4191200	95.4962
D1_myc_Sil_1	RNA-seq WT hyphae D1 Replicate 1 Figure2	Coccidioides posadasii str. Silveira	WT	hyphae	D1	Converse	Figure2	1	single end	Illumina NovaSeq 6000	100	SRR30989287		7432734	7201901	96.8944
D1_myc_Sil_2	RNA-seq WT hyphae D1 Replicate 2 Figure2	Coccidioides posadasii str. Silveira	WT	hyphae	D1	Converse	Figure2	2	single end	Illumina NovaSeq 6000	100	SRR30989254		10035526	9679229	96.4496
D1_myc_Sil_3	RNA-seq WT hyphae D1 Replicate 3 Figure2	Coccidioides posadasii str. Silveira	WT	hyphae	D1	Converse	Figure2	3	single end	Illumina NovaSeq 6000	100	SRR30989255		108657289	104772364	96.4246
D1_spherule_Ryp1_1	RNA-seq Ryp1 spherules D1 Replicate 1 Figure2	Coccidioides posadasii str. Silveira	Ryp1	spherules	D1	Converse	Figure2	1	single end	Illumina NovaSeq 6000	100	SRR30989253		9310363	9008222	96.7548
D1_spherule_Ryp1_2	RNA-seq Ryp1 spherules D1 Replicate 2 Figure2	Coccidioides posadasii str. Silveira	Ryp1	spherules	D1	Converse	Figure2	2	single end	Illumina NovaSeq 6000	100	SRR30989256		9963977	9671550	97.0652
D1_spherule_Ryp1_3	RNA-seq Ryp1 spherules D1 Replicate 3 Figure2	Coccidioides posadasii str. Silveira	Ryp1	spherules	D1	Converse	Figure2	3	single end	Illumina NovaSeq 6000	100	SRR30989252		5307482	5154448	97.1166
D1_spherule_Sil_1	RNA-seq WT spherules D1 Replicate 1 Figure2	Coccidioides posadasii str. Silveira	WT	spherules	D1	Converse	Figure2	1	single end	Illumina NovaSeq 6000	100	SRR30989257		6452003	6239863	96.712
D1_spherule_Sil_2	RNA-seq WT spherules D1 Replicate 2 Figure2	Coccidioides posadasii str. Silveira	WT	spherules	D1	Converse	Figure2	2	single end	Illumina NovaSeq 6000	100	SRR30989251		6665274	6444553	96.6885
D1_spherule_Sil_3	RNA-seq WT spherules D1 Replicate 3 Figure2	Coccidioides posadasii str. Silveira	WT	spherules	D1	Converse	Figure2	3	single end	Illumina NovaSeq 6000	100	SRR30989258		12370935	11967906	96.7421
D2_myc_Ryp1_1	RNA-seq Ryp1 hyphae D2 Replicate 1 Figure2	Coccidioides posadasii str. Silveira	Ryp1	hyphae	D2	Converse	Figure2	1	single end	Illumina NovaSeq 6000	100	SRR30989250		8465412	8188903	96.7337
D2_myc_Ryp1_2	RNA-seq Ryp1 hyphae D2 Replicate 2 Figure2	Coccidioides posadasii str. Silveira	Ryp1	hyphae	D2	Converse	Figure2	2	single end	Illumina NovaSeq 6000	100	SRR30989249		5999032	5699492	95.0069
D2_myc_Ryp1_3	RNA-seq Ryp1 hyphae D2 Replicate 3 Figure2	Coccidioides posadasii str. Silveira	Ryp1	hyphae	D2	Converse	Figure2	3	single end	Illumina NovaSeq 6000	100	SRR30989245		6407143	6121066	95.535
D2_myc_Sil_1	RNA-seq WT hyphae D2 Replicate 1 Figure2	Coccidioides posadasii str. Silveira	WT	hyphae	D2	Converse	Figure2	1	single end	Illumina NovaSeq 6000	100	SRR30989244		6049398	5739651	94.8797
D2_myc_Sil_2	RNA-seq WT hyphae D2 Replicate 2 Figure2	Coccidioides posadasii str. Silveira	WT	hyphae	D2	Converse	Figure2	2	single end	Illumina NovaSeq 6000	100	SRR30989246		6237271	5920801	94.9261
D2_myc_Sil_3	RNA-seq WT hyphae D2 Replicate 3 Figure2	Coccidioides posadasii str. Silveira	WT	hyphae	D2	Converse	Figure2	3	single end	Illumina NovaSeq 6000	100	SRR30989243		10706072	10306624	96.269
D2_spherule_Ryp1_1	RNA-seq Ryp1 spherules D2 Replicate 1 Figure2	Coccidioides posadasii str. Silveira	Ryp1	spherules	D2	Converse	Figure2	1	single end	Illumina NovaSeq 6000	100	SRR30989247		4020121	3880060	96.516
D2_spherule_Ryp1_2	RNA-seq Ryp1 spherules D2 Replicate 2 Figure2	Coccidioides posadasii str. Silveira	Ryp1	spherules	D2	Converse	Figure2	2	single end	Illumina NovaSeq 6000	100	SRR30989286		7947447	7682115	96.6614
D2_spherule_Ryp1_3	RNA-seq Ryp1 spherules D2 Replicate 3 Figure2	Coccidioides posadasii str. Silveira	Ryp1	spherules	D2	Converse	Figure2	3	single end	Illumina NovaSeq 6000	100	SRR30989248		8510709	8218349	96.5648
D2_spherule_Sil_1	RNA-seq WT spherules D2 Replicate 1 Figure2	Coccidioides posadasii str. Silveira	WT	spherules	D2	Converse	Figure2	1	single end	Illumina NovaSeq 6000	100	SRR30989285		3169485	3061604	96.5963
D2_spherule_Sil_2	RNA-seq WT spherules D2 Replicate 2 Figure2	Coccidioides posadasii str. Silveira	WT	spherules	D2	Converse	Figure2	2	single end	Illumina NovaSeq 6000	100	SRR30989280		4313846	4165904	96.5705
D2_spherule_Sil_3	RNA-seq WT spherules D2 Replicate 3 Figure2	Coccidioides posadasii str. Silveira	WT	spherules	D2	Converse	Figure2	3	single end	Illumina NovaSeq 6000	100	SRR30989281		1403573	1341717	95.593
D3_myc_Ryp1_1	RNA-seq Ryp1 hyphae D3 Replicate 1 Figure2	Coccidioides posadasii str. Silveira	Ryp1	hyphae	D3	Converse	Figure2	1	single end	Illumina NovaSeq 6000	100	SRR30989279		4942958	4750300	96.1024
D3_myc_Ryp1_2	RNA-seq Ryp1 hyphae D3 Replicate 2 Figure2	Coccidioides posadasii str. Silveira	Ryp1	hyphae	D3	Converse	Figure2	2	single end	Illumina NovaSeq 6000	100	SRR30989282		6632629	6408383	96.619
D3_myc_Ryp1_3	RNA-seq Ryp1 hyphae D3 Replicate 3 Figure2	Coccidioides posadasii str. Silveira	Ryp1	hyphae	D3	Converse	Figure2	3	single end	Illumina NovaSeq 6000	100	SRR30989278		5220017	5031906	96.3964
D3_myc_Sil_1	RNA-seq WT hyphae D3 Replicate 1 Figure2	Coccidioides posadasii str. Silveira	WT	hyphae	D3	Converse	Figure2	1	single end	Illumina NovaSeq 6000	100	SRR30989283		7772550	7503652	96.5404
D3_myc_Sil_2	RNA-seq WT hyphae D3 Replicate 2 Figure2	Coccidioides posadasii str. Silveira	WT	hyphae	D3	Converse	Figure2	2	single end	Illumina NovaSeq 6000	100	SRR30989277		14947882	14467227	96.7845
D3_myc_Sil_3	RNA-seq WT hyphae D3 Replicate 3 Figure2	Coccidioides posadasii str. Silveira	WT	hyphae	D3	Converse	Figure2	3	single end	Illumina NovaSeq 6000	100	SRR30989284		14674484	14169163	96.5565
D3_spherules_Ryp1_1	RNA-seq Ryp1 spherules D3 Replicate 1 Figure2	Coccidioides posadasii str. Silveira	Ryp1	spherules	D3	Converse	Figure2	1	single end	Illumina NovaSeq 6000	100	SRR30989276		7709523	7499227	97.2723
D3_spherules_Ryp1_2	RNA-seq Ryp1 spherules D3 Replicate 2 Figure2	Coccidioides posadasii str. Silveira	Ryp1	spherules	D3	Converse	Figure2	2	single end	Illumina NovaSeq 6000	100	SRR30989275		6202944	5988203	96.5381
D3_spherules_Ryp1_3	RNA-seq Ryp1 spherules D3 Replicate 3 Figure2	Coccidioides posadasii str. Silveira	Ryp1	spherules	D3	Converse	Figure2	3	single end	Illumina NovaSeq 6000	100	SRR30989271		3735216	3627360	97.1125
D3_spherules_Sil_1	RNA-seq WT spherules D3 Replicate 1 Figure2	Coccidioides posadasii str. Silveira	WT	spherules	D3	Converse	Figure2	1	single end	Illumina NovaSeq 6000	100	SRR30989270		11765186	11446810	97.2939
D3_spherules_Sil_2	RNA-seq WT spherules D3 Replicate 2 Figure2	Coccidioides posadasii str. Silveira	WT	spherules	D3	Converse	Figure2	2	single end	Illumina NovaSeq 6000	100	SRR30989272		6126353	5894158	96.2099
D3_spherules_Sil_3	RNA-seq WT spherules D3 Replicate 3 Figure2	Coccidioides posadasii str. Silveira	WT	spherules	D3	Converse	Figure2	3	single end	Illumina NovaSeq 6000	100	SRR30989269		15849202	15440550	97.4216
D4_spherules_Ryp1_1	RNA-seq Ryp1 spherules D4 Replicate 1 Figure2	Coccidioides posadasii str. Silveira	Ryp1	spherules	D4	Converse	Figure2	1	single end	Illumina NovaSeq 6000	100	SRR30989273		6551029	6323267	96.5233
D4_spherules_Ryp1_2	RNA-seq Ryp1 spherules D4 Replicate 2 Figure2	Coccidioides posadasii str. Silveira	Ryp1	spherules	D4	Converse	Figure2	2	single end	Illumina NovaSeq 6000	100	SRR30989268		11401082	10980499	96.311
D4_spherules_Ryp1_3	RNA-seq Ryp1 spherules D4 Replicate 3 Figure2	Coccidioides posadasii str. Silveira	Ryp1	spherules	D4	Converse	Figure2	3	single end	Illumina NovaSeq 6000	100	SRR30989274		4992871	4826372	96.6653
D4_spherules_Sil_1	RNA-seq WT spherules D4 Replicate 1 Figure2	Coccidioides posadasii str. Silveira	WT	spherules	D4	Converse	Figure2	1	single end	Illumina NovaSeq 6000	100	SRR30989267		7802655	7605046	97.4674
D4_spherules_Sil_2	RNA-seq WT spherules D4 Replicate 2 Figure2	Coccidioides posadasii str. Silveira	WT	spherules	D4	Converse	Figure2	2	single end	Illumina NovaSeq 6000	100	SRR30989262		10106995	9870703	97.6621
D4_spherules_Sil_3	RNA-seq WT spherules D4 Replicate 3 Figure2	Coccidioides posadasii str. Silveira	WT	spherules	D4	Converse	Figure2	3	single end	Illumina NovaSeq 6000	100	SRR30989263		6275996	6111948	97.3861
D5_spherules_Ryp1_1	RNA-seq Ryp1 spherules D5 Replicate 1 Figure2	Coccidioides posadasii str. Silveira	Ryp1	spherules	D5	Converse	Figure2	1	single end	Illumina NovaSeq 6000	100	SRR30989261		16663748	16217658	97.323
D5_spherules_Ryp1_2	RNA-seq Ryp1 spherules D5 Replicate 2 Figure2	Coccidioides posadasii str. Silveira	Ryp1	spherules	D5	Converse	Figure2	2	single end	Illumina NovaSeq 6000	100	SRR30989264		10372784	10062354	97.0073
D5_spherules_Ryp1_3	RNA-seq Ryp1 spherules D5 Replicate 3 Figure2	Coccidioides posadasii str. Silveira	Ryp1	spherules	D5	Converse	Figure2	3	single end	Illumina NovaSeq 6000	100	SRR30989260		15670885	15246779	97.2937
D5_spherules_Sil_1	RNA-seq WT spherules D5 Replicate 1 Figure2	Coccidioides posadasii str. Silveira	WT	spherules	D5	Converse	Figure2	1	single end	Illumina NovaSeq 6000	100	SRR30989265		10419884	10126773	97.187
D5_spherules_Sil_2	RNA-seq WT spherules D5 Replicate 2 Figure2	Coccidioides posadasii str. Silveira	WT	spherules	D5	Converse	Figure2	2	single end	Illumina NovaSeq 6000	100	SRR30989259		11962246	11633877	97.255
D5_spherules_Sil_3	RNA-seq WT spherules D5 Replicate 3 Figure2	Coccidioides posadasii str. Silveira	WT	spherules	D5	Converse	Figure2	3	single end	Illumina NovaSeq 6000	100	SRR30989266		6183980	6021878	97.3787
D6_myc_Ryp1_1	RNA-seq Ryp1 hyphae D6 Replicate 1 Figure2	Coccidioides posadasii str. Silveira	Ryp1	hyphae	D6	Converse	Figure2	1	single end	Illumina NovaSeq 6000	100	SRR30989210		5555002	5385385	96.9466
D6_myc_Ryp1_2	RNA-seq Ryp1 hyphae D6 Replicate 2 Figure2	Coccidioides posadasii str. Silveira	Ryp1	hyphae	D6	Converse	Figure2	2	single end	Illumina NovaSeq 6000	100	SRR30989209		8488859	8140840	95.9003
D6_myc_Ryp1_3	RNA-seq Ryp1 hyphae D6 Replicate 3 Figure2	Coccidioides posadasii str. Silveira	Ryp1	hyphae	D6	Converse	Figure2	3	single end	Illumina NovaSeq 6000	100	SRR30989208		11743697	11348754	96.637
D6_myc_Sil_1	RNA-seq WT hyphae D6 Replicate 1 Figure2	Coccidioides posadasii str. Silveira	WT	hyphae	D6	Converse	Figure2	1	single end	Illumina NovaSeq 6000	100	SRR30989207		3334265	3186271	95.5614
D6_myc_Sil_2	RNA-seq WT hyphae D6 Replicate 2 Figure2	Coccidioides posadasii str. Silveira	WT	hyphae	D6	Converse	Figure2	2	single end	Illumina NovaSeq 6000	100	SRR30989206		1327328	1280102	96.442
D6_myc_Sil_3	RNA-seq WT hyphae D6 Replicate 3 Figure2	Coccidioides posadasii str. Silveira	WT	hyphae	D6	Converse	Figure2	3	single end	Illumina NovaSeq 6000	100	SRR30989205		9672864	9312117	96.2705
D6_spherules_Ryp1_1	RNA-seq Ryp1 spherules D6 Replicate 1 Figure2	Coccidioides posadasii str. Silveira	Ryp1	spherules	D6	Converse	Figure2	1	single end	Illumina NovaSeq 6000	100	SRR30989204		9747502	9487087	97.3284
D6_spherules_Ryp1_2	RNA-seq Ryp1 spherules D6 Replicate 2 Figure2	Coccidioides posadasii str. Silveira	Ryp1	spherules	D6	Converse	Figure2	2	single end	Illumina NovaSeq 6000	100	SRR30989203		10535135	10212006	96.9328
D6_spherules_Ryp1_3	RNA-seq Ryp1 spherules D6 Replicate 3 Figure2	Coccidioides posadasii str. Silveira	Ryp1	spherules	D6	Converse	Figure2	3	single end	Illumina NovaSeq 6000	100	SRR30989202		13576434	13173267	97.0304
D6_spherules_Sil_1	RNA-seq WT spherules D6 Replicate 1 Figure2	Coccidioides posadasii str. Silveira	WT	spherules	D6	Converse	Figure2	1	single end	Illumina NovaSeq 6000	100	SRR30989201		15187890	14759371	97.1785
D6_spherules_Sil_2	RNA-seq WT spherules D6 Replicate 2 Figure2	Coccidioides posadasii str. Silveira	WT	spherules	D6	Converse	Figure2	2	single end	Illumina NovaSeq 6000	100	SRR30989200		7116996	6939749	97.5095
D6_spherules_Sil_3	RNA-seq WT spherules D6 Replicate 3 Figure2	Coccidioides posadasii str. Silveira	WT	spherules	D6	Converse	Figure2	3	single end	Illumina NovaSeq 6000	100	SRR30989199		10701174	10428285	97.4499
DMEM_1	RNA-seq WT spherules D3 DMEM Replicate 1 FigureS5	Coccidioides posadasii str. Silveira	WT	spherules	D3	DMEM	FigureS5	1	single end	Illumina NovaSeq 6000	100	SRR30989194		9597899	9358967	97.5106
DMEM_2	RNA-seq WT spherules D3 DMEM Replicate 2 FigureS5	Coccidioides posadasii str. Silveira	WT	spherules	D3	DMEM	FigureS5	2	single end	Illumina NovaSeq 6000	100	SRR30989193		7598594	7374831	97.0552
DMEM_3	RNA-seq WT spherules D3 DMEM Replicate 3 FigureS5	Coccidioides posadasii str. Silveira	WT	spherules	D3	DMEM	FigureS5	3	single end	Illumina NovaSeq 6000	100	SRR30989192		6096328	5937335	97.392
Eighth_myc_Ryp1_1	RNA-seq Ryp1 hyphae 8Hour Replicate 1 Figure2	Coccidioides posadasii str. Silveira	Ryp1	hyphae	8Hour	Converse	Figure2	1	single end	Illumina NovaSeq 6000	100	SRR30989191		5380074	5165889	96.0189
Eighth_myc_Ryp1_2	RNA-seq Ryp1 hyphae 8Hour Replicate 2 Figure2	Coccidioides posadasii str. Silveira	Ryp1	hyphae	8Hour	Converse	Figure2	2	single end	Illumina NovaSeq 6000	100	SRR30989190		9993739	9638208	96.4425
Eighth_myc_Ryp1_3	RNA-seq Ryp1 hyphae 8Hour Replicate 3 Figure2	Coccidioides posadasii str. Silveira	Ryp1	hyphae	8Hour	Converse	Figure2	3	single end	Illumina NovaSeq 6000	100	SRR30989189		3473224	3344546	96.2951
Eighth_myc_Sil_1	RNA-seq WT hyphae 8Hour Replicate 1 Figure2	Coccidioides posadasii str. Silveira	WT	hyphae	8Hour	Converse	Figure2	1	single end	Illumina NovaSeq 6000	100	SRR30989188		5091112	4918013	96.6
Eighth_myc_Sil_2	RNA-seq WT hyphae 8Hour Replicate 2 Figure2	Coccidioides posadasii str. Silveira	WT	hyphae	8Hour	Converse	Figure2	2	single end	Illumina NovaSeq 6000	100	SRR30989187		6811398	6579668	96.5979
Eighth_myc_Sil_3	RNA-seq WT hyphae 8Hour Replicate 3 Figure2	Coccidioides posadasii str. Silveira	WT	hyphae	8Hour	Converse	Figure2	3	single end	Illumina NovaSeq 6000	100	SRR30989186		6504989	6261910	96.2632
Eighth_spherule_Sil_1	RNA-seq WT spherules 8Hour Replicate 1 Figure2	Coccidioides posadasii str. Silveira	WT	spherules	8Hour	Converse	Figure2	1	single end	Illumina NovaSeq 6000	100	SRR30989185		11786327	11341487	96.2258
Eighth_spherule_Sil_2	RNA-seq WT spherules 8Hour Replicate 2 Figure2	Coccidioides posadasii str. Silveira	WT	spherules	8Hour	Converse	Figure2	2	single end	Illumina NovaSeq 6000	100	SRR30989184		12397000	11909257	96.0656
Eighth_spherule_Sil_3	RNA-seq WT spherules 8Hour Replicate 3 Figure2	Coccidioides posadasii str. Silveira	WT	spherules	8Hour	Converse	Figure2	3	single end	Illumina NovaSeq 6000	100	SRR30989183		15962798	15347457	96.1452
Eighth_spherule_ryp1_1	RNA-seq Ryp1 spherules 8Hour Replicate 1 Figure2	Coccidioides posadasii str. Silveira	Ryp1	spherules	8Hour	Converse	Figure2	1	single end	Illumina NovaSeq 6000	100	SRR30989242		6520503	6275076	96.2361
Eighth_spherule_ryp1_2	RNA-seq Ryp1 spherules 8Hour Replicate 2 Figure2	Coccidioides posadasii str. Silveira	Ryp1	spherules	8Hour	Converse	Figure2	2	single end	Illumina NovaSeq 6000	100	SRR30989241		5043599	4848880	96.1393
Eighth_spherule_ryp1_3	RNA-seq Ryp1 spherules 8Hour Replicate 3 Figure2	Coccidioides posadasii str. Silveira	Ryp1	spherules	8Hour	Converse	Figure2	3	single end	Illumina NovaSeq 6000	100	SRR30989237		4157952	4010194	96.4464
RPMI_1	RNA-seq WT spherules D3 RPMI Replicate 1 FigureS5	Coccidioides posadasii str. Silveira	WT	spherules	D3	RPMI	FigureS5	1	single end	Illumina NovaSeq 6000	100	SRR30989236		9060026	8711120	96.149
RPMI_2	RNA-seq WT spherules D3 RPMI Replicate 2 FigureS5	Coccidioides posadasii str. Silveira	WT	spherules	D3	RPMI	FigureS5	2	single end	Illumina NovaSeq 6000	100	SRR30989238		5693070	5476474	96.1954
RPMI_3	RNA-seq WT spherules D3 RPMI Replicate 3 FigureS5	Coccidioides posadasii str. Silveira	WT	spherules	D3	RPMI	FigureS5	3	single end	Illumina NovaSeq 6000	100	SRR30989235		9610355	9222015	95.9592
Spores_Ryp1_1	RNA-seq Ryp1 arthroconidia arthroconidia Replicate 1 Figure2	Coccidioides posadasii str. Silveira	Ryp1	arthroconidia	arthroconidia	PBS	Figure2	1	single end	Illumina NovaSeq 6000	100	SRR30989239		3834652	3746478	97.7006
Spores_Ryp1_2	RNA-seq Ryp1 arthroconidia arthroconidia Replicate 2 Figure2	Coccidioides posadasii str. Silveira	Ryp1	arthroconidia	arthroconidia	PBS	Figure2	2	single end	Illumina NovaSeq 6000	100	SRR30989234		4621931	4507132	97.5162
Spores_Ryp1_3	RNA-seq Ryp1 arthroconidia arthroconidia Replicate 3 Figure2	Coccidioides posadasii str. Silveira	Ryp1	arthroconidia	arthroconidia	PBS	Figure2	3	single end	Illumina NovaSeq 6000	100	SRR30989240		6828144	6610840	96.8175
Spores_Sil_1	RNA-seq WT arthroconidia arthroconidia Replicate 1 Figure2	Coccidioides posadasii str. Silveira	WT	arthroconidia	arthroconidia	PBS	Figure2	1	single end	Illumina NovaSeq 6000	100	SRR30989233		3007299	2914878	96.9268
Spores_Sil_2	RNA-seq WT arthroconidia arthroconidia Replicate 2 Figure2	Coccidioides posadasii str. Silveira	WT	arthroconidia	arthroconidia	PBS	Figure2	2	single end	Illumina NovaSeq 6000	100	SRR30989228		7101042	6893297	97.0744
Spores_Sil_3	RNA-seq WT arthroconidia arthroconidia Replicate 3 Figure2	Coccidioides posadasii str. Silveira	WT	arthroconidia	arthroconidia	PBS	Figure2	3	single end	Illumina NovaSeq 6000	100	SRR30989229		4005675	3884059	96.9639
WT_D1_Hyph_1	RNA-seq WT hyphae D1 Replicate 1 FigureS4	Coccidioides posadasii str. Silveira	WT	hyphae	D1	Converse	FigureS4	1	single end	Illumina NextSeq 2000	150	SRR30989227		12883607	12513188	97.1249
WT_D1_Hyph_3	RNA-seq WT hyphae D1 Replicate 3 FigureS4	Coccidioides posadasii str. Silveira	WT	hyphae	D1	Converse	FigureS4	3	single end	Illumina NextSeq 2000	150	SRR30989230		13064420	12697432	97.1909
WT_D1_Hyph_2	RNA-seq WT hyphae D1 Replicate 2 FigureS4	Coccidioides posadasii str. Silveira	WT	hyphae	D1	Converse	FigureS4	2	single end	Illumina NextSeq 2000	150	SRR30989182		14140374	13718335	97.0154
WT_D1_Spher_2	RNA-seq WT spherules D1 Replicate 2 FigureS4	Coccidioides posadasii str. Silveira	WT	spherules	D1	Converse	FigureS4	2	single end	Illumina NextSeq 2000	150	SRR30989231		14206990	13876185	97.6715
WT_D1_Spher_1	RNA-seq WT spherules D1 Replicate 1 FigureS4	Coccidioides posadasii str. Silveira	WT	spherules	D1	Converse	FigureS4	1	single end	Illumina NextSeq 2000	150	SRR30989181		14787660	14446927	97.6958
WT_D1_Spher_3	RNA-seq WT spherules D1 Replicate 3 FigureS4	Coccidioides posadasii str. Silveira	WT	spherules	D1	Converse	FigureS4	3	single end	Illumina NextSeq 2000	150	SRR30989232		23832070	23238494	97.5093
WT_D2_Hyph_2	RNA-seq WT hyphae D2 Replicate 2 FigureS4	Coccidioides posadasii str. Silveira	WT	hyphae	D2	Converse	FigureS4	2	single end	Illumina NextSeq 2000	150	SRR30989180		14289012	13908335	97.3359
WT_D2_Hyph_3	RNA-seq WT hyphae D2 Replicate 3 FigureS4	Coccidioides posadasii str. Silveira	WT	hyphae	D2	Converse	FigureS4	3	single end	Illumina NextSeq 2000	150	SRR30989179		14754249	14329738	97.1228
WT_D2_Hyph_1	RNA-seq WT hyphae D2 Replicate 1 FigureS4	Coccidioides posadasii str. Silveira	WT	hyphae	D2	Converse	FigureS4	1	single end	Illumina NextSeq 2000	150	SRR30989175		15756669	15330933	97.2981
WT_D2_Spher_3	RNA-seq WT spherules D2 Replicate 3 FigureS4	Coccidioides posadasii str. Silveira	WT	spherules	D2	Converse	FigureS4	3	single end	Illumina NextSeq 2000	150	SRR30989174		17131366	16732789	97.6734
WT_D2_Spher_1	RNA-seq WT spherules D2 Replicate 1 FigureS4	Coccidioides posadasii str. Silveira	WT	spherules	D2	Converse	FigureS4	1	single end	Illumina NextSeq 2000	150	SRR30989176		9160886	8924303	97.4175
WT_D2_Spher_2	RNA-seq WT spherules D2 Replicate 2 FigureS4	Coccidioides posadasii str. Silveira	WT	spherules	D2	Converse	FigureS4	2	single end	Illumina NextSeq 2000	150	SRR30989173		22003284	21482301	97.6322
WT_D4_Hyph_1	RNA-seq WT hyphae D4 Replicate 1 FigureS4	Coccidioides posadasii str. Silveira	WT	hyphae	D4	Converse	FigureS4	1	single end	Illumina NextSeq 2000	150	SRR30989177		274435	267491	97.4697
WT_D4_Hyph_2	RNA-seq WT hyphae D4 Replicate 2 FigureS4	Coccidioides posadasii str. Silveira	WT	hyphae	D4	Converse	FigureS4	2	single end	Illumina NextSeq 2000	150	SRR30989172		1521823	1481018	97.3187
WT_D4_Hyph_3	RNA-seq WT hyphae D4 Replicate 3 FigureS4	Coccidioides posadasii str. Silveira	WT	hyphae	D4	Converse	FigureS4	3	single end	Illumina NextSeq 2000	150	SRR30989178		3356550	3269474	97.4058
WT_D4_Spher_1	RNA-seq WT spherules D4 Replicate 1 FigureS4	Coccidioides posadasii str. Silveira	WT	spherules	D4	Converse	FigureS4	1	single end	Illumina NextSeq 2000	150	SRR30989171		12519854	12137124	96.943
WT_D4_Spher_3	RNA-seq WT spherules D4 Replicate 3 FigureS4	Coccidioides posadasii str. Silveira	WT	spherules	D4	Converse	FigureS4	3	single end	Illumina NextSeq 2000	150	SRR30989222		9828694	9555319	97.2186
WT_D4_Spher_2	RNA-seq WT spherules D4 Replicate 2 FigureS4	Coccidioides posadasii str. Silveira	WT	spherules	D4	Converse	FigureS4	2	single end	Illumina NextSeq 2000	150	SRR30989223		2130592	2072034	97.2516
Ryp1_Arth_3	RNA-seq Ryp1 arthroconidia arthroconidia Replicate 3 FigureS4	Coccidioides posadasii str. Silveira	Ryp1	arthroconidia	arthroconidia	PBS	FigureS4	3	single end	Illumina NextSeq 2000	150	SRR30989221		6089180	5949878	97.7123
Ryp1_Arth_1	RNA-seq Ryp1 arthroconidia arthroconidia Replicate 1 FigureS4	Coccidioides posadasii str. Silveira	Ryp1	arthroconidia	arthroconidia	PBS	FigureS4	1	single end	Illumina NextSeq 2000	150	SRR30989224		11941996	11672952	97.7471
Ryp1_Arth_2	RNA-seq Ryp1 arthroconidia arthroconidia Replicate 2 FigureS4	Coccidioides posadasii str. Silveira	Ryp1	arthroconidia	arthroconidia	PBS	FigureS4	2	single end	Illumina NextSeq 2000	150	SRR30989220		9274682	9065778	97.7476
Ryp1_D1_Hyph_3	RNA-seq Ryp1 hyphae D1 Replicate 3 FigureS4	Coccidioides posadasii str. Silveira	Ryp1	hyphae	D1	Converse	FigureS4	3	single end	Illumina NextSeq 2000	150	SRR30989225		10994454	10652501	96.8898
Ryp1_D1_Hyph_2	RNA-seq Ryp1 hyphae D1 Replicate 2 FigureS4	Coccidioides posadasii str. Silveira	Ryp1	hyphae	D1	Converse	FigureS4	2	single end	Illumina NextSeq 2000	150	SRR30989219		7333918	7115938	97.0278
Ryp1_D1_Hyph_1	RNA-seq Ryp1 hyphae D1 Replicate 1 FigureS4	Coccidioides posadasii str. Silveira	Ryp1	hyphae	D1	Converse	FigureS4	1	single end	Illumina NextSeq 2000	150	SRR30989226		15461030	15001201	97.0259
Ryp1_D1_Spher_2	RNA-seq Ryp1 spherules D1 Replicate 2 FigureS4	Coccidioides posadasii str. Silveira	Ryp1	spherules	D1	Converse	FigureS4	2	single end	Illumina NextSeq 2000	150	SRR30989218		13083626	12708904	97.1359
Ryp1_D1_Spher_1	RNA-seq Ryp1 spherules D1 Replicate 1 FigureS4	Coccidioides posadasii str. Silveira	Ryp1	spherules	D1	Converse	FigureS4	1	single end	Illumina NextSeq 2000	150	SRR30989217		11505939	11187474	97.2322
Ryp1_D1_Spher_3	RNA-seq Ryp1 spherules D1 Replicate 3 FigureS4	Coccidioides posadasii str. Silveira	Ryp1	spherules	D1	Converse	FigureS4	3	single end	Illumina NextSeq 2000	150	SRR30989213		9078814	8830269	97.2624
WT_8h_Hyph_3	RNA-seq WT hyphae 8h Replicate 3 FigureS4	Coccidioides posadasii str. Silveira	WT	hyphae	8h	Converse	FigureS4	3	single end	Illumina NextSeq 2000	150	SRR30989212		12203715	11923158	97.7011
WT_8h_Hyph_1	RNA-seq WT hyphae 8h Replicate 1 FigureS4	Coccidioides posadasii str. Silveira	WT	hyphae	8h	Converse	FigureS4	1	single end	Illumina NextSeq 2000	150	SRR30989214		11001238	10750484	97.7207
WT_8h_Hyph_2	RNA-seq WT hyphae 8h Replicate 2 FigureS4	Coccidioides posadasii str. Silveira	WT	hyphae	8h	Converse	FigureS4	2	single end	Illumina NextSeq 2000	150	SRR30989211		11706848	11458590	97.8794
WT_8h_Spher_3	RNA-seq WT spherules 8h Replicate 3 FigureS4	Coccidioides posadasii str. Silveira	WT	spherules	8h	Converse	FigureS4	3	single end	Illumina NextSeq 2000	150	SRR30989215		12823274	12490226	97.4028
WT_8h_Spher_1	RNA-seq WT spherules 8h Replicate 1 FigureS4	Coccidioides posadasii str. Silveira	WT	spherules	8h	Converse	FigureS4	1	single end	Illumina NextSeq 2000	150	SRR30989198		15234575	14813995	97.2393
WT_8h_Spher_2	RNA-seq WT spherules 8h Replicate 2 FigureS4	Coccidioides posadasii str. Silveira	WT	spherules	8h	Converse	FigureS4	2	single end	Illumina NextSeq 2000	150	SRR30989216		12193144	11849091	97.1783
WT_Arth_2	RNA-seq WT arthroconidia arthroconidia Replicate 2 FigureS4	Coccidioides posadasii str. Silveira	WT	arthroconidia	arthroconidia	PBS	FigureS4	2	single end	Illumina NextSeq 2000	150	SRR30989197		10393777	10159773	97.7486
WT_Arth_3	RNA-seq WT arthroconidia arthroconidia Replicate 3 FigureS4	Coccidioides posadasii str. Silveira	WT	arthroconidia	arthroconidia	PBS	FigureS4	3	single end	Illumina NextSeq 2000	150	SRR30989196		11702712	11411912	97.5151
WT_Arth_1	RNA-seq WT arthroconidia arthroconidia Replicate 1 FigureS4	Coccidioides posadasii str. Silveira	WT	arthroconidia	arthroconidia	PBS	FigureS4	1	single end	Illumina NextSeq 2000	150	SRR30989195		13648005	13342427	97.761
