# Supplementary material for: Transcriptomic atlas throughout Coccidioides development reveals key phase-enriched transcripts of this important fungal pathogen
Source: PLoS Biol. 2025 Apr 15;23(4):e3003066. doi: 10.1371/journal.pbio.3003066 (PMC12077801; doi:10.1371/journal.pbio.3003066)
Supplement: S1 Genome — PILON was used to generate a reference-guided assembly of the ryp1∆ mutant genome from paired-end Illumina reads and the GCA_018416015.2 Coccidioides posadasii reference. BWA was used to generate alignments and those alignments were used as input to PILON in variant mode. This procedure was repeated for 15 iterations and was able to fully assemble the hygromycin cassette insertion that replaced RYP1. The full assembly fastq is presented here. (FASTA) [file pbio.3003066.s024.fasta]

>CP075068_pilon_pilon_pilon_pilon_pilon_pilon_pilon_pilon_pilon_pilon_pilon_pilon_pilon_pilon_pilon
TAACCTAACCCTAACCTAACCCTAACCCTAACCCTAACCCTAACCCTAACCCTAACCCTAACCCTAACCCTAACCCTAAC
CCTAACCCTAACCCTAACCCTAACCCTAACCCGCCCACTTTCCCGCGCCCGGCCCCGCCCCCGCCCCCCCGGCGCTGAAT
CCACCACAGTGCCTAGCAGAACCCTAACCCTGCTGACCCTGTTTAAAAATCTACTTCACTGCCTAACCCTAACCCTACAA
TCTCAATACGAATACGACAGGAAATCCGAATACGAATATGACTATCAACCCAATTTTACAGTTGTCAATTTTGGTCGTCA
ATTTTTACCATCATCAATTTTGGTCATCAATTTTACCATTGTCAATTTTGGTCGTCAATTTGACCATCAACTTTCATGGT
CATCAATTTTTACTGTTGTCAATTTTTACCATTGTCAATTTTACTGTTGTCAATTTTTACCATCATCAATTTGGTTGTCA
ATTTGGCTGTCATTAATTTTGACCATTGTCAGCTTTGCCTGTTGGTAAATCACTAGTAGCACACTTGAACTGTTGGTCTG
AGGTTGGTGTTGGATAATTATTTTTTCAACCCAACAAAATTCTACAACAGAAACATCACCAAATTCACCACAACATCATG
CATCTCCTGCAACCTCAATAGATGGAATTGATTCAAAATTTTTGGATACCAGAAAGGTCTCACTGGGAGAATTCTTTTGG
TGGTACTCTTAATTGAAACTGCCTATTGGTTGTGGAGAAAAAGGGCATGTAACGGAAATTATGAATTTGGTTAGCGTCAT
TTTTCACGCTAACTCAATTGAATTTCCGTTACATCTACATATTTGCCAATAACTCAACAACCATCAATTATATGGATATG
CGAGTACCACCGTTCGAATCCTCTCACTGAGCCGGTTAGAATGAGCCTATTTTTATTAAAATATATCAACTTTTGAATGT
TATGTTTTAGTCAGTATTTGGCCTATAGACCCCCCGGCGCTGAATCCACCACAGTGCCTAGCAGAACCCTAACCCTGCTG
ACCCTGCTTAAAAATCTACTTCACTGCCTAACCCTAACCCTACAATCTCAATACGGATACCACAGGAAATCCGAATACAA
ATATGACTACAACTACAACTATCAACCTTATGTGGAAAATAACACTAATTAACTTTAAATTTCTGCTACATCTTTATAAT
GCTTAGTCTATATAATATCAGTTCAAATACAATCCTGATGTGTAACAGAAATTACAATTTACCTACCATGAAAAATTATT
CTAATTCAATCTGAATTTCCATTACATCTACTTATTCAATCATAATCCAACAACTATCAATTCTATACACATCAAATTAC
TACTGCTTGAATTCTCCTGCTGACCTGCTTACAAAATCCTTACTCTTGTTACCATATGTTAATTACTTGTCGAGAAAAAT
CCTATTTAATGGAAATTACAATTTTGATTACTGTAAAAAATATTTCTAATCCATTTTGAATTTCTGTTACATCTACATCT
TTAACAATACCTCAACAACCATTAATTGTATAAATATAACACTACTATCATTTGAATCACCTTGCTGATCTGCTTACAAT
AACTCTACTTTTGTAACAATATATTAACTTTTAAATCTTATGTCTTACTCACTATTTGCCTTATACATCAATATAAATAT
AAATACAAATACAAATATAAATATTATCTTAATATATAAAATAATTCTGTTCAACTTTAAATTTCTGTTACAACTACATA
TCTGCCCATAACTCAATAATCATTACTTATATGCTTATGAAAATACTCTTATTCAAATTCTCTTGCTAACCTGCTGAAAA
TCACTCTATTTTTGTTATAATATATCAACTTTTGCATCTGCTGTCTTACTCACTATTTGCCTTATATGTTAATATTAAAA
TCTATATACTGCCGGAACCAAACACTTGAATTTTATTCTCTCTCTATTTATATTATATTACTATAATAATATTTGCTTTT
CTTGAAATTTAATACTGTCTACTATCTGTTATCTGACTTTTGTCAAGAAAATCCATTTATATTGTCTTGAACTACTTGAA
TTTTCCTATTTTTCATCTTTTACAATCTATACTAACTAAATTCTATCAGAAAATCTGCTACATACTCTTTATAATCACTG
ACTACATAATACTATAATATAATAATAATACTAATAATATTAAAATCTAACTATAACAATTGCTTCAACATCTACCATCA
TATTATTGTTATTATTATTATTATTCATTATAGTCTTATCTACTCAGTGACTATAAAGAATATCTACCAGCTTATCTGTA
ACAATTTATTTACTGTACATTGTACAAACTGATAAAAAAGAAAAATTAAAGTATTTCAAGATAATATAACATGTTTTTTC
TCCACAAAAGTCAAATAACAGATACTATATAAAATTAATTTCAAAGAAAAACAAAATTCTTGTAGCAGTGTAATACAAAT
TAAACAAATAAACTTAATATATTGCAGTCTAATAATAAATACTTTGAATTTTCAACACAATTGCTGAAAGAGCATACATT
GGAACAGTAGTCAGACAATCTTACTACATAACATCTGAAATATTTATAATCAACCTTTAATTAGCAAATACTTGACCATA
TCTTCTTACATATAGAAAGAGCTGATACTTTCTATCTGACTTTTATTTTAAATTGAAAGTAGTAGTTTGCAAAGCTTTCT
CTATTAAAAAGATCTTTATACTACTTTATTATAGCTTGTTCTCTTATTTGTCTTTATATATAAGAAGATATGCTCAACTA
TTTGCTGATTAAACCTTGATTCTAAATATTTCAGATTTTATCTAGTAACATTGTCTGACTACTCTTCCAATCTATGCTCT
TTCTGCAATTGTGTTGAAAATTCAAACTATTTATTATTACACTGCAATATATTAACTTTATTTCTTTAATTTGTATTACA
CTGCTACAACAATTTTATTTTTCTTTGAAATTAATTTTATATACTATCTGTTATTTGACTTTTGTGGAGAAAAAACATCT
TATATTATCTTGAAATACTTTAATTTTTCTCTTTTTTCACTTTCTACAATGTACAGTAAATAAATTGTTACAGATAAGCT
GGTAGATATTCTTTATAGTCACTTACTACATAAGACTATAATAAATAATAATAATAATAATTAATTTTGTAAATATACTA
TAAATAATAAATTCTTTTTACTGCTTATCTTTATGATGTCATACTTTTTATCCTAATATTTATCAAATATATAAATATAT
ATATCCAAACTTGCTTGTGTTTTTAAATAAAATTATCAAAAAACTCTTCTGTTGTCATTATAATTATATATTAATCTTTA
GATAACTTAGAAATTAGAAAACTACCACATTTTTTCTAACTTTTACTTCATTATATCTATTATTTATTCTATTCTGAGAA
ACAAATCTTTGTTACTGATTTTTTCAACTACTTAAACTATTTATTTTAAAAACTACTCTTTACTTTTTAAACACCTTTTA
TTTAGAATATTAATTTTTATCTTTTTTACTCTTTGACTTGACACAAGAATATACTTAAAATTTAACTGAACATTTATTAT
ATAAATCACATTTTACACCAGAAAACTATTATTTAAAACTATTATTAAATCTGTTTTTTAATACTTTCTCTTTATATTAT
ATTTGTGAATTATTATTACTATTTTTTTAAATTATAGTATTTCTTAATTTTCAATCTGTATAATTTGTTTCTTAATGTAA
TGTGCTTTTAATTTCTTAAAAATATCACTATCTTATTTTCTTTGAAAATAAAATATTTTTAAATTCTTAATATATAATTA
TATAGTCTTTTCTGTACAAGAATATTATTTGTTTCTCATATTCTTTAGTAAAAATCTTGACAATTAATATTATATCTTGC
TATTTAAATTCAGGAGAATTATCAAAACTAGAAACTATTTTAACTATTGAAGTAGAGTATGATAGAATGCCTTGTCAAGA
TAGGTAAGTTGGTTGATATGGTGAGATTACAAGAAAGATGAAAAATTACAATATAGTAGAGATAGTACTAAACTAAGTAG
TGAGAGCACCAAAAGGCATATCCTAATAAATACCTAAATTCATAAGAAGTAGCAGTATAAAGAAGCTTTGTACTAATACA
GACAGCTCTAGAGAGAAACAGTAATATTCTTTATAAACAAGAGATGCTCACATTCCCTAACTAATAATCACACTAATAAT
AACAAGAAAGTGCAGTAAAAGTGCAAAGAACCATAAAGCTAAAAAGCAAGATGCAGAGACTACAGATGGTTTACATAACT
CAGAGATAGTAACTTTAATATGGTTTGTATCTCAGACTGGAACAATCTTTGTTCTAATAAGATACCAGAATCTCCACTAC
AATATATTTTAAGAAATATCTTTGTAAATAATAAACAGATTATAGTCTTTTAAATTTTAAACTTACTTTCTTAAAAACAT
CTTCTGATATTATTTTCTATCTTACTTACTAGTTCATTTAAACTAGTTCAGTAGTTTTACTAAGATTTAAAAATATTAAT
ATACTAAATCTTTCTTTAACCAGTCACATCTATAAAATTCTATACTAGTTTTTTAAAGAAACTAGCAAACTATATATTTT
TTTGAAATCCTGTAATTGTGAGAACAGCTTCTAGAATAAAAACTATAAAAAAATTATTGCAGAGTTACAGATCAAAAGCT
TAACTTAGTAAACTTAACAGATATAACTAATTATATCTCAAGAACTAGTTAAATTAATACTACCAAGTATACTTTAAACA
CAAGTATCAAACAAGACAGCTTTTTGCAGAAAAGCTTTCAAAAACTAGCTAGAAATATTCTTAAATTTAGTAGTAAACAC
TTATATTCAAAATGTTAGAGATAATATTACAAAAATAATTTACATTTTAAGCAGAAGAGTAGAAAAGATAACTAGTCTTG
TCAGATATAGTACTATCAGAAATATAGTATATATTTTATCAGATAGAAAAGACAGCAAACCTGTCAAGTTACTATAAATT
TAACTTGATTTTTTTCTAAAATGTAGAAGAATTAATAAAATCTACTCTGATTTGCAATATACTTAATATATCTTATTTCT
AATTCATAATACTTAGTTGCTATAAGTATTTGAAAATCTATTTTTCACTAATTAATTCTGATTTTTCAGCTATTAAACAG
TATTAAATATACTACTTACTAGAGCTTAGTTAGAATTTACAAAAATTAATTTACCTTAGCTATATTAAAAATATTAAGTT
GATCAAGCTAATTTGATATTAGCACAAAAGTCTAAGAAGCAAAAATCAAATAAGAAGAAATATAAAGATAAGATAAGAGT
AAATAAGATAAGATAAAAGCTTTAACTTACTTAATACATCTTAACAACTATAAGTGAGCAAGAATCTTGACAAGAAAAAT
TAAAATAAGAAAATATCTAGTAGAAGATTTTTGAGATAAAAAAGTATAATAATATAACAACTAAAAGAAATATAACAAAA
AATATTAGAAAGTATATTTAGAAAGTATTATTAAGTTTATCTCTCAAAATCAAAATCTTGTAATTACTAAGTAATAGTAA
AAATATATTTCTAACAGATATAAAGCAAGTGTTATTTATATACCTTAATAACTAGTAAAGTAAATTACTTAAAAATTTAA
AAATCTCTTTAATAAAATAGTAGCTTTCAAATGAATATTGTTTTATCTAATTTAAATAAAAATTAACTAAGTTGTAAAAT
AAGCAGCTAAACTTAATTAAGTTAACAGATAACTGGAATTTGCAGCAATTCTTAATTATATATTATATTATTAACTTACA
ATTTATTTAAGCTATCTGACTATATTAAAATTACTAATATAGTAATATCTTATCTAATTTGTATTTAAAAAACATCTGCT
GTGAGAATTATATATATAAATTAATGTAATAATAAATCTCTAAAAGAAATATATATAGAAAAAAAGTATATAAGATAAAA
GATCTGGTATTCTGACAACTATATATAACTTGTAGACAAGATTATTACTGACTCTTAGCAAGAGATTTATATAATAATAA
TCTTTTATATATACTTGCAAGCATGTAACTTAGTGTCTTGCAAGAATATATACAACTTCTAACAGCTTATAAGTCAATAT
TCTTAATCTTTATAGATATTATTTGTCTGTATAAGAAATTTGTATTAAATTCTGATATCTGCTTAAAATTTCTCTGTTAC
TTAAAAGCTTGGTATTTTTTAAGTGACTAGTTATTTTTTTCTTAGATGTCTAAATCTTTTTATTAATAATTTAGTTAATA
TAATACAGTAAAATAAGAAATATTTACATTTTTTGTTCTTAATAAATTAATAAAATTCAATAGCTTTTATTATTATGATA
AAAAATTTTTTATTCAATTATATCTGAGCTTATAGTATTCTTGAAATAATACAAGATATTTTTTTTATTAATTAATCAGT
TTAGTTATTTTAACTTTAATTAATGTTTTTTATTAATTTTTACTTTGTACTTATTTAGAATAGAATTTGAAATAGTTTGC
AGTAATAATTTTTACAAGCTAAAATTAATAATAAAAATTTACAAAGAAAATTAATGATAAAATTAATAGTAAAAATTAAC
AATCAAAATTAATAATCTATATAGATGTGGAACAAAAGCTTCTGAAGAGCTTATGCAGATAATACTGTTTTACAAATATC
TACTACTCCACCAAATTTGCTAGAAAACTCAAAGTGTTCCTGAAATTAACTAGTTACTCTTATCTGAATCCTGTTCTAAA
TCCTCTCAAGAATCCTCTCTACCCAAATTATATACAGCAGCTAGAGCTTCAGCAGCTTCCAAAGTCTCTAGACCAGCTGC
TCAAGAATCCATCTCAAGATCCTGCTGTTGAGAGAGCTTTTTCTTAAGCCATTGACTTTTCTATATAAAAGACACCTTAT
AATCACCCTCTTTATACTCATTACCCTCTTTCAAGCATATAATCTCTTGAATATAATGTGGAATTTGCTTAATCTACTGT
TGAATCTTTACTTGTTGCAGCTCTTCCCAGACTTTCTTTTATTTATATTCAGCAGTCTTAGATTCTTATAGAGCATTTTT
AGCAGTTGTACATTACTTGAGCCACATCCAGACAGGCTCAATCATATTCAAATCTGGTGAATTGCCAGGTTAAAGTAACT
GGTTGATCTTTTATATATTGTAGAGCTCTTGTTGATAAAAATAGGTATGTGCTGGAGCTCTATCTTCTAGAACAATAGTA
TTGGGTTGGGATTCAAGACATTTCTTGACAAAAGAGAATAATTTGACAAGAAGAATCTTCTGGCATGAAAGAAGTATCAG
ATTAGCTAGAGAATTCAATAGTAACATGATAGAATCTTAACATCTTCTGACATCTATACTAATCAACTTCCCCCTTGCCT
TGTCAAACAAGCTTGCCAGTTTTTACAGTGAATTTGAAAGTTAGCTTTCTTCTATAGTTTGAGTGAATTTGTAGGTGATA
AATTTCATTGACAAGCTTTTATTTCTCTCTTGCTTTTATCTTACAGTTAATATTCAAGACATTCAGTTTTTTTTTGAGCT
TGATATTTGGCTGCTGCTGTCTCTGATTCTCAAATATAACAGAGTCTCTTTTTCTTGTAAATAAAGCAGTCTCAAAACAT
GAAACCTGAGAACTTCTTCCATAACTAGTATATACAGATAGAATTATAAGCTTCTGAGAATCTTCTCCATATATAAACTA
CTTCTTTTCTATGCCCAAGAACTACAGAAGTTTCATCAGTTTAGATAACATTTTTCCAGTCCTCTAGAGTCCAGTTCTTA
TGGGCAAGGTAGAATCTGAGTTTTTTTTTCTTGCAGATTCAGTTAGATCTGGTTTCCAAGTTAGTTTGGCAATAACAAAG
CCATGTTTTTTAAGAATTTACAAAACACTTGAATGAAATATACCAACTTCAAATACCAGAATCTCAGTAGATTTCTCTCT
TTCTGAGCAGGTCTTAGTTACAGAAACAATGATTCCAGCTTCTTTAGTACTTATTTTCTTTAGCCAGCCTGATTTAAAAG
CATCTTCTACATAACTAAGAGAAATTTGATGGTTATTCTTGAGATCAAAGTCACAGTCTTTTGCTTGCTTCTAAATATCA
TAGAAGATAGAAAGAAGAATCTGAAGGTTATAAGAAACATCTAAGATAGAAATTTCATAAGAGATCAAAGCAAGAGCTTG
AATTTGCATAACAAGCTTATCATAAAGAGAGATTTCTCTGAAAGGCATGGTGGGCAGATTTGAATCTTTGATGTTTTGAA
TTTGGAGAGATTTGGAAAAAGATGAGAGTCAGACTGTTTGTTGAATAATAAAAGATATCTGCTACCCCAACAAATTTTGA
TGGGGCAGCAGGTAACTGCAATATATTATAATAAAATAGAGTTTCTGGGAACTTTTGTTCCACACCACTATAAATTGATA
GCAAAAATTGACAGCTAAGATTTACAGTGAAAATTGACAGCAAAAATTGATGAAAGTCAAAATTGATGGTGAAAATTAAC
AACCAAAATTGGTGATCAAAATTAATGGCAAAAATTGACAGCAAAAATCAACAATCAAAATTGATAATCAAAATTGACAA
CCAATATTGACTGTGAAACTTGACAGTGAAAATTGATGACCAAAATTGACAACAGTAAAAATTGACAGCCAAAATTGATG
ACCAAAATTGATGATGGTAAAAATTGACAACCAAAATTGACAACCAATATTGACCGCAAAACTTGACAGTGAAAATTGAT
GACCAAAATTGATGATGGTAAAAATTTACAACCAATATTGACAACCAAAATTGACAGCCAAAATTGATGACCAAAATTGA
TGATGGTAAAAATTGACAACCAAAATTGACAACCAATATTGACCGCAAAACTTGACAGTGAAAATTGATGACCAAAATTG
ATGATGGTAAAAATTTACAACCAATATTGACAACCAAAATTGACAGCCAAAATTGACGACCAAAATTGACAACCAATATT
GACCGCAAAACTTGACAGTGAAAATTGATGACCAAAATTGATGATGGTAAAAATTGACAACCAATATTGACAACCAAAAT
TGACAGCCAAAATTGACAATAGTAAAAATTGACAGCCAAAATTGACGACCAAAGTTGACAACCAATATTGACCGCAAAAC
TTGACAGTGAAAATTGATGACCAAAATTGACAACAGTAAAAATTGACAACAAATATTGACAACCAAAATTGACAGCCAAA
ATTGATGATGGTAAAAATTGACAACCAATATTGATGACCAAAAGTGACAACCAAAATTGACTGCAAAACTTGACAGTGAA
AATTGATGACCAAAATTGATGACCAAAATTGACAACCAATATTGACCGCGAAACTTGACAGTGAAAATTGACAACCAAAA
TTAATGACCAAAATTGATGACCAAAATTGCCAACTAAAATTGACTGTAAAAATTGGCAGTCAAAACTAACTTTAGAAGCC
AGTGCTGTCAAAATATTCTTTTTTTTCCTGCATGATTGAGTAACCTGCTGAGACACTTGAGTTAAATGCTTAATAGTCTT
TTAACTTCATACTCATGCTTTCTTAAACTCTGACTGATTCACCAGTCACACTATTTGATCTCTCTCTGCAGCTTTGCACT
GATATGCCTTTATGATAGTTCTGTACTGATTATAATAGAAGATCTCTCTTTGTACAACTTTCAACCACTGCTGCATATTT
CTCTGATATCATGCATGCTTTTCCTGCTTTCTTATCAGACTTTCTGAATCAGAATTCTCTTCAAGATCCATTCTGGTCAT
TCTGAGCTCAACAAGTGTCAGATTACTGTTGAACTAGACCTAAGAGTAAGATTATCAGAATCAAGTTACTTTTGAAAGAT
CCATGCTCTGGATCTGCTATCTCTCTGTCTTAACAAGAGTCTGAATATGCAACACAAGCTGCAACATAAGTTACTTGCAG
TTGGTATGTAGCTGGCTTGCAGATTTGCTCTTTTTCTGTATGAATGAGCAAAGAATATAATATTCAGCCATGATAGTCTG
TAGATAGCAGCTCAGTTTGCTGGAACACACACCAACAGCCAGCAAAAAGACTGCTAGATTGGAAGATATTGCTGCAGAAA
CAGAATATTAACTCTGTTCAATGGCAAGCCAGACATCAAGATTACTGGAGACTGAGAAAAAAGCTATATTCAGAGACAAA
GATTAACTACCAGCCTTTTAATCTGCCAGAAGTAGCTCATTAATCATGTTTGACTTAATTATAGTAAGTTCTAGCTGGTA
CTGCTGAAGATAGTTGACCAGTTCTGAATGAGTGCTAGCCTAGCTTTATAGTTTCTCTCTCTTTCCATATGTTCAGAAGG
CTGCTGTACTTGGATAAAGCAAGATTTAGTAGCTGTGAATGAAGATCTGCTTTATAATTGTGCACTACTTATATGTCTGC
TGAGTTCTGTATATGCTAATAATAATATCAAAAAACTGGTGGAAGAGAATCCAGTACTGCTTTAACTTCCAGTATTTATA
TGGCCAGTCACTGTTTCCATTGCTGTTCCAGCTCTAAAACTATATAAAGAGCATCTCAATGTTTCTGACTTTCATTCTGA
AGCCTGTGATGAACTGAATATCTTTTCAAAAGTAAGAATATTGAAAGATTTGTAAGATACCAGCACAGATGAGTGAGATT
TCACTATTGCACACATTCTTAAGTCTAGCAGAATTAAGTAGCTGCTAGATGATACAGTCAGCCAGACTTCTGAAGACATT
CTTTCAGAAGATTCTCAGGCAGAGATTTATTAGCAGCTGCAGCAGCAGCACAGAGCAGGCAGAGTCTAAACAGACATCTA
GTATATAGCTGAATACATCATAAAAGAGCATAAAATCAGACTTGAACTTGATCAGTTGCTGGTACTACTGGTAGTAGACT
ATCTGTAGAGTCAGGGTATTAAAGACTATATGCACCTGATGTGGTGGCTTGAATATCATGGCCATTTAGTCAAGCTTATC
AAGAAATCAGACATAACCATACAGCTTCAGTATGGATGCCATCTCAAGACTCTTCTGAATTCACTCTGTGTCAGAACTCT
CTGGAGATAGTTGCATTCAATAATCAAGTTACAGACTACTGCTGTAGCAGAGATGATTACTCTAGCCTTCATACACATAC
AGAAAGTATTATAAAAATATTATTATTATTTGAGTATATTTTCAGTGCACTACAGTGCACAGCTTGTTGATGTTCCACTG
CAGCCACTCCAGAAGCTGGTTAGTATAATAGTGAAGAAAGAACACTGGGCATTAAGATATAACTGTAGAATGATCAGCTA
GATTGCTTTTCTGGAGAATTTAATTCATAGTCTGCAGAACAGCAGCAGTAATCTGATACTTCTTCTGAGTTCTGTAAAAC
TGCTGGCAGCAGTCAGAAATAATAAGATGGCACTGCTACTTGGTGTGAATGTATGTGCACAGCAAGACAAGAAATAAATA
GCTGATGGCCTTTTCAATATGCTACCAGATCCATACCAGTCCAGAATTCAGAGCTAATGTGTTCAGATTCTCATTTGCAA
ATAGGGAATGCTGACTGGCTGTGAAAATCTTCTTGATAATATTGTAGAACTGGCAGTAGAGCAGGCCCTGGCAGCAAAGC
AGAAAGCACCAGTGCAGCTCTAGTATTATGGATCTCACATTATGCAGGAATGACAGTGAATAGAACTGCTTGCACCAAGA
TTCTTTCTGTGAATGTTTATATTCTAAATCAGAAGTCTGAGCATCAGCAACTGATGCATCATCTGCTGAATATTCATTCA
GATTACTGATATTCTTATTATCTTCATTTTCACTGCTCTTACTGAGCTCTAACTGATATACATCTTTATCTTTACTTCTG
AGTGCTGGCTCCATCAATCTGTGTTGAATGTGGCCAGAGTCCAAGGCCTCAGACATTATCTTATACTGAATATGGTCACA
AAGTTGATGGGACTGCTGGAGCTGAACAGCTGCTACTGAGTAATTATTATTAATCTGCATCTCTATTAAATTGTCCAGTG
AGCTATCAGACTTAGATAAAGTGGAAGAAGAGATTCTTTATGCAGCTGGTGAATCTCTCAGTTATTTATAGAAATAATCC
AGACAACAACATTATCAGATAAATATGCAGAATGTGTGTGTTGGCTTCTAGTACAACAGAAAGCTCCAGAGCAAGATCAT
CTTCTTGCTAATATTATAGAAGCTGGTGATCAGATAGCACCCATTCACAGCCTGATTCCATGTGTGAAAGAAGATATCAT
ATATGCTGGATCAGATGGCATGCTGGATTGAGAGGTTCAGATTCTTAGTAGTCAGAAGAAGCATGAGTCTCTGAAAGTGC
TGAAGATCTGAATCTTGAATGATTATCTGCACATGCTTTCAGAGATAATGAAATTCTACTGGCTGTAGTGAAAAGTAAAA
CTCCTGCATCTGTAACTACTTATACAAAGTCTGATTGCAGTCTTCTGTCTGAGCTACAGTAAAACTGAGCTGAATATATG
TGACACTGAATAACAGATAGAGAAGTATGAATGTAGAGTAAACATAATAAAGAGCCAGAAGAAAGATCTTGTCTGTTCAG
AGAGTATATTTCTGCTTTGTAATGATGTGGTGCTGGCACTGGGGGCTGAAGAGCTGGGGAAAGAGAATGTAGATCTCAAT
CTCAGAGAATTCAACCAGTTGTCCAAATAAAAGATAAGAAATCTGGTGAACTGGTCTCTGAAACTGGCAGACTCTTTCAG
TCTGCTTATCTCTCTACTGAACTGAAATGAAATCCAGATGAAGAAAACTCTTCAGATTACTTGTCAGAGACTGATTGACT
TTCCATGAAAATCTCTCACAGGCTACTGCAAGACTTGAGGCCAGACCACCAGCACTATTAATATCAATTATAATGTGCAG
GAATGCTGATATTAGCATGATATTATCTTTCAGATCAATGATTGTGGAGCATGGAGACACTTTCTTATAGACTAAAGACT
ATACTGATGCAGATATTCTACTGTATAGTCTTCAATACTGATGAACTGGCAGAATGATGTTCTACTATATAAGATAGAAA
GACATGCTGGTGTACTTTAAGATATCTGGATATTCCCAGCTTGCTATTTGTGAGAGAGACACTGTTAATATAAAGAGTGA
CTCTGATGCAGCATAAGTCTCAGTAGAGTATCTATAATAAATCTGCAGCTGTATCATCAGCTTCTGTGCAAGTGTGTTAT
CTTCTTCTGTTGATTCTACTGTATTTGTGGGCAGGAAGAGTCCATGATCTGATCTTGACTCTGGTGTACCAGGGCTGGAC
AGATCTAAATATGTTAGCAGTGGTGCTGAATCTAGAATGTAGTTAGAGATTTAAAATACTTGATTATCTTATTCTGTTGC
AGACAACTGACTATTCTCACTGCTGCTGAATTCTGCTAGTAATAGAGAACTCTCATGCTTTATTTTATCAGACTCAGACT
CAAGCAAATTCTCTTTAATTATATCTGATGGCCCAGAGCTTCCATACTCAACAAACATTATATTAAGAGTATTCTGTAGA
TCTGAAAACATATAGAGCAAATCCTCAACAGACTGGGAAAGACCAGCTCTACTTTAGAGATTACAGATCAAGAAGATATT
CTGAAATAATATTAATATGCTTACTAATGTGAGTTCTTGCTACTGCTGTTGTCATCTTTAATATGCTTGCACTCATACTC
AAACTGTGTCTCTCTCAATTACATACTTATGTGGCTGAAGTGTTTCACCAATGTGCTTGCTGTATGAAGAAATTACAGAG
AATGTGCTGAAATAACATTAAATCTGAAGTGTCTGAGCCAGAATCTTGAGATGAGTGAGATTTTGGCTGGGCTTACTAAG
TGAAATGAACATTTGTGATAGATCAGAAATGCTACCCCCCTAATTATCTCAAGCCTATGAATCTATTAAAAATGTCAGTT
GCTTTCTTCTGCCAACTTTAAGCCTATAATCAAAGCTCTGTTTTCTCTACTGCTTTATTACAACCATCTTAGATCATCTC
TTTAATAATCTGAGACTTTATTCTGGTTGCTTGTCTTCTCTTCCCTGTTCTTCTAGTTGTTGAATGAATTGCCATTGATT
ATAATAACTTAGAGACATTCCAGCACCCAGCTGCAATCTTCCAGCACAAAGACAGAGCCACATCTTCTCAGTGCTTTCAC
TGTACTTTAAAGAAAAAAAGCAAGAAAAATATTAAATTAGTTCCAGTCTATGTCATCAGTAATAGCAGAAAGCAGTCAAC
ACATACTGTTAAACAGTTCTCTGTCAAGAAACATGTTTCTAAATAATGAGTGGCAGTTCTGAACCTTATAATTCTATGTG
TAGCATCTATTAACAGATGATTCTGGATAAAGATCTTGCACAAATCACTTCTTTCAATAAGAGTACACTATTTTCAAGTT
CTATAAGTGTTCCTGCACATACACCATACTACAGCAAGTCTAATCTGGAAAGCCAGAACCAATGACTATCTAGCTCTCAA
TCAGTAATACCAAAAGAGATTTTGACTTTAAAGAATTTTATTTCACATCAGAAGAGCAGGCACTCAGAGATAATCTGTCA
AGAGAATAAAAAAGAAAAGACATTTAGATTAAGTCAGAGCTCAGTCTTGAAGAACAGCTGCTTTAAGAAATAATCAAGTC
TCTTGCTCAGCAGTTCTTGAGTATCAACACTAATCCAGATATTACATATAGAGAGAGAGACACAGAGACAGTTCTTCTGC
TTGACTAACAACTCTTCTGATGCTGACACCAGCTATTTCAGAAATCATTATCAACAATCAAGCATAATTAGTTTATTAAC
ATACCTGACATTGACTTCAGACCTGGATGCAGATCTGGATGGATAAAATCATATTAATAACTCAGTGCAAAGAGGTTTAA
GAGAACACTTGCTTTGTAGACAGCAGAGAGAGATCAGATATATAGAGAAGATAATAGAAAGAAGAGCAAATCACAGAAGT
AGATATTGCAGATAATTATACATCTGAACAAGATAGTCTGCTGAAGAGACTGCAAGACTGATACAGCTATAAAAGAGACA
TGACAACAACTGGACTTTAATCAAAGAGCTAGACAAGAAGATGTTCAAGCCCAGGCTGTGGAACTGTATACAGATAAATC
TTAAAAATCAGATGTGAAATATAAAGATTGATCTTATAAGATATGCAGTGGCCTTTTATATGGAGCAGTCTGGTCTTGTA
AACTAACATTTGATTATAGAAGAGATGATTCAGTACCAGATGACTACTGTAAGATTTGCTTAAGTAATCAACACCTGAAA
TCAATTGCATGAGGGCAGCTAAGATAACAAGAATAAGAATAGCTTCCAGGCACTCTAGCGTGCTTGAACAAGTGCTATAG
ACTCAATAAGATGGTTTAGGAAAGGTTTCATATACAGTGCAGCAGAAGAGAAGCAGTCTATCAAGCTGACTTAAAGAAAT
AGTTATTCCAAGCTGATCAGATACTTTATCTGTAAAGCAACTGCCAGACATGCTGCATAAAATTTGGCAATTCTGGCTTG
AATTATATGCATCCACTAGCAAATCATAGTAGCAGGAAATACCATGCTGAAAACATCAGAATGAGAGTAAAAGAAGACAG
TGTAGTGAATTCAAGATAATTCTATCTCCTGGGAAAGTCAAAGAGAACAGATCTATAGAAGAAAAGAAGTGCAAATGATA
AAACACAGACTTCTGTCATCCAATTCAGAGAATACATCTTGCAGCCAATATTTGCAGATGGAAACTAGCAGTCAAAATTA
ATGGTAAAAAATTGATGATGGTAAAAATTGACAGCAAAAATTGACAGTCAAAATTGACAACCAAAATTGACAGTCAAAAT
TGACGAACCAAATTGACAGCAAAGATTGACAGTCAAAATTGACGACCAAAATTGACAATGGTGAAAATTGATGACCAAAA
TTAACAGCAAAAATTGACAATGGTAAAAATTGATGGTCAAAATTAATGATGGTCAAAATTGACAATGGTAAAAATTGACA
GTTAAAATTGACAACCAAAATTGATGATGGTCAAAATTGATGATGGTAAAAATTGACAGTCAAAATTGATGATGGTCAAA
ATTGATGATGGTAAAAATTGATGGTCAAAATTAATTATGGTAAAAATTGACAGTCAAAATTGATGATGGCAAAAATTGTC
AACCAAAATTGACAGTGAAAATTGACAGTCAAAATTGATGATCAAAATTGACAGCCAAACTCAATGGTTAAAACACATCT
TGTGCATCCACAACAGGTTCAACTCATTGAAAACTGTTGGTTAAAATTGATGACAATGAAAATTAATGGTAGAAATTGGT
GGTCAACACTCACAGCCAATAGTCTGTGGCCTCATGCTTTGGAGGAACTGTGTTCCAGTTGGTATTGGTGTTAGCTGATG
TTAGTGACTAATATTGGTGGTTAGGATTGATCAGAAAGAGCCAGCATCACTATAAGCACCCCAAATTAAACATGTTCAGA
TGTTCTGCTGCACCATACTCAAAGACTGTGAAGCTTCAGCAGTGTCTTAAGCTCCAGGCTAGCAAAAGAAACTTAGCATT
ACTATATTATGACACATCTTGCATATCTCTGAATAAGGGGATCCTCTTCTTGAATGAAAGATCATGGATGCCACACCAAC
AGTCTCAATGGCATCAGTGGATATGCTAGCATAAACTTAGTAGAATGCTAATATTAGCCAGTCACACTGTTACCAGACTG
AAGGCTTATTAGTGCATCTGACTGCTGAGTATTCAGTATGGACATGACTACAGTAGAAGATACAATGGATGGCTTTCAGC
TAAAATTACTTTAATTAGATCTAACTACTGATCTATTTAACTCTGCAGAACAAATGATCTAGAGCAAACAGTCATGATTG
TTCCATATATCTCTGATAATATCCAGTAATCTTGACAGAAGTGCTGCATGATTCTTGGGTGTTTTTTTTTAAATTTCATA
GTCATGTGGCCATGCTGGGTCCAGATCAATAATGTCTGAAACTATACCAATCTCTCTCTGCAGTAACATGGCTAGTTTAT
TGAAACTCTTCTGCATTGTCTGCTGGTCAAGAATGTTGCTTTCAACCTGGACATCTCTGCACACCAGATGGTAGGTATAT
GTAGTCTTGTTCATCTGTCTGTAGTGGTGGATATGTGTCTTGCCTTGAGTCTCATTTCTCTTCAACCAGCTTTAGCTCAG
CAGAAAAAGTCAGAAGACACAAATACAGATATAGTCTATATTTAAAATCTTCAGAGTGCTGATCAGAATGCCTGAACTTG
TATCAGTCTTATCTCTAGATAGTAGCAGATTCTGATTAAAGACATTGATGCATATATCTTGATTCTCAACACTTATACTA
CTATAGACTGCTGTAATGCAGTAGTCTTGCTTCTGCAGCCACTGTGTGAAAAGTTAGCCAGAGAAGAAAACACAAGAAAA
AAGAACACAGCAATCTACCATCTCAAGCATGTAAATCATACAGAGAAATTCTGTCAGAATAACAATCTTCTCTGGGTATC
TATCATAATTCTCTCCCATGCCCTGCAGAATGTGTTGAATCACACAACACTTGAAGCTGGAATTAGTCAGAGCATTAATT
ATATAAATGTACAGTGTCTTCTTGTCTTCATCAGTATGCCATCTGTTCTCTATTATCTTCTTATCAGTAAGCTTGAGCTC
ATGTTGCTTGGTCTTTATAAGATTCAGAAAAGCTAGAAAGATAGCAATAATCTAGTTTATATAGTACTTCTTGAAAAAAG
TTTGACTGAAAAGCTCAGATTTAGATTCTTAATTATACTTCTTTTACTTCTGCAGGCTTCTCATGTAGCTGTCTTTTAGT
TTTTGAATTTCACACTTCTCATACCACTGGAGCTCATCTCTGACCTTGGGCTCTAGACTGCAGAGAATATTATGATGGCA
GTTAAAGAGCAGCTTTATAATAAGTTTGTTAAATCAACTTATTTTGATGGTGCAGCAGATCATCAGATACTTGAGCACCT
GATCAAACTAATATACTGCTGACTGAAACTCAATCTGATCTAGGCTGGTATTCGGGACCGGGACAGGATCCCATTTCCCA
TTGAACCTGGTCCCGGTCCCGAATTTAGAAACAGCCGGGATCCCAAATATGAAATCTCAGTCCCATGTCCCATCCCACTC
AAGAGCTTGAGGTCCCGTTCCCATCCCTATCCCAGAAATTATTTCCCGGTCCCATCCTCAAATAGAAAATTATGTCCCAC
ATCCCATCCCAGCAGAGATGGTAGACTCCCATTTCCCATCCCGGCCGGGTCCATAGTGGGACCGGGATGGGACCAGGATT
CCCGGTCCCATCGTGTCAAATTCATAGGGAAGAGTCAAACTGATCAAATTTTGTGTGGACCGTTACCAAATTTCGTTACT
TTTTTGATGAAGGCGGAACCCATAGAAAAATCAATTTGATTGTCAAAAGAAACAAAGTATTAAAACTAACTAATGGCCGA
AGCCAGCAAACAAACAGGAACTGCCTAAATGGCAAGTTAATCATCATCGTCATCATCTTCATCATCATCATCGTCCTCCT
CCTCCCCCTCCTCCTCCTCCTCCCACTCCTCCTCCTCCTCCTCCTCCTCCTCCTCCTCCTCCTCCTCCTGCTCCTCCAGA
ACCGGCTTTGTGAACCGGACAGGGGCTCTAATACCCGCCATTTGACGGGCGGAGACCCTGACGGCGCCGGGGGGAGGCAG
GGAGGCGGTGGTGGGCGGGGCGGGGGCAGCACGCAGGCGGCGGGTGGTGGCGGCAGGGGCGGGGCGATCAGGCGCATCAA
TCGGGCCGAAATAGTTCGACCCGATTTTGGCACCGATGCCAAGAACGAGCTTCATATCGTCGGCGTTGACCGTAACGCGC
TTACGGTGCGCCATTGCCATAACAGAGCCTATATTACTCAGTATAATTGTTGGTGCCATTGCTAAGGGTGACTTACACTC
AAACAGAGCGCACAAGGTTGCTTCAGCCGCCTCCTGAAGTGACTCAATGGCAGTACGTTGCCAGCGATATTCATGTCCTT
GGTGACAGGACAAAGTAATTTCCCGAACCAATCGCTGGAACGGGGCCACCGGCAAGATTAGCTCGGTAGAGCTCTGGAAG
TGGCGGATTTCCTTGATGGCACCTATTTTCACCAATTAGCATCAAGACCGTTACCAAAAATCGTTACTTTTTGACATACG
AGTGCCGGCCTTCCAATTTTGAACGGGGGGGCGGGGGCGGGGATTCTCCTGGTCAAAGTTGGCCAGGTCAACATCTTTAT
TGGCTTTACGCCAATTGCCCTTCTTCAGGGCCCATTCTTTCAATGCGGCCTTGTGCCGCTCCTCTCCAGCTGTGCGAAAT
GGACGTGCACGGGGAAAACTAACATCTTGTCAGTAAACAATGTGCGCCAGAGCAGTATTCTGCAAGCACTCACCTCTTAA
CGCGACCCATTTTGTCGCAGTATATGTTCGTTGTACGCGCGGACGTCGAAGCGCAGTAAATAAAAAGGTGGTTGGGGGGG
AAGGGGGGGAATCGTCAACGTTAGCCCTGAAGAGAAAGAAGAAGAAGAGGAAGAGGAAGAGAAGAGAAGAGAGACTGACC
TGATGTTATTATCCTGTAGCCAGCATAGCAACAATGTGTTGATCTTGCCCATAGCAACATGCCTGTAGAATGTAAACAAT
GTGTATAGTAACCATCCTACAGTACTTGGTCAATACACTCTATAATCCCATTATCCTGTAGCCAGCATAGCAACAACGCG
TTGAGCTTGCCCATAGCAACGTGCCTGTAGAATGTAAACAATGAGTATAGTAACCATCCTATGCAAGTACTTGGTCAATA
TACTCTATAATCTCATTATCCTGTAGCCAGCAATTCAACTCATCGCATACGATCGTGAAGATGGGGCCAAAACAATATTC
AATGAGAGAGAAGACCCGTGCGGCACGGGAGCACCGCCAGGCCTTGGAAGGCCATCAAAAAGACATATTCAAGGCAGGAG
AGGCGGATCGCAAGGCACGCCATGACGTGCTGAAGAGGATCCGAGCAAAACATGAGTGGTATGCACCCTCAGTGGTTTGC
GTTGAATCATATTGACATCCATTGCAGGCAGAATAGCAGCGAGGAGGATCGCAAGATGATTGAAGATAAAGCCATTGAAG
AGTTGATGGCCAAGCGATTTGCCAAGGGCAAGTCAAAGGAGTACCATGAGCACCAGCTCATGGTCTCTCAGCAAAAGGAG
AGGGAGGAAGAGAAGAAGCGTCGCCGAGAAGAGGCCACAGAGGCCGAGAATGAAGCTCGGCAGAAAAAGAAGGTAGGATC
CAAAAGTAACGAAATTTGGTAACGGTCCTGACATATTTAGGCCAAAACAAGCCAGGCGCAGCATCCTATTGCTGCACGTA
GGGAGGCCCGATTCTGCCAAATGATAGCCAGGCTTGAGGCCAAGGTCATGGCCCATGGTCATGATTGTCTTGCTGCGGTC
GGTGTGTCGAGAGAGGGGGTTGAGGAGGAGATGAGGGGATTCCTGGGCCAATTACAGGGTCCGAGTGAAGACAACAACAG
CCCACCTGCCCCAGAGGAGGTGGAGGAAGATGATTTTGAGGTTGTGGTGTCCTCTGATGAGGATGATGAGGAGGACAATG
AGGCGGAGGATGATTGGATTATTGATGCCTAGGGGAGGAAGTTAGGTTTTTAGTTCTTTTTTCATATTAATTTGAGAATG
GGGTGCCATTAAATTGGCAAAATGTTTTATTTTCCTGAAGAAGAATGTTCCATTTTGTAGAAGAAGAAGATTTTGTAGTT
GGTTGCTGTACTTACAGAGTAAAATGAGGCTAACTACCTAGAGATTGTCAAATTTTGCGTGGGCTCTGACCACATTTTGT
TACTTTTTTGACTAAGGCAGAACTTAGAGAAAAATCAATTTGATTGTGAAAAAAAAAAAAAAAGAAAGAAAAACCTAATG
GCTGAAGCCAGCAAACAAGCAAAATCTACAGAGGTTCCTTCAGAATTGACCATAGTTCAACATGGAAAAAAACAATTTGT
ATTGTGGAAGGAGCTGCATCATAAGTTGTTTGTTACTTGGTGGTTGACTACTGAAGCTGCTCAGTTGGTTAATGATAAGA
AGCGTGGTGACCCCAACTGGAAGGCAAAGCAACGCCATTCTGATTTTTGGTCAAAATTTGATCAGGTGGCAGAGCATTCT
AAGGGCACTCCAGGGGTGATTTGCAAGCATTGCCAAACCTTTCTCAGCCATCCAAGCTTTTCTCGAAACGGTACAAGTGG
TCTGAAGAAGCATTTAACGAGCAAAGATTGTACAAAAACTGGTGACGGACAGGGTAACACTCTGGTTAACATGATGGTAG
GTCATGGATCCTAATTTCCCAAATGTAACGAATTTTAGTAACGGTCCTGGTGTCTTAGCAACAGTTTCCGAAGCGTCCTC
GAACAGATTCAGATCTGCCTGTTCCTGAATGCAATCGAGACAATTTCCTCCGGCAGCTTGTGCAAACATTAATATCCTTG
AATCTCTCATTTCGTGCTATTGAGAATCCAGCATTCCGCACATTAATAACCATGCTCAACCCTGCAATGGCTTTACAGAT
ACCCACACGAGGAACATTATATCAGGTCATGAATGATATGTACAATCAGCTATTCCGAAATCTTCTCTTTGACCATGACC
CAACAACCAAGGTATCTCTGGCAGTGGATAATTGGACAAGTCCCAATAACCTTGCCTTTATGGCAATTAATGGTTATTAC
ATTACAAAGGATTGGGAGTACCGTGAGCATTTACTGGGTTTTGAAAGTTTAGAGGGTGCTCATACTGGCAAGAATATGGC
AGAGATTCTCCAACAATCACTAGCAGCATGGAGGCTTGAGAGCAATCTTCTTGCAATTACAAGTGACAATGCATCAAACA
ATGGTACCATGCGAGCACATCTTACACATCAGTTGAGGCCAGCATTGCAGCAGTTGAACAAGACAACTGATTGGGATGCA
GAGAGTGGGACAATACCCTGTCTTGCTCATGTGATTCAACTTGTGGTTCGAGAGCTGGTTTGCAATCTCAAGATTCAGCC
AGACAATGATGCTCTACCCACTACCTTTGATGAGAGCTCAATTACTGATGACCTAGCATCAACAGACACATTTGCAAATA
CTCTTAGAAAGGTAACGAAATTTGGTAACGGTCTTGATATACTTGAGTTGATTTACTAATCTTTGCTTGACAATAGATTC
GTCTTGTTGCCAATGCAACCAATGCCTCCCCCCAACTCGCTGCACGTTTCCGAGAATATCAACAAGAGAACCAGCGCAAG
ATGATCCAAGATGTTCGCACAAGATGGAATTCCACCTATGAGATGTGTGTTCGTGCCTTGTTGCTTCGACAAGCTGTGGA
CTTATGGATCCAGGACTCATCACCAAAATACCAAAGGCTTCGCTTATTGGACCATGACTGGAAGCAGCTAGAGTATATGG
TTGGACTGTTGCAGCCATTCAGTCGATTTACCAAGGTACTGTCCAAAACAACAGGCCCAACAATTCATCTGGTATGGGCA
ACGTACAATCATCTTTTCCAGCATTTAGAAAGAGAGGAGGACAAGGCCCAACAGTTGACAACAAGAGAGAACATTCAAGA
AGCTATCAAAGCTGCCAACTTGAAATTCCAGAAATACTATGGTGATACTGAGCATCCAAAGGGTGAGCTGCTAGCTGTAG
CTGCTGCCCTCCATCCATCACGCCGCATGAGAGCATATGATTCAGAGGATTGGACCAGTGATGAGCGTGAAACATACCGA
CAATATATTTTGAGGTTTTACAAAAAGCATTATGAGAAATATGAACAGCCAAGAGAAGTAATACTTGATGTGAATGATGT
ATGTTTGTTATAAGTATTATTCTGATTTCTTCTCTGCTAACTTCTCTAGGATATTGAGCAAATGATTTTTGAGAGACCCC
ATCAAAGACGAGCAAATTTCCAAAATGAAATGGAGCGATATTTAAATGACGAGAATTTGACATCACCTCGAGCTCCAATT
CTGGAACAGTGGAGGATGCTAGAGCCTGATTTTCCAACTGTTGCTCGGATGGCAAGGGACATTCTGGCTATACCTTTGAC
AGGGGTTGGGGTAGAACGGGTTTTCAATGTTGCTCGGGATACATGTCATTATCGACGATCGCGGCTCCATGCATCTACAA
TCAAGAAGATCATGCTGCTTAAACATGGAGATAAGGTGCATATGCTGGATGAAGCACTCATATCGCATGAGGAGTTGGCC
AAGGAAGTCATCCAAGACAATCAAGATGATCAAGATACCCCAGAGATTGTACGGGAAGAGATTGCAAGCCTGCTAAATCC
ACTACTCAATCCAGATGAGGAACAGGAAATACGTCAACGTTATCAATAGATGATAGACTCAAGTAGCTAATAGCTTGCAA
TATGATCCAATTATGCAAAGAGCATTACCAAATTTCGGTACTTTTCCGAAGTTGAATAAATTGATAAAATTATGTTAGGA
CCGTTACCAAATTTCGTTACTTTTTGACAACACAAATGGACCGGGGTTCCCGGTCCCATCCTACACTTTACTGGTCCCGT
CCCATATACAATATTGAAATCCCGGTCCTATCCCATTTTGTCATGTCAGGTCCCGGGCCCGTCCTACTAGCTAGATTTTG
ATCCCGGTCCCAATGCCATCCCAATCCCAATTCCCACGGAACTGTCCCAATATGCTGTTAAACAACCCGGTCCCATCCCA
TTAAGCTGAGCTTCAACCTGATCCCGTCCTCGGGACGGGAATTGGGACGGGAATCTGGGACCGGGACGGGAAATCCCGGA
ACCGGATACCACTCTAATCTGATCTGTTCTGGACAGCTGCTTCTTGCTAATCAGTAGCTGCACTCTGACTGAGAGAGTCT
TCCATTAATTATGTTGGACAAATTACAGTCTGGCATCATTTTCCTATCCAGTAATAGCTAGTATCATCATACAGAAGAAC
ATATCTGTTGGTTCTTTATCATACAGTGTTTTAGAGAGCAGCCAGATGGCTGGGATGTAGTCTTACTTTTCTATAGCTGA
GTTAATCTCTTAAAACTACCTGATGATCTTGCTGTCAAATCTCTTCTTCTAGTGGCATTCATCTCAGATCACAGCTTGCC
ATCACAATTGCTGGGCATCTTGTTTCTGAATGTTATAAAGAGGTATTATCATACAGCTCAAGAGCAAGCCTGAGGTGGTC
AGAAACATATACTAATAATAGTGCTGAAGATCCAGATTATATTGTCTCAGCATCACATGCTATACAGTGTGTATGAACAT
ATAGCTCAAGTTGCCAATCTTTGTAGAAGTCAAGTATCTATAACTAATAAAGAGATTCAGTTTCAGACAGTTCTCTGAGT
TACAAGAGATAGAATTAGCTCACTCTCTCACCCACAGAAAAAGAAGATCTTTAAGCACTATCACCAGCATTATATCTTGC
AGCAGTTAACTCAGACAGCATGCAGTTACTCTATCTGAAATACAGACACACAGAATAGAAAATATATTTTGAGAGAGATA
TCTTAAATAATACTGCTTTGAACTCTTGTGTTCTTTTTCTATGTTCATGACTGCAGAAAGATGCTTGTTGGCCATTACTG
AATTCTTACAGCACTGTTTGATATGCAGATAGTTGTAAATAATTCAGACACCCAGAACAAAGTATAATATCATCTTCATA
ATTTTACCAATTCCCATCTCATCAGTAATAAATCCACCTTGTTCTAATTCTTAATTCTTGAGAAGTATTCAGAATACACA
GTACAGCTGGTGGAGCAGAGTGTCTTGCAGTATACTACAGATAAGAATCTTTCTGATTAAATCTGTGCCATCATTTTCAT
TCTGCAAGAATATAAAGAAACTGGTGAAATTCTACTATATTTGACTGTCCATCTGCTCATATTGAAATCTGCCAGACTTG
ATAAGTTTCACCAGATTAACTTGCGCAGTGTTGTTCTTGTTACTGATTTGTGACTCAGATTCCAGTTGTGTCATCTTGTC
AAGAAACTCATAATCTATGTCTAAGAGTAAAGTATTATCACTATTAATTATCTCAACATCTGGAAAGTGGTGCTCTTATT
GAATTTTATAAAGTAGAGTTGGTGGGCTCTCTTTTTGAATTTCACTGGGTGAAGCTGGCAGATATTTATTTTGAATTTCA
CTATTCTTGATTAATGCTGATGTTGTTCTTGAAACCAGCCACTTAACCACAATATATACAGGTGTGGAGTTACATTTATA
ATCATTCATAATCTGAGTTGAGCCATTCTAAGAATTCTGAGCTTCAGTGGAGACAGTAGGCACAGTGCCTGGGTTTGATA
AATCTATCATAATATTCAAGTCCATTGAAGTATCTGAGTAGCTAGCCATGCTATCAATTTCATTAAAGCTATTCTTGCAG
TCATAATATAGCTCATCAACAATTATATCCACATGCATGCTGTCCTGGAGACTGTCTTGATTATATTAATAGAGAGAACA
AGAGAAAGACAGTATAGCAGAAGATGATAAGTATGTGATGATCTGGTATTAGCAGATTACAGGTATATCATGATGCCCAT
TATTATTTAAGAACTCTGTCTCTGAGTCTTCAGACATATTTCTATTATTATTGGAGCTGGTGACTGATTCAATTTATCTT
TTTTGAATTTTACACATATGAATGGGCTCTGTGTTCTAAATAGTAATTATAAACTTGAGAGTCAGAGATTCATCTGTTTC
TTTGCTCAGAATCTTCTCCAGCTGCATTATACACACTAATTACCACAGTTACCTGTTGATGATGATAATCTGCTCATCTG
GGCTCTTGATAATCTGAGAGTTATAATAAAATTCACAGTCAGCAGTCAGAATACTCTGTTACTTTGTTTAATTCTTCTCA
GATAGTATTCTCTGCCTGTCTAGTGTGTGATGTGATGGCAATTCATTAATCTGGCAGACTGACACAGAGCCAGAGACTGT
GTTTCTGGTGAAGATAATAACTTGATAGAGTTCTTTAACCACAGATATCAGAGACTTGACTAAACCCAGCACATATCACA
AAGTACTTGATATAGTGGGACAGATCTCAAGAGACTTAAGTACAAAGAGAGAATACATTGATCTGGAGACAGCTGTAGCT
AACAATAACTGCTGAACAGATATTGATAAGAAAATTCAGAAGCTTGCAGACTCAGAAAATGAATCTTACTGGATGCTATA
CTGCTGTTATCTTATTTTCTGGTACTGAACCTGCACAAGAAGCCATACAAGCATTCTATAAATATTCTTACAATTAGACT
CACTTTCCCAGACCTGCAGGATCTTGTTGATGAAGCTCTCTTGAGAAATAACATGCTTCACTACAGTAATCCAGCTCTTC
TTCAGCATTCTCTTAGCTACTGCTTGATAGATAAGACTCTGGATTTTCTTGTTATGAAGTTCTTGCATGATTTTTTTCAG
ATTAAGTAGCTTCTCTGCTGTCAAGCCAAGCATGATTTTGGCATGAGTCTCATTCATTATTATCACATTGTACTGGGAGA
AATATTATGTCAGTGTTTCTTGATCTGATGTCATGCAGAAATAAGACTGTGGCAGAGTGAATTTTTTTAAATTTTACTAT
CTTTGCAAAATGAAGGAGAATCTTGACTTTGTGACACATGATTCTTGATGCTGGATAGCTGCTCAATCTCTCATAATAGT
TCTTGATGATAGTTCAGCATCTTCAGATGTTCAGTCAGTTCTGATCTTGATGTCTTATAATGCTTAAGTGGGTGATGAGT
GTTCTGAACTTACAATGCAGCTATGGAATACTAAAAGAAATAATCAAGAGATTTCAAAGTTAATGCAATTGTGGTTGAGA
AGGTTGTCAGAATCAGAAATATTATGAGTGAGAAGCAAAGCCTGAAGCAAAGTATTAATGTGAAGAGAATGTAAATATTA
CAGAATCTCTCTGACCCTGTGATCATATTGAACCCTTATGGGAAATGCCATTTGCTGTGATCAGTGACTCATCATTGTTT
TTGCTCCTCAGTCTCTTCTCAATTCTACACATCAAAAAGCTATCTGAGGCCTGCCCTACAATATCTTGCCAACCACTGCT
GATCCAGCTTCTATCACATTTTCATTGCTTCACTAAGTGCCTGCCTGCCCAGGCGCCACAGCCAAGCAGCATGAGCTGCA
GATAGATATCCTTTTTCTGGCTTGTGCCAACATCTTCCTGCCTTTTTTGAGGCCCTTCAGTTCCAAAAATGACCTCCATT
TCCAGAAATAGTGAGACTGGATGAGAGTGGTCAGTTCCAGACCAAAAGTGGCTCCATAACTAGGCTGGTATTCGGGACCG
GGACGGGATCCCATTTCCTATTGAACCTGGTCCCGGTCCTGAATTTAGAAACAGCTGGGATTCCAAATATGAAATCTCAG
TCCCATGTTCTATCCTACTCAAGAGCTTGAGGTCCTGTTCCCATCCCTATTCCAGAAATTATTTCCCAGTCCCATCCTCA
AATAGAAAATTATGTCCCACATCCCATTGTAGTGGGGATTCCGGTATCTCATTAGGACAAAGGTTGTTCTGGTCCGAGGC
GCAAACCACCCCAAAGCTACTATTCTTGAGCTATATAAACCATCTGTAGCCCCTGCATCTTGCTTATTACCTTCACGCAC
CATTGCTCTTTTCTACACACTTGTTTCTTACTACCAGTTCAGTTATTAGTTAGAGAATATGAAGATTTCTTGTTTATGAA
ACTTGCTACTGTTTCTTATTAGAGCTGCCTGTGTTAGTATGGAGCTCTTTAGTACTATTACTTCTTGCAAGATTAGGTGT
CTGTTAGGACATATCTATCTCTACACTTACTACTTGACCATACTCTTACTATGTGGTGATTTTTCACCTTTCTTGTGCTC
TCACCATATCAACCAACTCACCTACTTTGACAAGGCATCCCATTGTACCCCGCTCCACCATATCAGCAGAGATGGTAGAC
TCCCATTTCCCATCCCAGCCAGATCCATAGTGGGACTGGGATGGGACCAGAATTCCCAGTCCCATCATGTTAAATTCATG
GGAAAGAGTCAAACTGATCAAATTTTGTGTAGAGTGTTACCAAATTTCATTACTTTTTTGATGAAGGCGGAACCTATAGA
AAAATTAATTTGATTGTCAAAAGAAACAAAGTATTAAAACTAACTAATGGTCAAAGCCAGCAAACAAACAGAAACTATTT
AAATGACAAGTTAATTATTCTCATCATTATCTTCATTATCATTATCATTCTTCTTCTCTCTCTTCTTCTCCTTCTTCCAC
TTCTTTTCCTTCTTTTCTTTCTTCTTCTTCTTCTTCTCCTCCTCCTGCTCCTCCAGAACTGGTTTTGTGAATTGGACAGG
AGCTCTAATACCCACCATTTGACAGGCAGAGACCCTGATGTTGCTGGAGGGAGGCAGGGAGGCAGTGATGGGCAGTGGCA
GTGGTGGTGGAATGGCAGCAGTGGTAGTTAGTGGGGTGGAGGCAGCATGCAGACAGTGAGTGGTGGTGGCAGGGGTGGGG
CAATCAGGTGTATCAATTAGGCTGAAATAGTTCAACCCAATTTTGGCACTGATATCAAGAACAAGCTTCATATTGTCAGC
ATTGACCATAACACACTTACAGTGCACTATTGCCATAACAGAGTCTATATTACTTAGTATAATTGTTGGTGCCATTGCTA
AGGGTGACTTACACTTAAACAGAGTGCACAAGATTGCTTCAGCTGTCTTCTGAAGTGACTCAATGGCAGTATAATGCTAG
TGATATTCATGTCCTTGATGACAAGACAAAGTAATTTCCTGAACTAATTGCTGGAACAGGGCCACCAGCAAGATTAGCTT
GGTAGAGCTCTGAAAGTGATGGATTTTCTTGATGATATCTATTTTCACCAATTAGTATCAAGACTGTTATCAAAAATTAT
TACTTTTTGACATACAAGTGCTGGTCTTTCAATTTTGAAAAGGGGGGTGAGAGCAGGGATTCTCCTGGTTAAAGTTGGTC
AGGTTAACATCTTCATTAGCTTTATATCAATTGCTCTTCTTCAGGGCCCATTCTTTCAATGTGGCCTTGTGCCACTTCTC
TCCAGCTGTGTGAAATGAACATGCACAGAGAAAACTAACATCTTATTAGTAAATAATGTGCACTAGAGCAGTATTCTGCA
AGCACTCACCTCTTAATGTGACTCAGTTTGTCACAGTATATGTTTGTTGTATGTGCGGACATCAAAGCACAGTAAATAAA
AAGATGGTGGAGGGGAGGGGAAGGGGGAATCATCAATGTTAGCCCTGAAGAGAAAGAAGAAGAAGAGGAAGAGGAAGAGA
AGAGAAGAGAGACTGACCTGATGTTATTATCCTGTAGCCAGCATAGCAACAATGTGTTGATCTTGCCCATAGCAACATGC
ATGTAGAATGTAAACAATGTGTATAGTAACCATCCTATGCAAGTACTTGGTCAATATACTCTATAATCTCATTATCCTGT
AGCCAGCAATTCAACTCATTACATATAATTGTGAAGATGGGGCCAAAACAATATTCAATGAGAGAGAAGACCTGTGCAGC
ACAGAAGCACTGCCAGGTCTTGGAAGATCATCAAAAAGACATATTCAAGACAGGAGAGGCAGATTGCAAGACATGCCATA
ATATGCTGAAGAGAATCTGAGTAAAATATAAGTGGTATGCACTCTTAGTGATTTGTGTTGAATTATATTGACATTCATTG
CAGGCAGAATAGTAGCAAGAAGGATTCCAAGATAATTGAAGAAAAAGCTATTGAAGAGTTGATGATCAAGCAATTTGCCA
AAAGTAAGTCAAAGAAGTACTATGAGCATCAGCTTATAATCTCTCAGCAAAAGAAGAGAGAGGAAGAGAAGAAGCATCAT
CAAGAAGAGACTACAGAGACTGAGAATGAAGTTCAGCAGAAAAAGAAGATAGAATTCAAAAGTAATGAAATTTGGTAACA
GTTCTGACATATTTAGGCCAAAACAAGCCAGGCACAGCATTCTATTACTGCATGTAGAGAGGCCTGATTCTGCCAAATGA
TAGCCAGGCTTGAGGTCAAGATCATGGCCTATGGTCATGATTGTCTTGCTGTGGTTGGTGTGTTGAGAGAGGGGGTTGAG
AAGAAGATGAGGGAATTCCTGAGCTAATTACAAAGTCTGAGTAAAGACAACAACAGTTCACCTGCCCCAGAGAAGATGAA
GAAAGATGATTTTGAGATTGTGGTGTTCTCTGATAAGAATGATGAGGAGAACAATAAGATGAAGAATGATTGAATTAGTG
ATATCTAGGGGAGGAAGTTAGATTTTTAGTTCTTTTTTCATATTAATTTGAGAATGGGGTGTCATTAAATTGGCAAAATG
TTTTATTTTCCTGAAGAAGAATGTTCTATTTTGTAGAAGAAGAAGATTTTGTAGTTGGTTGCTGTACTTACAAAGTAAAA
TAAAACTAACTATCTAGAGATTATCAAATTTTGTGTGGGCTCTGACCACATTTTGTTACTTTTTTGACTAAGGCAGAATT
TAGAGAAAAATCAATTTGATTGTGAAAAAAAAAAAAAAAAGAAAAATCTAATGGCTGAAGCCAGTAAACAAGCAAAATCT
ACAGAGATTTCTTCAGAATTGATCATAGTTCAATATTAAAAAAAATAATTTGTATTGTAGAAGGAGCTGCATTATAAGTT
GTTTGTTACTTGGTGGTTGACTACTGAAGCTGCTCAGTTGATTAATGATAAGAAGTGTGGTGACCCCAACTGGAAGACAA
AGCAACATCATTCTGATTTTTGGTCAAAATTTAATCAGGTGGCAGAGCATTCTAAGAGCACTTCAGAAGTAATTTGCAAG
CATTGTCAAATCTTTCTTAGTTATTCAAGCTTTTCTTGAAATGGTACAAGTGATCTGAAGAAGCATTTAACAAGCAAAGA
TTGTACAAAAACTGGTGACAGACAGGGTAACACTCTGGTTAATATAATGATAGATCATGTATTCTAATTTCCCAAATATA
ATGAATTTTAGTAATAGTTCTGATGTCTTAGCAACAGTTTTCAAAGTATTCTTAAACAGATTCAGATCTGTCTGTTCCTG
AATGTAATTAAGATAATTTTCTCCAGCAGCTTGTGCAAATATTAATATTCTTGAATCTCTTATTTTGTGCTATTGAGAAT
CCAGTATTCTGCACATTAATAATCATGCTCAATCCTGCAATAGCTTTACAGATACCCATACAAGAAACATTATATCAGAT
TATGAATGATATGTACAATCAACTATTTCAAAATCTTCTCTTTGACCATGACTCAACAATCAAGATATCTCTGGCAGTGA
ATAATTGGACAAGTCTCAATAACCTTGTCTTTATGGCAATTAATGGTTATTACATTACAAAGAATTGAGAGTACTGTGAG
TATTTACTGGGTTTTGAAAGTTTAGAGAGTGCTTATACTGGCAAGAATATGGCAGAGATTCTTCAACAATTACTAGCAGC
ATAGAGACTTGAGAGTAATCTTCTTGTAATTACAAGTAACAATATGTCAAACAATAGTATCATGCAAGCACATCTTACAC
ATCAGTTAAGGCCAGCATTGCAGCAGTTGAACAAGACAACTGATTAGAATGCAGAGAGTGAGACAATACTCTGTCTTGCT
TACATAATTTAACTTGTAGTTTGAGAGCTAGTTTGCAATCTCAAGATTCAGCCAGACAATAATACTCTACTCATTATCTT
TAATGAGAGCTCAATTACTGATAACCTAGCATTAACAGACACATTTGCAAATACTCTTAGAAAGATAATGAAATTTAATA
ACAGTCTTGATATACTTAAGTTGATTTACTAATCTTTACTTGACAATAGATTTATCTTGTTGCCAATGCAATCAATGTCT
CCCCTCAACTCACTGCATATTTCCAAGAATATCAACAAGAGAACCAGTGCAAGATAATCCAAGATGTTTGCACAAGATGG
AATTCCATCTATAAGATGTGTGTTCATGTCTTGTTGCTTTGACAAGCTGTGGACTCATGGATTCAGAACTCATCACTAAA
ATACCAAAGACTTTACTTATTGGACCATGACTGAAAGCAGCTAGAGTATATGGTTGGACTGTTGCAGTTATTCAGTTGAT
TTACCAAGATACTGTTCAAAACAACAGGCCCAATAATTCATCTAATATAAACAACATACAATTATCTTTTCCAGCATTTA
GAAAGAGAGAAGAACAAGACCCAACAGTTAATAACAAGAGAGAATATTCAAGAAGCTATCAAAGCTGCCAACTTGAAATT
CCAGAAATACTATAGTGATACTGAGTATTCAAAGAGTGAGCTGCTAGCTGTAGCTGCTGCTCTTCATCCATCACACTGCA
TGAGAGCATATGATTCAGAGAATTGGACCAGTGATGAGTATAAAACATACCAACAATATATTTTGAGGTTTTACAAAAAG
CATTATGAGAAATATGAACAGCTAAGAGAAGTAATACTTGATGTAAATGATGTATGTTTGTTATAAGTATTATTCTGATT
TCTTCTCTGCTAACTTCTCTAGAATATTGAGCAAATAATTTTTGAAAGACTTCATTAAAGACAAGCAAATTTCCAAAATG
AAATGAAGCAATATTTAAATGACAAGAATTTGACATCATCTCAAGCTTCAATTCTGGAACAGTAGAGGATGCTAGAGCCT
GATTTTCCAACTGTTGCTTGAATGGCAAGGGACATTCTGGCTATATCTTTAACAGAGATTGAGGTAGAACAGGTTTTCAA
TGTTGCTTAGAATACATGTTATTATCAACAATTACAGCTCCATGCATCTACAATCAAGAAGATTATGCTGCTTAAACATG
GAGATAAGATGCATATGCTAGATGAAGCACTCATATCATATAAGAAGTTAATCAAGAAAGTTATTCAAGACAATCAAAAT
GATCAAGATACTTCAGAGATTGTATGGGAAGAGATTGCAAGCCTGCTAAATCTACTACTCAATCCAGATGAGGAACAGGA
AATACATCAATGTTATCAATAGATAGACTCAAGTAGCTAATAGCTTGCAATATGATCTAATTATGCAAAGAGCATTATCA
AATTTTGGTACTTTTTCAAAGTTAAATAAATTGATAAAATTATATTAGGACCATTACCAAATTTTGTTACTTTTTGACAA
CACAAATAGAATCAGGATTCCTGGTCCCATCCTATACTTTACTGGTCCCATCCCATATATAATATTGAAATCTCAGTTCT
ATCCCATTTTGTCATGTCAGGTCCCAGGCCTGTTCTACTAGCTAGATTTTGATTCCAGTTCCAATCTCATCCCAATCCCA
GTTCCCATGGAACTGTTCCAATATGCTGTTAAACAACCCAGTCCCATCTCATTAAGCTGAGCTTCAACCTGATCCTGTCC
TCAGGATGGGAATTGAGACAGGAATCTGGGACCAGGATAGGAAATCCCGGAACTGGATACCACTCTATCCATAACCTACC
CCATCATGACTGGCAGTTCTAGTCAGTCATCTCTTTTCACACCCTCTCAATATTGCCCATTTGGTTTGCTTAATAATGAG
CTATTACTCCTGATAACAGTAAGTCTTGGCAAGAATTTGATCCCTCAATAAATTGTTCAGGCTAATATCTTGGCAGTGGG
GCAACAAAACAATCAAGACATGTGATTTGGTAAAGCCAATTTCAAGCACCTCTGTACAGAGTAGTCTTGAACAGTTCACT
AACACATGATAGACTGATTCTTTTGCTCTGCACTCACATTTGTTGCATTACTGTCTTTCATTTAAAGTCAATATTCACTC
AGCTACAAGTAGTCTGTTCTGAGCTGTGCTAGAAGTGCTTAATCTTGGAGAGACTTTTAAGTCTCAGATCTAATATTCTC
TTTCTTTATATACAATACAAGTCTCTGTTCTGAATTTATGTTATTTGAATCAATATGACATAGCTGAATGGAATGTTACA
ACCAACCCACTTCTGTGCTGATTGGCCTACTAAAGATCAGTGTGCTTGTTCATAACATAAAGTAGTTGTTACTGATCATA
TCTTTTGATATTCAATAGAGACTTCAAGTCATATAGTAAAGTGCCTGATCTATTACATCTCAATACAAATACATTAGTTT
AAGCAATGTAATCTATAATCTGATAGATAAAAGTTCAGATATGAAGATGATAAACTCTTACTGTATGCTTCTGCAGGTTC
TTCTCATTATAGAGTGGGAGAAGACAGAAGTTACATTGATGATCACTGAGATGCACAGAGCAAAAGTGTCTCAAGATATT
CCTGTACTTGAAATACTCTTTTTGATACTGGAAGCATGCTTCAGGCTTCTGCACAGACCAGATATGCTTCTTGATGATCT
GGCACTTTATTTCCCATGCAGAGATGGATGGACACTCTTCAAGTTTGATCTTCTTCTCCAATCAGTCATCTTTATAAAGA
GTCTTGGGCAGCATATTTTGCTTCAGCCACCCTCACAGAGAATCTCTCTTGAGAAAGTCACAGTATTGTCTTACAGTCTC
CACAGCTTCATTGTGCCATCACCATTCATCTTCCAGAGAGTCTGATTTGGGCCAGATGAGAAGTTTTTCCAGAAAAGAGA
TCTGTACTGGGGGCATGTTGTATTCATTCTGCAGCACCTGCCAAGCAGTCTTATCAACTGCTGATCCAGACAGCTGCTGC
TTAATATCAATCACTGTCTGCTTTTCACTTCACTCCCTGCATATAGTGTATCTTATTTGGTAGCATGCTCTCTGCCATAC
TCTTTTGACTTTCTGCTACCACTACTTCAACTTGGGAAGCAACTTCTGATTCTCTTTGCTCAAAGTAGTGAAGTAATTCT
GACTTCTGATGGCTGCTTGTAGCTCCTGGTCCTGTTCCACAGCCTCTCTCCCCACATCACCCAGATAGCAAGGATGCTGT
TTGTCTATTGAGCAGCTCATCTGGCATATTATCTTAGCTAACTCCACATCCAGATCCAGGCCACATATAATTTCTTGCAT
GTCATCATGGTACTGGGTGTGATAGTACTTGATAAATGTGCTGCTGGTTGCATGGTTCATAATGACATTCTGCTGAGCTT
TACTAACAAATCCTGGTAATTGCTTCATGTCAGCATTTCCTGCAACAAAGAGGCATGGCATGATGACTGCAAAGAAGAGA
ATATATCTTACCACTCTCATCAAGCATCTTGCTACTGCTGTACTGGAACTGATGGGAGTAGAACAGATTAAGCCACCCAT
GGATTTCACTCATTGTCTTTAGCTGAGAATCCAGCACACCAGCAGTCATTGATGTATGTCACTGAAGATGAACCTGCCTA
TCCACAACATCCACCTTGCAGAACAAATAATAATTACACACTTCAGGTTTCAATAGCAATGGCAGCTCCTGGCAATGTAG
CTGCTGGATATCCACCATCAACCTAATATCATCCTGAAATGCATTGGCATGAAACAGCATGCCAGCTGAAGACTAGGGAC
ATGCTGAAGATGATCTCTGGAAGAGGAAATGTGTTGCTGGTTCCAACTGTTAGCATTGTGCCAAGTAGTCACCCAGGACC
AATATACAATGATATAGGGTTTGATTCTCATACAGTTTCTTCATTCCAAGCTTCTTCTTAATGCATTTCAGCTCAAAGTC
AACATTTAGAATTGGCAGCCCTTCATGTGGGTTTTGCTACACCAACAATTTAGGATTCTTGTACTGGAGATGGAGAAGTG
CCTTTTCACAGTTCACAGTGAAGATGCCCAGCATGTTGTAGAGGCATAGAAATAGGCACTCCAGTCCCAGATGAAATCAC
TTTTCCTGTGTCTCAACTCTGGTCTCATTAAAGGGGATCATATCCTCAATATAGACTGGCATGTTCTCACACACCTGATC
TGTAAGACCATACTTGTTAGCCAGATGTTGCATGCACTACATGCAGAGATATCAATCCTAAGTGTGTCAAACATAAAGAG
TGTTATAGAAACATACTTGAATTTTTTCACTCATCTCTTTACTGATTGAGTTCTTAATTATCTTCTTATAGTGGATTGAA
ACATACTTCTAGTCAGCCTGCAATGCACTCTCTGTATGGATGCCTTTAAGTTTGCAGCTGTTCTTTCCATGTTTCAGTTT
CCCCAGGCACCAGTTGCTAGTGCACATCATTTACAGATATCTGTTGCATGGCTTGTTCTGGATCACTCCATCTGGGATTG
GCACCAGGCTTTAATGCCCATGTCATGCAGTAGCTTTCTGATGTTAGTGCCAGAAACAACATTCTGATGATAGTAGATTC
AGCTATTTCACAGAACACATCACTGCCAACAATTTTCCTGCTACTTCTTGTGTTTCTTGATTTTATTAGACCCACCATAA
TCTGAGGCAACATCTGACAGATTCTCATCTATATCATCAGATGAGTTCTTTTAATGGTCTTGCAGAAGATTCAGATTAAT
TGAATTATTTATAATGTGTGCTGCCAATGTTGTTAGTGTAGAATTGCAACCCAGTAGCTGTGCTTGCAGTTGTCTTACAC
CTGCTTTGAACAAGAGAGAAGTCCACATTCTGATCAGTCAGCTTAGTCTTGAATCTGCTGTAAGATCTTGTCTCCATACA
GAATGACATGTCTGTTGTATTATCATCACTGAAGATAATCCAGTAAGATCACCAGTAGGCAGTCATTATTGTCAAATTCA
CAAGTGTGCTACAGAGGTTGGCCAGAAGCTAGTGCTCAAATAATGAAGAAGGCAGGAACAAGCTAGTAGAAGCAATAACA
GCACAATATAGAAGAAATAAATGGGGCCCACTAAGTGTAAAGATTGAACTGTGGAACAAGAGAGAGAGAAGAAAACAAGA
GTATATTGTGTGAATTTCTTTTTGCTTGGAAAGAACACAGATAACCTGTGCAGGTTGACAGAGCTTATATAGTCAAGTTA
TTATCACTGGCAGGTGAGCAGGGCAATATATATGTGGGATAACTGGATGTGGGTGACTGAAGCACTGAATGTTGAAAGGA
AGCTGTTTTTGGGTAGTCTTGTGCATAAAATCTGTAGCCCTGGTCAACAGCAAGACACTCATTCATTGTGTGATACACAG
ATGATCATGTGGGCACACTAGTTGGTGTATGACTGCTGGGTGGAGTGGCTGTGGGCTTAGAGTGGTATCCGGTTCCGGGA
TTTCCCGTCCCGGTCCCAGATTCCCGTCCCAATTCCCGTCCCGAGGACGGGATCAGGTTGAAGCTCAGCTTAATGGGATG
GGACCGGGTTGTTTAACAGCATATTGGGACAGTTCCGTGGGAATTGGGATTGGGATGGCATTGGGACCGGGATCAAAATC
TAGCTAGTAGGACGGGCCCGGGACCTGACATGACAAAATGGGATAGGACCGGGATTTCAATATTGTATATGGGACGGGAC
CAGTAAAGTGTAGGATGGGACCGGGAACCCCGGTCCATTTGTGTTGTCAAAAAGTAACGAAATTTGGTAACGGTCCTAAC
ATAATTTTATCAATTTATTCAACTTCGGAAAAGTACCGAAATTTGGTAATGCTCTTTGCATAATTGGATCATATTGCAAG
CTATTAGCTACTTGAGTCTATCATCTATTGATAACGTTGACGTATTTCCTGTTCCTCATCTGGATTGAGTAGTGGATTTA
GCAGGCTTGCAATCTCTTCCCGTACAATCTCTGGGGTATCTTGATCATCTTGATTGTCTTGGATGACTTCCTTGGCCAAC
TCCTCATGCGATATGAGTGCTTCATCCAGCATATGCACCTTATCTCCATGTTTAAGCAGCATGATCTTCTTGATTGTAGA
TGCATGGAGCCGCGATCGTCGATAATGACATGTATCCCGAGCAACATTGAAAACCCGTTCTACCCCAACCCCTGTCAAAG
GTATAGCCAGAATGTCCCTTGCCATCCGAGCAACAGTTGGAAAATCAGGCTCTAGCATCCTCCACTGTTCCAGAATTGGA
GCTCGAGGTGATGTCAAATTCTCGTCATTTAAATATCGCTCCATTTCATTTTGGAAATTTGCTCGTCTTTGATGGGGTCT
CTCAAAAATCATTTGCTCAATATCCTAGAGAAGTTAGCAGAGAAGAAATCAGAATAATACTTATAACAAACATACATCAT
TCACATCAAGTATTACTTCTCTTGGCTGTTCATATTTCTCATAATGCTTTTTGTAAAACCTCAAAATATATTGTCGGTAT
GTTTCACGCTCATCACTGGTCCAATCCTCTGAATCATATGCTCTCATGCGGCGTGATGGATGGAGGGCAGCAGCTACAGC
TAGCAGCTCACCCTTTGGATGCTCAGTATCACCATAGTATTTCTGGAATTTCAAGTTGGCAGCTTTGATAGCTTCTTGAA
TGTTCTCTCTTGTTGTCAACTGTTGGGCCTTGTCCTCCTCTCTTTCTAAATGCTGGAAAAGATGATTGTACGTTGCCCAT
ACCAGATGAATTGTTGGGCCTGTTGTTTTGGACAGTACCTTGGTAAATCGACTGAATGGCTGCAACAGTCCAACCATATA
CTCTAGCTGCTTCCAGTCATGGTCCAATAAGCGAAGCCTTTGGTATTTTGGTGATGAGTCCTGGATCCATAAGTCCACAG
CTTGTCGAAGCAACAAGGCACGAACACACATCTCATAGGTGGAATTCCATCTTGTGCGAACATCTTGGATCATCTTGCGC
TGGTTCTCTTGTTGATATTCTCGGAAACGTGCAGCGAGTTGGGGGGAGGCATTGGTTGCATTGGCAACAAGACGAATCTA
TTGTCAAGCAAAGATTAGTAAATCAACTCAAGTATATCAAGACCGTTACCAAATTTCGTTACCTTTCTAAGAGTATTTGC
AAATGTGTCTGTTGATGCTAGGTCATCAGTAATTGAGCTCTCATCAAAGGTAGTGGGTAGAGCATCATTGTCTGGCTGAA
TCTTGAGATTGCAAACCAGCTCTCGAACCACAAGTTGAATCACATGAGCAAGACAGGGTATTGTCCCACTCTCTGCATCC
CAATCAGTTGTCTTGTTCAACTGCTGCAATGCTGGCCTCAACTGATGTGTAAGATGTGCTCGCATGGTACCATTGTTTGA
TGCATTGTCACTTGTAATTGCAAGAAGATTGCTCTCAAGCCTCCATGCTGCTAGTGATTGTTGGAGAATCTCTGCCATAT
TCTTGCCAGTATGAGCACCCTCTAAACTTTCAAAACCCAGTAAATGCTCACGGTACTCCCAATCCTTTGTAATGTAATAA
CCATTAATTGCCATAAAGGCAAGGTTATTGGGACTTGTCCAATTATCCACTGCCAGAGATACCTTGGTTGTTGGGTCATG
GTCAAAGAGAAGATTTCGGAATAGCTGATTGTACATATCATTCATGACCTGATATAATGTTCCTCGTGTGGGTATCTGTA
AAGCCATTGCAGGGTTGAGCATGGTTATTAATGTGCGGAATGCTGGATTCTCAATAGCACGAAATGAGAGATTCAAGGAT
ATTAATGTTTGCACAAGCTGCCGGAGGAAATTGTCTCGATTGCATTCAGGAACAGGCAGATCTGAATCTGTTCGAGGACG
CTTCGGAAACTGTTGCTAAGACACCAGGACCGTTACTAAAATTCGTTACATTTGGGAAATTAGGATCCATGACCTACCAT
CATGTTAACCAGAGTGTTACCCTGTCCGTCACCAGTTTTTGTACAATCTTTGCTCGTTAAATGCTTCTTCAGACCACTTG
TACCGTTTCGAGAAAAGCTTGGATGGCTGAGAAAGGTTTGGCAATGCTTGCAAATCACCCCTGGAGTGCCCTTAGAATGC
TCTGCCACCTGATCAAATTTTGACCAAAAATCAGAATGGCGTTGCTTTGCCTTCCAGTTGGGGTCACCACGCTTCTTATC
ATTAACCAACTGAGCAGCTTCAGTAGTCAACCACCAAGTAACAAACAACTTATGATGCAGCTCCTTCCACAATACAAATT
GTTTTTTTCCATGTTGAACTATGGTCAATTCTGAAGGAACCTCTGTAGATTTTGCTTGTTTGCTGGCTTCAGCCATTAGG
TTTTTCTTTTTTTTTTTTTTTTTTCACAATCAAATTGATTTTTCTCTAAGTTCTGCCTTAGTCAAAAAAGTAACAAAATG
TGGTCAGAGCCCACGCAAAATTTGACAATCTCTAGGTAGTTAGCCTCATTTTACTCTGTAAGTACAGCAACCAACTACAA
AATCTTCTTCTTCTACAAAATGGAACATTCTTCTTCAGGAAAATAAAACATTTTGCCAATTTAATGGCACCCCATTCTCA
AATTAATATGAAAAAAGAACTAAAAACCTAACTTCCTCCCCTAGGCATCAATAATCCAATCATCCTCCGCCTCATTGTCC
TCCTCATCATCCTCATCAGAGGACACCACAACCTCAAAATCATCTTCCTCCACCTCCTCTGGGGCAGGTGGGCTGTTGTT
GTCTTCACTCGGACCCTGTAATTGGCCCAGGAATCCCCTCATCTCCTCCTCAACCCCTCTCTCGACACACCGACCGCAGC
AAGACAATCATGACCATGGGCCATGACCTTGGCCTCAAGCCTGGCTATCATTTGGCAGAATCGGGCCTCCCTACGTGCAG
CAATAGGATGCTGCGCCTGGCTTGTTTTGGCCTAAATATGTCAGGACCGTTACCAAATTTCGTTACTTTTGGATCCTACC
TTCTTTTTCTGCCGAGCTTCATTCTCGGCCTCTGTGGCCTCTTCTCGGCGACGCTTCTTCTCTTCCTCCCTCTCCTTTTG
CTGAGAGACCATGAGCTGGTGCTCATGGTACTCCTTTGACTTGCCCTTGGCAAATCGCTTGGCCATCAACTCTTCAATGG
CTTTATCTTCAATCATCTTGCGATCCTCCTCGCTGCTATTCTGCCTGCAATGGATGTCAATATGATTCAACGCAAACCAC
TGAGGGTGCATACCACTCATGTTTTGCTCGGATCCTCTTCAGCACGTCATGGCGTGCCTTGCGATCCGCCTCTCCTGCCT
TGAATATGTCTTTTTGATGGCCTTCCAAGGCCTGGCGGTGCTCCCGTGCCGCACGGGTCTTCTCTCTCATTGAATATTGT
TTTGGCCCCATCTTCACGATCGTATGCGATGAGTTGAATTGCTGGCTACAGGATAATGAGATTATAGAGTATATTGACCA
AGTACTTGCATAGGATGGTTACTATACTCATTGTTTACATTCTACAGGCACGTTGCTATGGGCAAGCTCAACGCGTTGTT
GCTATGCTGGCTACAGGATAATGGGATTATAGAGTGTATTGACCAAGTACTGTAGGATGGTTACTATACACATTGTTTAC
ATTCTACAGGCATGTTGCTATGGGCAAGATCAACACATTGTTGCTATGCTGGCTACAGGATAATAACATCAGGTCAGTCT
CTCTTCTCTTCTCTTCCTCTTCCTCTTCTTCTTCTTTCTCTTCAGGGCTAACGTTGACGATTCCCCCCCTTCCCCCCCCA
ACCACCTTTTTATTTACTGCGCTTCGACGTCCGCGCGTACAACGAACATATACTGCGACAAAATGGGTCGCGTTAAGAGG
TGAGTGCTTGCAGAATACTGCTCTGGCGCACATTGTTTACTGACAAGATGTTAGTTTTCCCCGTGCACGTCCATTTCGCA
CAGCTGGAGAGGAGCGGCACAAGGCCGCATTGAAAGAATGGGCCCTGAAGAAGGGCAATTGGCGTAAAGCCAATAAAGAT
GTTGACCTGGCCAACTTTGACCAGGAGAATCCCCGCCCCCGCCCCCCCGTTCAAAATTGGAAGGCCGGCACTCGTATGTC
AAAAAGTAACGATTTTTGGTAACGGTCTTGATGCTAATTGGTGAAAATAGGTGCCATCAAGGAAATCCGCCACTTCCAGA
GCTCTACCGAGCTAATCTTGCCGGTGGCCCCGTTCCAGCGATTGGTTCGGGAAATTACTTTGTCCTGTCACCAAGGACAT
GAATATCGCTGGCAACGTACTGCCATTGAGTCACTTCAGGAGGCGGCTGAAGCAACCTTGTGCGCTCTGTTTGAGTGTAA
GTCACCCTTAGCAATGGCACCAACAATTATACTGAGTAATATAGGCTCTGTTATGGCAATGGCGCACCGTAAGCGCGTTA
CGGTCAACGCCGACGATATGAAGCTCGTTCTTGGCATCGGTGCCAAAATCGGGTCGAACTATTTCGGCCCGATTGATGCG
CCTGATCGCCCCGCCCCTGCCGCCACCACCCGCCGCCTGCGTGCTGCCCCCGCCCCGCCCACCACCGCCTCCCTGCCTCC
CCCCGGCGCCGTCAGGGTCTCCGCCCGTCAAATGGCGGGTATTAGAGCCCCTGTCCGGTTCACAAAGCCGGTTCTGGAGG
AGCAGGAGGAGGAGGAGGAGGAGGAGGAGGAGGAGGAGGAGGAGGAGTGGGAGGAGGAGGAGGAGGGGGAGGAGGAGGAC
GATGATGATGATGAAGATGATGACGATGATGATTAACTTGCCATTTAGGCAGTTCCTGTTTGTTTGCTGGCTTCGGCCAT
TAGTTAGTTTTAATACTTTGTTTCTTTTGACAATCAAATTGATTTTTCTATGGGTTCCGCCTTCATCAAAAAAGTAACGA
AATTTGGTAACGGTCCACACAAAATTTGATCAGTTTGACTCTTCCCTATGAATTTGACACGATGGGACCGGGAATCCTGG
TCCCATCCCGGTCCCACTATGGACCCGGCCGGGATGGGAAATGGGAGTCTACCATCTCTGCTGGGATGGGATGTGGGACA
TAATTTTCTATTTGAGGATGGGACCGGGAAATAATTTCTGGGATAGGGATGGGAACGGGACCTCAAGCTCTTGAGTGGGA
TGGGACATGGGACTGAGATTTCATATTTGGGATCCCGGCTGTTTCTAAATTCGGGACCGGGACCAGGTTCAATGGGAAAT
GGGATCCTGTCCCGGTCCCGAATACCAGCCTAAACAGCATATGAGCAGCAAGCTTGACAAGAGATGCTTTCAGAGTACCA
GCATGTTTACATTCTGAGATCCTAACATTCAGTAGAATCTCTGGGCATACCAACAGAGAGATGACTGTATTAAATAAACC
TACAGATTGATACTTTGCAACAATCTGTCTTTTGAGTCTCATCACCTTCCCACACTGCTGCCTTGCACACAGATCATATA
GCCAATCATAACAACAGCCAATTCATAGAAAAATGTGGCATTCAAGAATTGACTAATCTCATACATATTTAATCTAGTTA
CCAATATCAGGAGCTGATACACAGTATGCTCTCAATCTACCTGCAAATCCCACTTGACTCCAGTTCATCAGTGGATTAAA
ATGTATGAAAGAAATGCAATTCAGCAACACAAGAGGTTGCTAACTGGAAAAATTGGCTACATGCAATCACATTCCTTGGC
TGAGAATTTCTAGTTCTTTCAAAAGAGGAAACAAAGCAGGTACTGCTGGTTCTTTGTGAAGTTCATCATGGTTAGCTTGA
ACATCATCCAGTATCTGGAGCAAGTCTTGCAGTATCAGGCCTTCATCATACCTGGCACTTCTCAGATCTGTTGCTACTAT
GGTTGAAGCATGAAAATTTCACTGTTGATGCAAACACTATGCAATTTTTTGTTAATTCTGCTTGGAATTATATATTAAGA
ATGCTTACCTGAGCAACTTCAAGAAAGATGCCCCCCAACTCTGGTTTTACTGTGACACACTCATTAATATCTTTGCATTA
TTGATTTCATGCATTGCCTAATTTCTTCAAGTGCTTATGCTTCTGATCTGGGTCCATGAATTCCAGTACAAATGCATCTT
GAAACAACTTTAAATCTACTTCCATAATTAACTGTGCCAGCAACTGAGGAGAGCTTGCTGTAACCTCTAGAAGTAGAGAT
AATTCAGTTCTGAATTCTGTAGGCTTGCTGTAAACTCAGAAGTGATAGATATGCTGGAATTGCAGATCTAGAATTCTTAA
AGTATCTGCAATAGATTCAGCAAAGAATTGATGAAACAGGTGCTGAAGAGGCTGTTTAACAAAATCTCTATTTATTCTAC
TAGTCTTGCCACCCTGGCTTCTGCTAACAGCACTGGAAATCACCAGGCACCCAGGAGAACTAGTCTCACAAAGAACCTAA
CCATCACATCAGCATAATAAAAACTGAAGGGCAATTCATATATCTCAGGCAAATATTCCTCAATTCTGTGACATCTTTGC
AGATGGTTGGAGAGTTTAATGGTGATGAAGTCAAGATACCAATGAAGTAACTCCACAGCAGAAACTTTCTTGTTAAGAGT
GGTTAATGCTTATACTGCAAAAGGGACCTGGCAAAATGTGGATCTGGATGCAGCATCAGCCACCCAAAAAAGGCTATGTA
TATTCTCATCATCCACATTCTTCCAGAAATCTAATTTAAAGTTGAGCTTATTCTCTGTAGGGGGTGGCTTCAGCACATTT
CTGATAGTTTTATCTGTGATATCCATTGTTCAGGCAAATGCTGGCAGAATGCTGAAGCCAGTATTATAAGATATGAAGTG
GGACTTAAAGGTAAAATATATAATGAAAGAGAGATAAGCAGAAAGCTTCCATTACTATTCTTGAGCCAAATCATCTCTTT
CTGGACCACTTGTGCCTACTTCTTAAGAGAGAGATCTGAAATCTCCTAAGGCAACAATTATTGCTGCAGTGCAGGTCCAA
TCTGGAGAAACATTGTAGTTGATTCTATCTATATAATGTCAAGAATTACTCTGCTAAGCAAATCATGTTGTGAAGATTAT
CAGATTTTCTTCTTTTTGTGAAAGAGCAGAGGTTACAGAGTAGAACAAGTACTTATCCATATAATGTCAAGTCTTCCTTT
CTGTTGAGAGAACTTGTCACCAAGAAAACATCTTGTCTGTTCCTGATTGGCAGTTGAAACAGAGTCTGTAATGCAGCAGC
AGCTGCTTTGAAAGTAGAAAGTAGATAAAAAGAAATGTGGGCTGAGTTACTCACCAGTTTACTGATTTACAAGTATCTTA
TTTGGATAATCTGCAGATCAATCAATTATACACCTACTTTTCTTCTGGTTCCATGTATACTCTTGATCAGTTTAAATAAG
AAGAGGAGAGTATGATATAACTGGTGTTTCCAAGCCACAAGAACCTCCCAAGCTGTATTCTGAATCTTGAATATATTCCA
GAGTGCATTGCCAGCAGCCACCCCAGCTTTTGGAGAGTGCTTGCAGAAGAAAAGAGTCTGATCACCCTTTTGCAGACCCT
ATCCAATACCTTACTTTTTGGTAAGAGATTATTCCAATGGCCATGTTGAATACCCTCTTAAACAATATCTGGTATTGCAT
TGCCACTTAATATCTTGACTACCAGGCATATATGTGGCTCAGCTTGGTAGACAGAAGACTTTATGCTCTTTTGAAGATAA
AGAAGATGGCTTGTAAAGTTGTCCAGATAAGTGCTCCACACACTCAGCTTTTATAGGAGGTAACTCATAACACCACAGAT
AGACTGCAGAGATACCATGTATATACCAAAATAAGACTGCTCTGGCAGAAAAGTGGGCAATCAGCTGGTAAGGAGCAATC
AGATAGATTTATTATATACAGATCCCTCTCTTATTGGAGATAGAACAAGAACTGGAAGTGGGAAATCCAGACAGTTGATT
TGGAAACAGAGAAGGTGATGTTTGAACCATCCATCAAGCTATCAAACTGTAATGACTCTGAGATCAATAACAAGATCTGT
TTTAAGATGAGGAACTCACATCTTTATGTGGTATTTAATACATCACTCAAGAATACTTAAGAAGAAATTAACTAGACCTC
TTTCTATCACTGCATCTGAATATCAATAGCAGATTTGAAGAAAACAATGTGAAGAATGCTGTGGTGAAAACAGGATGAAG
AAGGTCTTATTGATGACTGGTGGACACATTTATCTCTTGACATCAACAAAGTAACTGGAAATCTTGTGCTTACTGAATGT
CAGTGAAAGTATTTTGGTGGAAGAAGTGAAAACTCTAGAACAGCTTACTATTCAGCTGACCATCCAAGTCAGGCAGGAAA
GTGATAATTTATAGAATAGTTTCATTGGGTTTGAAGATACTGATACTCAAGAAAGAATGAACTTCAAAAGTCTATTCTTG
TGTGCTTTTAAACTCTCAACATCTGCTACTGCTACAGAGAGGACTTCTGACTGATGGCCTTTCAGATCAGTATATTATAT
TGCACATGATATTATAAGTGATGTTGCAAGATAAATATGTAAATACTCAATAGTATTTAAACAATCTCATCATCAGATCT
ATATTGCAGGAAAAATAGATTACAGAAAGACAATACAATCACAAAGTGCTCTGGAACAAATAGTCCAGACAACCAGCTAG
TGATATTACTGTGTACCTGCCCAGAAGCAATCATTCTGTCATCTTCAACAGACTAGAGCACTCTAAAGCAGGCTGTAAAG
GGCATCAAAATCACAGAGTGCACTAAGAGAAATTGTTGCAGGACACATTATAATCAGAGTCTGACTCACTTTGATTCTGC
AGTAATAAATGCTCTAGTGCAAGCTGCAGAAATACAGAGTAATCATGGGGAGCATTAAGGAGAAAGAAATTCTCTGTGGC
AAGCCACAGAAACATGAATAATTATAAAGTGCTCTGGTGCAAGCTGCAGAAATATAGACAATTATAAAGTGCTCTAAAGA
TAGATAAATTCCAGAGCATGCCATAGAAGAGTATGAGAATTCTGCCCTGCAACTGAATACTCTCACTCTATTGTGAACTG
GAAACTTTGGACAAGTCATTCATTCCTGTTCAACCTTAAAGCAATGCATTTCTGACAGCTTCTAGATAATCTGATCAGAC
TGGACAAAATGGTGAGCTCTGATAGCTTCATTGCAATCCTGTTCTCTGAGTGAACAGTGAAAAATGTATTCAGTGGATAT
GAAGTGTCTGTTGAGATGACATTAGAAGATTTGTGAGACTTTGGAAGATTGGGTTTGTTGAAAATGTATTGAGGTAGTGG
GAATTGTTGTCTGAGATTCAGAAACAGGTAGTTAATTAAGTTCAAAATCTATATGCCCTGGCACCAGTCTTCTCTCACAT
TTTTCTTAACAAAGCTATCAATGGCAGCTCCATCTATCAACCTCAATTGTAATTGAAGAGTTCAGAAACTCTCCAGCACT
TCAATTCATTTTTTGTAAAGTCTTCTCCATCTTAATAAAATCGTCATGGTCTTCTCTGACAATCTTGTCTGCTTTTTGAT
TTTCTTTAATTTCACAGAAGAATTGGAATGTATTGTTACTTGGGCTTCCTGCACTCTTTGTAAATGCTGAAATGCATCCA
AGTACAAGAGTAAGATGTTATAAGTGTTATAAATATCTAGAAGGTGACTGCTGAATGATGCAACTAAAATATGGAGCTTA
ATATTGATATCATAGAGTTGTGCTGCAATAAGTCTAGTGTTGCTGAGGGTTTGGTTGTGCTTTCCATGCCTATATATATT
AATTGTGAAATGGAATTGTTTGAAACACTGTCAGAAATCAGGTCACACTGAGAGGCATTTTCTTTACAAGATGTATATTT
CTTCATAATGTAAATAGATCTTGCATATGAAGTTTTGGTAGAGTATATCACTTGCTTTCTTGAAGATTTGATGATTCAGT
TGTGCCATTTTCAGAAAACTGTAATATGTGTAGAATTGAATATATTGGCTCTGATAGTCGTCAACAATATATGAAAAGAT
CTGCTGATAAAGTTCAGTTGATAGATGCAGTATATAGCATGACAGTGGAAAATCTGTGTGTTCAGAACAGAGTTGTTGTC
TTTTGGACCAGAGAATCTTTTTAAGATATTTGTGGTTGTCTCTGAGTACTGTCTGACAAGAGGCTACAGTCTGTCTGAGT
TTTGGGTGAATCCAGCAGATTGGAAGTCTGTGAGATGCTGGTATAATAGTGGCCTGATTTTTGCACATACCAAAGAAATG
TGTCAGAGCTGAGTACTGAAAAGATGTTTTCTTTTGTTTACAGATGATCTTTAGGTGTTGCCTGCCTTCTTCAGCTGACT
TTTTCTTGTGTGTCTGTGTTTGATGTTTGACTGGAGATGGTTGTGATGAAGACAAGACCACTGTAAGTTGTGTGTTTTCC
CATTCTCAACTTTTGTTTCTTCTGTTGGAGCTGTCTGATGCTGGGTTGGAAGCAGTGATCAAGCCTTTAATGGATTTGAA
CTTCTTGGGCTGGATGGCAAGCAGAACACTGAGATGTTCATGGCAGAATTGAAGAAATTTTTCAGACATCTTGGTTAACT
TAAAAATTTTAATGCAGTTATTAAGAGTATCATAAAGGAGCTCTTCATTCAATCTGTTGACTTGTGATTTAGGCAACAAT
CCAGATACCTTGTGGAAGAACCTTTAAATTATATGAAAATTTGAGACTTTTAAGTAAATCATTTATGGCACCACAAAACA
TCTTGTGGCTCCCAGCACAGCCATGGGGTCAGCCACATGAGAATCACAAGTCAGGTACACTCACATTGTTGAAAGGCCAG
CACATACTAACAGGCTGCAAAGTAGATCATTATTGTTATCAGAGGATTTAATATATTGGGCCTCTTCACTCATGTTGAAC
ATTATGAACTTTAATAAATGATGGTTGAAACTTTCTTTTCTGGGTATGACTGCTGGGTTATTGTACTCTTAAACAATTTT
GATTTGTGTTAGTGCAGCTGTTTCAGCTGGTTCTTGGTGTCAAAAAGTAATGTGCTGATGCAAGGTCTTCAGCCCACATA
GGCTGGTATTCGGGACCGGGACAGGATCCCATTTCCCATTGAACCTGGTCCCGGTCCCGAATTTAGAAACAGCCGGGATC
CCAAATATGAAATCTCAGTCCCATGTCCCATCCCACTCAAGAGCTTGAGGTCCCGTTCCCATCCCTATCCCAGAAATTAT
TTCCCGGTCCCATCCTCAAATAGAAAATTATGTCCCACATCCCATCCCAGCAGAGATGGTAGACTCCCATTTCCCATCCC
GGCCGGGTCCATAGTGGGACCGGGATGGGACCAGGATTCCCGGTCCCATCGTGTCAAATTCATAGGGAAGAGTCAAACTG
ATCAAATTTTGTGTGGACCGTTACCAAATTTCGTTACTTTTTTGATGAAGGCGGAACCCATAGAAAAATCAATTTGATTG
TCAAAAGAAACAAAGTATTAAAACTAACTAATGGCCGAAGCCAGCAAACAAACAGGAACTGCCTAAATGGCAAGTTAATC
ATCATCGTCATCATCTTCATCATCATCATCGTCCTCCTCCTCCCCCTCCTCCTCCTCCTCCCACTCCTCCTCCTCCTCCT
CCTCCTCCTCCTCCTCCTCCTCCTCCTGCTCCTCCAGAACCGGCTTTGTGAACCGGACAGGGGCTCTAATACCCGCCATT
TGACGGGCGGAGACCCTGACGGCGCCGGGGGGAGGCAGGGAGGCGGTGGTGGGCGGGGCGGGGGCAGCACGCAGGCGGCG
GGTGGTGGCGGCAGGGGCGGGGCGATCAGGCGCATCAATCGGGCCGAAATAGTTCGACCCGATTTTGGCACCGATGCCAA
GAACGAGCTTCATATCGTCGGCGTTGACCGTAACGCGCTTACGGTGCGCCATTGCCATAACAGAGCCTATATTACTCAGT
ATAATTGTTGGTGCCATTGCTAAGGGTGACTTACACTCAAACAGAGCGCACAAGGTTGCTTCAGCCGCCTCCTGAAGTGA
CTCAATGGCAGTACGTTGCCAGCGATATTCATGTCCTTGGTGACAGGACAAAGTAATTTCCCGAACCAATCGCTGGAACG
GGGCCACCGGCAAGATTAGCTCGGTAGAGCTCTGGAAGTGGCGGATTTCCTTGATGGCACCTATTTTCACCAATTAGCAT
CAAGACCGTTACCAAAAATCGTTACTTTTTGACATACGAGTGCCGGCCTTCCAATTTTGAACGGGGGGGCGGGGGCGGGG
ATTCTCCTGGTCAAAGTTGGCCAGGTCAACATCTTTATTGGCTTTACGCCAATTGCCCTTCTTCAGGGCCCATTCTTTCA
ATGCGGCCTTGTGCCGCTCCTCTCCAGCTGTGCGAAATGGACGTGCACGGGGAAAACTAACATCTTGTCAGTAAACAATG
TGCGCCAGAGCAGTATTCTGCAAGCACTCACCTCTTAACGCGACCCATTTTGTCGCAGTATATGTTCGTTGTACGCGCGG
ACGTCGAAGCGCAGTAAATAAAAAGGTGGTTGGGGGGGGAAGGGGGGGAATCGTCAACGTTAGCCCTGAAGAGAAAGAAG
AAGAAGAGGAAGAGGAAGAGAAGAGAAGAGAGACTGACCTGATGTTATTATCCTGTAGCCAGCATAGCAACAATGTGTTG
ATCTTGCCCATAGCAACATGCCTGTAGAATGTAAACAATGTGTATAGTAACCATCCTACAGTACTTGGTCAATACACTCT
ATAATCCCATTATCCTGTAGCCAGCATAGCAACAACGCGTTGAGCTTGCCCATAGCAACGTGCCTGTAGAATGTAAACAA
TGAGTATAGTAACCATCCTATGCAAGTACTTGGTCAATATACTCTATAATCTCATTATCCTGTAGCCAGCAATTCAACTC
ATCGCATACGATCGTGAAGATGGGGCCAAAACAATATTCAATGAGAGAGAAGACCCGTGCGGCACGGGAGCACCGCCAGG
CCTTGGAAGGCCATCAAAAAGACATATTCAAGGCAGGAGAGGCGGATCGCAAGGCACGCCATGACGTGCTGAAGAGGATC
CGAGCAAAACATGAGTGGTATGCACCCTCAGTGGTTTGCGTTGAATCATATTGACATCCATTGCAGGCAGAATAGCAGCG
AGGAGGATCGCAAGATGATTGAAGATAAAGCCATTGAAGAGTTGATGGCCAAGCGATTTGCCAAGGGCAAGTCAAAGGAG
TACCATGAGCACCAGCTCATGGTCTCTCAGCAAAAGGAGAGGGAGGAAGAGAAGAAGCGTCGCCGAGAAGAGGCCACAGA
GGCCGAGAATGAAGCTCGGCAGAAAAAGAAGGTAGGATCCAAAAGTAACGAAATTTGGTAACGGTCCTGACATATTTAGG
CCAAAACAAGCCAGGCGCAGCATCCTATTGCTGCACGTAGGGAGGCCCGATTCTGCCAAATGATAGCCAGGCTTGAGGCC
AAGGTCATGGCCCATGGTCATGATTGTCTTGCTGCGGTCGGTGTGTCGAGAGAGGGGGTTGAGGAGGAGATGAGGGGATT
CCTGGGCCAATTACAGGGTCCGAGTGAAGACAACAACAGCCCACCTGCCCCAGAGGAGGTGGAGGAAGATGATTTTGAGG
TTGTGGTGTCCTCTGATGAGGATGATGAGGAGGACAATGAGGCGGAGGATGATTGGATTATTGATGCCTAGGGGAGGAAG
TTAGGTTTTTAGTTCTTTTTTCATATTAATTTGAGAATGGGGTGCCATTAAATTGGCAAAATGTTTTATTTTCCTGAAGA
AGAATGTTCCATTTTGTAGAAGAAGAAGATTTTGTAGTTGGTTGCTGTACTTACAGAGTAAAATGAGGCTAACTACCTAG
AGATTGTCAAATTTTGCGTGGGCTCTGACCACATTTTGTTACTTTTTTGACTAAGGCAGAACTTAGAGAAAAATCAATTT
GATTGTGAAAAAAAAAAAAAAAAGAAAGAAAAACCTAATGGCTGAAGCCAGCAAACAAGCAAAATCTACAGAGGTTCCTT
CAGAATTGACCATAGTTCAACATGGAAAAAAACAATTTGTATTGTGGAAGGAGCTGCATCATAAGTTGTTTGTTACTTGG
TGGTTGACTACTGAAGCTGCTCAGTTGGTTAATGATAAGAAGCGTGGTGACCCCAACTGGAAGGCAAAGCAACGCCATTC
TGATTTTTGGTCAAAATTTGATCAGGTGGCAGAGCATTCTAAGGGCACTCCAGGGGTGATTTGCAAGCATTGCCAAACCT
TTCTCAGCCATCCAAGCTTTTCTCGAAACGGTACAAGTGGTCTGAAGAAGCATTTAACGAGCAAAGATTGTACAAAAACT
GGTGACGGACAGGGTAACACTCTGGTTAACATGATGGTAGGTCATGGATCCTAATTTCCCAAATGTAACGAATTTTAGTA
ACGGTCCTGGTGTCTTAGCAACAGTTTCCGAAGCGTCCTCGAACAGATTCAGATCTGCCTGTTCCTGAATGCAATCGAGA
CAATTTCCTCCGGCAGCTTGTGCAAACATTAATATCCTTGAATCTCTCATTTCGTGCTATTGAGAATCCAGCATTCCGCA
CATTAATAACCATGCTCAACCCTGCAATGGCTTTACAGATACCCACACGAGGAACATTATATCAGGTCATGAATGATATG
TACAATCAGCTATTCCGAAATCTTCTCTTTGACCATGACCCAACAACCAAGGTATCTCTGGCAGTGGATAATTGGACAAG
TCCCAATAACCTTGCCTTTATGGCAATTAATGGTTATTACATTACAAAGGATTGGGAGTACCGTGAGCATTTACTGGGTT
TTGAAAGTTTAGAGGGTGCTCATACTGGCAAGAATATGGCAGAGATTCTCCAACAATCACTAGCAGCATGGAGGCTTGAG
AGCAATCTTCTTGCAATTACAAGTGACAATGCATCAAACAATGGTACCATGCGAGCACATCTTACACATCAGTTGAGGCC
AGCATTGCAGCAGTTGAACAAGACAACTGATTGGGATGCAGAGAGTGGGACAATACCCTGTCTTGCTCATGTGATTCAAC
TTGTGGTTCGAGAGCTGGTTTGCAATCTCAAGATTCAGCCAGACAATGATGCTCTACCCACTACCTTTGATGAGAGCTCA
ATTACTGATGACCTAGCATCAACAGACACATTTGCAAATACTCTTAGAAAGGTAACGAAATTTGGTAACGGTCTTGATAT
ACTTGAGTTGATTTACTAATCTTTGCTTGACAATAGATTCGTCTTGTTGCCAATGCAACCAATGCCTCCCCCCAACTCGC
TGCACGTTTCCGAGAATATCAACAAGAGAACCAGCGCAAGATGATCCAAGATGTTCGCACAAGATGGAATTCCACCTATG
AGATGTGTGTTCGTGCCTTGTTGCTTCGACAAGCTGTGGACTTATGGATCCAGGACTCATCACCAAAATACCAAAGGCTT
CGCTTATTGGACCATGACTGGAAGCAGCTAGAGTATATGGTTGGACTGTTGCAGCCATTCAGTCGATTTACCAAGGTACT
GTCCAAAACAACAGGCCCAACAATTCATCTGGTATGGGCAACGTACAATCATCTTTTCCAGCATTTAGAAAGAGAGGAGG
ACAAGGCCCAACAGTTGACAACAAGAGAGAACATTCAAGAAGCTATCAAAGCTGCCAACTTGAAATTCCAGAAATACTAT
GGTGATACTGAGCATCCAAAGGGTGAGCTGCTAGCTGTAGCTGCTGCCCTCCATCCATCACGCCGCATGAGAGCATATGA
TTCAGAGGATTGGACCAGTGATGAGCGTGAAACATACCGACAATATATTTTGAGGTTTTACAAAAAGCATTATGAGAAAT
ATGAACAGCCAAGAGAAGTAATACTTGATGTGAATGATGTATGTTTGTTATAAGTATTATTCTGATTTCTTCTCTGCTAA
CTTCTCTAGGATATTGAGCAAATGATTTTTGAGAGACCCCATCAAAGACGAGCAAATTTCCAAAATGAAATGGAGCGATA
TTTAAATGACGAGAATTTGACATCACCTCGAGCTCCAATTCTGGAACAGTGGAGGATGCTAGAGCCTGATTTTCCAACTG
TTGCTCGGATGGCAAGGGACATTCTGGCTATACCTTTGACAGGGGTTGGGGTAGAACGGGTTTTCAATGTTGCTCGGGAT
ACATGTCATTATCGACGATCGCGGCTCCATGCATCTACAATCAAGAAGATCATGCTGCTTAAACATGGAGATAAGGTGCA
TATGCTGGATGAAGCACTCATATCGCATGAGGAGTTGGCCAAGGAAGTCATCCAAGACAATCAAGATGATCAAGATACCC
CAGAGATTGTACGGGAAGAGATTGCAAGCCTGCTAAATCCACTACTCAATCCAGATGAGGAACAGGAAATACGTCAACGT
TATCAATAGATGATAGACTCAAGTAGCTAATAGCTTGCAATATGATCCAATTATGCAAAGAGCATTACCAAATTTCGGTA
CTTTTCCGAAGTTGAATAAATTGATAAAATTATGTTAGGACCGTTACCAAATTTCGTTACTTTTTGACAACACAAATGGA
CCGGGGTTCCCGGTCCCATCCTACACTTTACTGGTCCCGTCCCATATACAATATTGAAATCCCGGTCCTATCCCATTTTG
TCATGTCAGGTCCCGGGCCCGTCCTACTAGCTAGATTTTGATCCCGGTCCCAATGCCATCCCAATCCCAATTCCCACGGA
ACTGTCCCAATATGCTGTTAAACAACCCGGTCCCATCCCATTAAGCTGAGCTTCAACCTGATCCCGTCCTCGGGACGGGA
ATTGGGACGGGAATCTGGGACCGGGACGGGAAATCCCGGAACCGGATACCACTCTAAGTGTGAGGGCCCGCAACCCTTCA
GGCAGAGCCAGCAGACCTATGGAAGGTTGTTGTAAGGATTTACCGCGAACCCCTTACACAGACAAAGAGCACCCATGAGG
GCCAGAGGGCTCAGCTCATGAGCTGCTGGGAGTTGCATGTGTTCTTGTGAGGCACTAAGTCACATGCTCACAAGCACACA
TAAAAGACTGTCACTGTATGAATCCCTTGCTGGGAGCTAGTGGCAATCTTGTTTACAAGTCATACATAGTTGCCAGAATA
CAGATCTTTTACCTCAAGTACTCTTTTTCCATGTATATTCCCCCTAGAGATTCATTGTCATGCTGATCCACACATATGAT
CCTCACAGTTGTTTCAGTGCAAAGCTCTAAATTCTAGAGTGGAGAGTTTGCTAAAAGAATAAATGTTTATCTGACACAGA
AGCTTTGTAGTATATATAGTGAGTCCTTGCTCTGAGCCCCCTTCCTAGAGCTTGTCTTAGTATTTCATTATTATAGCTAC
CTAGTTGGCAACAGAAATTCTTCTCCTACAGTGCCTAGCTGAAACTCTAACATAATACTAAGACCTACAACATCTTGACC
CTTTAGAGACTCACATTTAAAGTCTTCAACAAATAAACAAATAAATGAACTAACAAACAGATACTAAATACCAGAATGGT
GAGCTTCAACTCTGGCAGAGAAGTCTGAAGATCAGACTGGAAGTTCATAATATGGAAGTCAGAGAACATGAGCTTTGCAA
CAGTAATATCAAAAGAAGACTTCCTTCATGCCTTGGAGAAAGATACTGACTGTGTGCATATAGAGATAGCACAGTCTATG
TATAGTGAAGGGTTTAACATGCAGCAGCTGTAAGCTGAGAGAAACCAGCTACTTGAGCAGGTCCAGGAAATTATTAGTCT
CTATTGAAGCCCTACAAGCTGGAAAGAATGCTGTCATCCAGAATAGTAGTCAGGAATTTCTCTCATTGCTCTGCTCAGTC
TCTGCTGAAGAAATTACAACAACAAACTGCTGGAGCATGAGAATTAGTGTCTAAGATTAACTCTAGTGACAGAGAAGCAA
CACTGCAAGCAAGGCAAGCTGCTAGGCTTACTCAATAAGAATAATTCTAGTCAAGCACAGTTCTGGTCTTCAACAAAAGT
TCTTAAGGCCCATGAGCACCTGAATGAAATAGAGGCTGAGAAAGCCAATAAAATTGCTCAAACACAAGAGGCAAAGCTTC
AACAAGAGCTTCAAAAGAAGCAGGCTGCTAAGGATGCTGAAGAAAAGTGGACTGAATAGGAGAATGCCTGTAGAAAAGCC
TGCAAGCAACAAGAGACTGAAAAAATCAAACATATTATACAAAGAGAGGTACAACATATTGCCTGTGAGGAGAAGAAGAC
TTTACAACTAGCAGAGAAGAAAAAACAGACAGCTAAATGTGTTACTAAACACCAGCAGTCAGGTCTTCAAGTACTGGCTT
TAAAGCACCATCAGAAGGACTTCCCTACTAAAGAGCCTTATTACAGAAAGTGTATACAACCTTTCAAAAGGGAAAGTAAG
AGCTCTACAAGCATCTCTAGCAAGATATTAGGCTCCCTAGCTGAGAAATCTACTGTTGACATTTCTTTGAATTTTTTCCT
ATCTATCCCTCAAATCTCTTGCTCTGGCTGCAATATTAGGCTGTCCACCTATTTATTTTCCTAGCTACACTAGTTTCTAT
GCTTCAAAAAACACACTCATTTAATATTTAATAGCTTTTTAATAATAAAGATCTGGTTGTTGAGATATGTGATAAATTCA
TTGCATGAAGCATTTGGAGGAATTTGGCTTGTTGAGTGATTTGGCTTGTTGAGTGGTGAGCTAAGTACCTTAAGTAATCA
TCTTGGCATAACAATGTTTGGCTTTACCCCTCTTAATGACAGCATTTCACTTTTCTGAGGATTCAAAAATCACACTAAAG
CTACCACTTCTACAGTATTATCTGATAAATATCAATGTCTTTCAGTTGGGCCTAGCAGGTAAAGATACTATTCCATCACA
TGTCACAGATAATTTGACAAGACTTGCAAGCCTGTAGTCTGGTTCACCTGCAGCCAAATCACCATGCCTGAAGATCCCAC
TCTTAGCACAATTTCTTGCCTTCCAGCTAAGAGCATTCTCATACACTCTACATTCAAAGAATACAAACATGCTCTAGAAA
GATCTATAAAGAAATCTTCTGATGAAGGCTGGGTTTCACTAGGAAAATTTGGAAAGCAATGCAAAGCCCTATTTCATCAT
GGAGTTGATGTAAGTTTGATTGTTTGAGAGCACAATATCTTACTGATACTTAATAGTTAGCAAGCAATCCATTCATCTCC
CATCTGTGCGGTCCATATGAGGAAGCAATAAAGAATACAGTAATACTGTCAATGGTGGAGAATGATATTCACCTTCTGTC
TTGGAGAATACTACCAGGGAAGGTTTTGGTGATAAGGGCAGTAGATCATGTGCTGTCCAAGAATGTTGGGTTCCCAAGGT
ATATCAAGGGTTCACACAAGATGCAGGATGTCAAGGAGATTATGCAAGCTCCAGAGGAGGGGTTGCAACTTGGTCTAAAC
CAGGTTCTGATAATGGATGGGGACTTGGTAATTAGATTTCCAAAGCCTGGGGGAGGCACTATACAAGAAATAAAAACACA
CTTGAGCATCAAATCTTATAGAGCAAGAAGACCCTCGGCAAATAGTGCACTGCTAAGGGTTCGATCTGATGTGATTCTGC
TGGGATTGTTGAACAAGGTTAGCTGTAATGTGAGGTCCGCCTTGATCTGACTGAATAGGCTAATGCTTAAAGTCGGGTCT
GATTGCAAGTTGGTTCCTGCTAATGTGGCCTGGAAGTTGCTGTTTTTGTAGAACTGTGAAACTTCTTGCTCGCGGGTAGT
AGAAGCCTTGCTTTTGCCCACTTCTAACTCCCGCATTCCGACTATGCTTGGATCCAACATATGGCGGGGTCTTCGCTCTT
CGCCTTCGTCCTCTATAACACTAGTGTTTGTCCCAGTACCGGTGTCTCTAGTTGGACGGCCCGAATCAGTGGTCTGCGCG
GCCAGGCCGGGTGTAGAATTGGAGTTGTTGTCTATTTCCACAAAGCGTCGCTTTCTAGAGAAACACTGGGGATTTAGCGG
TGAGGTTTCCTGAAAACCAGGGGTCCTTTCCATGCTAGCTGCGACTGCTGATTCTTCATAACCCAAGCCAGATGCAAAAG
CACCCTTGATTGAGGAACTGTTGTCTATAAAATCTATTAGCCCTGCAGCTCCGTAGGTCATCGGGTCAGAAGGGTGACTT
GCTTTCTGAGGTAGTCAGAGTCAAGTATTCGCATTCAGGTACACCCACTGAGCTTGGGCTAGTAGTTGACACTTCCAAAG
GGCATGATCTCCCATTGCTGTTTAATTCATGTGTTCGAATCCCTAGTCAACTTAGCGAATGCATGTCTTTGCTGGGAAAG
AGTTTTCACCTTGGACAGCCAAACTAGTTGATCCCAGGGCTTGATGGACTTCTCCCTTCTCGCAATTCATTACTCCAGAA
GATCTTTTGTCAGCTATATTCTGGTGCGATAGTTCCGTTTCGGCTGCGTGAGCTAGTATATCAAGTCCCTCCGGATTGCC
ATGAGCCACATTCAGAGTACGCACAACTGGGTTAGGCGATGATTCATCGTCAAAGGATTCTCCTAGGGAAATACCACTTC
GCTGTGGCAGAGGTTCGCATGAATTAATACCGTCCGGTCCATTTTCACCAGCCGTGATCGGAGGATGTAAACATTCTGGA
TCTGTAGCGGGACGCAGAAAAAGATCCGGTGTTCTAACTGCTAGACCACCGTTGGCTATGCTCCTATCGCCCGAGGACGA
TTCGCTATGTTCTTCATGGTTTTTGATTTTAGTGAAGGCTAGATCAAACGGAAAAGATAACAACAAACCTTCATCACCAT
TCACTATCTCAGTGACTAGCCAGGTATAAGCACCGGAGCACCAAATGGGTATTTGAAACCAAATCATAAATGTTACTCAC
TAAATCCAGGTTCTGCCGGTGCGATCGAGGTGCGTTCTTGACTGAACATGGTATCGACTTGCGGGCCATGTTGTATGAAT
ATAGATATCTCGTTCAAAGACCCTGCATCCCGTTAGATGTGAAGTAATAAACTAATCACTCTGGATGTGATACCATCGTA
CGCCGCTTGCACGCGGTCCACCTTAGGAGATATCCTTTCCGCAAGCTCTTGTAAAGGAGCGTACTCATCTTGCGAAAGTA
GTTCATAAAGGGTTTTATGAGCGCCATAGTCGACCCTTCTGAACAATTCTGCCGAAAATGAAAACACCGTCGCGGACCCA
CGATTAGTGGGATATTGCCTCTCTGCGACAAGGTATTTCTGCCCGTGTTTAATCCCAGCGTATGCGACCTTGTAATTCGT
AAGCGAGCGAATTTCAAGCGTCTTCCAGGACGGGCATCTTCATTTCGGGCGTCTCCATTCTGGGTGTCTCCATTCTGGGC
GACTCCATTTCGACCGTCTTAGCGACACTCGGTAAAGCATCATGTAGCATTGACATATTGAATGCGCTGTGGTTCGGCTT
TCTGCCTAAAAGATGACAGTTGTGTTGATTAAACGCAGGCTGTATCTCGTCCTCGTACCAACGTGGATTCTCGCAGAGCT
CGTCCCAGTTCCAGTGTTGGACAACCTCTTCCGGTGTGATCTCCCACAGGCAGAGATATTCATCTCTGTAATAATTATAT
GAACAGCCGTATCGGTCTGGGATATTATAGTATTCCAATTCCGATTTCATCTCGACTATAGGGAGACCCTTTGCAAGACG
GGCGTTTGGATTAACAACAGTTAATGTTCTTGCAGTGCTTTCCGGCCAGTGTCGTTTTGAGATGAGTCTTTCAAGGCCTT
CTATCGACGAAGTGAAGGATATAAATGGCGTTGGTTCCCAGATTTTATAATCAGCGTGTATTGCAAGTGACTCCTTCCGG
CTCTCCCGCAAATCCAAAGGCTTGCGGGGTGAACGCGCCTGCATCCGGCCTGATTTGGCCGGTTGGCTGCCGGACCACGG
ATCCCAGACCCTAAGCAGCGGGCCAACAGGAGTCGAACCAGAGGTTTCCGCCCATGAGTGTTCAAATTCCTCACAAAAGG
GGTTCATCTTCCCTCCCAGCAGTGCCAGGGCAGATTGTTTCTGAAAGCTTTCGGCGACCATTTTTGAGGTATAGACACAT
GTCTTATTTCGCGAATCTCAATGGATCAAACAATGTGGTGTTCTGAGCGCTTGGCCAGTTTCAAATCCAAGGAATTCATG
TGACTTTAGGTTCATTGTAATGACGTCAACGAAATGCCCCAAGATAGGATGACTGATAGACGTAGCCTGTTTGAATTCAT
ACTACCCTTCTACTCTCCATTTCAAGCGTCTGCCAGGACGGCCATCTTCATTTCGGGCGTCTCCATTCCAGACATCTCCA
TTTCAACCGTCTTCCATTTCAGGCGACTCCATTCTGGGCGTCTCGAACCACAACTCATCGGCCATAATTGCGGTTCAAAA
AGAATTGAACTAATCCCATCTATCATACACATTTGGACACTGAAAGAAAACAAGCTTGGCTACCAGAAGAAGTCAGCCCG
GACAGATGTCAGGAAGGATCAAATCGGTGAAGAATCCGTTATTGGTTCAGGTGCCAGAGTGCTCTGTTGTATCCAATCTT
CCACGGCTTTTGATGCTGGGGCGGTGTGACTCCTCGGTGACTCATTCAGGGATGGTGATTCATTATCAGATTCATCAAGA
TTAATCCACTCGTGGTTACTTATTTCTCGCTCCCGTGGGGGATATCCATCAACTCGGAGCCAGCCAAAGATATTTCTTGT
AGCATTTTCTGAAGCTGATTCTTCCTCGAGATTCAGAGCTTCGTATCTGATGGGCGTATTTATTGCCGGGTGCCGTGCCG
GTGAATGGGTAGGTATAGCGGTTTCAACGCACAAGGGATGTATCAGTGTACCATCTCGACACGCCCAACGCCAACCCGCA
TATTGGAGACCGTGACCAGTACACTGTGCATGTAGACGGACTTCAACTTCAGCATCGTCGAGCGCCATGGTGCCGAAAGG
CATCCATGGAGACACCGGCCACCGACTGTGCCGTTCTTCTTGGACCAGATAGAGAAGTCGGCACTCATCTGATCGTGAAA
GCGCCCCATTACTTATTGGCGGTTCAGAGACAGGTTCCTGTAAAAACGATTGTGTGACATCACACCATGATGCAGCATGG
AGTTCAATCGGTATGAGGCCGAATCGACCATCCTGGAGGACGTTCTTGTGACTACCCGTAACTATACCCCCAAGCCAGAG
GAAGGAAATTTGCGGGACTCGGCTCATCAGGATATGAGCAAGTAGATGGTCATCCACCACAGAGTCAAGAACAGCGAACG
TAGATTGCAGCCATGGGCTCACGGCATTGCAAGGTATTCCAGGTTCATAAAATACACTCGACAAAAGAGAGCGTAGACCC
CGTGTGTTGCAACTCAGTGTCAATAGTTTGTCCAGCTCCGGCGCTATCTCCTCCAATATAAAGCCAAGTGGCTTCTGCTT
GGTTGGCTCTGATACGGGTGGCTCCAGCCTTTGCCTCTTATGAGAATCGGGTTTCGGGAGCAATGTTGGGCTTTTCTTTG
TATTCAACGAAGGAAGAAACAACGTTGAAGAGAGCGCCGCCAGAGTTTGGTCAACAATGTTGTGTAGATCGCAGTATTCT
GCGAGAAAACGAAGGGCAGTGGTGAACGAAGGTGCGGTAGTTGACGTATGGCAGCGGGATCTGCCGCAGGAAAGCGTAAA
TTTCAGCCTTGTTTCCAAAGCAGTCGACCAAGGTGATCGGAATTTTGTTCGCTCCCTTGTTAGGTGAGCCTCCCAGCCCT
CACCAGGAGACAAAACAGCGGCCCACCATCTGGCTGCATCATTGTCGACATCTCCTACATTCACCATGACTCCGGGTCGT
TCGTCTCTTTTGTTGTTGCCATATTCCGCGTACTTCTCAGTATAAGTCAGCTCGGCTCCAGGAATGAGCTCGACCCAACG
CGCTGAAAATATGTAGCTCCATGCCAATATTAGCACAGAAAGGTGATTATGTTCATGATTAAACCATTTCTGATAGACTG
GCTCCAGGCTTTCAGAGAGAGCAAGTTGCGTCGAGTGGTTGATAGAAACTGGTAGCTCAAGTCTTTTCTCCACAAGAGGT
ATCTTGCATTGCCCCCGTGAAGTTCCCCAAATTGACGTTCCGGTCGCGTAGAGACAAGCATACTTGCACTTCAGATCCAG
ATCATAGACCAAGGGAGGTAACTTTCGAACTGCGGCCTGCAGGTGGAAACAAATTTGGGGCAGGCTGGGTTCCTGTCGAG
CGCGAGTGTGAAGCCTTGTCCAAATACAAAAGCCTTGTTCATACACGGCTCGGCTCTTCTCAGGGCTTGGACGTACAGCA
TCTTCAGGCTCCATGGCAGATGGTATTGCAAAGGGATGAAGAGAGGTAGAAGCGTCGGCGTGTCTGAGATGAGGTGTATG
AAAATAAATGAACTCCAGAGCGGATTGGAGTATTTAAGTTAAACTGGGCCTTTGGCTTGTCAGCTAACCACAAGTGGTTA
GTTAACAAACTTGCCTGAGTGTTCCCTGGATGCAGGCGCCTAATTAGGGGAACTGCAAAGTACAAATTCGAAACAACCAA
GTCGTGTTTCTTACGAATAAGTTAGAATTAACTACACGTATCTCTTGAGCCAGTGTCCCAGCCACCCAAGATTTATCTAC
ATCGATATCGGGATGTTTTGTTATTTGTATAGCCGGGGCATATCGGTGACGTTGTAAGGGGAGCTGTAGGGATGATTAGG
GCACCACTTGCACAGCACATATTCATGTCCATATTGAATTCCACATGGCTGCCAGTCTGGCAGATTTTGAATTTTTTCCG
GCAGCCTGTGGCGGTACAGGTGTAATAATTATGCTCGTTGTTGGGATGCCGGCAGACATCACACCATCCGTTTACACCTG
AGCTGGCGGACATCCTGCTGAATAAGTTAGATTGCTCAACTCCAACGTTCTGTATCGCTCCGTCACCCAGCGGCGGCTTA
CTCGACAGCAAATGGAATACTAGATGTGCTGTCTCGATGGTGGCTTCTGCACTCTTCGGCTCATGTTAGCAAAGGTGATG
AGAAGGTAATGAGAAGGTAATGAAAGGGTAGCTACTTACAGCTTCGTATCCTAATCTCTGAAAAAAAAATGAAATCCGAG
CCGAGTTGCAGGCTCACCCCAGTGGCCTGGGGAACCCATTTTTATATATCTCAGCTTCCTCCTCCTAACGATTCAAAATA
CGCTATTACTCGTTAACGCCGGAAATACAGGGAGATGCGCAAAGGTTCGTCCTGGAACGAACTGGCTCTGCTATGTCTCA
TATCACTAACCCAAACTGCAATCCATTGGCTGAGGTCCCTTGTCCGAAAAGAGAGATAGAAGGCCCTTCGACAACGACAG
GCAGACGGCCTGGGGTACTTGCATTTTCCAATGAGGCTCCAATTTTGCCTGCGGCCTATCAAACCGATGTCCCCAGCTCC
ATATAATAGGGGCGGCAGAGGACCCTGGTGCCTTCAGCGAGGAATTTCGGTGCTGCGGCTGCCGCGCCGGCGCTGTCGGT
GGACGAACGTGATGCGCGAGTCGGCAAGGAAAACCATTGGCCATGATTAAGTTTGATGTTGCCCGGGGCGCTGCTGAGGA
GATTATGCGCATGGTCATGCATGACTTTAAAAAATTGAGCATCGAGCGTTCCAAGCCAACAAGATGAATTCTCTTTCTTT
CTGTAGTTAAAGGCTTTTGGGCATTCCTTAGCAGGTATGTACAGTTTCGAAAGTAGTGACGGAATAGCGACCGTGAAAGC
TCCGGCCTTGCTTCTCCAGGAGAGGATAGAAGGAAAATTTGCAAATGGCAGGTCGAGGGGAATGTTGGACGGAAAGGAAA
TACCCCGCCATTTAGGCCACCATTCGCCTGGGGTAGATCTAGTGGCTGTCATGGTACTGTTCCAGCGAAAAAAATGTAGT
GAGCTGTAGCAAGCGCCCGGGGCAATGACGAATAGCGGCGCTGCCTGACTTCCAGCGACACCACGTTCCACCCGATCCAC
ACGCTCCAATCAACGTTGGTCTTGGGAATCTATTCTGTTAGAGCGACACAAACCAGCAAGACTCCCGGGCCGCTCCGTCA
ACGAAGTGGGCTACTTCAGATCCTTGCTGCTGCCTTGCGAACGGGCTGACCTTTGTGAACCAAAATAATTGGCTATGGGT
GGGATTGCCCTCCGCTCTCGCCCACTCAACACCGAACGGCATGAATCCCCGTGCTTAGGTTTGACTCCTGCCGCGGGATT
TTGAAACTTACATTTAGTAAAGATCCGCGGTCGACAACAGTATCTTATTAGAACAAAGATTATTCCAGTCCAAGGGACAA
ACCACTCCAAAGCTATTATTCTTGAGCTATATAAATCATCTGTAGCCCCTGCATCTTGCTTATTATCTTTACACACCATT
GCTCTTTTCTACACACTTATTCCTTACTACCAGTTCAGTTATTAGTTAGAGAATATGAAGATTTCTTGTTTATGAAACTT
GCTACTGTTTCTCATTAAAGCTGTCTATGTTAGTACAGAGCTCTTTAGTACTATTACTTCTTGTGAGCTTAGGCATCTGT
TAGGACATATCTATCTCTACACTTAATACTTGACCATACCCTTACTATGTGGTGATTTTTCACCTTTCTTGTGCTCTCAC
CATATCAACCAACTTGCCTACCTTGATGAGGCATCCCATCGTACCCCGCTCCACCAGAAATCATGAAGAAGCTTGCAGAT
GACAAATTAGAGACTTTAGAGCCCACATACCTGGGCAAAGAGCAAGAAATTCTCTTGAATACTACAGAGAAAGAAGAGGC
AAATAGAGCTGAGCTTCCAGTGCTCAGTACATGTACAGATATACCAAAATCCGTTACTGAAGCCAAATGCTCTGAAAAGT
TGCTTTATTAAAAGAAGACTCTAGATATTGAAGTCTTCAAATTGCAAGAGAAAGACATCTGAATTCTAGTTAAGAAGAAA
CCCCAAATGCAGATTTTCTCTGGCAAATAGATATTTGATAGAAAGCTCAACAACACAGGTAGCACAGTATAATTTAAAGC
CTATTAAGTTGTATGTGGATTCAAACAGCAAAAAGGCATTCACTACAAGAAGATCTACACAGCAGTTGTTAGTGAACCTA
CAACAAGAGCCTTCTTTGCTATCTCAACAGCCAAGAACTGAAAGGTCAGAGTCTTTAACTTTGTAACAGTCTTTCTAAAT
GGAACTCTTCCAGAGGACAAATATGTATATGTTCAACTACCTACTGGATTCAAGCACAGGAAGGGTAACCTAGTAAGGCT
CTTTTGCCAGGAACTCTATAGGTTGAAGCAAGCTGCTAGACTTTAGTATCAAGCAGCTACTGACTATCTGAAATCTATAA
GATTCCAGATCTCTCCATATAATATGGGGTTACTCTGTAAGGATTTGCCGCAAACCTCTTACATGGACAAAAAGCACACA
CAAGGGCCAGAGACCTCAGCTTGGAAGCTGCTGGAAGCTGTATGTATTCTCACAAGACACTAAGTTACATGCTCACAAGC
ACACATAAAAGACTGTCACTGCATGAACCTCTTGCTAGAAATGTGAATTGCCTTGCCGGTTGTTGAGATATAAGTGGAAA
TACATAGTGCCAGCCTCATGCCTGTCAGAAACACTTCTCACACTATTACTCAGCAACCATATGATCTTTTCATCTGAATT
TTGAGAGACAAGCTCAATAACACTCTTTAAACAAACTACCAAATTTTCCTTACTATATCTCTACTATTTGTTGTGTTATT
GCACTCTTTTTATCTGAAAAATCTCTTACCAGACACTCTCTTATTTTGATTTTCCTTGCCAAGACTCTTGCTTACTCACA
TTTTGTTGAGGTGTGCCAAGCTAAGCTAGAGCTCTTATCTTATCTTATCTACTTCCATCTTATCTTTCTGCCCCTTCTCA
TCTGATCTTTGCTCCCCAGGTCTCACACTAGCACTAAATCAGCCCTATCAACTTGATACCCTTGGTATAGCTGAGCCAAA
TTGATTCCTGCAAATTCTGACCAATCTCTACTAAATACTAGTATGTTCTATACTGTTTAGTAGCTGAGAAATCAGAATTA
ATTAGTGAAAAATAGCTTTTCAAATACTTATAGTAACTAAGTTTTTGAACTAGGAACAAGCTATAATATAGGCTGTCTTG
TGAATCAGAGCAGTTTTTATTAATTTTTCTGCATTTAAGAAAAAAATCAAGCTAGATTTCTAGTGACTTAACAGGTTTGC
TATCTTTTCCATCTGATAAAAGATATGGTAGCTTTCTGGTGCTGCTACATCTGAAAAAACCAAGCTGCCCTTCTCACTTT
TCTGCTTAGAATATATCTTATTTTTATAGTATTGGCTCTGGTATCTTGAATTGAGTCTTTTCTACTAAATTTAAGAATAC
TCTCAGCTGGTTTCTGAAAGCTTCTCTGTAAAAAGCTCTCTAGTTTGATACTTCTCTTCAAAAAGTATACTTGCTAGTAT
TAATTTAACTGATTTTTGAGATATAATTGCTCATATCTCTTAAATTTACTAGCTTGCCCTCTTGCCCTCTACTCTCCCAA
TAATTTTTCTATAGTTTTTATCTTAGAAGCTGTTCCTGTGATCACAGTCTTCAAAAAAAACTATATAGTTTGCTAGTTCT
CTCAAAAAACTAGTCCAGAATTTAATAGGTGTAGCTCTGGCTAAAGGAAAACCTACTACATTGAGATTTTCAGCTCTCAG
TAAAACAACTGAACTAGTTTGGATTAACTAGCAAGTGGGATACAAAATAACCCCAGAAGATTTTCTTAAGAAAGTAATTT
CAAAAGATTATCTTCTGTTTTCTTATTCAAGAAGATGCTTCTTGAAACATAGTCAAAATGCCTTCTACTTCTGATTCTTC
TTCTGAATCTGAACAGCAAGATCTAAAGCTAATTCTTAAGCTTCTTGCTAAAGAATCTCAGAAGAAAAATCATGTTCTTG
TGCAAAAAGAACTAAATGCTTGTATCTTGAGTATTCAAAAAATCTTTTCTTTTAAAGAAAAAGAAGATACTACTGTTTTT
GAGAACTCTGAACTTCAAAATCTTGAGAAAAGAATTATACACCTTGAAAATCAAAAAAGGTAGCTACTGACAGTAGTAAT
ACTTCACAAAACTACTATCAAGAGAAAGTATCTGCTAGTAATGCTTTCAAATCATATTCTTCTGCTCTAAAAACTGGACT
AAATACTGAATCTTCAGTTAAATCTTCTTTACTCTCTAAAGTAAATGGTAAAGAAGATAAAAAACAGTTCTCTGAGCCAA
AACTCTTTAGAGAAAGAAGACTAATTCTCAAGATGAATACTCAAGTACTTGAAAAGATCAGTAATAAAGCTTTTTTTGTC
AGAAATAGAATAAATGACAGCTTTACTAAAGTAAATATTACTGAAAAACCAGTTATTTCTTCAATTGCTAAGTCATTTAA
AGGCCAATCTCTAATTCTAATGACAACAGAAGACTTTTCAGCTGATTTTCTTCAAAAACACAAGCAAACTTGGATATCTA
TACTCTCAGATCTAATGAACTTTAATATAGAGAGCATGAAAATTCACAAAGATGAGCACTGGGGAGTCTTTGTAGTTCAT
GGTATCTCTACAAAGATCTTCAATATAGAGAATAGATTATCTCTTCTAAAAGAAGAAGTAGAAACCTTTAACTCTATCTC
TTTAAAAAGAACTCCAATTTGGCTATCTTCTGCTGAAAATAGAATACAGAAAAGACATGCATCTGCTGTCTTTCATGTTC
AAAATACTACAATAGCTGAAAATCTGAAAACAGTTGTTATTATTATTATTATTATTCATTATAGTCTTATGCAGTCAGTG
ACTATGAAGACTACCTAACAGCTTCTTTGTTAGAATTTACTTAGTATACATTGTAAAAACTGAATAAAGGAAAAAATTCA
AAGTATTTCAAGGCAATATGAGATATTCTTTCTCCACAAAAGTCAAATAACAGATAGTATATAATATCAATTTCAAGAAA
ATTCAAAGTTCTTGTAGCAGTGTCATACAAATAAAGGAAACAAAGTTAACAACTTTGGGAAAGCCACTGTCTAGTAGCTA
TTCCAGTATATTTCAGAAATAAAACTAGCTATTTTAAGCCTAATTCAGTTTCAAAAATAAAATTTAAAGCCCCTGGCCCT
ACAGCCACCCTAGCCCTGAAGTCCCTAAGGCCCATCCAGGGATTAACCAGGCCTGTAGGGAATGCAAACACAGGGGAATA
CACTTTAAGCTATTATACATGCACTTATAATAACTGACTGCTGTGAACTGTCCTCTCAAGCCAGCATTAACCATTCTGAT
TCTAGTTAAGTCACTACTGCCCAGTCTACTGATCTAGTAACTAGTTCTAGAAGCTAGCTAGTCTACTAGCTACTAAACCC
TACCTTTCAGTTGCTAATCTCAGCATTCTAGCCTACCAATTAGCTGTCGCGGTCTTGCCATTAATGACTAACCAATTATC
TCAAGAGATAGTTGACTACTATCTCAAAAGATAACCAGGGGTGTCCTTGTTAGGTGGTTTTCAAATCCATTTCCCTGAAT
TGGTGCCCCACTTAGTTACCCAATTATTAGTTATTATTGGATCACTAGGTGGAGTAGCTTTTAGTAGTGCAGTGGAGCCT
ACCTACTCATATTATTTTAGCTTCACCAGATGCTAGGTGGACCTACTATCTCTACCCAATCATTAGTTATCATTAGATAA
CAGATAGTAAGTAGCTTTTAGTAGTGCAGTGGAGCCTACCCACTTGCATTCATTTTAGCTTCACCAGATGCTAGATGGAC
CCACTATCTCTACCCAATCATCAGTTGTCATTAGGTAAAAGATAGTAAGTAGCTTAGTAGAGCCATGAGCATACATGGGT
TGCGTTTTACACTGCAACTTTGGTAGGTAAAAAAGTGTGCCAGTTGAAGGATTCAAACCCTGCACCCTAGAGTGCACCTG
CAGCTCATTTTACCAGTAAGCCACCTGGCTGAAAACAGTTGTGATTGCTGGACAGAATCTTAAAGTTTGTAAATACAAAC
AGTCAGAAAGATTTAGAAGCACTGTACAATGCTTTAACTGTCAAATCTATGGACATACAGCATCAAACTGTAAAAAAGAA
GCTAGATGTGGTATCTGTGCTCAAAAACATCAAACAAGTATGCATGAATGCTCAATTTGTGAGATTACTGGAAGAAAATG
TATACACTCTATATTAAAATGTGCTAATTGTCTAGAAAATCATGTGGCTAAAAGTACAGAGTGTGTTTTCTTCAAAAAAT
CCAACTATTCAGTACAAAATACTAGTAAATCAATGCAACTAGTAAGAGCTGAGCAAAATCTTTTCAGAACTAAACCTGTT
TCTAAGAGATCTCATAAAACAGATTCTGAAGATGAAAATCAAGTTGAAATCTTTAAGAAGAAGATTGAAGTTAGACCACT
ATTTATTAATTTATGTTAAATAAAACTTCAAATACTTTTTCAAAATTGATCTTTCTTCAAAATAATGTTGGAAGAAATGA
AAAGTCAATGCATACATGTCTTGATATTGGGTTTGAAAAAAAAATTGATTATATTTTATTTCAGGAACCATATTTTATTT
CAGGAATCATGGATGAGCTCAGATAATCAGTTTACAGTCTCTCATAATGCATATTATTGCATTCTTCCTGAGAATAAAGA
TTTGAGATCTAAAGTAGCTATTTTTGCTAGAAAACAGTCCAGATATCAACCCTGCTTAAGATCTGACATATGCTCTAGTA
ATGATCTTCTAGTTATAGATATTAAAGATAAATACAATCAGTTTGAAACCATACAACTGATAAATATCTATAATCAAAAA
AATCTAGAGGACAACTCAAATCTTTGAACTATTGAGAGAGAACTAGTAAATATCTCAGCTTCTCAATACTCTATTGTTAC
TGGAGATATGAATGCTCACCATTCATGGTAGAATTCAAATATAGTCAATTCAGTTAAAGCTGAAAAACTAGTAGAATGGC
TTGAGGAGAATAATATGGATTTAATAAATGAGATAGACAGAGAAACTTTCTTCAGACCAAATTTATCATCTAAATCAATT
ACAGATTTGATCTTTTTCTCCACCAACTTAACTCAAAAGATACATGAGTGGTGGATTGATGAAGCTCTTCACTCTGGCTC
TGATCATGAAATTATTCAATTCAGTATTGAACTAAATACTGAAAATCTTGTTGAAAATCCACTTTATTCAAATCAATATA
ACTTTCAGAAAGCTAATTGGGATAAAGTAAATAAATCTCTTCTTCAAAATCTAGAAAAAGAAAAATTTCAATGGACTTCA
ATAGAAAATACTCCATCAGAACTTGAATTAGAAGCAATTAAATTAAGAAATCTAATTCAAATCTCTATTGAGAAACACAT
TCTCAAAAAGAGAATAACTGAAATATCTAAGCCTTCATGGAATAATGAGCTAAAAATCAAGAGAAAAGCTATGACAAAAG
CCTTTAGAGAACTGAAGAATAAGCAAGTTAGCTTAAAGTTCTTCAACAAACTAGAAATGACTACTTTAATGCTATTAAAG
AGGCAAAGTCATCTTGTTGAAATAAATTTCTTGTGAGGACCGTATGTGTGGATCAGTGTGACAATGAATCTCTAGGAGGA
ATATACATGGGAAAAAGAGTACATGAGGTAAAAGGTCTGTATTCTGGCAACTATATATGACTTGTAAACAAGATTGCCAC
TGGCTCCCAGCAAGAAGTTCACACAATGACAGCCTTTTATGTGTGCTCACAAGCACATGACTTAGTGTCTCATGAGAACA
CATGCAACTCCCAGCAGCTTGCAAGCTGAGGCCTCTGGCCCTCATGGGTGCTGTTCATCCATGTAAGAGGTTCACAGCAA
ATTCTTACAGATTCTCCTCTCTTGTAAGCCTTGGTCCCTCAAGACAGCTGTCTCATTAAAAACCTTCATGAGTAGAAAAA
CAAAAAACCTCTTGGGAAAAATAAAAATTTCCTTATAAGAAAAAGAGTACAGCCTCACTAGAGATGTGATATCAACACAA
CTCTAATAACACAACAGAACCCAATAATACAACAATATGTAGAGAGTCTTTATTATTCTTGCTAGTTCTGTGTCACTATT
AGATAATGAACACTAGCTTAAGAGAGAGCTTTCTCTTGCTTTCTCTTTCTCTTCTTTTCTTCTCTTTCTTCTCTTTCTCT
TCTTTTCTTCTCTTTCTTCTCTAGTCTATATTATCTTTACAAAGATAAGTGAACCCTTCAAGCACTGCTTCATATAGAAG
GCAGGCTCACAGGAGATCTCTGATATTCTGAAAGAAAAATAGCTTCACTTCAACATTCTGTATGATTGATCAAAAGACTA
CAAGCTGGTGAGTTCACCCCTGATTGTATCTTTGCTTTGTGTGGCCATTCAGTTTTGTCTTTGTGTGGGGTTTGATTTGT
GGAGAGACTGATGCTTGCTAGCAGTTGCTGCTAGTGTGCAGTTCTCTCTCTCTCTCTCTTGTAACTTATCTCTGCTTTCC
TCTCTCAGAAGGACCCCCACCCCCTCTTTTACAGATGAGATTGGGTCTTTGGTGAGTAGTTGCAAGAAGTTTAGAAAGTT
TTCACAACTAATAGTTCTAGAGCATTGTTGTTTCTTCTCCCCCCCCTTCACTAGTTATTGCTGTCCCCTCTACACCAGCT
CAAGCTGTAAGTGCTTCTCACAAGCTGATATTAGTTTGTGTGCTGATGAAGTTAGAGTTCTGCTGCTCTGTCTCCTCTCT
CTGTGGTTATTGCTCTGGCCTCAGCTGGAAATATAAGTATTCTCTATTATATTTCAGTTTGTGGCTAACCTTCTTTAGAT
TGTTGTTGTTGTTTCCCCTGCACCAGCAGGATTTGTGGGTGCTGTGGTCCTGTGAGATGCTTGAGACCATCCAGCACTCC
CTCCTGTGAAACTGATAATAATGATCTCAGACCATCTTTACTCAAATACTGCCAGCTGCTACTTTTGCTAATGCATTGCA
GGCCAATCTGATAATTCTTTCAAGTCTCTTCTCTCACACAGGGGCACAAGCTTTATCTGTCTGTGAAAGAGCATGGTGTT
GTGAGTCTATTCAAAGACCTGTGCTTATTACTGGTTTGAATAATTCAAATTAGTTGGCTGTCCACACCCAGCTTCACAAG
AGTATTCTCATGACTAGAGCTGGGGTCCAGCTGTCACCAGAACAGAAGTGCTCTGCCTGCAAGAGAGCACAGCAGAGCTA
TAACAATATAGTCTTTGCAGAGTGCATCTTCACAGACTTGAATCAAAAATATAACAACTGTCTATATTATAAGCATCTTG
CTTGCTCTTTCCAGCAGTGAGATTATAAGTAGTTGTTACAGGTCTTCACAAAAGAAGCTGAAGGCTCTAATTATATAGTC
TTAGTTTAGTTTTTCTTCTTTTGTTTTGAAATCAATTGAATTCAGTTCAGTTTGACTATATCTTTTCTCTCTCTAATCTA
TTTTCTAGTTCCACTACCTCCATCCATCTCTTTCACAAACCAGGCTTGTCTGGGTTTCTACTATGGAATTGTTGGAGTAG
CTTTCTCAGTGAATGAATATTGCTTGCAGAAACCCATGTCTTGTTTTTCTCATCATCATATTCTTCCCAATATACTCTGT
ACCACAGCTTGTGACCCTCTCTCTTTAAGTTAATTATCTCACAGACCCAGTACTTCTTTTCATTCTTATCCACCTCACAA
ACTTTATAATAAGATGAGCTATCAATTCCTTCACAGGTCTTGTGTTCACAGAGCAGGGATATATGAAAGATATTATAAGT
TTGCAGACCTGGAGGCAGTTCCAGTCTGTAGGCTTGCAAGCCTATCTTCTTCACAATTCTACAAGACCCATGCCTCAACA
AATCCAGTTTTTTGTTAGACTGTGCAGTCTTGATATTGTAAAGATCAAGCTACATCTTGTCTCCCACCTGGAAAATCTTT
GCAGTGTGCTTCTGATTGTAGTACTTCTTCTGATAGGCTTGTGTTTTTATGAGTGATTTCTTGGCCTCTTTACAGAGCAA
TCTCATTGCCTCTACCTGATCTCTTGAATTCTTGCACATATAGTCATACTCATCAGAGTTCAAGAATTCTGTTCATGGAT
TCAGTCTATATATCAGCTGGAAAGGTGATTTCTGTATGAAAGTCTGTCATGAGTTATTGTACACAAACTCAGTCATTGGC
AACCACATCACCCAGTCATTCTGATTATAATTAACATAGCTTTGCAGGTACTGCTCCAGCACACTATTTAGTCTCTCAGT
CTGACCATCAGTTTGCAGGTGGAATGCTGTACTTATTACTCTTGTAATCTTCAAGATATAAGTTAAATCACTCCAAAATT
TACTTGCAAACAGAGATTCTTGATCTGTTACTATACTCACAGGTAATCTGTGCAATCTCACTATCTTACAAAGAAAGAGA
TAGGCCAATTCCTCTGATGTCAGCTTCTTTATTATAGGGATAAAGTAAGCCATCTTTGTGAACCAGTCCACTACAACCAG
AATACAGTCAAACTGCATCTTCTCAAAATTCAGACTTGCAGGGAGATCTGTAATAACATCTATACTAATGAATTCCCAAG
AGTAATTTGGAATTGATAAGAGTGATAGTTCTTCTTGGAGCTTCCCATGAACTCTTCTTGAGCCCTGGCAGACTCTACAG
ACTTTGCAACACTTCTTCACCAGTTCTCTCATTCTTGGCCAAAAGTATTTGTGAGCTATAAGCTCATACATTCTTGCTGT
AGCAAAATGCCCTGTAAGGGGTAGGTCATGATGACACCTAATCAGCTCTATTCACAGAGCCTTATTCTTAGGGATGTACA
TGTGACTATTTCTATAGAGGATACTCTTCTTCACTTTCCATATTGTGAATTTCTTTGTGCCCACCTTAATGCCTTTGTGG
ACCTCAGCTGCATAGTCATCACTTTGCAGTAGATTTAGCAGTGATGCCAACAGGTTGGAGCTGCCCTTTTCATAAGAATT
CTTCTCACAGACCAGGTCTTTGATCTTCTGAACCTGTATTGCAATCTTCTTCACTTTGCACATGTCTCCCAAGACAACCT
TCATAAGTAGTTTCTTGATCTCAATCTAAAGCTTTACAGAGATGAGTTGCACATTCTCATCTTCTTTCTTCTCTCTCTGA
TTGGGAGAAACTTAGGCTGTTGATTCTAACTTTTCTGTGGTCTCTTGCTTCTTCACAAGCATTATTCTTAGTTGATTTGC
AGTCTCACAATTCTTCATATCATCTAGACTAGCCTTCTTAGCATAGTCAGATCTTTGTGAGAGTCCATCTGCTGGGTTCT
TAGTTCCTTTCACATGGTCAACTGTGAATCAAAAGACTGTCAGTCTTTGCACCCAGCAGACCTGCCTTCACAAGAGATCT
TGAGCAGTCTGAAAGTAGTGCAGGCTATCATGATCTGTAAGAACTTGAACTAGTGTTTGCAAGCCTTCCAACCAGCAGCA
CCAATATCTAAATAACTCCACAATCACAAGCAGTTCCTGATCATAAATACTATAGTTCATCTCCACAGGTTGCATCTTCC
ACAAATAAAATCCAACTGGAACCCAGATACCATTCTTCACCAGCTGTGATAGAATACCACACACTGTGAAGCCAGATGCA
TCTGTTTTCAATCTGGTCTTCTGTTCTATATCAAAATAGTGAAGCATAACAGCTTCTGCAAATGCTCTTTTCAGACTTAT
AAAGGCTTTGTGATCTTTCTTAGTCATAAAAGTGTTGACTTCTCTTCTTATCTCTCTTCACACACATCTGCTTAGCTTTG
CTTCTTCTCTCTTTAGGAGAGCAGTCAGGCTGCAAGTTATCTTAGAGAATCTTGGGATGAAGCACCTGTAAAAGTTTGCA
AATCCTAAGAAGATCTGGATCTCTTTCTTACTGGTTAGCTCTGGCCAGTCAAGAATAGTGTTCACACAGCTCTTCTCCAT
AAGAACACTTTCTGGTGTTATGACATACCCAAGGTAGTCAATCTTGCAAGCATTGAACTTGCACTTTGCCAGCTTGCAAT
AAAGACCTGCATTCTTGAGTGCCTTAAGTATCAATTTCACATGCTCCTCATGGTCTTCCTCACAAGCTGAGTACACAACC
ACATCATCAAGATAGGCCACTGCAAACACATCCAGATATTTACTAAGTGCCTTTGCAATATATGATTGGAAAGCTGCTGG
TGTGTTCACAAGTTTAAGAAGCACTATAAAGTACTCAAATAGCCCCTGTGGAGTTCAAAATACAGTCTTTCACTCATTCT
CTTCACAAATTCTCAGTCTATGGTAGGTGTTCTTGACATCCAACTGAGTGAATATTGCAGCTCCCACAAGCTTATACAAC
ACATCTTTAATCAGTGATAGGAGATATCTATTCTTGACTGTTTTTGAATTCAGGTTGTGATAGTCCACACACATTCTTAG
TCTGCCATTCTTCTTGAACACAAACAGAATAGGTGCTTCTGCAGATGACTTGAAAGACTGGATGAACTCATGGGTTAGAG
TACTGCTCAGATATTTGTGAAGAGTCTCTTGCTCAGCTTGTAAAAGTTTGTATGTTCTTCCAAATTCTGGCTGCTTCTCT
GGTTCAAGATCTATGGCCAAATCATCTTTATGGTGTGGTGGCAGCTCCCAAGCTCTCTTGTCACTAAACACTTCCACAAG
TTTGCAGTAGGCTTCCAGTATCTGGAGATCTAGGTCCACTGTCACCACCTGTTCTGATTTACAGAGGGTTATCACATAGA
TGGGCTTCCCTTCTTCCACAAGCTCTGAGAGGTTAACTGGTTTAACCTTCACAAGTGAGTCACAACACACAGTTTGGAAC
TCTAGCCTTAGTTTCTTGAAACACACCTTGGGATTGTGTTGCTGCAGCCAGCTCAAACCCACTAGCATCTCATCTCTTAT
GTTCACAATCATCACTTGTTTATGGAACAACTGCCAGTTTCCCTGAGAGTCACAGGCTTCAAAGAATATATTCACAATTC
CTTCCACAAGAGTGACATTCTCATGGTCTATAGCAGTTTCAATCTCTATAGGCATCTTGTGCATCTCTAGATCTAGCTTC
ACAGCCAATCACAAACTGATCACTAGAGATTGACAGCCCAAATCTATTAGTGCTGACCAGGTAATACTTCTGTCAGTTGG
GCTTTGCACATCTAGGACAATAGGGGGGAGGGCAAGAAGACTATTCTTGAACAACTTCATTATATTAATTCTATCTACTC
ACAGCCCCCCAACTTTCTATTTGCTACTCTTCTTCTTCTTGAAACAGTCTTTCACAAGATGGTTCTTTTGGCCACACTCC
ATCCTTTTTTAAGACTTTGCAATCCTTGGTAAGATCCTTCTCCATCTTCTGAGCAGGCCTCTGGAGTTGACTCCTCTTAT
CCATTCACAGTCTTGAGTCATTGGTCTTCATACCTCTGCAAGCACTTCTAACTAGATTGGTAGACTTCACATGTGAGGCA
TTCTTCATATAGGCTACTGACACACTTGGTTGGAGCCAGGTGGCCAGTGCTACTATGTTATCAATGTCATCTGGTATCTC
CAGCTGTTCATCCAGTTTGGTGTGCATGAGCTTATCCAAGCCCTATATAAACAGGTTCTTCTTCATTTTCATGGAATCTT
CAAATTCTTCACCAATCTCTGTTGTGAGCTCTAGAAATTATTGGCAATAGGCATAATCAGTTTCATCCAAACTTTTGTGA
AGGCCAAAGATTGCTCACCAAGAGTTTTGTATGTGGTTTACTGAGTCTCCTAGCCTTACACATAGAAATTCTTTAAGACC
AGTCCAGTTGTTTTTTGATGGATTGCCTTTGCAGTGAGCCTTCCAAAGATCTTTCTCAATATAATCAAGTCCTGTGAGGG
CATACACAAGAGTATCCTCATCATTCAGTTTACTTGCATCACAAATGGATTTAATATCTGAGGTGAACTGGTGATATTCT
GTGTAGGTTCCAGTCTGGTAGTGCTTTGTGTGTTGTGGTGGTCTCAAGATCAACAGACACTTCACGGGTGTTGGGTTGGA
GATGGCCATATCAAGAGATTCACTTTGTGAGTGCTTTTGGGTATTCTGGAGAGCATTCAACTTCTCTTGCTATTTCACCA
TTTTCTTTAGTAGTTTGGTCTCCTTGCAAAGCTGTTGGATTTTGTCTTTTGATGTCAGGGTAGACTCTCTCTCTGAGTTT
GCAGTGCTTGTTTCATCAACAGTTGAGAGAGATAAGATGTCAAGGTTGGTTGTCTCTTCACAAACTTGGGTTTGTTCTTC
AGATAGATTTTCAGCTGGTGTCCCAGATTCACAAGTTTCAGGGGGTTGGCTTCTTTGTGTTGATACTGGAGCGGGGTATG
ATGGGATGCCTTGTCAAAGTAGGCGAGTTGGTTGATATGGTGAGAGCTCAAGAAAGGTGAAAAATCACCACATAGTAAGG
GTATGGTCGAGTAGTAAGTGTAGAGATAGATATGTTCTAACAGACGCCTAAGCTTGCAAGGAGTAATAGTACTAAAGAGC
CCTGTACTAACACAGGCAGCTCTAATGAGAAACAGTAGCAAGTTTCATGAACAAGAAATCTTCATATTTGCTAACTAATA
ACCAAACTGGTAGTAAGGAACAAGTGTGTAGAAAAGAGCCATGGTGCATGAAGGTAATAAGCCAGATGCAGGGGCTACAG
GTGGTTTATATAGCTCAAGAATAGTAGCTTTGGGGTGGTTTGTGCCTTGGACTGGAACAACCTTTGTTCTAATAAGATAC
TGGAATCCTCACTACATTTTCTCCTGGCCTTCAATGTTGGCATCCCCTGACAACAAACAACATATAAAATAAAACAAAAC
CAATTTAGTAAAATAAGAGAATAATAAATAATAATGAGCAGTCTGGTAAGGAAAAACATAGGAAATAAGAATAAGAAGAG
TGATAGCAGCAATCTCTAATAGTGATCATCATGATCCTCTTGTTCCATCAAGTTCTCAGGAGAAGGAGAAGGCTGAACTG
ATGCTGGATCAATGTTGTTATGCACACAATGTCAATAGAATTTATTATCAAAAGCTTTCTTTTCAATTTGGTAAGTCTTG
ACAATGGCATTCAGAGCAATTCGCGTGGCCTTTAGGTGCCAGTTATTAATGAAGTCCTGAGCCTTTTTGTCATCAGGGCC
AAAGAGAATATCAAGTTCCTCAATTACCATGGGGTTGTCCCACCTAATTTGTTCTACCAGGGCATCTGATATAGCTCCTA
AGCCTTGTAATTAAATAGCAGTAGGGAATTGATATGGAACTGATGTGTAATGATTTGAATGGCTGGATGGAGATGAAGGC
CCTGGAACTAGATCTCTATGTGCAGTGAAGAGCTGGGACTATGTACCAGCTTTATTGACTTCTAGATGTTCATGGTCCTC
TTGGATTGCCACATACCAGGGTAGCATAGTGTGTTGAATCTTTTTGCATGGACCATGGGCTCCATGGGGTAGTAGAGAAC
TTGTAATTTGGACATTGCCAGGTTTGCAAATGACATCAGTCCATCTAATATCAAATTTTCTTTTGTTGTTCTTGGTATAC
ATTGTATCTTTAATGCAGTGAACATAGCCATCAGTGGATAAGTCTTGTTCTTTGACTAGTTCTCATCAATTCTCTAGATG
GTTATGCATTCCTGGCAAGATTTCTGTACAGTCACTGGGCTCTTCTGCAGTTAAGATCAAGGATCCTTGTATTGTGTTAA
TACCTCTTGCAGTAGTAATAGCATCTGGAACATTGACATTGATATGGCAAAACCCAGTTTTCTCCCCTGGCTTAGCATAC
TTGGTGTAGTATGAATAGGAGATTAATTTCCAAGCATGGTTGGGTCTTGTCAGTATGTACCATAGGTAGTATGCAGGGTC
CTGGTGCATAAGTTGTTGGCCAATACTGTGATACATTGTTCTCAATCATCCATAATTGTCGCGACCTCCCATTATTTGCT
GATGATGGTAGTACATATCATATTCACTGTTGACCCAGGTGAGTACTGTGGTGGTGGCATCTTGTAATTTATTATTCCAC
CAGTGCATTAGCTGGGGAATGATAATAGATCCAGTTGTTTCCCATTCCTTCTGAAGATTGCTGGTGGTGAACTTGTTAAC
TCCAGTTATTTGTGTGTATTGGTTAAAGTCAAAGATCTTCATCTTTGTGACCAGAGAGATAATTGGCTGATGTTTGAATT
TGTAAATGCCTAAAGCATCTTCAGCTCTAGCTAGTCTATTTGCCAAATGGAACCAGAGGTAGGTGCTGTTATTGGTCTTG
ACTGAGTCAATGTTGCAACAATTTCTATGAATATAAGCTAAATGGTTGAGAAGCTCCTCTCTATTAAATGTGTGAGTCTG
TAAACCAAGTTTTGAAGCCATTAGTTTAGCATGATTATAGTATAGGTAGATGTCAGCTTTCTTATCACTAAAGGCCTTTC
CTAACTGCTCCAGAATGTGAATAAGCTCCAACTCTGAATGTATTTTAGTACTCTTTATCTTTTGGAGAAGTTGCTGTTTG
AAACCACAGCAATGGCAAGTACCAGAGTGTACTGCCATGACAGATTCTTCTTGTTCATGTCAGGGTATTTCCTCATCACT
TTCAGAAGGAATAACAGACTCATCTTTGTTGCCTAGGTCTTGGAGGGTTTGGTATGCTGACATGGCTGTGATTCTTTCAC
TGTGGCACTTCAGAGCTTCTGATTAGCTGGGTGGATTGGCCAGCGCGCTGGTGAATCCAAATGGCAGCTGTGATTGGCCA
GTTTCCAATCCACACAATCTAATTGACATTGTACTATGTATAGAGGCTCCTGATATATTGTGGCTATGCGGCATTGACAT
CCCACCCATTGAAACATCTCTTGATGATCTTGATGACTGTGGTCCTTCTAGTAGATCTTGGGGGCTGCTTGCAGTAGGAG
GGCTTCTAGTGATATCCTGAATTGAATGTTGGGAGCTAGATGACTGTGGAAGAGCCAATGGCTGTAGAAGACTATAGTTC
CCAATAGTAAGTCCTTGTTGGTGTAGGGTATCTCTTGAAGAAAGTTTGCAAGTGTGATTGACTTCTTTGTCAGCTGTAGT
ATAATTGCCTGGCAATATAGCTAAGCTCTGGTGATGTCCAGCTCCTGTAGCATCTAGTCTTTGGAGCACTGCACTGTTAA
TATTGTTGGCAAACTTATTCTAATTCTTGTAGATATTTAGAGTATGGTGAAGCTTTTGTGCAGCCCACAGGCTCTTTACT
TTTGGCCATATGACATCAATTCTGTCTATTCCCCATGTAGCAACAAGCCTATCCTTGATCTTTTGCATATCAATGTGATG
TTGTTTGACATCCAGGGTAATCTTTTGAGCATCATGGAAATTGGCTTCAAAATTGGCATGTGTAATATGTTGCCAAGCTC
TGGATCTTTCAACATATTGATAGAAATGGGCCACTAAGTCAGTGACCACATCAGTCACTTGCATAAGTGTGTTCATCAGC
TTGACTTGTAGACCATATTGATGGTGTGGAGCTTGGTTATTGATGTATTCCATAGGTGCTGTTAGGTTATTGAAGAAATG
GTCATTCAAGTTGACTTTGCTGTCTCTGGTAATGACCAGACCTTGGTTTTTGGTTGCTGGTGCTAAAGGAGGCAGGTTGC
TTTGTCCAGCCATTTTTGAAGAATATCAGGGATCAAAAAATTTGCAAATGTCAGAATAACAGAATAGAAGGAAATGTTGA
ATCTGTAAAAAGAATCAAGCTTGAATGTAAAAGAAAGTAAAAGCTCCAGCAAAGAAAAATTGACCTTTAAATATCTCCAG
AAAAAGTGAATGCTAAGCAAATAATAAAGAAAGAGAAACTTCCTGAAAGAGCAAGCAAAAAAACTTCACTTTGCAGGCAA
ATAGAAGAAACTTTCTGAATAAGCAAGCAAAAAACTTCACTTTTGCAAACAAAACACAACAACTTAAACATCTTGTGAAG
GTATAACAACAGCAAAGCTCCAGTCATCTGGTATAACAGTTGGAAATCACATTTGCTCCATTTCTTCTTGATCATTTTCA
TTTTCACTCTGATCCAAGAAGCTAACATCTGAGGAACTGCTAGAGGGAATGTTATGTTGACTTCTGGTGGTATATCTTTG
AGATATGTTCCCCATCTCTATATCAGAATCTGCTGGACTATTATTGAATGACTCCATTCCAGGTTTCATAAGGTACTTCT
TCAATCTGTTTCCTGCAATAGATTCTTTGAGTTCAGTGCTGTCTAACTCTTCAAGATGATAGGAACCTAGTTCTTGATTG
GTGGACTTAACTCTATAGGGTCCTAGCCATTGAAAGTGCAGGGTGTTATTCCTAGACATATTCTGTTCTCCCTTGGTATT
GTGAAGCAAGACAAGGTCTCCAGGTAGAAGAGGGTTGGTCTGAATATTATGGGTATCATTAAAGTATTTCTTATTTCTAG
TGTGCATTCAGAGCTGATGATGAGCTGCTTCCAGGACATCCTCATCTTGTCTTTCAATTTGCCATGCTCACATCAGAAGC
AGGTCTTCAGTTATTTGAATCTTTTGCCAGGGAATTGTTTGCCAAGTAGGAATCTTGAGTTCAATTGGAAGAACTACCTC
CTGGCCCATTAGCAATCTATAAGGGGAAACACCAGTACTAGCCTTAGTTGTCATTTGATCTGCCATCAGAATTGCAGGAA
GATGTTTAATCCAATCTCTTCCAGTGCCATTGGTAGCTTTCGCTAGCCCATCAGCCAAAGGCTTATGGCCAACTTCCACC
ATACCATTCACAGGAGGGTTATAGGGTGAAATAACAATGTGTTTAATGTTGAATTTCTTCAGTAAGGTCTCCACAATGTT
CTTATTTTCTGGTCCTCCATCCATAACAAATTTGGCAGGCAGGCCCCATTAACAGATGATATCCTCATAAAGAAATTTGG
CCACAGCTTCAGCTGTTGTCTTTTTCAAGACTCTAGCTTCCACTCATCCAGTGAAGTCACATCTGGCAACAATCAAATAA
TTTTGTCCTTGACAGGAAGGCATGTCCTTGATATCCACCCTAACTTTCTCCCAACAGGTAGGGGCCCAGGTAGAATGAAG
CTCTTTACTCAATCTTTGTGAATCTCTTTGTTGACATTGAGAACAGTGCTTCACATAAGCAGACACATCTTTATACATTC
CTGACCACCAGTATTGAGCTTGTAGGACAGAGTATGTTCCCTCTTGCTCTTTATAGCCAAATTTGTTGTGCATCATGTGT
AAAATTTGTTTGTGCTGATCTTTGTTGTCCACAACATGTCTTAGAGGCACACCAGATCCTGCTTGTCTAAATAGCTGATC
AGCCTCCACCACATATTTAATTGCTTTTCTTTGGAATCTTGTGTACTCTTTTTCTTCCATGCCCAATGGTTTTGATAGGG
TGGTTAGGTATTGTGCAATTTTCTCTGATTCTTCTGAATATGTGGAGTCCAGTATTCTAAGGTCTTCACTATTGAGAGCT
TGGCCAGCTAAAACTCTTATAGGATTCATAAAGGCAAACAGATCTTCATCTTCTTCAGATTCAGGCTGTTCCCCAATATC
TAGTTCTTGGTGAGATAGTCTGTCAGCAGCTGTGTGTTTTGTCCCAGGAACATGTTTAACAGTAAAGTCAAAAAGGTGTA
TCCAAGCTATTCAATTGGTAATCAAAGCTTCTGGAACATCTGTAGCAGTCCTATTAAGTTGGGTGACAAGAGTTTTTGTA
TTGATTTCCAAAGTAAAGGGCACTCCATATATATGGTGTTGGAATTTCTTGAAGGCTTTCAAAACAGCTCTGCATTCTTG
TTTGCCAGCATCATATGTTTTCTCTGAATCATTCCATACTCCAGATTTGTATTGTGCAGGATGTTGAGCTCCTCATTGCT
CCTGAATAATGCATTCTCCCCATTCTAATCCACTGGCATCAACAGCCACAGTGATAAGCAAAGGATCTTGTTTGTAATTG
ATTGGAAGAATGATAGGGAATGAACATAACTTTTCTTTCAAAAGCATAAAGATGTCATTTTGCTCTCCAGTCCATGTCCA
TGTAACATTTTATTGAAGCAGATAATGTAAAGGTTTGGTTATCCAACTATAATGCTCTATAAGTATTTGAAAATATCCAG
CAAGCTCTAGGAATCCTTGTAATTCTGTAATGCTTGTAGGAGTAGGCTAATTTGCAATTTTAGCCACCTTGGCTTCCTCA
GGTTGTCATCTGTCATAGTTGCAGACCCATCCAATAACATTGACTCCAGACATGCAGAATTGAGATTTGGTGCTGGAGAT
CCTGGCCCCAGAGATTTTGACAAGCCATATAATGTAGTTCAGGTTCTGCAGATGATCATAAACAAATCTTCTTATTCCTG
GGAGGACTTCAGTTTCATTTTTGACATGCAATTCTTTTACCCCAAGGTCATCCATAAAGGCTCAAGCAATCTCTGGAAAA
ATCTTGTGTATTATCTTCATTATCCCATGTTGGGCTTGAGCTGGCGAATTTGTTGCCTCTTGAACTAAAGTTGTATGGCA
AAAGAGCCCAATAGAGATTGCAATGGCTGTCATATCTCTGCTTTCTTCAGCTAATGGAAAATTATTGTATCCAGAGAATA
AGTCACATAGGCTAGCTATAACAAGTCTGCTGAAGTCTTCAGTGTATTTGTCAATATTAGAAGAAATAAAAGTGTCCTGA
ATAGTAACTTTGTTGTACATATGTGCTGTGTCAACTAAATGATATTTGCCTTTCTGTTTCTTTGCGACCAGAAAATAGAG
ATTGGTATATGAACTATGGCAAGGCTCCAATGTTTTAGCTTCTAACCTGTCCTGAATGATTTTAATTAGCTTATCATGTA
GAGCATGAGGAATTTGGTAAGTCTTAGTCTGCCAAGCCTCATGGGGCTCTGTCTGAATAACCTGGGGAGGCAAGCATTCA
GGATGAATGCCACATAGGTCTTTGAATGACCAAGCCAACACCCCTTCATGTTTATAAAGAACTGATATGAAAAATTCTTT
CTCCTGACTTGTCAGTTCAAATCCAATTTTGAGCTTCTCAATTCTCTTATTTGTTAGCCATTCTCCAACAGGAAAGGGCG
CAATTCTAGGCCTAATATGGTTATCAAATTCACAATTAAATGTGATGTGTTTCTCTTCAGGGTAATACTTATCCAAACAA
ACATCCACCCAATTATCTAGGCCTTCCAGCTTGCTTCCATCAGATTTTCCAGGTGCTAATGGCCTTATCTTATCAGCTTT
CTGCTTATAAGCAGTGCACACTCTCCAGATCTCTGAAGAAGACAGTCTGATGTCCCATCCACTATTGAAAATATCTGTCT
GATGTAATTTCTTCATGACAAAATTGTGATTTTTGTTCAGAGATGTGTAAATTGATTGAGCACTTTGTGGAATAGGTTTG
TGAATTAAGCTGGAATTAATATCACATGTGTAATGTTTGCAGTGAGCCATGATATTGTCTGGATCAGGAAGCAGAGGTCA
GAAAATCTGAACTCCTGATGCAAAATTATTCTTGTCTTCTGATTGGTCCATTTGATTCACCAGTGTGCTGGTCAATCTGA
TTAGACTTAGTGTGCTTTTGGATTCATCAATGCTGGAATTATGTTTCTTCTTATTGCTGTAAGCACCAACACTGGCAATG
CTGCCAACACTCCTGACTTCCCTATTCTTTTCAATCTCCTGACCTTCAACCTTCTTATCATTAATTCTTATACTCATTGT
CTTCATCACATCTTCTTCATCCTCCTCAGGCCTTGTATCCACAGGCACCCGCCTGATTAAATGCCTGTTGAATTGTTTAA
ATGATTGCTGTTTGATTTATCAGTTGCATATCTCATGTTGCTTGAGTTTGGCTTAAAGTCTTTGAAAACTAGATGATGTG
TTTATTTCTTGTTATAAATTTCACAGTTCACTCTGCTGTCTTCTGAGATGTTGCATTCTCAACAGGCAGCAAATTGCCAA
GGTCTTCCAAGAATAAGTTGCTGATCCCCTCTCTTGAATATAAGGAAAGGAGTATGTGTAACGATATCTCCAATTTAAAC
AGGCACTTTGTCACAAAATGTGTAAAAAGGAGTAACTTCTCCTGTTTGAACAACCATGGTCACTTGCAGCTTATTTTCTA
TTGGCAATTTCAACATTTCAGTGTACTTCTGAGACAACAAATTGATTTCTGAACCAGTATCAATCAACACCATTAATTCT
TGTTGGTTTATAGTGACTGGCACATATAATGAATGCATTCCATATGCTGTTTTGGATTTTGGCATCATGGGCTTTGAAGT
AAGTTGACCAGAATTGATCTTTAGCTCAGGCTGAACTGGTTTGGAGACTCCAACCCTTGCATGGCTTTTACTAGTACTGT
TATTCCAGCCTGATCTGAAGAATGCTTGATGAAGCTTTGGTGATACATCTATAAGCTTCTTGACTGACAATTCAACTTTT
CCATTGAGAATTTGACCCATTAATTCATTGGCATCTGTTGAATCACAGATCTGAGAGAATAAGTGATCTGTTGCAGAATA
TCTTGGTCTTTATTTCTCTGTGGACTTGCTCTGAATTTCAGGCTTCTTCTGATTGATTGGTTCAACATCTTCCATAACAT
TGTCATCAACACTAGCCTGATTATCTCAGTAAGTAATAAATTGTCCAGTATGCTGAGTATGGGGTGTTGCAATCTTAACT
CTTTGATTGTTCTTAGCTTCTCCAACTGTTCCAATATTGACTGATGTCCTTTCTTTCAATGGTTCATATTCCTTATCTGA
ATCAGATTCTCTATCAGATATTAGATATGCAAGCCATCCTGCTTGGACCTTCACACTGGTTGAATTTGTGGGAGGTGTCT
CTTCTTGCTGATTGGTCTCCTTTTTAGGGCTTGTCAACTCCAGAATTGCCCATTTATCCTCTCCCATAGACTGTACAATA
TACATGTTCAGGATTCCAGGTTTAGGAGTGACAGCTCAATAGTTTTGACCCTTAGAGCCCATGTGTAAGTTCTCTTCATC
ATCAATATAACAGTATCCATTACTCATATCAGATTGGTATTCATAACACTGAGATTGACAATGTCCAGGTTTTCCACAGT
AGAAGCATGAGGGATGTGTTGAAATTCCTCCAGTTTGAGCCCCTCCTCATTCACAAGCACTACTATAGCCTGTCATAGGA
GAGCCATTTCAAGCCAAATAGGGGTTGACTGGCAGTTGAGTATTCTCTTGTACAGTTGTAGGATTAACAGTCACATTTGT
TGGATAATTTGGTATAGGTTTCAGAGATCCTTCTCTCTGCAGCATATAATACTGATTAGAATTCCCTTGTATCTGATTTG
ATTGTACTCTCATGGCCAATGCCAAATTTATGAACTTGTTGGTCATCTTTTCAATAACAGCTTCAATATTGGTGCTGTCA
GAGCTCTTGGCTTTGGCTTTTGATTCAGATTCTTCAGTCTTCACAAAACTAGCTGTTTTCTTTGGAGCTTCAACTGTAGG
GGGCTTGTTAGCCAATTAATATTGCTCACCAAGCTTCTCCATTTTCTTCTGTTTCATTTCATCTTCTTCAAAGACCTTCT
TATTCCCTTCATACTGGTCAATCAAATCCATGGTCACCCAAACAACTTTCCTAAAATCAATAGGTGACATATTGTCTGAA
AGATTGAGCTTGGTCTTGTCAATAACCTTATTCCAGAGCTTTTCAGGTAGCCCCTGAAGGAACCAAGACACCTTAGTGAA
TTCATCAAGCCTTCCATTTGCTTGAACTGTACTGGTAATAGTAGTGTATTCTTGAACATAGGCACAAATGTTGCCATCCC
AAGCACGCAGTTTCTTTGTAATTGCCTGGAGGTAATCCCAACAGTGAATCTTGTAAGTAATATCTTGATCATGAAATTCA
TGAATAATCTCTTTGGAGAATACTTCCCAATTATCTTCTTTGTAGCCTTTCAAGGTCTTCATCCATTCTCCAATTCATGT
AACACAGTACCTAGCCAACTGTTCAATAATGTTTTTAGGGTTAATTACCCCATGATCCTTGCACATCTGATAAAACCTTT
CAATAAAGAGGGTAGCATCTCTGCTGTCAAACCAAGGTGCATTTGCTGTGCCAGGGGAAGGCATAGGAATGTGGGAATAA
ACCACAATTCTCTTGTTCTCACCCAGTGACATAGTTGCATATGATCCTGTAGTACCTTCAGCCATAGTTGATTCTGATTC
CAATTTCTTGATTTCTTGATCTTTGGTCATGTCACACAGTATGTTCTGTCTATTAGTCAATATCTTCCAAAAACCTGTTT
ATTGGGCAAGCTCTAGATAAGAGGCATTCAAATCTAAGCTCCCTAATCTTATTCCTAAATAAAAAATCTGATTAGTACTG
TGTTCCTAGTCCATAGGATCTTATCTTGAAATAGTGTATTGCTTCATGTGTCTCAGAATTTGTTTTTCTCTTTCTTGGCA
GTCACCAAATCACTGCATCATCATCTTCAGGTCTCAGCTTGGTCACCAAATGGAGTGGGGTATGATGGGATGCCTTGTCA
AAGTAGGCAAGTTGGTTGATATGGTGAGAGCTCAAGAAAGGTGAAAAATCACCACATAGTAAGGGTATGGTTGAGTAGTA
AGTGTAGAGATAGATATGTTCTAACAGATGCCTAAGCTTGCAAGGAGTAATAGTACTAAAGAGCCCTGTACTAACACAGG
CAGCTCTAATGAGGAACAGTAGCAAGTTTCATAAACAAGAAATCTTCATATTTGCTAACTAATAACTGAACTGGTAGTAA
GGAACAAGTGTGTAGAAAAGAGCCATGGTGCGTGAAGGTAATAAGCCAGATGCAGGGGCTACAAGTGGTTTATATAGCTC
AAGGATAGTAGCTTTGGGGTGGTTTGCACCTCGGACCGGAACAACCTTTGTCCTAATGAGGTACCGGAATCCCCACTACA
ATACCATTGTCAGGCATCACCAAAGAAGAGTGGCAAAATGTGAGAATCATACATGTGGATCAGCATGACAATGAATCTCT
AGGAGGAATATACATGGGAAAAAGAGTATGTGAGGTAAAAGATCTGTATTCTGGCAACTATGTACAACTTGTAAACAAGA
TTGCCACTGGCTCCCAGCAAGAGATTCACACAGTGACAGTCTTTTATGTGTGCTCACAAGCACATGACTTAGTGCCTTGC
AAGGACACATGCAACTCCCAGCAGCTTGTGAGCTGAGGCCTCTGGCCCTCACGGGTGCTGTTTGTCCATGTAAGGGGTTC
GCGGCGAATCCTTACATTTCTGGAAAATGCTCAAGGAAAAGAGATTTTTAAAGCATATAAATATACCAAAGAAAAAAAAG
TAGAAAAAACTCCTATTCTAAAATTCTCAAACTCTGAAAATGAAATAGAAAATAAAGCTATTTTATTTAAAGAGAAATGC
AATGCTTTTATAAAAACTCTTTTCAGAGAACTACCAAGTTATCCACCAATAAATTGGAATGAATATCATGAAAATCCAGA
TTGGGAATGGCCTAATCTTCAAGAAATAGAGATCAAGAACTCTATTTTTTCAGGCTCCAAAACCAGTACACCTGGCCCAG
ATGGTATATCCTTTCTTATACTACAAAAAATCTATCCAGTACTTAAAGATAGATTTTTCAAGTTATACTTTATACTATTT
GAAAAGGGATATCATCCAGAAATCTGGAGAAAAGCTACTGGAGTTATTCTAAAGAAACCAAATAGAAAAGCTTCATTACC
AAAATCTTACAGAATCATCTCTCTACTTAACTGTTTGGGAAAAGTTATAGAGAGAGTTATTGCTTCTAGACTTTCTTATT
GGGCCTTCCAAAATAAACTACTATATTTTGATCAGTTTAGAGGAAAGAAGCAATGCTCTGCTATAGATGCTGTAATGAGC
TTAGTACATGATATTCAATTAGCAAAAGCTAATCAATTGGTAGCCTTAGCTCTTTTTATTGATATAAAAGGAGCATTTGA
CTATGTTTCACTAAATAGACTCTTAAAAGTCTTCTCTGATTTGCAACTACCTAAATCACTAGCTATATGGATTTTTCATT
TTATGCAAACAAGAAAAACCTAACTGGTTTTTGATGGTGAGAAACAACAAGAAAAGATATTTATAAATATTGGAATTCCT
CAAGGTTCACTTCTATCTCCAATACTTTTCTCTACATATACTATATTTCTCTTTAAGAATAATAATGATCTAGATCTTAA
AGATATCAGAATTTCTAGTTATATAGATTATACTGGACTTCTTGTCTTCTCTTCTTTAGAAGAAAACTGCTTTAAGTTAA
ATAAAGCTTTACAAGCAATGTCTAATAGATAAGATTCTCATGTAGTTCAATTTGATATGGAAAAAACTGAGTTAATCTAC
TTTACTAAATCATTTAGTGAAGGTAACTCAGTTAAACCACATGATCAAGTTTTTAAACCAAAAAAGCTAGTGAGATGGTT
AGGTATTTGGCTTGACAATACTCTTACTTTCAAGAACCATGTTGAAATTAAGATATCAGCTGCTGAAAGAGTTCTTAATC
AAATAATCAGACTTTCAAATACTGAAAAAGATCTTACTTTTCAAGCTATGAGACAACTTTATATAGCTTGTATTACTTCA
GTAGCTGATTATAGTGTTCAGATTTGGTGGAAAAATCAAAAGAATCTTCTCCATAAGTATGAGAAACTTTAAGACTCTGC
TTTAAGAAAGGTTCTAGGAGCTTTTAAAACTTTTCCAATTTATGCTATGGAGATTGAAGCTGCTATTCCTTCTGCTAAAG
TAAGGTTTAATAGACTATACAGAAACTATGCTTATAGACTATTAAAAATGCCAAAAGAATATGCAATCAGAAAAAGAGTA
TCTTCTAGCTTTCCACCTTATAATAATCATCGCCACTATATTTTCTCCTGATCTTTAATATTGGTGTTCTCTGATAACAA
GCAACATATAAAATAAAATAAAACCAATTTAATAAAATAAGAGAATAATAAATAGTAATGAGCAGTCTGGTAAGAAAAAA
CATAGGAAATAAGAATAAGAAGAGTGATAGCAGCAATCTTTAATAGTGATTATCATGATTCTCTTCTTCCATCAAGTTCT
TGGAAGAAGGAGAAGGCTGAACTGATGCTGAGTCAATGTTGTTGTGCATGCAATACTAATAGAATTTATTACCAAAAGCT
TTCTTTTCAATTTGATAAGTCTTGACAATAGCATCCAGAGCAATTTGTGTGGCCTTTAGATGTTAGTTATTAATAAAGTC
CTGAGCCTTTTTGTCATCAGAGTTAAAGAGAATATCAAGTTTCTCAATTATCATGAAGTTGTCCCACCTAATTTGTTCTA
CCAGGGCATCTGATATAGCTTCTAAGTCTTGTAATTGAATAGCAGTAGGGAATCAATATGGAACTGATGTGTAATGATTT
GAATGGCCAGATAGAGATGAAGACCCTGGAACTAAATCTCTATATGTAGCAGAGAGCTGGAACCATATACCAGCTTCATT
AACTTCTAGATGTTCATGGTTCTCTTGGATTGCCATATACCAGAGTAGTATAGTGTGTTGGATCTTTTTGCATAGATCAT
GGGCTCCATGGGATAGCAGAGAGCTTGTAATTTAGACATTGCCAGATTTGCAAATGATGTTGATTCATCTAATACCAAAT
TTTCTATTGTTGTTCTTGATATACATTGTATCTTTAATGTGGTAAACATAGCTATCAGTAGATAAGCCTTGTTCTTTGAC
TAGTCTTTACTAATTCTCTAGATGATTATGCATTTCTGGCAAGATTTCTGTACAGTTGCTGGACTCTTCTGCAGTTAAGA
TCAAGAATTCTTGTATCATATTAATGCCTCTTCCAGTAGTAATAGCATCTGGAACATTGACATTAATATAGTGAAACCCA
GTTTTATCCCCTGGCTTAGCATACTTGGTGTAGTATCGGAGCAGGGTATGATGGGATGCCTCATCAAAGTAGGCGAGTTG
GTTGATATGGTGAGAGCTCAAGAAAGGTGAAAAATCACCACATAGTAAGGGTATGGTTGAGTAGTAAGTGTAGAGATAGA
TATGTCCTAACAGACACCTAAGCTTGCAAGGAGTAATAGTACTAAAGAGCCCTGTACTAACACAGGCAGCTCTAATAAGA
AACAGTAGCAAGTTTCATGAACAAGAAATCTTCATATTCACTAACTAATAACCAAACAGGTAGTAAGGAATGAGTGTGTA
GAAAAGAGCCATGGTGCATGAAGGTAATAAGCCAGATGCAGGGGCTACAGATGGTTTATATAGCTCAAGAATAGTAGCTT
TGGGGTGGTTTGCGCCTCAGACCAGAACAATCTTTGTTCTAATGAGGTACCAGAATCCCCACTACATTTCCTCCTGGCCT
TCAATATTGGTGTCCTCTGACAACAAACAACATATAAAATAAAACAAAACCAATTTAGTAAAATAAGAGAATAATAAATA
GTAATGAGCAGTCTGGTAAGGAAAAACATAGAAAATAAGAATAAGGAGAGTGATAGCAGCAATTCTTAATAGTGATCACC
ATGATCCTCTTCTTCCACCAAGTTCTCAGGAAGAGGAGAAGGCTGAACTGACACTGGGTCAATGTTGTTGTGCATGCAAT
GCCAATAGGATTTATTACCAAAAGCTTTCTTTTTAATTTGGTAAGTCTTGATAATGGCATCCAGAGCAATTCACATGGTC
TTTAGGTGCCAGCTATTAATGAAGTCCTGAGCCTTTTTGTCATCAGGGTCAAAGAGAATATCAAGTTCCTCAATTACTAT
GGGGTTGTCCCACCTAATTCATTCTACCAGGGCATTCAATATAGCTCCTAAGCCTTGTAATTGAATAGCAGTAGAGAATT
AATATGGAACCAATGTGTAATGATTTGAATGGCCAGATGGAGACAAAGGCCCTGGAACTAGATCTCTATGTGCAGTGAAG
AGCTGGGACCATGTACCAGCTTCATTAACTTCTAGATGTTCATGGTTCTCTTGGATTGCCACATATCAGAGTAGCATAGT
GCATCAGATCTTCTTGCATGGACCATGGGCTCCATGGGGTAGCAGAGGGCTTGTAATTTGGATATCACCAGACTTGCAAA
TGATGTTGGTCCACCTAATACCAAATTTTCTTTCATCATCTTTAGTATACATTGTATCTTTAATGCAGTGAATATAGCCA
TCAGTGGATAAGTCTTGTTCTTCAACTAGTTCCCACTAATTCTCTAGATGGTTATGCATTTCTGGCAAGATTTCTGTACA
GTTGCTGGGCTCTTCTGTAGTTAAGATCAAGAATCTTTGTATCATGTTAATGCCCCTTCCAGTAGTAATAGCATCTGGAA
CATTGACATTGATATGGCAAAACCCAGTTTTATCCCCTGGCTTAGCATACTTGATGTAGTATGGATAGGAGATTAATTTC
CAAGTGTGGTCAGGTCTTGTCAGTATGTACCATAGGTAGTATGCAGGGTCCTGGTGCATAAGTTGTTGGCTGATACTGTG
ATACATTGTTCTCAACCATCTGTAATTGTTGTGACCTCCCATTATTTGCTGATGATGGTAGTACATGTTGTATTTGCTGT
TGACCTGGGTGAGTACTGTGGTGGTGGCACCTTGTAATTTATTGTTCCACCAGTGCATTAGCTGGGGAATGACAACAGAC
CCAGTTGTTTTCTATTTCTTCTGAAGATTGCTGGTGGTGAACTTGTTAACTCCAGTTATTCATGTGTATTGGTTAAAGTC
AAAGGTCTTCATCTTTGCAACCAGAGGGATAATTGGCTGATGTTTGAATTTGTAAATGCCTAAAGCATCTTCAGCTCTAG
CTGGTCTATTTGCCAAATGGAACCAGAGATAGGTGCTGTCATTGGTCTTGACTGAGTCAATGTTGTGACAATTTCTATGA
ATGTAAGCCAAATGGTTGAGAAGCTTCTCTCTATTAAGTGTGTGAGTCTGTAAACCAAGTTTTGAAGCCATTAGTTTAGC
ATAATCATAGTATAGGTAGATGTCAGCTTTCTTATTGCTAAAGACCTTTCCTAACTGCTCCAAGATGTGAATAAGCTCCA
ACTCTGAACACATTTTAGTACTCTTTATCTTTTGGAGAAGCTGCTGTTTGAAACCACAACAACAGCAAGTACCAGAGTGT
ACTGCCATGACAGATTCTTCTTATTCATGTCAGAGTATTTCCTTGTCACTTTCAGAAGAAATAATGAACTCATCTTCATC
ATCTAGGTCTTCAAGGATTTGGTGTGCTGACATGGCTGCAATTCTTTCACTGCAGTGCTTTGAGCTTCTGATTGGCTGGG
TGGATTGGCCAGCATGCTGGTGAATCCAAATGGTGGCTGTGATTGGCCAGTTTCCAATCCACACAATCTAATCAACATTG
TACTATGTATAGAGGCTCCTGATACATTGCAGCTATACAGCATTGACATTCCACCCATTGGAACATCTCTTGATAATCTT
GGTGACTGTGGTTCTTCTAGTAGATCTCAGGGGCTGCTTGCAGTGGGAGGGCTCCTAGTGATATCCTGAATTGAACATTG
GGAGCTAGATGACTGTGGAAGAGCCAACAGCTGTAGAAGACTATAGTTCCCAATAGTAAGTTCTCATTGATGTAGGACAT
CTCTTGAAGAAAGTTTGCAAGCACAATCAACTTCTTTGTCAGCTGTAGTATAATCACCTGGCAATATAGCTAAGCTCCAG
CAATGTCCAGCTCCTGTAGCATCTAGTTTTTAGAGCACTGTGCTGTTAATATTGTTGGTGAACTTATCCCAATCCTTGTA
GACATTTAGGGTATGGTGAAGCTTTTGTGTGGCTTACAGGCTCTTCACTTTTGGTCATATGGCATCAATCCTGTCTATCC
TCCATGTAGTGACAAGCCTATTCTTGATCTTTTGCATATCAATGCAACATCATTCAACATCCAGAGTAATCTTTTGAGCA
TCATGGAAATCAGCTTCAAAATTGATGTGTGTAACATGTTGCCAAGCTCTGGATCTTTCAACATATCAATAGAAATGGGC
CACTAAGTCAGTGACTACATCAGTCACTTGCATAAGTGTGTTCATCAGCTTGACTTGTAGACCATATCAACAGTGCAGAG
CTTGGTTATCAATGTATTCCATAGCTGCTGTTAGATTATTGAAGAAATGGCTATTCAAGTTGACTCCACTGTCTCTGGTA
ATGATCAGGCCTTGGTTTTCAGTTGCTGGTGCTAAAGGAGGCAGGTTGCTTCATCCAGCCATTTTTGAAGAATATCAGAG
ATCAAAAAATTTGCAAATGTCAGAATAACAGAATAGAAGGAAATGTTGAATCTGTAAAAAGAATCAAGCTTGAATGTAAA
AGAAAGTAAAAGCTCCAGCAAAGAAAAATTGACCTTTAAATATCTTCAGAAAAAGTGAATGCTAAGCAAATAACAAAGAA
AGAGAAACTTCCCAAAAGAGCAAGCAAAAACTTCACTTTGCAGGCAAATAAAAGAAACTTCCCAAATAAGCAAGCAAAAA
ACTTCACCTTTGCAAACAAAACACAACAAATTAAACAACTTGTGGAGGTATAACAACAGCAAAGCTCCAGTCATCTGATA
TAACAGTTGGAAATTGCATTTGCTCTATTTCTCCTTGATCATTTTCATTTTCACTCTGATCCAAGAAGCTAACATCTGAG
GAACTGCTAGAGGAAATGTTAGGTTGACTTCTGGTGGCATATCTTTAAGATATGTTCCCCATCTCTACATCAGAATCTGC
TGGGCTATCATTAAATAGCTTCATTTCAGGTTTCATAAGATACTTCTTCAATCTGTTTCCTGCAATAGATTCTTTAAGTT
CAGTGCTGTCTAACTCTTCAAGATGATAGAAACCTAGTTCTTGATTGACAGACTTAACCCTATAGAGTCCTAGCCATTGA
AAGTGCAGGGTGTTATTCCTAGACATATTCTGTTCTCTCTTGATATTGTGAAGCAAGACAAGGTCTCCAGGTAGAAGAGG
GTTGGTCCAAATATTATGGATATCATCAAAGTATTTCTTATTTCTAGTGTGCATTCAGAGCTGATGATGAGCTGCTTCCA
GGATATCCTCATCTTGTCTTTCAATTTGCTGTGCTTGCATCAGAAGCAGGTCTTCAGTTGTTCAAATCTTTTGCCAGGAA
ATTGTTTGTCAAGTAGAAATCTCAAGTTCAATTTGAAGAACTGTCTCCTGGTCCATTAGCAATCTATAAGGGGAAACACC
AGTACTAGCCTTAGTTGTCATTTGATCTGCCATCAGAATCACAGGAAGATGTTTAATTGAATCTCTTCCAGTGCCATTGA
TAGCTTTAGCTAGCCCATCAGCCAAAGGCTTATGGCCAACTTCTACCATACCATTCACAGGAGGGTTATAGGGTGAAATA
ACAATGTGTTTAATGTTGAATTTCTTCAGTAAGGTCTCCACAATGTTCTTATTTTCTGGTTCTCCATCCATAACAAATTT
AGCAGGCAGGCCCCATTGACAGATGATATTCTTATAAAGAAATTTGGCCACAGCTTCAGCTGTTGCCTTTTTCAAGACTC
TAGCTTCCACCCATCCAGTGAAGTCACATCTGGCAATAACCAAATAATTTTGTCCTTGACAGGAAGGCATGTGCTTGATA
TCCACCCCAACTTTCTCCCAACAGATAGAGGCCCAGGTAGGATGAAGCTCTTCACTCAACCTTTGTGAATCTCTTTGTTG
ACATTGAGAACAGTGCTTCATATAAGCAGACACATCTTTATACATCCCTGACCACCAGTATTGAGCTTGTAGGACAGAGT
ATGTTCTCTCTTGCTCTTTATGACCAAATTTGTCATGCATCATGTGTAAAATTTGTTTGTGCTGTTCTTTATTGTTCACA
ACACATCTTAGAGGCACACCAGATCCTGCTTGCCTAAATAGCTGATTGGCCTCCACCACATATTTAATTGCTTTTCTTCA
GAATCTCATGTACTCTTTTCCTTCCATGCCCAATGGTTTTGATAGAGTGGTTAGGTATCATGCAATTTTCTCTGATTCTT
CTAAATATGTTGGGTCCAGTATCCTAAGATCTTCACTATTGAGAGCTCAGCCAGCTAAAACTCTTATAGAATCCATAAAG
GCAAACAGATCTTCATCTTCTTCAGATTCAGGCTGTTCCCCAATACCTAGTCCTTGGTGAGATAGTCTGTCAGCAGCTGT
GTGTTTTGTTCCAGGAACATATTTAACAGTAAAGTTGAAGAGGTGTATCCAAGCTATCCAATTGGTAACCAAAGCTTCTG
GAACATCTGTAGCAGTTCTATTAAGTTGGGCAACAAGAGTTTTTGCATCAATTTCCAAGGTAAAGGGCACTCCATAGATA
TGGTGTCAGAATTTCTTGAAGACTTTTAAAACAGCTCTGCATTCTTGTTTGCCAGCATCATATGTTTTCTCTGAATCACT
CCATACTCTGGATTTGTATTATGCAGGATGTTGAGCTTCTTGTTGCTCCTGAATATTGCATTCTCCCCATTCTAATCCAC
TGGCATCAATAGCTACAGTAATAAGCAAAGGATCCTGTTCATAATTGATTGGAAGAATGATAGGGAATGAACATAACTTT
TCTTTTAAAAGCATAAAAGCATCATTTTGCTCTTCAGTCCATGTCCATGTAACATTTCATCAAAGCAGATAATGTAAAGG
TTTGGTTATCCAACTATAATGCTCTATAAGTATTTGGAAATATCCAGCAAGTCCTAGGAATCCTTGTAATTCTGTAATAC
TTGTAGGAGTAGGCCAATTTGCAATTTTAGCCACCTTGGCTTTCTCAGGTTGTTGTCTGTCATAGTTGCAGACCCATCCA
ACAACATTGACTCCAGACATGCAGAATTGAGATTTGGCACCAGAGATCCTGGCCCCAGAGATTTCAACAAGCCATAGAAT
GTAGTTCAGGTTCTGCAGGTGGTCATAAACAAATCTTCTTATTCCTGGGAGGACTTCAGTTTCATCTTTGACACACAATT
TTTTTACCCCAAGGTCATCCATAAAGACTTGAGCAATCTCTGGAAAAACCTTGTGTATTATCTTCATTATCCCATGTTGG
GCTTGAGCTGGCAAATTTGTTGCCCCTTGGACTAAAGTCATATAGGAAAAGAGCTCAATAGGGGTTGCAATGGCTGTCAT
ATCTCTGCTTTCTTCAGCTAATGAAAAATTATTGTATCCAGAGAATAAGTCATATAGGCTAGCCATAACAAGTCCACTGA
AGTCTTCAGTGTATTTGTCAACATTAGAAGGAATAAAAGCATCCCAAATAGTAACTTTGTTGTACATATGTGCTGTGTCA
ACTAAATGATATTCGCCTTTCTGTTTCTTTGCGACCAGAAAATAGGGATTGGTATATGAACCATGGCAAGGCTCTAATGT
TTTAGCTTCTAAGCTGTCCTGAATGATTTTAATAAGCTTATCATGTAGAGCACAAGGAATTTGGTAAGTCTTAGTCTGCC
AAGCCTCATGGGGCTCTGTTCAAATAATCTGAGGAGGCAAGCATTCAGGATGAATGCCATATAGATCTTTGAATGACCAA
GCCAACACCCCTTCATGTTTATAAAGGACTGATATGAAAAATTCTTTCTCCTGACTTGTCAGTTCAAATCTAATTTTGAG
CTTCTCAATTCTCTTATTTGTTAGCCATTCTCCAATAGGAAAGGGTGTGATTCTAGGCCTAATATGGTCATCAAATTCAC
AATTAAATGCAACACATTTCTCTTCAGGGTAATACTTATCCAAACAAACATCCACCCAATTATCTAGGCCTTCCAGCTTG
CTTCCATCAGATTTTCCAGGTGCTAATGGCCTTATCTTATCAGCTTTCTGCTTATAAGCAGTGCACACTCTCCAGACCTC
TGAAGAAGGTGGCCTGATGTCCCATCCACTATTGAAAATATCTGTCTGATGTGATTTCTTTGTGACAAAATTGTGATTTT
TGTTCAGAGATGTGTAAATTGATTGAGCACTTTGTGGAATAGGTTTGCAAATTAAGCTGGAATTAATATCACATGTGTAA
TGTTTGCAGTGAGCCATGATGCTGTCTGGATCAGGAAGTGGAGGTTGGAAAATCCAAACTCCCAATGCAAAATTATTCTT
GTCTTCTGATTGGTCCATTTGATTCACCAGCACACTGGTCAATCTGATTAGGCTTAGTGTGCTTTTGGATTCACTAGTGC
TGGAATTATGTTTCTTCTTATTGCCATAATCACCAACATCATCAATGCTGCCAACACTTCTGACTTCCCTATTCTTTTCA
ATCTCCTGACCTTCAACCTTCTCATCATTAATTCTTATACCCATTGTCTTCATCACATCTTCTTCATTCTTCTCAGGTCT
TGTATCCACAGGCACCTGCCTGATTAAATGCCTATTGAATTATTTAAATGATTGCTGTTTGATTTATCAGTTGTGTATCT
CATGTTGCTCAAGTTTGACTTAAAGCCTTTGAAAACTAGGCAATGTGTTTGTTCTTTGTTATAAATTTCACAGTTCACTC
CACTATCTTCTGAGGTGTTGCACCCCCAACAGGCAGCAAATTGCCAAGGTCTTCCAAGAATAAGTTGCTGATCCCCTCTC
TTGAATATAAGAAAAGGGGTATGTGTAACAATATCTTCAATTTGAACAGGCACTTTGTCACAAAATGTGTAAAAAGGAGT
GACTTCTCCCATTTGAACACCCATGATCACTTGTGGCTTATTTTCCATTGGCAATTTCAACATTTCAGCATACTTCTGAG
ACAACAAATTGATTTCTGAACCAGTATTGATCAATGTCATTAATTCTTGTTGGTTTATAATGACTGGTGCATATAACAAA
TGCATTTCATATGCTGTTTTGGATTTTGGCACCATGGGCTTTGAAGTAAGTGGACTGGAATTGATCTTTAGCTCAGGCTG
AACTGGTTCAGAGACTCCAACCCTTGCATGGCTTTTGCTAGTACTGTTATTCCAGACTGATCTAAAGAATGCTTGATGAA
GCTTTGGTGATACATCTATAAGCTTCTTGACTGACAATTTAACTTTTCCATTGAGAATTCAACCCATTAATTCATTGGCA
TCCATTGAATCACAGATCTGAGAGGATAAGTGATCTGTTGCAGAATATCTTGGTCTTTGTTTCTCCACAGACTTGCCCTG
AATTTCAGGCTTCTTCTGATTGATTGATTCAACATCTTCCATGACATCATCATCAACACTAGCCTGATTATCCCAGTAAG
CAATAAATTGTTCAGTATGCTGAGTACAGGGTGTTGCAATCTTAGCTCTTTGATTATTCTTAGCTTCTCCAACTGTTCTA
ACATTAACTGATGTCCTTTCTTCCAATGGTTCATATTCCTTATCTGAATCAGATTCTTCATCAGATATTAGGTATGCAAG
CTGTTCTGCTTGGACCTTCACACTGGTTGAATTTGTGGGAGGTGTCTCTTCTTGCTGATTGGTCTTCTTTTTAGGACTTG
TTGACTCTTGAATCACCCATTCATCCTCTCCCATAGACCACACAATATACATGTTCAGGGTTCCAGGTTTAGGAGTGACA
GCTTGATAGTTTTGATTCTTAGAGCCCATGCATAAGTTCTCTTTGTCATCAATATGGCAGTATCCATTACTCATATCAGA
TTGGTATTCATAACACTGAGATTGACAATGTCCAGGTTTTCCACAGTAGAAGTATGAGGGATGTGTCAAAATCCCTCCAG
TTTGAGCTCCTCCTCATCCACAAGCACTACTATAGCCTGTCATAGGAGAGCCATTTTGAGCCAAATAAGGGTTGACTGGC
AGTTGAGTATTCTCTTGTACAGTTGTAGGATTAACAGTCATATTTGTTGGATAATTTGGTATAGGTTTCAGAGATCCTTC
TCTCTGCAGCATATAATACTGATTAGAATTCCCTTGTATCTGATTTGATTGTACTCTCATGGCCAATGCTAAATTTATGA
ACTTGTTGGTCATCTTTTCAATAGCAGCTTCAATATTGGTGCTGTCAGAGCTCTTGGCTTTGGCTTTTGATTTAGATTCT
TCAGTCTTCACAAAACTAGCTGTTTTCTTTGGAGCTTCAACTGTAGGGGGCTTGTTAGCCAATTGATATTGCTCACCAAG
CTTCTCCATTATCTTTTGTTTCATTTCATCTTCTTTAAAGATCTTCTTATTCCCTTTATACTGGTCAATCAAATCCATAG
TCACCTGAACAACTTTCCTAAAATCAATAGGCAATATATTGTCTGAAAGATTGAGCTTGGCCTTGTCAATAATCTTATTC
TGGAGCTTCTCAGGTAGCCCCTGAAGAAACCAAGACATCTTAGTGAATTCATCAAGCCTTCCATTTGCTTGAACTGTACT
GGTGATAGTAGTGTATTCTTGAATATAGGCACAAATGTTGCCATTCCAAGCATGCGGTTTCTTTGTAATTGCCCGGAGGT
AATTCCAACAGTGAATCTTGTAAGTAATGTCTTGATTATGAAATTCATAAATAATCTCTTTGGAGAATACTTTCCAATTA
CCTTCTTTATAGTTTTTTAAGATCTTCATCCATTCTCCAATCCATGTAACACAGTACCTAGCCAACTATTCAATAATGTT
TTTAGGGTCAATTACCCCATGATCCTTGCACATCTGATAAAACCTTTCAATAAACAGGGTAGCATCTCTGCTGTCAAACC
AAGGTGCATTTGCCGTGCCAGGGGAAGGCATAGGAATGTGGGAATGAACCATAATTCTCTTGTCCTTATTCTGTGATATA
GTTGCATATGATCCTGTAGTACCTTCAGCCATAGTTGATTCTGATTCCAATTTCTTGGTTTCTTGATCTTTGGTCATGTC
ACACAGTATATTCTGTCTATTAGTCAATATCTTCCAAAAACCTGTTTATCGGGCTAGCTCTAGATAAGAGGCATTCAAAT
CTAAGCTCCCTAACCTTATTCCTAAATAAAAAAAACTGATTAGTACTGTGTTGCTAGTCCATAAGATCTTATCTTGAAAT
AGTGTATTGCTTCATGTGTCTCAGAATTTGTTTTTCTCTTTCTTGGCAGTCACCAAATCACTGCATCATCATCTTCAGGT
CTCAGCTTGGTAACCAAATGGAGTGGGGTATGATGGGATGCCTCATCAAAGTAGGCAAGTTGGTTGATATGGTGAAAGCT
CAAGAAAGGTGAAAAATCACCATATAGTAAGAGTATGGTTGAGTAGTAAGTGTAGAGATAGATATGTCCTAACAGATGCC
TAAGCTTGCAAGGAGTAATAGTACTAAAGAGCTCCATACTAACACAGGCAGCTCTAATGAGAAACAGTAGCAAGTTTCAT
GAACAAGAAATCTTCATATTCACTAACTAATAACTGAACAGGTAGTAAGGAACGAGTGTGTAGAAAAGAGCTATGGTGTG
TGAAGGTAATGAGCCAGATGCAGGGGCTACAGGTGGTTTATATAGCTCAAGAATAGTAGCTTTGGGGTGGTTTTCGCCTC
AGACCAGAACAACCTTTGTCCTAATGAGGTACCGGAATCCCCACTACAGTATGGATAGAAGATTAATTTTCAAGTGTGGT
TGGGTCTTGTCAGTATGTACTATAGATAGTATGCAGGGTCCTAGCACATAAGTTGTGGGCTGATACTGTAATACATTGTT
CTTAACCATCTGTAATTGTCATGACCTTCCATCATTCACTAATGATGGTAGTATATGTTGTATTCACTATTGACCCAGGT
GAGTACTGTAGTGGTGGCATCTTGTAACTTATCATTCCACCAGCATATTAGCTGGAGAATAACAACAGATTCAGTAGTCT
CCCATTTCTTCTGAAGATTGCTGGTGGTGAACTTGTTAACTCCAGTGATTCACATATATTGGTTGAAGCTAAATATTCTC
ATGTTTGTGACCAGAGAAATAATTAACTGATGTTTGAATTTGTAAATGTCTAAAGCATCTTCAGCTCTAGCTGGTCTATT
TGCCAAATGAAACCAGAGATAGGTGCTGTTATTGGTCTTGACTGAGTCAATGTTGCAACAATTTCTATGAATATAAGCTA
AATGGTTGAGAAGCTCCTCTCTATTAAATGTGTGAGTCTGTAAACCAAGTTTTGAAGCCATTAGTTTAGCGTGATTATAG
TATAGGTAGATATCAGCTTTCTTATTGCTAAAGGCCTTTTCTAACTGCTCCAGAATGTGAATAAGCTCCAACTCTGAATA
TGTTTTAGTACTCTTTATCTTTTGGAGAAGCTGCTGTTTGAAACCATAGTAATAGCAAGTATCAGAGTGTACTGCCATGA
CAGATTCTTCTTGTTCATGTTAGGGTATTTTCTCATTACTTTCAGAAGGAATAATGAACTCATCTTTGTTGTCTAGATCT
TGGAGAGTTTGGTGTACTGACATGACTGTGATTCTTTTACTGTGGTGCTTTGAAGCTTCTGATTAGCTGGGTGGATTGGC
CAGTGTGCTGGTGAATCCAAATAATGACTGTGATTGGCCAGTTTCCAATCCATGTGATCTAATTGATATTGTACTATGTA
TAGAGGCTTCTGATACATTGTAGCTATGTGGCATTGACATCCCACTCATTGGAACATCTCTTGGTGATCTTGGTGACTGT
GGTCTTTCTAGTAGATCTTGGGGGCTGCTTGCAGTAGGAGGGCTTCTAGTGATATTCTGAATTGAATGTTGGGAGCTAGA
TGACTGTGGAAGAGCCAACAGCTGTAGAAGACTATAGTTTCCAATAGTAAGTTCTTGTTAGTGTAGGGCATCTCTTGAAG
AAAGTTCACAAGTGTGATTAACTTCTTTGTCAGCTGTAGTATAATTGCCTGGCAATATAGCTAAGCTCTGATGATATCCA
GGTTCTGTAGCATCTAGTCTTTGGAGCACTGTGCTGTTAATATTGTTGGTGAACTTATCCTAATTCTTGTAAATATTTAG
AATATGGCAAAGCTTTTATGCAGCCCACAGCCTCTTTACTTTTGGCCATATGACATCAATTTTGTCTATTCTCTATGTAG
TGACAAGCCTATTCTTGATCTTTTGCATATCAATGCAACATCATTCAACATCCAGAGTAATCTTTTGAGCATCATGGAAA
TTGGCTTCAAAATTGGTGTATGTAACATGTTGCCAAGCTCTGGATCTTTCAACATATTGATAGAAATGGGCCACTAAGTC
AGTGACCACATCAGTCACTTGCATAAGTGTGTTCATCAGCTTGACTTGTAGACCATATTGATGGTGTGGAGCTTGGTTAT
TGATGTATTTCATAGCTGCTGTTAGATTATTGAAGAAATGGCCATTCAAGTTGACTCCACTATCTCTGGTAATGACCAGA
CCTTGGTTTTTGGTTGCTAGTGCTAAAGAAGGCAGGTTGCTTTGTCCAGTCATTTTTGAAGAATATCAGAAATCAAAAAA
TTTGCAAATGTCAGAATAATAGAATAGAAGGAAATGGTAAATCTGTAAAAAGAATCAAGCTTGAATGTAAAAGAAAGTAA
AAGCTTCAGAAAAGAAAAATTAATCTTTAAATATTTTCAGAAAAAGTGAATGCTAAGCAAATAATAAAGAAAGAAAAACT
TTCTAAATGAGCAAGCAAAAACTTCACTTTTGCAAACAAAACACAACAAATTAAATATCTTGTGCAGATATAACAACAGC
AAAGCTTCAGTTATCTGGTATAACAGTTGGAAATTGTGTTTGCTTCATTTCTTCTTGATCATTTTCATTTTCACTCTGAT
GTAAGAAGCTGGCATCTGAAAAACTGCTAGAGGAGATATTAGATTGACTTCTGGTGGCATATCTTTGAGAGATGTTCTCT
ATCTCTATATCAGAATCTGCTGAGCTATTATTAAATGACTTCATTCCAGGTTTCATAAGATACTTCTTCAATCTGTTTCC
TGAAATAGATTCTTTGAGTTCAGTGCTGTCTAACTCTTCAAGATGATAGGAACCTAGTTCTGGATTGGTGAACTTAACTC
TATAGAATTCTAGTTATTGAAAGTGCAGAGTGTTATTTCTAGATATATTCTGTTCTCTCTTGGTATTGTAAAGCAAGACA
AGGTCTCCAGGTAGAAGAGAGTTGATCTGAATATTATGGATATTATTAAAGTATTTCTTATTTCTAGTGTGTATTTGAAG
CTGATGATAAGCTGCTTTCAGAATATTCTCATCTTATCTTTTGATTTACTGTGCTTGTATCAGAAGCAGGTCTTCAGTTG
TTTAAATTTTTTGCTAGAGAATTGTTTGCCAAGTAGAAATCTTGAGTTTAATTAGAAGAACTGCCTTCTGGCCCATTTGC
AATCTATAAGAGGAGACACTAGTACTAGCCTTAGTTGTTATTTGATCTGCCATCAGAATTGCAGAAAGATATTTAATTCA
ATCTCTTCCAGTATCATTGGTAGCTTTAGCTAGCTTATCAGTTAAAGACTTATGGCCAACTTCCACCATATCATTTGCAG
GAAAGTTATAGAGCAAAATAATAATATATTTAAGGCTGAATTTCTTCAGTAAGGTCTTGACAATGTTCTTATTCTCTAGT
CCTCCATTCATAATAAATTTGGCAGGCAGGCCCCATTGCCAGATGATATTCTCATAAAGAAATTTGGCCACAGCTTCAGC
TGTTGTCTTTTTCAAGACTCTAGCTTTCACTCATTCAGTAAAGTCACATCTGGCAATAACTAAATAATTTTGTTCTTGGC
AGAAAGGCATGTGCTTGATATTTATTCCAACTTTCTCTCAACAGATAGGAGCTCAGGTAGGATGAAGCTCTTCACTCAAT
CTTTGTGAATCTCTTTGTTAACATTGAGAACAGTGCTTCACATAAGCAGACACATCATTATACATTCCTGACCACCAGTA
TCAAGCTTGTAGGGCAGAGTATGTTCTCTCTTGCTCTTTATGGCCAAATTTGTCATGCATCATGTGTAAAATTTGTTTGC
GCTGTTCTTTGTGGTTGTGAGGATTGTACATGTGGATCAGTGTGACAATGAATCTCTAGAGGGAATATACATGGAAAAAG
AGTACACAAGGTAAAAGGTCTGTATTCTGGCAACTATATATGACTTGTAAACAAGATTGCCACTGACTCCCAGCAAGAGA
TTCACACAGTGACAGTCTTTTATGTGTGCTCATGAGCACATGACTTAGTGCCTCACAAGGACACATGCAACTCCCAGCAG
CTCGCAAGCTGAGGCCTCTGGCCCTCACAGGTGCTGTTTGTCCATGTAAGGGGTTCGCGGTGAATCCTTACAGTTGTCCA
CAACATGTCTTAGAGGCACACCAGATCCTGCTTGTCTAAATAGCTGCTTGGTCTCCACCACATATTTAATTGCTTTTCTT
TGGAATCTCGCGTACTCTTTTCCTTCCATGCTCAATGGTTTTGATAGGGTGGTTAGGTATTGTGCAATTTTCTCTGATTC
TTCTGAATATGTGAAGTCCAGTATCCTAAGATCTTCACTATTGAGAGCTCAGCCAGCTAAAACTCTAATAGAATTCATAA
AGGCAAACAGATCTTCATCTTCTTCAGATTTAGGCTGTTTCTCAATACCTAGTCCTTAGTGAGATAGTCCATCAGCAGCT
GTGTGTTTTGTTCCAAAAACAGGTTTAACAGTAAAGTTGAAGAGGTGTATTCAAGCTATCTAATTAGTAACCAAAGCTTT
TGGAACATCTGTAGCAGTTCTATTAAGTTGGGTGACAAGAGTTTTTGCATCAATTTCCAAAGTAAAGAGCACTCTATAGA
TATGGTGTTGAAATTTCTTGAAGACTTTCAAAACAGCTCTGCATTCTTGTTTGCCAGCATTATATGTTTTCTCTGAATCA
CTTCATACTCTGGATTTATATTGTGTGGGATGTTGAGCTTCTTGTTGCTTCTGAATAATGCATTCTCCCTATTGTAATTT
ACTGGCATCAACAGCCACAGTGATAAGCAAATAATTCTATTTGTAATTGATTAAAAGAATGATAGAGAATGAAAATAACT
TTTCTTTCAAAAGTATAAAGATATTATTTTGCTCTTCAGTCCATGTTTATATAATATTTTGTTGAAGCAGATAATGTAAA
GGTTTGGTTATCCAACTATAATGCTCTATAAGTATTTAAAAATATTCAGCAAGCTCTAGAAATTCTTGTAATTCTGTAAC
ACTTGTAGAAGTAGGCCAATTTGCAATTCTAGCTATCTTGGCTTTCTCAGGTTATTATCTGTTATAGTTGCAGACCCATC
CAACAACATTGACTTCAGACATGCAGAATTAAGATTTGGCACTGGAGATTCTGACTTCAGAGATTTTGACAAGTTATAGA
ATATAGTTCAGGTTCTGCAGATAATCATAAACAAATCTTCTTATTTCTGAGAGAACTTCAGTTTTATTTTTGATATGTGA
TTCTTTTACCTCAAGATCATTCATAAAGGCTCAAGCAATCTCTGGAAAAACCTCACATATTATCTTCATTATCCCACATT
AGACTTGAGCTGGTGAATTCATTGTCCCTTGAACTAAAGTTATATGGTGAAAGAGCTTAATAGAGATTGCAATGACTGTT
ATATCTCTGCTTTCTTCAGCTAATGGAAAATTATTATATTCAGAGAATAAGTTGTATAGGCTAGCCATAACAAGTTCACC
AAAGTCTTCAGCATATTCATCAACATTAGAAGAAATAAAAGTGTCCTGAATAGTAACTTTATTGTACATATATGCTGCAT
CAACTAAATGATATTCACCTTTCTGTTTCTTTGCAACCAGAAAATAGGGATTAGTATATAAACTATAGCAAGGCTTTAAT
GTTTTAGCTTCTAACCTGTCCTGAATGATTTTAATTAGCTTATCATGTAGAGCATGAGAAATTCAGTAAGTCTTAGTCTG
CCAAGCCTCATGGGGCTCTGTCTGAATAACCTGGAGAGGCAAGTATTCAGGATGAACACCACATAGATCTTTGAATGATC
AAGTCAATGCTCCTTTATATTTATAAAGAACTAATATGAAAAATTCCTTCTCCTGACTTGTCAGTTTGAATCCAATTTTG
AGCTTCTCAATTCTCTCATTTGTTAGCCATTCTACAACAGGAAAGAGCATGATTCTAGGCCTAATATGGTCATCAAATTT
ACAATTAAACACAATATGTTTCTTCTCAGAGTAATACTTATCTAAACAAACATCCACTCAATTATCTAGGCCTTCTGGCT
TGCTTCCATCAGATTTTCCAGATGCTAATGGTCTTATCTTATCAGCTTTCCACTTATAAGCAGTGCACACTCTCCAGATT
TCTGAAGAAAGCAGCCTGATATCTCATTCACTATTGAAAATATCTATCTGATGCAATTTCTTTATGACAAAATTGTAATT
TTTGTTCAGAGATGTATAAATTAATCAAGCACTTCATGGAATAGATTTTTGAATTAAGCTGGAATTAATATTGTGTGTGT
AATGTTTGCAGTAAGCTGTGACACTGTCTTGATCAGAAAGCAGAGATCAGAAAATTTAAACTTCTGATGCAAAATTATTC
TTGTCTTCTGATTAATTCATTTGATTCACCAGCACACTGGTCAATTTAATTAGGCTTAGCATGCTTTTGAATTCACCAAT
GCTGGAATTATATTTCTTCTCATCACTATAATCACCAACACTAGCATTATTGCCAACACTCCCAACTTCTCTATTCTTTT
CAATCTCCTGATCTTCAATCTTCTCATCATTAATTCTTATATCCATTATCTTCATCACATCTTCTTTATTCTTCTCAGGT
CTTGTATCCATGGGCACCTGTCTGATTAAATATTCATTGAATTATTTAAATAATTACTGTTTAATTTATCAGTCACATAT
CTTATATTGCTCAAGTTTAGCTTAAAGCCTTCAAAAACTAGGCAACACATTCATTTTTTATTATAAATTTTACAGTTCAC
TCTACTGTCTTCTGAGGTGTTGCACTCTTAACAGACAGCAAATTGCCAAGGTCTTTCAAGAATAAGTTGCTGATCCCCTT
TCTCAAATATAAGAAAAGAGGTATGTGTAACAATATCTTCAATTTGAACACGCATCTTGTTACAAAACACATAAAAAGAA
GTGACTTCTCTTATTTGAACAATCATAATCACTCACAGCTTATTTTTCATTGGCAATTTCAATATTTCAGCATACTTCCA
AGACAACAAATTAATTTCTGAACCAGTATCAATCAATATCATTAATTCTTGTTGATTTATAGTGACTGACACATATAATG
AACACATTCCATATGCTGTTTTGGATTTTGGCACCATGGGCTTTGAAGTAAGTCAACCAGAATTGATCTTTAGCTCAGGC
TGAACTGGTTCAGAGACTTCAACCCTTGCATGGCTTTTGCTAGTACTGTTATTCCAGCCTGATCTAAAGAATACTTAATA
AAGCTTTGGTGAGATATCTATAAGCTTCTTGACTGACAATTTGATTTTTCCATTGAGAATTTGACCCATTAATTCATTGG
CATCTGTTAAATCATGGATCTGAGAGGATAAGCAATCTGTTGCAGAATATCTTGGTCTTTGTTTTTCTGTAAACTTGCTC
TGAATTTCAGACTTCTTCTGATTGATCAGTTCAATGTCTTTCATGACATTATCATCAACACTAGCCTGATTATCCTGGTA
AGTAATAAATTATCCAGTATGCTGAGTACAGGGTGTTGCAATCTTAGCTTTTTGATTGTTCTTAGCTTCTCCAACTATTC
CAATATTGACTGATGTTCTTTCTTCCAATGGTTTATATCTCTTATCTGAATCAGATTCTCCATCAGACATTAGGTATGCA
AGTTATCCTGCTTGGACCTTCACACTAGTTAAATTTGTGGGAGGTATCTCTTCTTACTGATTGATCTTCTTTTTAGAACT
TGTTGACTCTGGAATTGCTCATTCATTCTCTCTCATAGACCATACAATATACATATTTGGGATTCCAGGTTTAGAAGTGA
TAGCTCAATAGTTTTGACTCTTAGAGCTCATGTATAAGTTTTCTTTATCATCAATATGGCAGTATCCATTACTCATATTG
GATTGGTATTCATAACACTGAGATTAATGATGTCCAGGTTTTCCACAGTAGAAGCATGAGAGATGTGTCAAAATTCCTCC
AGTTTGAGCTTCTTCTCATCCACAAGCACTAGTATAGCCTGTCATAAGAAACTCATTTCAAGCCAAATAGAGATTAACTG
GTAGTTAAGTATTCTCTTGTACAGTTGTAGAGTTAACAGTCACATTTTTTGAATAATTTGGTATAGATTTTGAAGGTCCT
TCTCTCTGCAGCATATAATACTAATTGAAATTCCCTTGTATCTGATTTGATTGTACTCTCATGGCCAATGCCAAATTTGT
GAACTTATTGATCATCTTTTCAATAGCAGCTTCAATATTGGTGCTGTCAAAGCCCTTGGCTTTGAATTTTGATTTGGATT
CTTTAGTCTTTACAAAACTAGCTGTTTTCTTTAGAGCTTTAACTGTAGAGGGCTTGTTAGCTAATTAATATTGCTTACCA
AGCTTCTTCATTTTCTTTTGTTTCATTTCATCTTCTTCAAAGATCTTCTTATTTCCTTCATACTGGTTGATCAAATCCAT
GGTCACCTGAACAACTTTCTTAAAATTAATAGGTGATGTATTGTCTGAAAGATTGAGCTTGGCCTTGTCAATAATCTTAT
TCTAGAGCTTCTCAGGTAGTCTCTGAAGAAACTAAGATATCTTAGTGAATTCATCAAGCCTTTTATTGGCTTGTGCTGTA
CTGGCAATAGTAGTGTATTCTTGAACATAGATGTGAATGTTGCCATCCCAAGCATGTGATTTCTTTGTAATTGCCTGGAG
GTAATCCTGATGGTGAATCTTGTAAGTAATATCTTGATCATAAAATTCATGAATAATCTCTTTAGAGAATACTTTCCAAT
TACCTTCTTTGTAGCCTTCCAAGGTCTTCATCCATTCTTCAATCCATGTAACACAGTATCTAGCCAACTATTTAATAATG
TTTTTAGAGCCAATTACCTCATAATTCTTGCACATCTGATAAAATCTTTCAATAAACAGGGTAGCATCTCTGCTGTCAAA
CCAAGATGCATTTGCTGTGCCAGGGGAAGGCATAGAAATATGGAAATGAACCACAATTCTCTTGTTCTCACTCTGTGATA
TAGTTGCATATGATTCTGTAGTACCTTCAGCCATAGTTGATTCTGATTCCAATTTCTTGATATCTTGATCTTTGGTCATG
TCACACAGTATGTTCTGTCTATTAGTTAATATCTTCCAAAAACCTGTTTATTGGGCAAGCTCTAAATAAGAGGCATTCAA
ATCTAAGCTCTCTAATCTTATTTCTAAATAAAAAACCTGATTAGTATTGTGTTGCTAGTGCATAAGATCTTATCTTGAAA
TAGTGTATCACTTCATGTGTTTCAGAATTTGTTTTTCTCTTTCTTGGCAGTCACCAAATCACTGCATCATTATCTTCAGG
TCTCAGCTTGGTCACTAAATGAAGTGAGGTATGATGGGATGCCTTGTCAAGATAGATTAGTTGGTTGATATGGTGAGAGT
GCAAGAAAGATGAAAAATCACCACATAGTAAAGGTATGGTTGAGTATTAAGTGTAGAGATAGATATGTTCTAACAGATAC
CTAAGCTCACAAGGAGTAATAGTACTAAAGAGCCCTATACTAACACAGGCAGCTCTAATGAGAAACAGTAGCAAGTTTCA
TAAACAAGAAATCTTCATATTCTCTAACTAATAACTGAACTGGTAGTAAGGAACAAGTGTGTAGAAAAGAGCAATGGTGC
ATGAAGGTAATAAGCAAGATGCAGGAGCTACAGATGGTTTATATAGCTTAAGAATAGTAGCTTTGGGGTGGTTTGCGCCT
CAGACTGGAACAACCTTTGTTCTAATGAGGTACTGGAATTCCCACTACACTGGCTTCTTCTTCATAAGATAATCTAGTAG
CTTGTGTTGCCAGCTGTTCAGTGAATTTATATAATCATACTTCTTCCAGAGTTCAACATATTCAGCTTCAGTTAGCAAAT
TCATAGCAATTTGATTCAATTTCTCATCAAATACAATATCTCACAAGATTATTATAGTATTTGTTTCTGGGTTTCAAAGT
CTGTAGGTGTGCATGCTATAATATTCTACAAATTTGATCTTCTTGAACCTAGGTTGGAGCTTCAACAATTTATTCAAAAT
CTTTATGTAGACATCACATTCTCATCTATAAACCCATCTGTAATGGGGTTGGTGATTTATTCAGGCTTCAAAGAGTGTCA
ATGGCTTTATGTTCTTGCATCCATATAGAGGTACTGAGGTAGGTAATAGATTTACCATCATGAAGACTGTGGCAAGAGCT
TCACTCTATAACTTATTGAGTAGTTCTAAGTCTATAAGTATGCTTCTTGTTCACTCATAAAGAAGTTGTATTTCTCATTC
ACTCATTTTATCTTGTTGAGATGTATATAAGCATATAATCTTCTGTTGTATACTCTTGCTTCTGTAGAATTTAGCCAGTT
GTTGGCTTGTCAATTCAGGAGCTTCATCAGACAGTATAGTGCCAATCTTTCATTCAGTAGATGGTTTAATCATGTTAATC
CAGTTCTTTAAAGTTTCTGGAGCTTCTACCTACTTCTTCAGAAGGTAGATTCACCTGTATCATATGGCATTATTCATTAT
AAGTAGGAAGTATTTTGCTCTGCTATAGCTTGGAGAATCAGAGTCTGTGAATAGGGTACAGCTATCACCTGCAATATTAA
TAAAAATTTTAGCTCCAGGCTTTGTAGAGCATCAGGCTTTGTAGAGCATGTTCTAGGTTCAAATGAATTGCAAGCTCGCT
TAGCTTTAGCACAGGTTTTACAGAACCCTAGCTTCTTTACTTTTTTTATTCACATTGCTATTCTCAGATCTCTAGCTAGA
ATAGCTATATCATGGGCATTGAGATGCCTCCAGCATTTGTACTAATTGACCATTATATTCTTCTTGATTTCTGGTGTTTT
TGCCAGATAATTCAGTGCCAAAAGCACATCATGTTTATTCTCTAGAGTTGCTGTTATATAGCAGGGCTCTAGGAGTTTTA
TAGATACTGGAAACACATATGCCAGTAAATTATGTATTCTAGGCATTTATAGAACTAGAATATTATTTTTATTAAGCACA
TCTTCAAAGTTCTGTGTTTTATCTACTAATTCTAGTAGGAAAACATGTTCTCTGTTAATATAAAGCTGTTCCACNNNNNN
NNNNTAGGCTGGTATTCGGGACCGGGACAGGATCCCATTTCCCATTGAACCTGGTCCCGGTCCCGAATTTAGAAACAGCC
GGGATCCCAAATATGAAATCTCAGTCCCATGTCCCATCCCACTCAAGAGCTTGAGGTCCCGTTCCCATCCCTATCCCAGA
AATTATTTCCCGGTCCCATCCTCAAATAGAAAATTATGTCCCACATCCCATCCCAGCAGAGATGGTAGACTCCCATTTCC
CATCCCGGCCGGGTCCATAGTGGGACCGGGATGGGACCAGGATTCCCGGTCCCATCGTGTCAAATTCATAGGGAAGAGTC
AAACTGATCAAATTTTGTGTGGACCGTTACCAAATTTCGTTACTTTTTTGATGAAGGCGGAACCCATAGAAAAATCAATT
TGATTGTCAAAAGAAACAAAGTATTAAAACTAACTAATGGCCGAAGCCAGCAAACAAACAGGAACTGCCTAAATGGCAAG
TTAATCATCATCGTCATCATCTTCATCATCATCATCGTCCTCCTCCTCCCCCTCCTCCTCCTCCTCCCACTCCTCCTCCT
CCTCCTCCTCCTCCTCCTCCTCCTCCTCCTGCTCCTCCAGAACCGGCTTTGTGAACCGGACAGGGGCTCTAATACCCGCC
ATTTGACGGGCGGAGACCCTGACGGCGCCGGGGGGAGGCAGGGAGGCGGTGGTGGGCGGGGCGGGGGCAGCACGCAGGCG
GCGGGTGGTGGCGGCAGGGGCGGGGCGATCAGGCGCATCAATCGGGCCGAAATAGTTCGACCCGATTTTGGCACCGATGC
CAAGAACGAGCTTCATATCGTCGGCGTTGACCGTAACGCGCTTACGGTGCGCCATTGCCATAACAGAGCCTATATTACTC
AGTATAATTGTTGGTGCCATTGCTAAGGGTGACTTACACTCAAACAGAGCGCACAAGGTTGCTTCAGCCGCCTCCTGAAG
TGACTCAATGGCAGTACGTTGCCAGCGATATTCATGTCCTTGGTGACAGGACAAAGTAATTTCCCGAACCAATCGCTGGA
ACGGGGCCACCGGCAAGATTAGCTCGGTAGAGCTCTGGAAGTGGCGGATTTCCTTGATGGCACCTATTTTCACCAATTAG
CATCAAGACCGTTACCAAAAATCGTTACTTTTTGACATACGAGTGCCGGCCTTCCAATTTTGAACGGGGGGGCGGGGGCG
GGGATTCTCCTGGTCAAAGTTGGCCAGGTCAACATCTTTATTGGCTTTACGCCAATTGCCCTTCTTCAGGGCCCATTCTT
TCAATGCGGCCTTGTGCCGCTCCTCTCCAGCTGTGCGAAATGGACGTGCACGGGGAAAACTAACATCTTGTCAGTAAACA
ATGTGCGCCAGAGCAGTATTCTGCAAGCACTCACCTCTTAACGCGACCCATTTTGTCGCAGTATATGTTCGTTGTACGCG
CGGACGTCGAAGCGCAGTAAATAAAAAGGTGGTTGGGGGGGGAAGGGGGGAATCGTCAACGTTAGCCCTGAAGAGAAAGA
AGAAGAAGAGGAAGAGGAAGAGAAGAGAAGAGAGACTGACCTGATGTTATTATCCTGTAGCCAGCATAGCAACAATGTGT
TGATCTTGCCCATAGCAACATGCCTGTAGAATGTAAACAATGTGTATAGTAACCATCCTACAGTACTTGGTCAATACACT
CTATAATCCCATTATCCTGTAGCCAGCATAGCAACAACGCGTTGAGCTTGCCCATAGCAACGTGCCTGTAGAATGTAAAC
AATGAGTATAGTAACCATCCTATGCAAGTACTTGGTCAATATACTCTATAATCTCATTATCCTGTAGCCAGCAATTCAAC
TCATCGCATACGATCGTGAAGATGGGGCCAAAACAATATTCAATGAGAGAGAAGACCCGTGCGGCACGGGAGCACCGCCA
GGCCTTGGAAGGCCATCAAAAAGACATATTCAAGGCAGGAGAGGCGGATCGCAAGGCACGCCATGACGTGCTGAAGAGGA
TCCGAGCAAAACATGAGTGGTATGCACCCTCAGTGGTTTGCGTTGAATCATATTGACATCCATTGCAGGCAGAATAGCAG
CGAGGAGGATCGCAAGATGATTGAAGATAAAGCCATTGAAGAGTTGATGGCCAAGCGATTTGCCAAGGGCAAGTCAAAGG
AGTACCATGAGCACCAGCTCATGGTCTCTCAGCAAAAGGAGAGGGAGGAAGAGAAGAAGCGTCGCCGAGAAGAGGCCACA
GAGGCCGAGAATGAAGCTCGGCAGAAAAAGAAGGTAGGATCCAAAAGTAACGAAATTTGGTAACGGTCCTGACATATTTA
GGCCAAAACAAGCCAGGCGCAGCATCCTATTGCTGCACGTAGGGAGGCCCGATTCTGCCAAATGATAGCCAGGCTTGAGG
CCAAGGTCATGGCCCATGGTCATGATTGTCTTGCTGCGGTCGGTGTGTCGAGAGAGGGGGTTGAGGAGGAGATGAGGGGA
TTCCTGGGCCAATTACAGGGTCCGAGTGAAGACAACAACAGCCCACCTGCCCCAGAGGAGGTGGAGGAAGATGATTTTGA
GGTTGTGGTGTCCTCTGATGAGGATGATGAGGAGGACAATGAGGCGGAGGATGATTGGATTATTGATGCCTAGGGGAGGA
AGTTAGGTTTTTAGTTCTTTTTTCATATTAATTTGAGAATGGGGTGCCATTAAATTGGCAAAATGTTTTATTTTCCTGAA
GAAGAATGTTCCATTTTGTAGAAGAAGAAGATTTTGTAGTTGGTTGCTGTACTTACAGAGTAAAATGAGGCTAACTACCT
AGAGATTGTCAAATTTTGCGTGGGCTCTGACCACATTTTGTTACTTTTTTGACTAAGGCAGAACTTAGAGAAAAATCAAT
TTGATTGTGAAAAAAAAAAAAAAAAGAAAGAAAAACCTAATGGCTGAAGCCAGCAAACAAGCAAAATCTACAGAGGTTCC
TTCAGAATTGACCATAGTTCAACATGGAAAAAAACAATTTGTATTGTGGAAGGAGCTGCATCATAAGTTGTTTGTTACTT
GGTGGTTGACTACTGAAGCTGCTCAGTTGGTTAATGATAAGAAGCGTGGTGACCCCAACTGGAAGGCAAAGCAACGCCAT
TCTGATTTTTGGTCAAAATTTGATCAGGTGGCAGAGCATTCTAAGGGCACTCCAGGGGTGATTTGCAAGCATTGCCAAAC
CTTTCTCAGCCATCCAAGCTTTTCTCGAAACGGTACAAGTGGTCTGAAGAAGCATTTAACGAGCAAAGATTGTACAAAAA
CTGGTGACGGACAGGGTAACACTCTGGTTAACATGATGGTAGGTCATGGATCCTAATTTCCCAAATGTAACGAATTTTAG
TAACGGTCCTGGTGTCTTAGCAACAGTTTCCGAAGCGTCCTCGAACAGATTCAGATCTGCCTGTTCCTGAATGCAATCGA
GACAATTTCCTCCGGCAGCTTGTGCAAACATTAATATCCTTGAATCTCTCATTTCGTGCTATTGAGAATCCAGCATTCCG
CACATTAATAACCATGCTCAACCCTGCAATGGCTTTACAGATACCCACACGAGGAACATTATATCAGGTCATGAATGATA
TGTACAATCAGCTATTCCGAAATCTTCTCTTTGACCATGACCCAACAACCAAGGTATCTCTGGCAGTGGATAATTGGACA
AGTCCCAATAACCTTGCCTTTATGGCAATTAATGGTTATTACATTACAAAGGATTGGGAGTACCGTGAGCATTTACTGGG
TTTTGAAAGTTTAGAGGGTGCTCATACTGGCAAGAATATGGCAGAGATTCTCCAACAATCACTAGCAGCATGGAGGCTTG
AGAGCAATCTTCTTGCAATTACAAGTGACAATGCATCAAACAATGGTACCATGCGAGCACATCTTACACATCAGTTGAGG
CCAGCATTGCAGCAGTTGAACAAGACAACTGATTGGGATGCAGAGAGTGGGACAATACCCTGTCTTGCTCATGTGATTCA
ACTTGTGGTTCGAGAGCTGGTTTGCAATCTCAAGATTCAGCCAGACAATGATGCTCTACCCACTACCTTTGATGAGAGCT
CAATTACTGATGACCTAGCATCAACAGACACATTTGCAAATACTCTTAGAAAGGTAACGAAATTTGGTAACGGTCTTGAT
ATACTTGAGTTGATTTACTAATCTTTGCTTGACAATAGATTCGTCTTGTTGCCAATGCAACCAATGCCTCCCCCCAACTC
GCTGCACGTTTCCGAGAATATCAACAAGAGAACCAGCGCAAGATGATCCAAGATGTTCGCACAAGATGGAATTCCACCTA
TGAGATGTGTGTTCGTGCCTTGTTGCTTCGACAAGCTGTGGACTTATGGATCCAGGACTCATCACCAAAATACCAAAGGC
TTCGCTTATTGGACCATGACTGGAAGCAGCTAGAGTATATGGTTGGACTGTTGCAGCCATTCAGTCGATTTACCAAGGTA
CTGTCCAAAACAACAGGCCCAACAATTCATCTGGTATGGGCAACGTACAATCATCTTTTCCAGCATTTAGAAAGAGAGGA
GGACAAGGCCCAACAGTTGACAACAAGAGAGAACATTCAAGAAGCTATCAAAGCTGCCAACTTGAAATTCCAGAAATACT
ATGGTGATACTGAGCATCCAAAGGGTGAGCTGCTAGCTGTAGCTGCTGCCCTCCATCCATCACGCCGCATGAGAGCATAT
GATTCAGAGGATTGGACCAGTGATGAGCGTGAAACATACCGACAATATATTTTGAGGTTTTACAAAAAGCATTATGAGAA
ATATGAACAGCCAAGAGAAGTAATACTTGATGTGAATGATGTATGTTTGTTATAAGTATTATTCTGATTTCTTCTCTGCT
AACTTCTCTAGGATATTGAGCAAATGATTTTTGAGAGACCCCATCAAAGACGAGCAAATTTCCAAAATGAAATGGAGCGA
TATTTAAATGACGAGAATTTGACATCACCTCGAGCTCCAATTCTGGAACAGTGGAGGATGCTAGAGCCTGATTTTCCAAC
TGTTGCTCGGATGGCAAGGGACATTCTGGCTATACCTTTGACAGGGGTTGGGGTAGAACGGGTTTTCAATGTTGCTCGGG
ATACATGTCATTATCGACGATCGCGGCTCCATGCATCTACAATCAAGAAGATCATGCTGCTTAAACATGGAGATAAGGTG
CATATGCTGGATGAAGCACTCATATCGCATGAGGAGTTGGCCAAGGAAGTCATCCAAGACAATCAAGATGATCAAGATAC
CCCAGAGATTGTACGGGAAGAGATTGCAAGCCTGCTAAATCCACTACTCAATCCAGATGAGGAACAGGAAATACGTCAAC
GTTATCAATAGATGATAGACTCAAGTAGCTAATAGCTTGCAATATGATCCAATTATGCAAAGAGCATTACCAAATTTCGG
TACTTTTCCGAAGTTGAATAAATTGATAAAATTATGTTAGGACCGTTACCAAATTTCGTTACTTTTTGACAACACAAATG
GACCGGGGTTCCCGGTCCCATCCTACACTTTACTGGTCCCGTCCCATATACAATATTGAAATCCCGGTCCTATCCCATTT
TGTCATGTCAGGTCCCGGGCCCGTCCTACTAGCTAGATTTTGATCCCGGTCCCAATGCCATCCCAATCCCAATTCCCACG
GAACTGTCCCAATATGCTGTTAAACAACCCGGTCCCATCCCATTAAGCTGAGCTTCAACCTGATCCCGTCCTCGGGACGG
GAATTGGGACGGGAATCTGGGACCGGGACGGGAAATCCCGGAACCGGATACCACTNNNNNNNNNNATCCAGTTCTTTAAA
GTTTCTGGAGCTTCTACCTACTTCTTCAGAAGGTAGATTCACCTGTATCATATGGCATTATTCATTATAAGTAGGAAGTA
TTTTGCTCTGCTATAGCTTGGAGAATCAGAGTCTGTGAATAGGGTACAGCTATCACCTGCAATATTAATAAAAATTTTAG
CTCCAGGCTTTGTAGAGCATCAGGCTTTGTAGAGCATGTTCTAGGTTCAAATGAATTGCAAGCTCGCTTAGCTTTAGCAC
AGGTTTTACAGAACCCTAGCTTCTTTACTTTTTTTATTCACATTGCTATTCTCAGATCTCTAGCTAGAATAGCTATATCA
TGGGCATTGAGATGCCTCCAGCATTTGTACTAATTGACCATTATATTCTTCTTGATTTCTGGTGTTTTTGCCAGATAATT
CAGTGCCAAAAGCACATCATGTTTATTCTCTAGAGTTGCTGTTATATAGCAGGGCTCTAGGAGTTTTATAGATACTGGAA
ACACATATGCCAGTAAATTATGTATTCTAGGCATTTATAGAACTAGAATATTATTTTTATTAAGCACATCTTCAAAGTTC
TGTGTTTTATCTACTAATTCTAGTAGGAAAACATGTTCTCTGTTAATATAAAGCTGTTCCACTGTAAAGCTATCTCATAT
AAGCTTCTCAAAGCTTATAAGATTAACCTGGAGGTCAGGCATAATTTTAACCCCTGCAATGCTCAATTCTCTGTTGTCAG
TTTGAATACTAACTGTGTCAAATTCTCTGGTGACTGATTTTGAACTGTTCACCATAAGCAGTTGTGTTGCATGGCTCTTT
GGGTCTATTTGAACTAGATCTGTACATGAGATTACATGGGATCCAGCTCCAGAGTCAAGAATCTATTTGTCTGTGTATTT
GTGTGCTTTTTTTATAGAGAAGGCTGCTTTATGAACTGAATGGATCTTGTCTGTTGCAACTATAGTTATTTTCTTGCCTT
TGTCTTTAGAGTCTTCCTTAGACTTATTAAACTTTGAATTCTTGTTAGATTTGCAAAATTTAGTCAAATGGCCAGGTTTG
TCACAAATATAGTAGTTCCAGTTCTGCAGTGAGCTCTTCTCTAAATTGGATTTGGAGTTTATATTCTTGTAAGACTTTTA
GAGATTCAAGCTTGTTGCATTTGTATTTGACTTTGTAGATTCATCTTTCTTCTGATCTTTCTTGGGAATTCAGTGGAGAA
TATTCTTCAGTAGATCTTCCAAATTCCTCTACAGTAGGTTCATTCTGCTCTGGCATGCCATATCAAATCAGTTCTGTATG
AACTCTCTCCATCAGGATGTAATATTTATCTTCAAGATATCATGTAGAGTATGTAAAGTAGTATCTGGTTCTGGGATTTC
CTGTTCTGGTCCCAGATTCCCATCCCAATTGCCATTCTGAGGATGGAATCAGATTGAAGCTCAGCTTAATGAGATGGAAC
CAGGTTGTTTAACAGTACTTTGGGACAGTTCTGTGGGAGCTGGGATTGGAATAGGATTAAAACCAGGATCAAAATCTAGC
TAGTAGAACAGGCCCAGGACCTGACATGATAAAATAAAATAGAATCAGGATTTCAATATTGTATATAGAACAGAACCAGT
AAAGTGCAGAATGGGATCAGAAACCTCAGTTCCATTTATATTGTCAAAAAGTAACAAAATTTAGTAACAGTTCTAATATA
ATTTTATCAATTTATTCAACTTCAGAAAAGTACCAAAATTTGGTAACACTCTTTACATAATTGGATTATATTGCAAGCTA
TTAGCTACTTGAATCTATCTATTGATAATATTGACATATTTCCTATTTCTTATCTGGATTGAGTAGTGAATTTAGCAGGC
TTGCAATCTCTTCCCATATAATCTCTGGAATATCTTGATTATCTTGATTATCTTGAATGACTTTCTTGGCCAACTTCTCA
TGCAATATAAGTACTTCATCTAGCATATATATTTTATCTCCATGTTTAAGCAGTATAATCTTCTTGATTGTAGATGCATG
AAGCTGCAATCATCAATAATAATATGTATTTCAAGCAACATTGAAAACCCATTCTACTTCAATCTCTGTTAAAGATATAG
CCAGAATATTCCTTGCTATTCAAGCAATAGTTGGAAAATCAGACTCTAGCATTTTCCACTATTCCAGAATTGAAGCTTAA
GATAATGTCAAATTTTCATTATTTAAATATCACTTTATTTTATTTTGGAAATTTGCTCATCTTTGATAAGGTCTCTCAAA
AATTATTTGCTCAATATTCTAGAAAAGTAAGCAGAGAAGAAATCAGAATAATACTTATAACAAACATATATTATTTACAT
CAAGTATTACTTCTCTTGACTGTTTATATTTCTCATAATACTTTTTGTAAAACCTCAAAATATATTGTCAGTATATTTTA
TACTCATTACTGATCCAATTCTCTGAATTATATGCTCTTATGCAGTATGATAATGAAGAGCAGTAGCTACAGCTAGCAGC
TCACTTTTTAAATACTTAGTATCACTATAGTATTTCTGGAATTTCAAGTTGGCAGCTTTGATAGCTTCTTGAATATTCTC
TCTTGTTGTTAACTGTTAGATCTTGTTCTTCTCTCTTTCTAAATAATGAAAAAAATGATTATACATTACTCATATCAGAT
GAATTATTGAATCTGTTGTTTTGAACAGTATCTTGATAAATTAACTGAGTAGCTGCAACAGTTCAATCATATACTCTAGC
TGCTTTCAGTCATAATTTAATAAGCAAAGTCTTTAGTATTTTGGTAATAAGTTCTGGATTCATAAGTCCACAGCTTGTTA
AAGCAACAAGGCACAAACACATATCTTATAAATAAAATTCTATCTTGTGCAAACATCTTGAATCATCTTGTGCTGATTCT
TTTGTTGATATTCTCAGAAACATGCAGCAAGTTAGGGGGAGACATTAATTATATTAGTAATAAGATAAATCTATTGTCAA
GCAAAGATTAGTAAATTAACTCAAGTATATCAAGACTATTATTGAATTTCATTATCTTTCTAAGAGTATTTGCAAATATG
TCTGTTGATGCTAGATCATCAGTAATTAAACTCTCATTAAAGATAGTAAGTAAAGCATTATTGTCTGGCTAAATCTTGAG
ATTGTAAACCAGCTCTCAAATCACAAGTTGAATTATATAAGCAAGACAGAGTATTATTTCACTCTCTGCATTTTAATTAG
TTGTTTTATTTAACTGCTGCAATGCTGGCCTCAACTAAAATATAAGATGTGCTTGCATGATACTATTGTTTGACATATTG
TTACTTGTAATTACAAGAAGATTACTCTCAAGTCTTTATACTACTAGTAATTATTGGAGAATCTCTACTATATTCTTGTC
AGTATAAGCACTCTCTAAACTTTCAAAATTCAGTAAATACTCACAGTACTTCCAATTCTTTGTAATATAATAACTATTAA
TTGCCATAAAGATAAGATTATTGAAACTTGTCTAATTATTCACTGCCAGAGATACTTTAATTATTAAGTCATAATTAAAG
AGAAGATTGTAGAATAGCTGATTATATATATTATTTATAATCTGATATAATGTTTCTTGCATAAGTATCTGTAAAGTCAT
TACAGAGTTGAGCATGATTATTAATGTGTAGAATGCTGGATTCTCAATAACATAAAATGAGAGATTCAAGAATATTAATG
TTTGCACAAGCTACTAGAGAAAATTATCTCAATTGCATTGAGGAACAGACAGATCTGAATCTGTTCAAGAATGCTTTGGA
AACTGTTGCTAAGATACCAGAACTATTACTAAAATTTATTACATTTGGGAAATTAGAATCCATAATCTACCATCATATTA
ATCAGAGTGTTACCCTGTCCATCACCAGTTTTTGTACAATCTTTGCTTGTTAAATGCTTCTTCAGATTACTTGTACCATT
TCAAGAAAAGCTTGAATAGCTGAGAAAGATTTAATAATGCTTGCAAATTACTTCTAGAGTACTCTTAGAATGCTCTGCCA
TCTAATCAAATTTTGACTAAAAATCAGAATAGTATTACTTTGTCTTTCAGTTGGAGTCACCATGCTTCTTATCATTAACT
AACTAAGTAGCTTCAGTAGTCAACCATCAAGTAATAAACAACTTATAATGCAGCTCCTTTCATAATACAAATTATTTTTT
TCCATGTTGAACTATAATTAATTCTGAAGAAATCTTTATAGATTTTGCTTGCTTGCTGGCTTCAGTTATTAGATTATTTT
TTTTGTTTTTTTTTTTTTTACAATCAAATTAATTTTTCTCTAAGTTCTGCCTTAGTCAAAAAAGTAACAAAATATGGTCA
GAGCCCAAGCAAAATTTGATAATCTCTAGATAGTTAGCCTTATTTTACTCTGTAAGTAGAGCAATCAACTACAAAATCTT
CTTTATCTACAAAATAGAACATTCTTCTTCAGAAAAATAAAACATTTTGCCAATTTAATAGCACCCTATTCTCAAATTAA
TATGAAAAAAGAACTAAAAATCTAACTTTCTTCTTTAGATATCAATAATTCAATCATTCTCTGTCTTATTGTTCTCCTCA
TTATTCTTATTAGAGGATATCATAATCTAAAAATCATCTTTCTTTATCTTCTCTGGAGCAGATAGACTATTATTGTCTTC
ACTCAGACTCTGTAATTAATTCAGAAATTCTCTTATCTTCTTTTCAACTCTCTCTCTCAACACACTAATCACAGTAAGAT
ATTCATGACCATGGGTTATGATCTTGATCTTAAGTCTGGCTATTATTTAGCAGAATCAGGCCTCTCTATATACAGCAATA
GAATGCTGTATCTGGCTTGGTTTTATCTAAATATATCAGAATTATTACTAAATTTTATTATTTTTAAATTCTATCTTTTT
TTTCTGCTAAGCTTTATTCTCAGTCTCTGTAATCTCTTTTCAGCAATACTTCTTCTTCTTCTTTCTCTTCTTTTGCTAAG
AGATCATAAGCTGGTGCTTATGATACTTCTTTGACTTGCTCTTAGCAAATCACTTAATTATTAACTTTTTAATAGCTTTA
TCTTTAATCATCTTGTGATTCTTCTTACTGCTATTCCGCCTGCAATAAATGTGAATATAATTCAACACAAACTACTGAGA
ATGCATATTACTTATATTTTGCTCAGATTCTCTTCAGTATATTATAGTGTGCCTTGCAATCCATCTCTTCTATCTTGAAT
ATGTCTCTTTGATGGTCTTTCAAGATCTGGCAGTACTTTTATATTATACAGATCTTCTCTCTTATTAAATATTGTTTTGA
CCTCATCTTCATGATTGTATGCAATAAGTTGAATTGCTGGCTACAGAATAATAAGATTATAAAGTATATTAATTAAATAC
TTATATAGAATAGTTACTATACACATTGTTTATATTCTACAGGCATGTTGCTATAGGCAAGCTCAATACATTGTTGCTAT
ACTAGTTACAGAATAATAAAATTATAGAGTGTATTGATCAAGTACTGTAAAATAATTACTATACATATTGTTTACATTCT
ACAGACATGTTGCTGTAGGCAAGATTAACACATTGTTGCTATGCTGACTATAGGATAATAATATTAGATTAGTCTCTCTT
CTCTTCTCTTTCTCTTTCTCTTCTTCTTCTTTGTCTTTAGAGCTAATATTGATAATTTTCTCTCTCTCTCCATCTTTTTA
TTTACTGTACTTCAACATCTGCCTGTATAACAAACATATACTGTGACAAAATGAGTTATGTTAAGAGATGAGTGCTTGTA
GAATACTGCTCTGGCACATATTATTTACTAATAAGATGTTAGTTTTCCCCATGCATGTTTATTTCACACAGCTAGAGAGA
AGTGGCACAAGACTGTATTAAAAGAATGAGCTCTGAAGAAGAGTAATTAGCATAAAGCTAATAAAGATGTTAATCTAGCT
AACTTTAATCAGAAGAATCTCTGTCCCTGCCCTTTTATTTAAAATTGAAAGGCCAGCACTTGTATGTTAAAAAGTAATAA
TTTTTAGTAATAGTCTTGATGCTAATTAGTGAAAATAGGTGCCATTAAGAAAATTCACCACTTTCAGAGCTCTACCAAGC
TAATCTTGCTGATAGCCCTGTTCCAGTAATTAATTCAGGAAATTACTTTGTTCTGTTATCAAGAACATGAATATTGCTGG
CAACATACTGTTATTAAATTACTTTAGAAGATAGCTGAAGCAATCTTGTGCACTTTATTTAAGTGTAAGTTACTCTTAGC
AATAATATTAATAATTATACTAAGTAATATAGACTCTGTTATAGCAATGATATACTGTAAGTATATTATGATTAATACTA
ATAATATGAAGCTCATTTTTAACATCAGTGTCAAAATTGAGTTGAACTATTTCAGTCTGATGAATGTGCCTGATTGCTCT
GCCCCTGCTACCACTACCCACTACTTGTATACTGCCCCCACCCTGCTAACTACTACTGCTGCCACTCCATCACCACTGCC
ACTGCCCACCACTATCTCTTTGCCTTCCTCTGGTGCTGTCAGAGTCTCTGCCTGTCAAATAGCAGGTATTAGAGCCTCCG
TCTGGTTCACAAAGCTAGTTCTGGAGAAGCAGGAGAAGAACAAGAAGAAGAAGAAGAAGAAAAAGAAGAAGAAGAAGAAG
TAAGAAGAAAAAAAGAGAAAGAAGAAGAACAATAATAATAACCTCTGTCTGGTTCACAAAGCCAGTTTTGGAGAAGCAGG
AGAAGAAGAAAAAGAAGAAGAAGAAGAAAAAGAAGAAGAAGAAAAAGTGAAAGAAGAAAAAAAGAGAAAGAAGAAGAACA
ATAATAATGATAAAGATGATGACAATAATAATTAACTTGTTATTTAGTTAGTTTCTGTTTGTTTGCTAACTTCAGCTATT
AATTAGTTTTAATACTTTGTTTCTTTTGACAATCAAATTGATTTTTCTAAAGGTTCTGCCTTCATCAAAAAAGTAACAAA
ATTTAGTAATGATCCACACAAAATTTGATCAGTTTGACTCTTTCCTATGAATTTGACATAATAAAACCAGAAATCCTGGT
CCCATTCCAGTTCCACTATGAATCCAGCTGAAATGGAAGATGAGAGTCTACTATCTCTGCTGAAATAAGATGTGGGACAT
AATTTTCTATTTAAGGATAGGACCAGGAAATAATTTTTAAAATAAGAATGGGAACAGAATCTCAAGCTCTTGAGTGAGAT
GGGACATGGGACTGAGATTTCATATTTGGAATTCTGGCTGTTTCTAAATTCAGGACCAGGACCAGATTCAATAGGAAATT
GAATTCTGTCCCAGTCCTGAATACCAGCCTAGTCATCTCTTGTATGATATTTTATAGAATCTGAGGTGTAATGGCAAGGC
TGCAGCTAAAAAGCTTGTTTATATAATTCAGAAGCTCTGTCTCCTGTATATCAGAGAGCTTTTTCTTATATTGGGAGGTT
GCTTCATTCTGAGCAAGTTGCAAGTTTTTATACCATTGGTACAGGGTCTCTTGATTGACTGAGTACTTTCTTGTGGTTAT
AGTGTAATTTGAAGTCTCTTGTGATTCAAGATCTTCAATTGCAAGCCTAATTAAGATGTTGTTAACCATGTTGTTGCATA
TTGAATGTTGAACATTGGAAGAATTTTGGTGGTAGAAGATTTAGCTTGTTTAGTGGTGTGGCTCACTTAGTGGTGAACTA
CCTTAGAGTACAAGAAATTTAGTAAGTCTTAGTCTGCCAAGTCTTATGAAGCTCTGTCTGAATAACTTGGGGAGGCAAGC
ATTCAGGATGAATGCCACATAGATCTTTGAATGACCAAGCCAATGCTTTTTTATGTTTATAAAGGACTGATATGAAAAAT
TTCTTCTCTTATCTTGTCAGTTTGAATCCAATTTTGAGCTTCTCAATTTTCTTATTTGTTAGCTATTCTCCAACAGGAAA
GAACCCAATTTTAGACCTAATATGGTTATCAAATTCATAATTAAATGTGATATGTTTCTTCTCAGAGTAATACTTATTCA
AACAAACATTCACTCAATTATCTAGATCTTCAGACTTGCTTCCATCAGATTTTCCAGATGCTAATAGTCTTATCTTATCA
GCTTTCTGCTTATAAGCAGTGCACACTCTCCAGATCTCTGAAGAAGACAGCCTGATATTTTATTCACTATTGAAAATATC
TATCTGACACAATTTCTTTGTGCCAAAATCATGATTTTTGTTCAGAGATGTGTAAATTGATCAAGCACTTTATGAAATAA
GTTTTTGAATTAAGCTGGAATTAATATTATATGTGTAATATTTGCAGTAAGCTGTAACACTATCAGGATCAGAAAGTAGA
GATCAGAAAATCTAAACTTTCAATGCAAAATTATTCTTGTCTTCTGATTGATCTATTTGATTCACTGGTATGCTGGTCAA
TCTAATTAGACTTAGTGTGCTTTTGATTTTATTAATACTAGAATTATGTTTCTTCTCATTGGTGTAATCACTAATGCCGG
TAATACTACTAATACTTCCAACTTCTCTATTTTTTTCAATCTTCTGATCTTCAATCTTCTCATTATTAATTCTTATACTT
ATTATCTTCATCACATCTTCTTCATTCTTCTCAGATCTTGTATTCACAGACATCTGCCTGATTAAATACTTATTGAATCA
TTTAGATAATTGCTGTTCAATTTATCAGTTGTATATCTTATATTGCTTGAGTTTAGCTTAAAGTCTTCAAAAACTAGACA
ACAAATTCATTTCTTATTATAAATTTTATAGTTCACTTCATCATCTTCTGAGATGTTGCATTCCCAACAGGCAGTAAATT
ATCAAGATCTTCCAAGAATAAGTTACTGATCCCCTTTCTTAAATATAAGAAAAGGAGTATGTGTAATAATATCTCCAATT
TGAAAAGGCACTTTGTCACAAAATATATAAAAAGAAGCAACTTCTCCCATTTGAGCAATTATAATCACTTACAGCTTATT
TTTCATTAACAGATTCAATATTTCAGCATACTTTCAAGATAACAAATTAATTTCTGAACCAGTATCAATCAACACCATTA
ATTTTTGTTGGTTTATAATAACTAGCAGATATAGCAAACACATTCCATATGCTGTTTTAGATTTTAGCACTATAAGCTTT
GATATAAGTCAACCAGAATTGATCTTTAGCTCAGGCTGAACTGGTTCAGAGATTTCAATCTTTGCATAGCTTTTACTAGT
ACTGTTATTTCAGTCTGATCTGAAGAATACTTGATAAAGCTTCAGTAATACATCTATAAGCTTCTTAACTGACACTTTGA
CTTTTTCATTAAGAATTCAACTTATTAATTTATTGATATTCATTGGATCATGAATCTGAGAGAATAAACAATCTGTTGCA
AAATATGTTTGTTTTTATTTCTTTACAAACTTGTTTTAAATTTCAGGCTTCTTCTGATTAATCAATTCAACATCTTTCAT
GGCCCGGCGCGGGTGGCTCAATGGCAACAGCAGCACCCGGCTCAGGCTGCCCTCCCCCAGGGGCGGGGGTTTGAATCCCT
CTACGAGCACCACTAATGCTTTTTTGCCCTACAAAAAAGGTGATAAAATTTAGATAGTTTCAGCTCTATTCTTAACTAAA
AGCCAGGGGCCTCTAGGGGCTGCCTTTAACTGGAAAATAGATTTAAAAACCACCTGACTAGCTGGAACTCTTGCTGCCCC
ACTGTGTGTGAGGTGGGAAGTGTGCTTGGCCACTAGCTGTGTGCTTGGTTAGTGGCTAGCAGGGGGAGCTAGCTAGACAG
GGCACCCTGAGTCTATCTGGGCCTTCCAGGGCTGTGTGTGTGGGTCTAGGCTTCTGCTTAGCAATAACTTATGGCTAAGT
CTTAGATACAGCATGGGGACACAATAGGCTATAAGCTATAGGCTATAGGATAGGTGGTTAGTTCCAGGGGGTGATAGGGC
CCCCTGGGGCAAGACTGTGATGGCCAATTGGTAGGCTGGGATGCTGAGATTGGTAGCTGAAAGTCTGGGGCTTGGGGGGT
TCCAGATGGGCAGCAGCCCCTAGCTAGGAAAGCAGAATCTGATAGAGGGCGTGACAGGACAGATGCAGCAGTCAGTTGCT
ATAGGCATTGTATATAGTAGCTTAAGGTGCAAAGCCCTTACTAGAAGGGGCTTAATTCTGGCTTATATTATCTAAAGTCT
ATAAGAAAAACTGCTAAGTATATTAAAAATCAGCAAATTAATATACATCTTCATTAGGTTCCTGCACATGTAAATATACA
TGGAAATGAAGAAGCTGATCTAGCAGCAAAGAGAGCTACAGAATTAAATCAAGTTTGTTCAGAGAGATGTATATCTCTTA
CTTATATTAAGAGACAAATTAAAGAACAAGCAATAATAGAGTGGTATGAAGATTTTTTTAATAGAGAAAAGTTTATAAAT
CACTACTTTCAATTCAAGATAAAACCCAGATAGAAAGCTTCCACACTTTCTATATCTAAAAAGATATGGTCAACTATTTG
TTAATTGAAGCTTGGTCATGAATATTTCAGATCTTATCTAGTAAGATTATCTGATTACTATTCTACCTTATACTCTTTCT
GCAATTGTGTCAAAAACCCAAAGCATTTATTATTGGACTGCTCAGCTTATCAAACTGAAAGAAGAAAAATTTAACAAGAA
CTTGATATTTCTCAACTATCTTTAAATTTTATTTTTGAAACTGAATTAGGTCTAGAATAGCTAGTTTCATTTCTAAAATG
TACTGGAATAGCTACTAAACAGTAGCTTTCCCAAATTTGTTAACTTTGTTTCCTTTGTTTGTATGACACTGCTACAAGAA
CTTTGAATTTTCTTGAAATTGATATTATATACTATCTGTTATTTGACTTTTGTGCAGAAAGAATGTCTTATATTGCCTTG
AAATACTCTGATTTCCCTTTTTTTTCAGTTTCTATAATGTATATTAATTAAATCCTAACAGATTAGCTGCTAGGTAGTCT
TTATAGTCACTGACTCCATAAGACTATAATGAATAATAATTATAATAATAATAATAACATCTTTCATGATATTGTTATCA
ACACTAGCCTGATTATCTCAGTAAGTAATAAATTGTCTAGTACACTAAGTATTGTAGTGGGGATTCCGGTACCTCATTAG
GACAAAGGTTGTTCCAGTCCGAGGCGCAAACCACCCCAAAGCTACTATCCTTGAGCTATATAAACCACCTGTAGCCCCTG
CATCTGGCTTATTACCTTCACGCACCATGGCTCTTTTCTACACACTTGTTCCTTACTACCAGTTCGGTTATTAGTTAGCA
AATATGAAGATTTCTTGTTCATGAAACTTGCTACTGTTTCTTATTAGAGCTGCCTGTGTTAGTACAGAGCTCTTTAGTAC
TATTACTCCTTGCAAGCTTAGGCATCTGTTAGAACATATCTATCTCTACACTTACTACTCAACTATACCCTTACTATGTG
GTGATTTTTCACCTTTCTTGAGCTCTCACCATATCAACCAACTCACCTACTTTGACAAGGCATCCCATCATACCCCGCTC
CATTTGGTGACCAAGCTGAGACCTGAAGATGATGATGTGGTGATTTGGTGACTGCCAAGGAAGAGAAAAACAAATTCTGA
GACACATGAAGCAATACACTATTTCAAGGTAAGATTCTATGGACTAGGAACACAGTACTAATCAGGTTTTTTATTTAGGA
ATAAGATTAGGGAGCTTAGATTTGAATGCCTCTTATCTAGAGCTTGCCCAATAAAGAGGTTTTTGGAAGATATTGACTAA
TAGACAGAACATACTGTGTGACATGACTAAAGATCAAGAAATCAAGAAATTGGAATCAGAATCAACTATGGCTGAAGGTA
CTACAGAATCATATGCAACTATATCACTGGGTGAGAACAAGAGAATTGTGGTTCATTCCCACATTCCTATGCCTTCCCCT
GGCACGGCAAATGCACCTTGGTTTGACAGCAGAGATGCTACCCTGTTTATTGAAAGGTTTTATCAGATGTGCAAGGATCA
TGGGGTAATTGACCCTAAAAACATTATTGAACAGTTGGCTAGATACTGTGTTACATGGATTAGAGAATAGATGAAGACCT
TGGAAGACTACAAAGAAGGTAATTGGGAAGTATTCTCCAAAGAGATTATTCATGAATTTCATGATCAAGATATTACTTAC
AAGATTCACCATCAGAATTACCTCCAGGCAATTACAAAGAAACCACATGCTTGGGATGGCAACATTCGCACCTATATTCA
AGAATACACTACTATCACCAGTACAGTTCAAGCAAATGGAAGGCTTGATGAATTCACTAAGGTGTCTTGGTTCCTTCAGG
GGCTACCTGAGAAGCTCCAGAATAAGGTTATTGACAAGGCCAAGCTCAATCTTTCAGACAATATGTCACCTATTGATTTT
AGGAAAGTTGTTCAGGTGACCATGGATTTGATTGACCAGTATAAAGGGAATAAGAAGATCTTTGAAGAAGATGAAATGAA
ACAGAAGGAAATGGAGAAGCTTGATGAGCAATATCAATTGGCTAACAAGCCCCCTACAGTTGAAGCTCCAAAGAAAACAG
CTAGTTTTGCAAAGACTGAAGAATCCAAATCAAAAGCCAAAGCCAAGAGCTCTGACAGCACCAATATTGAAGCTGCTATT
GAAAAGATGACCAACAAGTTCACAAATTTGGCATTGGCCATGAGAGTACAATCAAATCAGATACAAGGGAATTCTAATCA
GTATTATATGCTGCAGAGAGAAGGATCTCTGAAACCTATACCAAATTATCCAACAAATGTGACTGTTAATCCTACAACTG
TACAAGAGAATACTCAACTGCCAGTCAACCCCTATTTGGCTTGAAATGGCTCTCCTATGACAGGCTATAGTAGTGCTTGT
GAATGAGGAGGGGCTCAAACTGGAGGAATTTCAACACATCCCTCATGCTTCTACTGTGGAAAACCTGGACATTGTCAATC
TCAGTATTATGAATACCAATCTGATATGAGTAATGGATACTGCCATATTGATGACAAAGGGAACTTACACATGGGCTCTA
AGGGTCAAAACTATCAAGCTGTCACTCCTAAATCTGGAATCCTGAACATGTATATTGTACAGTCTATGGAAGAGGATAAA
TGGGCAATTCCAGAGTCAACAAGCCCTAAAAAGAAGACCAATCAGCAAGAAGAGACATCTCCTGCAAATTCAACCAGTGT
GAAGGTCCAAGCAGGACAGCTTGCATATCTAATATCTGATGGAGAATCTGATTCAGATAAGGAATATGAACCATTGAAAG
AAAGGACATCAGTCAATATTGGAATAGTTGGAGAAGCTAAGAACAATCAAAGAGCTAAGATTACAACACCCCATACTCAG
CATACTGGACAATTTATTACTTACTAGGATAATCAGGCTAGTGTTGATGACAATGTCATGGAAGACATTGAACCAATCAA
TCAGAAGAAGCCTGAAATTCAGAGCAAGTCCACAGAGAAACAAAGATCAAGATATTCTGCAACAGATCACTTATTCTCTC
AGATCTATGATTCAACAGATGCCAATGAACTAATGAGTCAAATTCTCAATGGAAAAGTTGAATTGTCAGTCAAGAAGCTT
ATAGGTGTATCATCAAAGCTTCATCAAGCATTCTTCAGATCAGGCTGGAATAACAGTACTAGCAAAAGCCATGCAAGGGT
TGGAGTCTCCAAACCAGTTCAGCCTGAGCTAAAGATCAATTCCAGTCAACTTACTTCAAAGCCCATGGTGCCAAAATCCA
AAACAGCATATGGAATGCATTTATTATATGCGCCAGTCACTATAAACCAACAAGAATTAATGGTGTTGATTGATACTGGT
TCAGAAATTAATTTGTTGTCTCAGAAGTACACTGAAATGTTGAAATTGCCAATGGAAAATAAGCTGCAAGTGACCATGGT
TGTTCAAACAGGAGAAGTCACTCCTTTTTACACATTTTGTGATGAAGTGCCTGTTCAAATTGGAGATATTGTTACACATA
CCCCTTTCCTTATATTCAAGAGAGGGGATCAGCAACTTATTCTTGGAAGACCTTGGTAATTTGCTGCCTGTTGGGGATGC
AACACCTCAGAAGACAGCAGAGTGAACTGTGAAATTTATAACAAGAAACAAACACATCATCTAGTTTTCAAAGACTTTAA
GCCAAACTCAAGCAACATGAGATATGTGACTGATAAATTGAACAGTGATTATTTAAATGATTCAATGGGCATTTAATCAG
GTGGGTGCCTGTGGATACAAGGCCTGAGGAGGATGAAGAAGATGTGATGAAGATGATGGGTATAAGAATTAATGATGAGA
AGGTTGAAGGTCAGGAGATTGAAAAGAATAGAGAAGTTGGGAGTGTTGGCAGCATTGCTAGCATTGGTGCTTACAGCAAT
GAGGAGAAACATAATTCTGGCATTGATGAATCCAAAAGTGTGCTAAGCCTAATTGGATTGACCAGCACACTGGTGAATCA
AATGGACCAATCAGAAGACAAGGATAATTTTGCATTGGGAGTTTGGATTTTCCAACCTCCACTTCCTGATTCAGACAGTG
TCATGGCTCACTGCAAACATTACACATGTGATATTAATTCCAGCTTAATTTGCAAACCTATTCCATGAAGTACTTGATCA
ATTTACACATCTCTGAACAAAAATCATGATTTTGTCATGAAGAAATTGTGTCAGACAGACATTTTCAATAGTGGATGGGA
CATCAGGCTGCCTTCTTCAGAGGTCTGGAGAGTGTGCACTGCTTATAAGTGGAAAGCTGATAAGATAAGGCCATTAGCAC
CTGGAAAATCTGATGGAAGCAAGCCAGAAGGCCTAGATAATTGGGTGGATGTTTGTTTGGATAAGTATTACCCTGAAGAG
AAATGTGTTGTGTTTAATTGTGAATTTGATGACTATATTAGGCCTAGGATCACACCCTTTCCTGTTGAAGAACAGCTAAC
AAATGAGAGAATTGAGAAGCTCAAAATTGGATTCAAACTGACAAGTCAGGAGAAGGAATTTTTCATATCAGTTCTTTATA
AACATGAAGAAGCATTGGCTTGGTCATTCAAAGACCTATATGGCATTCATTCTGAATGCTTGCCTCCCCAGGTTATTCAG
ACAGAGCCCCATGAGGCTTGGCAGACTAAGACTTACCAAATTCCTCATGCTCTACATAATAAGCTAATTAAAATTATTCA
GGACAGATTAGAAGCTAAAATGTTGGAGCCTTGCCATGGTTTATATACCAATCCCTATTTTCTGGTCGCAAAGAAACAGA
AAGACAAATATTATTTAGTTGACACAGCACATATGTACAACAAAGTTACTATTTGGAATGCTTTTATTCCTCCTAATGTT
GACAAATACACTGAAGACTTCAGTGGACTTGTTATGGCTAGCCTATGCAACTTATTCTCTGGATATGATAATTTTCCATT
AGCTGAAGAAAGCAGAGATATGACAGCCATTGCAACCCCTATTGGGCTCTTTCGCCATATGACTTTAGTTCAAGGGGCAA
TGAATTCACCAGCTCAAGCCCAATGTGGGATAATGAAGATAATATGTGAGGTTTTTCCAGAGATTGCTTGAGCCTTTATG
GATGATCTTGGGGTAAAAGAATCACATGTCAAAGATGAAACTGAAGTCCTCCCAGAAATAAGAAGATTTGTTTATGACCA
TCTGCAGAACCTGAACTATGTTCTATGGCTTGTCAAAATCTCTGGGGCCAGAATCTCTGGTGCCAAATCTCAATTCTGCA
TGTCTGGAGTCAATGTTGTTGGATGGGTCTGTGACTATGATGGATGATGACCTGAGGAAGCTAAGATGGCTAAAATTGTG
AATTGGCCTACTTCTATGAGTGTTACAGAATTATGAGGATTCCTAGAGCTTGCTGGATATTTCTGAATACTCATAGAGCA
TATAGTTGGATAACTGAACCTTTACATTATCTGCTTTGATGAAATATTACATGGACATGGACTGGAGAGCAAAATGATGT
CTTTATGCTTTTGAAAGAAAAGTTATGTTCATTTCCTATTGTTCTTCCAATCAATTATGAACAAGATTCTTTGCGTATCA
CTGTGGCTGTTGATGCCAGTGGATTAGGATGGGGAGGATGCATTATTCAGGAGCAATGAGGAGCTTGACATTCTGCATGA
TATGAATCTGGAGTATGGAATGATTCAGAGAAAATATATGATGCTGGCAAACAAGAATGCAGAGCTGTTTTGAAAGTCTT
CAAGAAATTCTGACACCATATATATGGAGTGCCCTTTACTTTGGAAATTGATGCAAAAACTCTTGTCACCCAACTTAATA
GAACTGCTACAGATGTTCCAGGAGCTTTGGTTACCAATTGGATAGCTTGGATATGTCTCTTTGACTTTACTGTTAAACAT
GTTCCTGGGACAAAACACACAGCTGCTGATGGACTATCTTGCTGAGAACTAGATATTGGGGTACAGCCTGAATCTGAAGA
AGATGAAGATCTGTTTGCCTTTATGGATTCTATAAGAGTTTTAGCTGGCCGAGCTCTTGATAGTGAAGACCTTAGGATAC
TGGACTCCACATATTCAGAAGAATCAGAGAAAATTGCATGATACCTAACCACCCTATCAAAACCATTGGGCATGGAAGGA
AAAGAGTACGCGAGATTCTGAAGAAAAGTAATTAAATATGTGGTGAAGGCTGATCAGCTATTTAGGCAAGCAGGATCTGG
TGTGTCTCTAAGATGTGTTGTGGACAACAAAGATCAGTGTGAACAAATTTTATACATGATGCATGATGAATTTGGCCATA
AAGAGCAAGAGGGAACATACTCTGCCCTACAAGCTTGATACTGGTGGTCAGGGATATATAAAGATGTGTCTGCTTATGTG
AAGCACTGTTCTCAATGTTAATAAAGAGATTTGCAAAGATTGAGTGAAGAGCTTCATTCTATCTGGGTCCCTATCTGTTG
AGAGAAAGTTGGGGTGGATATCAAGCACATGCCTTTCTGTTGAGAACAAAATTATTTGGTTGTTGCCAGATGTGACTTCA
CTGGATGGATGGAAGCTAGAGCCTTGAAAAAAGACAACAGCTGAAGCTGTGGCCAAATTTCTTTATGAGAATATCATCTG
TTGATGGGGCCTGCCTGCCAAATTTGTTATGGATGGAGGACCAGAAAATAAGAATGTTGTGGAGACCTTACTGAAGAAAT
TCAACATTAAATACATTGTTATTTTGCTCTATAACCCTCCTGTGAATGGTATGGTGGAAGTTGGCCATAAGTCTTTGGCT
GATGGGCTAGCTAAAGCTACCAATGACACTGGAAGGGATTGGATTAAACATCTTCCTGCAATTCTGATGGCAGATCAAAT
GATGACTAAGGCTAGTACTGGTGTTTTCTCTTATAGATTGCTAATGGGTCAGGAGACAGTTCTTCTGATTAAACTTGAGA
TTCCTACTTGACAAACAATTCTCTGGTAAAAGGTTTGAACAACTGAAGACCTGCTTCTGATGCAAGCACAGCAAATTGAA
AGATGAGATGAGGATGTCCTGAAAGCAGCTCATCATCAGCTCCAAATGTGTGCTAGGAATAAGAAATACTTTGATGATAT
TCATAATATTTGGACCAATCCTCTTCTACCTGGAGACCTTGTCTTGCTTCACAATACCAAGGGAGAACAGAATATGTCTA
GAAATAACACCCTGTGCTTTTGATAGCTAGGACTCTATAGGGTTAAGTCCATCAATCAAGAACTAGGTTCCTATCATCTT
GAAGAGTTAGACAGTACTGAACTCAAAGAATCTATTGCAGGAAACAGATTGAAGAAGTACCTTATAAAACCTGGAATGGA
GCCATTTAATGATAGCTCAGCAGATTCTGATGTAGAGATGTGGAACATATCTCAAAGATATGCCACCAGAAGTCAATCTA
ACATTCCCTCTAGCAGTTTCTTGGATGTTAGCTTCTTGGATCAGAGTGAAAATGAAAATAATCAAGAAGAAATGGAGCAA
ATGTGATTTCCAACTGTTATACCAGATGACTGGAGCTTTGCTGTTGTTATACCTTCACAAGATGTTTAAGTTGTTGTGTT
TTGTTTGCAAAAGTGAAGTTTTTTGCTTGCTTATTCAGGAAGTTTCTTTTATTTGCCTGCAAAGTGAAGTTTTTTTGCTT
GCTCTTTTGGGAAGTTTCTCTTTCTTTGTTATTTGCTTAGCATTCACTTTTTCTGGAGATATTTAAAGGTCAATTTTTCT
TTGCTGGAGCTTTTACTTTCTTTTACATTCAAGCTTGATTCTTTTTACAGATCCAACATTTTCTTCTATTCTGTTATTCT
GACATTTGCAAATTTTTTGATTTCTGATATTCTTCAAAAATGACTGGACAAAGCAACCTGCCTTCTTTAGCACCAGCAAC
CAAAAACCAAGATCTGGTCATTATCAGAGACAGCAGAGTCAACTTGGATGGCCATTTCTTCAATAATCTAACAGCAGCTA
TGGAATACATCAATAACCAAGCTCCACACCATCAATATGGTCTACAAGTCAAGCTGATGAACACACTTATGCAAGTGACT
GATGTGGTCACTGACTTAGTGGCCCATTTCTATTGATATGTTGAAAGATCCAGAGCTTGGCAATATGTTATACATGCCAA
TTTTGAAGCTGATTTCCATGATGCTTGAAAGGTTACCCTGGATGTCAAACAACATCACATTGATATGCAAAAGATCAAGG
ATAGGCTTGTTGCTACATGGGAAATAGACAGGATTGATGTTTTATGGCCAAAAGTGGAGAGTCTGTGAGCCACACAAAAG
CTTTGCTATACTCTAAATATCTACAAGAATTGGGATAAGTTTGCCAATAATATTAACAGCACAGTGCTCCAAAGACTAGA
TGCTACAGGAGCTGAACATTGCCAGAGCTTAGCTATATTGCCAGATGATTATACTACAGCTGACAAAGAAGTTGATCATA
CTTGTGAACTTTCTTCAAGAGATGCTCTATGCTGATGAGAACTTACTATTGGGAACTATGGTCTTCTACAGCTGTTGGCT
CTTCCACAGTCATCTAGCTCCCAATGTTCAATTCAGAATATTGCTAGGAGCCCTCCCACTGCAAGCAGCCCCCAAGGTCT
ACTAGAAGGACCACAGTCACCAAGATCATCAAGAGATGTTCCAATGGGTGGGATGTTGATGCTGCATAGCTGCAATGTAT
TGGGAGCCTCTATACATAGTACAATGTTGATTAGATTGTGTGGATTGGAAACTGGCCAATCACAGCTGCCATTTGGATTC
ACCAGTGTGCTGGCCAATCCACCCAGCCAATCAGAAGCTCCAAAGTGCTACAGTAAAAGAATTGCAGCCATGTCAGCACA
GCAAACCCTTCAAGACCTAGGCAACAAAGATGAGTCTGTTATTCCTCCTGAAAGTGACAAGGAAATACCCCAACATGAAC
AAGAAGAATCTGTCATGGCAGTACACTCTGGTACTTGCTATTGCTGTGGTTTTGAACAGCAGCTTCTCCAAAAGATAAAG
AGTACTAAAATGTATTCAGAGTTAGAGCTTATTCACATCCTGGAGCAGTTAGAAAAGGCCTTTAGTGATAAGAAAGCTGA
CATCTACCTATACTACAACCATGCTAAACTAATGGCTTCAAAACTTGGTTTACAGACTCACACACTTAATAGGGAGAAGC
TTCTCAACTGTTTGGCTTACATCCATAGGAATTATTGCAATATTGGCTTAGTCAAGACTGATGACAGCACCTATCTCTGG
TTCTGTTTGGCAAATAGACCAGCTAGAGCTGAAGATGCTTTAGGCATTTACAAATTCAAACATCAGCCAATTATCCCTCT
GGTTGCAAAGATGAAGACCTTTGACTTTAACTGATATGTGTGAATAACTGGAGTTAACAAGTTCACCACCAGCAATCTTC
AGAAGAAATGGGAAACAACTGAATCTGTTGTCATTCCCCAGCTAATATGCTGATGGAATGATAAATTACAAGATGCCACC
ACCACAGTACTCATCTGGGTCAATGGTGAATATAACATGTACTACCATCATCAGCAAATGATGGGAGATCACAACAATTA
TGAATGGTTGAGAACAATGTATCACAGTATTGGCCAACAACTTATGCGCCAGGACTCTGTGTACTACCTATGGTATGTAC
TGACAAGACCCAACCATGCTTGGAAATTGATCTCCTATCCATACTATGCCAAGTATGCTAAGCCAGGGGATAAAACTGGG
TTTCACCATATTGATGTCAATGTTCCAGATGCTATTACTACTGGAAGGAGTGTTAACATGATACAAGGATTCTTGACCTT
AACTGCAGAAGAGCCTGGTGACTGTACAGAAATCTTGCCAGAAATGCATAACCATCTAGAGAATTGATATGGACTAGTTG
AAGAATGAGGCTTATCCACTGATGGCTATATTCACTGCATTAAAGATACAATGTATATCAAGGACAATGAAAGAAAATTT
GGTATTAGGTGGACTGACATCATTTGCAAACCTGGTGATATCTGAATTACAAGCCCTCTGCTACCCCATGGAGCCCATGG
TCCATGCAAAAAGGTCTGATGCACTATGCTACTCTGGTATGTGGCAATCCAAGAGAACCATGAATATCTAGAAGTCAATA
AAGCTGGTACATGGTTCCAGCTCTCCACTGTATATAGAGATCTAGTTTCAGAGTCTTTGTCTTCATCTGGCCATTCAAAT
CATTACACATTGGTTCCATATCAATTCCCTACTGCTATTCAATTACAAGGCTTAGGAGCTATATCAGATGCTCTGGTAGA
ACAAATTAGGTGGGACAACCCCATGGTAATTGAGGAACTTGATATTCTCTTTGGCCCTGATGACAAAAAGGCTCAGGACT
TCATTAATAACTGGTGCCTAAAGGCCATGTGAATTACTCTGGATGCCATTGTTAAGACTTACCAAATTGAAAAGAAAGCT
TTTGGTAATAAATTCTATTGGCATTGTGTGCATAACAACATTGACCCAGCATCAGTTCAGCCTTCTCCTCCTTCTGAGAA
CTTGATGGAAGAAGAGGATCATGGTGATTACTATTAGGGATTGCTGCTATCACTCTCCTTATTCTTATTTCCTATGTTTT
TCCTTACCAGACTGCTCATTACTATTTATTATTCTCTTATTTTACTAAATTGGTTTTGTTTTATTTTATATGTTGTTTGT
TGTCAGGGGACACCAACATTGAAGGCCAGGAGGAACTGTAGTGGGGATTCCAGTATCTTATTAGAACAAAGGTTGTTCCA
GTCTGAGGCGCAAACCACCCCAAAGCTACTATTCTTGAGCTATATAAATCATCTGTAGCCCCTGAATCTGGCTTATTACC
TTCATGCACCATGGCTCTTTTCTACACACTTGTTCCTTACTACCAGTTTGGTTATTAGTTAGTGAATATGAAGATTTCTT
GTTCATGAAACTTGCTACTGTTTCTCATTAGAGCTGTCTGTGTTAGTACAGAGCTCTTTAGTACTATTACTTCTTGCAAG
CTTAGGTGTCTGTTAGGACATATCTATCTCTACACTTACTACTCAACCATACTCTTACTATGTGGTGATTTTTCACCTTT
CTTGAGCTCTCACCATATCAACCAACTCACCTACTTTGATGAGGCATCCCATTGTACCCCGCTCCAGTATGAAGCATTGC
AATCTTAGTTTTTTAATTATTCTTAGCTTCTTCAACTATTCTGATATTAATTGATGTTCTTTCTTTCAATGATTTATATT
TCTTATTCAAATCAGATTTTTTATCAGATATTAGATATATAAGTTATTCTGCTTGAATCTTTATACTGGTTGAATTTGCT
GGAGATATCTCTTCTTGCTAATTAGTCTTCTTTTTAGAGCTCATTAACTTCAGAATCACCCATTCATTCTCTTCTATAGA
CTGTACAATATACATGTTCAAGATTCCAGATTTAGAAGTGATAACTCAATAGTTTTGATCAGAAAAACTCATATATAAGT
TCCCATTGTCATTAATATGACAGTACTCATTATTCACATCATGTTGGTATTCATAATACTGAAATTGATAGTGTTCAGAT
TTTCCACAGTAAAAGCATGAGAGATGTGTTGAAGTTTCTCCAGTTCAAGCTCCTTCTTATTTACTAGAGCAGTAGCCTGT
CATTAGCAAACTGTTTTAAGTCATATAAGAATTAACTAGAGGTTAGATGTTTTCTTGTACTATTATAGAATTAGCAGTCT
TAGTTATTGAATAATTTTGTATGAGTTTCAGAGATTCTTCTCTCTGCAGTATATAGTACTAATCAGAATTCTCTTGTATC
TGATTTGATGGTACTCTCATGATCAATACTAAATTTATAAACTCATTGGTCATCTTTTCAATAGCAGCTTCAATATTGGT
GCTCTCAGAACTCTTGACATTGAATTTTGATTCAGATTCTTTAGTCTTTGCAGAACTAGCTGTTTTCTTTAGAGCTTTAA
CTGTAGAAAGATTGTTAGCTAATTAATATTACTCATCAAGCTTTTTTATTTTCTTCTGTTTTATTTCATCTTTTTTAAAG
ATCTTCTTATTTTCTTCATACTAGTTGATCAAATTTATAATCACCCAAACAACTTTCCTAAAATCAATAGATGACATATT
GTCTGAAAAATTGAGCTTGATCTTGTCAATAATCTTATTTTAAAGCTTCTCAGATAGTCTCTGAAGAAATCAAGATATCT
TAGTAAATTTATCAAGCCTTCTATTTGCTTGAACTGTACTAGCAATAATAGTGTATTCTTAAACATAAGCATAAATGTTG
TCATTCCAAGTATATGGTTTCTTTGTAATTATGCAGAGATAATTTCAACAGTAAATCTTGTAAGTAATATCTTGATTACA
AAATTTATAAATAATTTCTTTGAAGAATACTTTCTAATTATCTTTTTTATAGTTTTTCAAGATCTTCATCCATTCTTCAA
TTCATATAACACAGTACCTAGCCAATCATTTAATAATGTTTTTAGAGTTAATTACTCTATAATTCTTGCACATCTGATAA
AATCTTGCAATAAACAGAATAGCATCTCTGCCATTAAATAAAGATATATTTGCCATGCCAGAGAAAGACATAGAAATATG
GAAATGAACCACAATTCTCTTGTTCTCATCTTATGATATAGTTATATATAATTCTGTAGTATCTTCAGCCATAGTTAATT
CTGATTTCAATTTTTTAATTTCTTGATCTTTAATTATATCATACAGTATATTCTGTCTATAAGTTAATATCTTCCAAAAA
CCTGTTTATCAGGCAAGCTCTAGATAAGTGGCATTCAAATCTAAGCTCTCTAATCTTATTTCTAAATAAAAAAACCTGAT
TAGTACTGTGTTCCTAGTCTATAAGATCTTATCTTGAAATAGTGTATTGCTTCATGTATCTCAGAATTTGTTTTTCTTTC
TTAATAGTCACCAAATCACTATATTATTATCTTCAGATCTTAGCTTGATCATTAAATGAAGCAGAGTACAATAAGATATC
TTGTCAAGATCAGTGAGTTGATTGATATAGTGAAAGCACAAGAAAGATAAAAAATCACAATATAGTAAGAGTATGGTTGA
CTAGTAAGTGTAGAGATAGGTATATTCTAACAGACACCTAAGCTTATAAGAAGTAATAGTACTAAAGAGCTCTGTACTAA
TACAGACAGCTCTAATAAGAAATAGTAGCAAGTTTCATAAACAAGAAATCTTCATATTCTCTAACTAATAACTGAACTGG
TAATAAAAAATGAGTGTGTGGAAAGTGCAATGATGTGTGAAGGTAATAAGCAAGATGCAGGGGCTATAGGTGATTTATAT
AGCTCAGGAATAGTAGCTTTGGGGTGGTTTGCATCTTGGACTGGAACAACCTTTGTCCTAATGAGGTACTGGAATCCCTA
CTACAATGTGAGTTCCCCTGAACATCTGATATTGTCTGATACTTGGTTGGTCTAGGTTTACATTCATAACAGAAGCACTC
AGAATCTTGCTTGAGAATGCTGACATATTCATCTCTGTCAAAATTGCAAAATCTTAGTACTCTGTACCAATTCTATTCCA
TCATTACAACTTGAGGATCAAAGAGATAGTTATAAAGCTAGAAATTCTTTGTATTTCAGACTGCTCCACTTTTTATTCAA
AGTAGTCTTTCTTATTAAAGGCTTTTATAATCTGTTTAATATTAAACTCAGGGTCTTAAAGATCATCCAGATATTTCTCT
TACAGACATCTTGTTATCCCATTCTTTTCATCTTTGATCTCTTGTCTTGAGAGCCTGGCATCAGTACCAGAGCTTTCATT
ATTAGAGAGCTTTCATGTATGTTTGCTGTAAAAAATATAAGCAGAATCTAGATCTGCTGTTTTCTTCACTGCATGCAGGA
GCTCATGACTGTATTTCAGGCATCTCCAGAGTTTGTTGTAACTCAAGAGAGATAAGAGTTAAGACTTAAGAGAATTAGTA
TTGACAATTTGTTTGAGAGCTTGCATTAACTGTACATCAGAAGTTGCTTCTTGATTATAAGAGATCTCAGAGATAGAAGA
GAGCTCTGGAGAAGAAGAAGAAGATCTGTTTGATGCAGATTAGCTCCTTAGCCGTTATAATATAAGAATGCCAGGTGTTC
AAATGTCTGGTGTAATAAATTCCACCATCCATAGCACATGCACAAAACGGAGCCGGGTATATCCAGCAACTTGGAACTCC
TTCCGCCCTCTTGAATCTTGGGTTTGGCCTGCCTCAATGGCAATCAACCCCCCGCTGCCTTCTTCCCCCAAGGCCTTCCA
TTAGCCACGGGTCAACAATGAGTTCTCTACCGGTTGGCCGCTCCTCAGGAAGCCACCGAAGTATCCTGCGTAGGAACTGT
AAATAGCCAGCCTTGTTCTCCCCTATGATACCCGTGCTTAGGTCTTCAAGTGTAAGCTCAGGCATTGGGACTGCGTCCGT
CCATTTTCCTAGACCAAAATAACGAGTCAGCATGCGATATTCGTTTGGATTGAGATATTAAATAAAGCCGTTTGATTACC
ATTCTCATCCCAGAAACTCTGACATACAGCGCTTCTGCGTCTGAATTCCGGGGGTGGCGGACCCAGAAGTGCCCCAAGGT
GTGCAATCATGAACCTATCATCAGGTTCTCCGGTCTCAGGGTTACGACGGTCGAAGAGAGGGACCCGGTCGCTAAGCACT
TTCCGGGCGGAAGGGTTCTTGATTTCATCCTCCTCCAAGTCGCTAAATATCAACGGGCTATCCACTGGGAAAAGGAGATT
CTTTGGCTGGAGGTCTGATCCACCGTTAACTTGGTCCTTTGTTAAATTCTGGCTAGCATGAATTACCTGTGTGTATTATT
CCCGCTGTTGTCTGCAGAAAATCCAAACCAAACAGACACTGTCGAAGAAACGGCTTCAATAACTCCAAACTCAGAGATCT
TGTGGGGATAAATTGTAAAAGCCCATGGAGGCTCACTCCCAGAGCCTGCTGTACAAGGCACATGTGCACGCCATGTGGCC
CTTTGATCTCGAATGAGGCAAGCAATTTGCGGATATCCTGATGGCCTGGATGTGTTGTCTCAGCAGAGACAGTGTTGATG
TGCTGTAATACTGCAAGCTCATCACCTCTGACATAGCCATTTGTGTATATCTTGAGGGAAACATATGCAGAAGGGCCCTC
TGAAGTCCTGCAAGAAAGCCGTGAGTCCCACTGTTCATCTGGGGAGGATCAAAAAATAAGAGGTGCTTACTGGAGGTCAC
GAGCAAGCCATACAGTCGAGGTTGTTCCATAGCCAATCTTGCAGAGTGCTTGGTATCTGCCGTTGAAGACTTCCCCAATG
TTTGCTGGGTAGAACTGCTCAGGCTTGTACCCTGGGAGAAGTTCTTCTTCGATGGGATCTGTCGGGTCCAGTTGTTCAAA
TCCAGATGTCGGAAACGAACGTGCCGCCATGGGCAGCGTTGTTCCCAACAAGGGTGACGAGGACATCGCAGCTCTTCTAG
CGATGCTTGGATGGCGTTGGGATTGCAGTGTTGGTCGACATACAGGCGAGAATGGAGGATGAGATGATCGGAACGCCCCG
TGCCACTTTGGCAGAAGGCAGCGCGGGTAGCCAGTGCCAAGTGACCGCTGAATACACACCCTCATCTCACACAGCATTCA
TGAGTTGCTAGTTCTTCTGCCCGTCTCTAAAGGCTAGTACCTCGAGGAGGAGTCGTCTGCGAGCTGAAGCATCCCGGCCT
GGCTGGACCGTGCGCTCAGCGCTGCCAAGGCCGTGTCTTCGCCAACGTCGTGGAAGAATTCCTTCCTTCACTGCCAATTA
CTATATTTGGGGGCATCCGAGATTTAACAAGATGCAAGGACTAGCTAGCCCCTACAGCTAAGATGTTTCACGTTTTCGTG
GCCTAGTAGTAGCTACTAGGCCTAGGTGGGCGGCTTGTATTCCTCGCACCTCTGCGTTTCCTACTTCAACACGCTGTGCT
CGTACTAGGATACAGTGCACAAGCGTCTACGTCCGATTCGGGCGAGGCATCATAGGTTCTGTAGACTGTACTGTACCTCT
GTGCTGTCTGGCTACTCTGCTTACTTTGGAGCCTCAACGGAGAGGCATCACCAGGCCGGCTGATGGCCAGGCGCCTGTGC
TCAAGATTTACACTGGAGACGCCGCTCATCAACACACGAATAACAGCGCTCTCCTGAAGCAATGCCGAAGCTTATGCAGC
GTAGAGGTGTTAGCTGGAGTATATGGATTTGTCTTGGTTGGACAGGAGGCTGCGAAAGGGATTTTGGCGCCTTGTGCAAT
CTTCGAAACGGGCTGGGATAACTGCATGGCCCCAAAAAAGAAACCGGCTATATAAACAGATAGCCTGAGGAAGACAACGG
CGCTTAAGGATGGCTGATTTCTCGTGGACATAAAAACCGTCATTTGCTCTTGGGAAAGAAGAGATCTTTCCTCTCCAAAC
TTCAATCCCCTAAATGCTCTCCAGGCAAAATCATACAATAAACTAATATATTAAACTCCTCTCGTCAACCCCTTTGGATA
ACTACTCCTTTCGTCACCATGAACCCTCTGAAACGCACCATCGATCCGCTAGCGAGTCAACTCTCACGACCGTTCAGCTC
CTCTGCATCTCAGCTGGCTGAGATCCCTCAGGATTTCCTCGACTCCATCAGAACGCAGAACGGCCCAGATGGGGAACAGT
AGGAAAATCAGTTTCGCGAGCTAGTGGATAGAATTGAGGCAGCTGCAAGTTACACCTTCCCCTCATTTGATCGATGTGAA
GAGTACCGGAGCACAACTAACATTGCTCCAACTTGCAGGACAATCGTATCCAGGTCGTTCGCGGACAGTATGTCCTCCTA
TGTAACCTATTCACTACCCCGCTTGCTAACCACATGTTACAGTGGTGGGAGAGCCCACAAGTCACACAACGATCCAAAAG
ACCCGGTCTTGGTACTGTCGTTTCACCTGGAGACTATAAAGGGAACGCGAGTTGGTGGTGTCCACATGCATCTGGATGGG
ACCTGGAAGTTTTTCCCTTCCCTCAATGGGAAGAGACTTGGGGTTGATCAGGTTCTAAACAAGGCTGGAATCAAGGGGTT
GATTCTAGAGACTATCGAGGAGGAGACTAGGGAGACTTGGGATGCTGCGAAGAAAGCGGAAAACTAAAGACGCGTCCTTT
CGCTTGGGAGTATCGATGGTGGTGACATGGCCAGATGGTGGCAGTCAAATTTGGACAGGGATTTTGTCAGAACACAAGTG
AAAGAACTGTACCACATAAGGATTAGTCCTTTTGGTGCATTTCAAAGATTTCATTAGCCTGATGTTATCATATCTTTGCC
AAATGGATAATTATATACTCACCCACTTCACTGCAGCCTTAACGTGGCCAGTTGGCGGTGAAGATTTCTTATGACTTGAA
GCTGCCGATATCTGGTAGCATAGTTAATGGACAGGCATTTGATCGGGAGGGCGAAGGCTAGCAAAATGACCAACTTGAGA
GCATACATGTTGTCATGCCGTCGTATTTTTTGATAGAGCTTTGGCCAACGGACATGAGCTCCAAAAATTCGATGTCAGGC
GACACAGCACTAGTATCTTTGAAAAAAGGGCAGCGCTATTCGCGAGGTTTCAACCACCTGCTCCAGGCACCTTGGCTTGC
CAGGAGCAAGCGGGCGGCCATGGCGGACGGTAGTCAACCTCTACTCGCGATGTTTCGACGTGAAACCATTGCTTTTCTTG
CGCTCCTTACGCTATTAGCTGTCTGTGATGGACTCCGTAATTCTCTCCTTGAAAAGTTTGTTATGGCAGTGTGCAAGGCA
TGCCGCAGATACGAACAACCCGAAACAATATTATTATTACTTCCAGTCAAGGCATTTGAAATAATGGAGGTTTTCGACTG
TGAATGATAGACATGTCTGCCAGTCAATATTGCGGCATATCAGACAAGCTCCTGAATGACCATACGCAAATCAAAGAATA
GTGTCGAGACTACCTACTACTGATACCAGCAAAGCGGCACTAGAACCCTTGGGTTGCGAGGAGCATAGGTATAACCACAA
TGCATTCGAACCCCCGGTGTCCTCTCCTGCGTAGGGTATTGAACGCGAGTGGTATTCTAATGGGATGGTTGCCGACTCAG
TGGGAAATAAGCATATTGCGACGTCCAGCATCGAGTGAGCGGTCGATACCAATCAACGGTCCGAACGCTGGCCGGAGCCC
TGACCACAGACCAGTGGTCATCAGAATCGGGGATCTTAATACCCTTCCATGTCGTCCAGTTTTTCATTGCAGTGTTTATC
AGCAAGGTCGTTGTCTTCGCGGGGAATCCAGCGGTACGTCACACTACCTAGATCTTGAACGTCGTCATCAAGATCCGAGG
CCTCCTGGATCAGATCCCGGTTCGCCACCTCTTCTCCTCGACTGTTGGTCCAGCCATTATTGCTCCACTTGTAAATCCAC
TCAGTCATGCAGCCAATCGCATACCTGGAGTCCGAATAGATCGTGACATCGATGGATGGGGATGTGTCCAGCTCTTCGTA
TCTGTCCAATGCCATTTGCAAACCAAGGATGATGGCAGTGATCTCAGCCCGTTGGTTCGTGGCGTCCCCGGAGACCTGGC
ACGTTCGGTACTTATAGTTGTTTCCCCAGCGATATTGGAGAACTGCGGCTGCGGCAGCGATTGCATTCGAGTAGCCATTG
TACCTGCACCCTCCATCTACGTATATCTCCATCCGATAAACCATGGCGGCGGGCGGATGCGACGGCGAACACGGCTGAGC
GTGGTGTATTTGGACTCACACTGTGCCTAAGTACTTGTAGATCGTTTCAGCTGGAGAGAACTTGAAGCTTTCCAAAGTGT
AGACCGATTTAGCTTGTCAAAAGATTCGGACTTACCTGCACTGTTTCTCGGGTTTCTGAGGTGGCCGTGGTGTTGGTTTT
TGGTTGAAGATCGAAACAACCTCGCTCAGGGAAGTCACTTGCAGGCTTCTTTGTGTCGTTCCCCGGCGGGCTTCTCCCAC
TTGGATAGATTCAGTCTACTTGGAATCGACGGTCAAGCAGGAGTTCAAACGTTGTCCTCGTCGGAGCAGGAGGAAGCGGC
CCTTGGGACCTTGGGTTGGGATGGTTGACTCCCCCTATTTGGGGCTGTCAGATTTCTATTTTGGGATATCTTTCCGGAGT
CTTCCTATTTGTTAGGTAATCCAACTAGCACCTCACTCATGTGACCCACATAGACTAGCTGAGATTCCTCTTTAGGTAGC
TTGGTGAATGATAAGCATACAAGTCCTCCATCAGGTTATAGCCCTTTGCACTGAAGAGCAAGTATATAAGATTGATTTAC
AGCTCAAATAGTTATTGAAGCTTATAATCAACACTCTGAATAGTTATTCTTGTGAATAATGAGATTTTACAAACACTAAA
GAGAGTGTACATTAAGATAAACATCTTCTATACATGCAAATCTCTGCAGCTTTCTAGCATCAAGCTGGAGAGCAAGTTAA
ACTCTGTAGCTTTCTGGTACACAATTAGAGAGTAAGTAAAATATCTGCTAAATGCATTTAGGAAGCAAATTAAGCATCTA
ATAACACCAAAGTCATGATGAATCATACAGATAAATCAGAGCATCAAACTTCCAACTAGAAGACTCCAACAAATCTCTCA
ACACCTTAAACTAAGCTTAGACAGTCAGATAGGCTCAGAGATAATCTATCAAACAAGCAGAAGCCTAGAGAGAAGAATGA
ACTTCAAATATTACACAAAATGATGCTGAATCAACAGAAGATGATGCAAAAGCAACAAGAGTTGATGCAAAGACAACAGA
AGACAGTACAACAGCTGGTACAGCAAGTAAATCTTCTATCAGATCAAGCGAATATACCTGCAACAGTGCAGCAGAACCCA
GAGCAAGAAGCTTAACAAGAAGAGGACTGAGAAATAGACTCCAAGAACAAACTAGAAGAATATGTCAGCAATCTTATAGA
TACAAATACACAAACTGGCAGAGTGATCACCCAATTCATGAAGATCTTGAAGATAGTAAAGAAGTCTATAATCTTGACTA
AAGCCAGTAACTATCTAGCATAAAGTAAAGCTATCTTAAAGATAATCTGTCAAGTGAATACTGAGAAGATTATTCTGAAA
AGACAAAAAACTTCACTATAACCAGAGAACTTGAAGATTTCACAATACTGGAATATTCAGAATAAATAACTATATAGTCT
AATCAATAGTATAATATCTACACAAGTATACTCATGTACTTCATATTGTATAAATGATGTGAATTAACTGTATTAAAACT
ATAGTATTCTTCTTGAAGTTGCAAGAGCTGATGAACTAGTTTGACAGTGGATTCTGGAACCTACAGCTATATTAGAATAA
TAAAAAAGAACAGACAAAGACATACTTACATTACAACAGATACAGATTTAATGTTCTAAATAATAAGAACAAGATTTCTT
CTCAGTATTTTATGGACAAGACTCATCTTCATTCAGATAATTTATAAACATCAAGTAAATACAAATATAGTACAGAAGAG
TATCTTCTTTATTATATGTAATAGAGTCTTTCAACAACAATATTATAATAAGTTATAAAACAAACAAGAAATGATATCTG
AGCTCAAACAAAGCAGAAGAAAAAGAAGAAAGAAGAGAATCAGAAACTCTCTATTTATATTTATACTATAACACACTAAA
GTTGCTAGTTCCATGACTTGTTAATAGACAACATGACAACAAACAACAGATAATATAGCAATCAGACAAGCAAACAAACA
AAGAAACAAGTACATAATAAAATACTAGATATTCATAATAAAATGATTACTGTTCTACAACAAAGAATGTCTACTACAAC
TAGTGGTGATATACATGCAGAATATCTATATAGACAAGCAGTAGTAATGCAGAAGCTTGCACATCTAAGAATCTATAATA
CTTCACCAATGACAGAGAGGCTGCAATAATGTATGAAAAATGTGAGAATCATACGTGTGGATCAGCGTGATAATGAATCT
CTAGGAGGAATATACATGGGAAAAAGAGTATGCAAGGTAAAAGGTCTGTATTCTGGCAACTATATATGACTTGTAAACAA
GATTGCTACTGGCTCCCAGCAAGAGATTCACACAGTGACAGTCTTTTATGTGTGCTTGTGAGCATGTGACTTAGTGCCTT
GCAAGAACACATGCAACTTCCAGCAGCTCACAAGCTGAGGCCTCTGGCCCTCACAGGTGCTGTTCATCCATGTAAGGGGT
TCGCGGTGAATCCTTACAAAAAACCACTTTAGTAGCTCTATATCTTGGAGTCTGAGATGTCTGATAGAGAAATAGTGTTA
CAAATGTAGATCTAGACTAATCAAGTATCAGACAATATTGAATGTTCAGAGATATTTACATAACCCCAACTCTGAATATA
TAAGAATCACACAATTTGCATGAATTATTGAAACCTCAGCATTCAGTCTTCTAGTTAGAGAACCTCTATATTCTACACAT
AACTTTCTTCCATCAGTTGCAGGTATTATACCTACTTAGCTCTTTCATACCCCTAATTCTGGGAAAATCTATGTGACCTA
CAACCAGTTCTCCTAACAGTAGTGCTGGATTTAAAATGTAATTAGGGATTTAAAATACTTGATTATCTTATTTTGTTGCA
GATAACTAATCATTCTCACTGCTGCTGGATTCTGCTGATAATGAAGAGCTCTCATACTTTATTTTATCAGACTCAGACTG
AAGCAAATTTTCTTTAATTATGTCTGGTAGCTTAGAGCTTTCATACTCAACAGATACTATATTAAGAGTATTCTGTAGAT
CCGCCAACACATAAAGTGAATTCTCAACAGACTGGAAAAGACTAGTCTTACTTCAGAAATTGCAGATTAAGAAGATATTG
TGAAATAATATTAATATGCTTGCTGATGTGACTTCTTACTACTGCTATTGTTGTCTTTAATATACTTGTACTTATATCTG
AACTATATCTCTCTTAGTTGCATACTTGTGTAGCTGCTTATAGCTCATGCTGACTGGAGTGATTTTCATCAATGTGCTTG
CTGTATGAAGAAATTGCAGAGAATATGCTAAGATAATATTAAATCTGAAGTGTCTGAGCCAGAATCTTGAGATGGGTGAG
ATTTTGGCAGGGCTTACTGGATGAAATGAACATTTATAGTAGATCAGAAATATCACTTTCCTGATTATTTCAAGCCTATA
AATCTATTAAAAATATCAGTCTCTTTCTTCCGCTAACTTTGAATCTATAATCAAAGCTCTGTTTTCTCTACTGCTTTATT
ACAATTATCTCAGATTATGTCTTTAATAGTCTGAGACTTGATTCTAGTTGCTTTTCTTCCCTTCTCTGTTCTTCCAGTTG
TTGAATAAATTCTTATTGATTATAATAGCTCAGAGACATTTCAGCATCTGGCTGCAATCTTCCAGTACAGAGATAGAGTC
ACATCTCTCCAGTACTTTTACTGTACTTCAAAGAAAAAAAGCAAGAAGAACATTAAATCAACTTTAGTTCATACTATCAG
TAATGGCAGAAAGCAGTTAACACATACTGTTAAATATATTAGAAGAACCAGTTGTAGGTCACATAGATTTTCCCAGGGTT
AGAGGTATGAAAGAGCTAAGTAAATATGATGCCTGCAACTGATGAGAGGAAGTCATGTATAGAATGTAGAGATTCTCTAA
CTAGAAGACTGAACACTAGAGTTTCTATAATTCATGCAAATTGTGTGATTCTTATATGTTCAGAGTTGGAGTCATGTGAA
TATCTCTAAATATCTGATGTTGTCTGATGCTTGGTTAATCTAGATCTATATTTGTAACACTATCCCTCCTTCAGACATCT
TGAACTCTGAGGCATAGAGCTACTGAAGTGATTTTTTATACATTGTTGTAGCTCCTCTATTATTGATGAAGTATTATAGA
TTCTTGAATATGCAAGCTTCTGTATTACTACTGCTTGTCTATATAGATATTCCACATGTATATTACCACCAGTTGCAGTA
GACATTCTTTGTTGTAGGACAGTAATTATTAGAGTGGTATCTGGTTCTGGAATTTCCTATCCCAGTTCCAGATTCCTGTC
CCAATTCCTGTCCCGAGGACAGGATCAGGTTGAAGCTCAGCTTAATAGAATGGGACCAGGCTGTTTAATAGTATATTGGG
ACAGTTCTGTGGGAACTGGGATTGGGATGAGATTGGGACTGGGATCAAAATCTAGCTAGTAGAACAGGCTTAGGACCTGA
TATGACAAAATGAAATAGAACTGGAATTTCAATATTGTATATGGGATGGGACCAGTAAAGTGTAAAATGAGACTGGGAAT
CCCAGTCCCATTTATGTTGTCAAAAAGTAATGAAATTTGGTAATGGTTCTAATATAATTTTATTAATTTATTCAACTTTG
GAAAAGTACTGAAATTTAGTAATGCTCTTTGCATAATTGAATCATATTGTAAGCTATTAGCTACTTGAGTCTATCTATTG
ATAATGTTGATGTATTTTCTGTTTCTTATCTGAATTAAGTAGTGGATTTAGCAGACTTGCAATCTCTTCTCATACAATCT
CTGGAGTATCTTGATCATCTTGATTATCTTGGATGAATTTCTTAGCCAACTTCTTATGTAATATGAGTGCTTCATCTAGC
ATATACACCTTATCTCTATGTTTAAGCAGCATGATCTTCTTGATTGTAGATGCATGAAGCTAGCAGAGAAGAAATCAGAA
TATTACTTATAATAAATATACATTATTTATATCAAGTATTACTTCTCTTGACTATTTATATTTCTTATAATGTTTTTTGT
AAAATCTCAAAATATATTATTGGTATGTTTTATGCTCATCACTGGTCCAATTCTCTGAATCATATGCTCTTATATGATGT
GATGAATGGAAAGCAGCAGCTACAGCTAGCAGCTAACTCTTTGAATGCTCAGTATTACTATAGTATTTCTGGAATTTCAA
GTTGGCAGCTTTGATAGCTTCTTGAATGTTCTCTCTTATTATCAACTGTTGGGTCTTGTCCTTCTCTCTTTCTAAATACT
GGAAAAGATGATTGTATGTTGCCCATATCAGATAAATTGTTGGGTTTGTTGTTTTAGATAGTATCTTGATAAATTAACTG
AATGGCTGCAACAGTCCAACTATATACTCTAGCTGCTTCCAGTCATGGTCTAATAAGCAAAGTCTTTGGTATTTTGATGA
TAAGTTCTAGATCTATAAGTCTACAGCTTGTTAAAGCAACAAGATATGAACACATATCTTATAGATAGAATTTCATCTTG
TGTGAACATCTTGAATTATCTTGTACTGGTTCTCTTGTTGATATTCTTGGAAATGTGCAGCAAGTTGAGGGGAGGCATTG
GTTGCATTAGCAAAAAGATGAATCTATTGTCAAGTAAAGATTAGTAAATTAACTCAAGTATATCAAGACTGTTACTAAAG
TTTGTTATCTTTCTAAGAGTATTTGCAAATGTATCTGTTGATGCTAGATTATCAGTAATTGAGCTCTTATTAAAGATAGT
GAGTAGAGTATTATTATCTGACTGAATCTTGAGATTGTAAATCAGCTCTCAAATCACAAGTTAAATCACATAAGCAAGAC
AGAGTATTGTTCCACTCTCTGTATTTTAATTAGTTGTTTTGTTCAACTACTATAATGCTGGTCTTAACTGATGTGTAAGA
TGTGCTTGCATGATATCATTATTTAATACATTGTTACTTATAATTACAAGAAGATTACTTTCAAGTCTTTATGCTGCTAG
TAATTATTAAAGAATCTCTGCTATATTCTTGTTAGTATGAGCATTCTCTAAACTTTCAAAACTTAGTAAATACTTACAGT
ACTCTCAATTCTTTATAATTGTTAGGGGAACCGGTCGTAGGTCACGTAGGTTTTCCCAGGATTAGGGATACAAAAGAGCT
AAGTAGGTACAATGCCCACAACTGATGGGAGGGAGTCATGTGTAAAACATAGAGGTCCCCTCACTTGAAGACTGAACACT
GGGGTTCTCATGATCCATGCGAATTGTGTGATCCTTATATGTTCAGTGTTGGGGTCATGTGAATACCCCTGAACATCCGA
TGTTGTCCAATGCTTGGTTGGTCTAGGTCTATGTTCATAACACTATCCCCCCCCCCAGAGGCCTCGGACTCCAAGGCATA
GGGCCACCAAAGTGGTTTTTTGTATGTTGTTGTAGCTCCCCTATCATTGGTGGAGCATTGTAGGTTCTTGGATGTGTAAG
CTTCTGCATTACTCACTGCTTGTCTATATAGACATCCCGCATGTGTATCACCACCAGTTGCAGTAGACATCCTTTGTTGT
AGGATAGCAATTGTTTTATTATGAAAGTCCAGCATTTCATCACATACTTGTTTCTTTGTTTGTTTGCTTGTCTGGTTGCT
ATATTGTCTGTTGTCTGTTGTCATGTTGTTTATCAACAAGTCATGGGACTAGCAACCTTGGTGCATTATGATGGGTATAA
ATAGAGAGTTCCTGGCCCTCTTCTTTCTTCTTTTCTTCTGCTTTGTTTGGGCTCAGGTGTTGTTCCTTGTTTGTTTTATA
ACTCATCATGATGTTGTTGTCAAAAGACCCTGTTGTGCATGATGAAGAAGACACTCTTCTGTGCTCTGTCTGTGTTTACT
TGATGTTCACGGACCGCCTGGATGAAGGTGAGTCTTGTCTATGGGACACCAAGAAGGAATCTTGTTCTTATTGTTTAGAA
TGTCAAACCTGTACCTGTTGTGATGTAAGTGCATCTTCATCTGTTCTTCTTGTTGTTCTGACATGGCTGTAGGTTCCAGA
ATCCGCCGTTGAACTAGTTTGTTGGCTCTTGTGACTTTGAGAAGAATATCATAGTTTTGATGCAGCTGATCTGTGTCGCC
CGTACAATGTCAAGTGCATGAGTATACTCATGTGTGAATTTTGTGGGCTTGACTCAGGAGCTGCTAAATGTCACTGCTGC
CAGACCACTTCTACTGTTGAAGGACCTTCCATGAAATGTTGTTGTCCTGCCTCATGCCATGTAGCCAAGACCATGGACCT
CATGTCTGAGACAGAATCTACCAAAGATGGCCTGTCTGAGTTCCCTTGTTTGTCAAGCCCAGTTTGTACTGTTCTCTCTT
GGGTAGAAAATGAAGTTGCAAACATCTGAGTCTTGCTTGACCATCTTATGACTTGTTTGACAAGTGGAACCAAAGCTCTT
TGAGGCAGCATGGAAACCAGTCTTGTAGGTCTTCTGTACCATCTTACTTGTTCTCAGACTAACTTCTGCTTAGGCCAATC
TCATGTCTTCTATTGATTGTCTAACTGATGTTGTTTCTTCTGGTTTTTGGAGTGTTGTAGAAATGCTTTGTTCTCTTCAT
ACTTCTTTGTCTGTAATGTCTTTCTCTGTGACTGTGTCTTCTGTTGTGGTCCTGTCTGTTGTTGTATCAAATGTACCTGC
AACTTCTGAGCCTTGCTTGTCTATGGCTGGTTCACCACTGTCACAGCTGTGTCTTGGGTGCCCTTGTGGTATGCCTTCTT
GCTGTTAAATTCTTGGTTTTGTAGGTGTGTTGTGGTCTTTATGTTTGTTTTGTGTCATGTTTACCTTTCTTCCTGTATGT
AGGTTTGTTTGTCTTCTTGTAATTTTGTCTTTTCTTTAGGTAATCCTTAAGGGTTTCTTGTGCATTTTTGAGATTTTCCT
CAGGTTCCCACATCAATTCCTCAATAGGGAATCCTTTCCACTTCACTAGGTAACATTTCTTGCAGTAGTGTGCTTTGTCG
TCCAAGATTTTGTCTACTTCCCACTCATGATGGTTGTCTACCAGTACCATGGGAGGATGTGTTGGCGCCTCATCTGTTCT
TGTGCGGTACAGTTCCAACAATGAGACATGGAAAACATTGTGGATCTGATAGCTTGGAGGGAGCTTCAGTTGATATGTGT
TATTTCCTATGGCCTCTATCACTGAGAAAGGTCCATAGTACTTGTTGTCTAACTTCTTGCAAGGATGTATTGTTTGTAGG
TTCCTTGATGACAACATCACTTCATCACCAGGTGCATACACTTTATCTTGATGTCTTTGGTTATAGAACTGTGCTTGGTT
CTCTTTTGCTTTCATCAAATGTTCTACCAGACTATCCCTTAATGTGGAGATCATCCTCAGTCTCCTGTCGGGCACTGTCT
GTGTGTTGTTGTTGTTGTTGACCAACTTCTGGATCTCATCTGGTCCCCTAGGTTTGAAGCTGTACATTGCTTTGAACAGG
GACATGTGTGTTGTGGAGTATTCTGACCTGTTGTATGCAAATTCTGCATACACAAGCCACTCCTCCCAATCATCTTGTCT
ATGGCTACAATAGGCATGAAGATATCCCTCCAAAATCTTGTTCAGTGCCTCTGTTTGGCTGTCTGTTTGTGGGTGGAATG
CTGTGCTAAGTTTTTGTCTAACTTTCATGTGAAAACATAGCTCTGACCAGTATTCACTTGTGAAAACAGATCCCCAGTCT
GAAACAATATTGTTTGGAAATCTGAAGTCTTTAAACACCCTTCTGAACAGAAGGTTTGCCATCTCTGGCGCATCAATCTT
CTTTCTACATGCAAGAAAATGTGCAAGCTTTGTAAATTGATCCACAACAACCAGGACTGCATTGTATGGGTTCCTCTCCT
CTCCACTCAGAGGGAGGTCTGTTATAAAGTCCATGGATATTGAACATCAGGGACCACTGGGTGTTGGCAGTGATGCAAGC
AACCCATATGGTTTGTGCATTGGAGTCTTCCCTTGTTGGCAGGTTTGGCATTCATGTATGTATGTCTGGACATCTTGTCT
TATTGATTACCAATTGTATTTTCACTGGAGCAAGGCAAATGTCTTCACCACACCAAAGTGACCTGTGAATGGGTTGTTGT
GGTGAACTTGTAGTAGTTCCTGCCTTAGAGCTGGATTGTTAGGGATGTAGATCCTGCTGCTCTTCATCAAAAGACCTTGT
TTGTCTATTTTCCACTCTGACTGCTGAGATCCTGCCTCAGTGAATCTTGCTTGTACAGAGGGATTGTCTCTCTGTGCTTC
TAGCAGCAGGTCCAACACACTCACAGTTGGTTTATCATAGGCCTTTTTGTTTTTTGTCACTGTGTTTGTGTGCACATGGG
GAATCCAGAATCTCCTGCAATTTCTTTGTTGAGCCTCCCCAGCATCTTTGGCTGGTGCTCTCTGGACTGACTCAACCATC
TTGATGCCACCAGGTCTTCTCTGTGCCATCTCTACCCCACTGCTTTGGACAGTGTGAGCAGCATGTACTTGGATACCTCC
TTCATCAAAGGAAGTTTCTTCAAATGGGTCCCACTCTGGAACACCATCCATGTAATGTTGTTTGAGTGTATACATTGGCA
GACCAATGTCTTCTTCTAGTTTGACATAATCTGGTCTTTGTGATAATGTGTCAGCTGGGTTATGCTTCCCAGGGTGGTAG
AGGATCTCAAAGTCATATGCCCTGAGAACCTCTATCCACCTTATGTGTTGTTGTTGTGCCACCTTGTTTGTGGACTTTAT
AAATGAATGAAGATTTGTATGGTCTGTAATAACCTCTACAGGGTACTTTGTTCCTTCTAAGTACTGCTGCCAATGAACAA
ACACTTGGATGATGGCCAACATCTTCTTATCTGGTGTGCCATAGGCTTGTTGGGTCTGGTCAAACTTGAATGACCAGTAG
GCAACTGGATGCCACCCATCTTTGAACAGCTGTAGCAATATTGTACCTGCAGCATGTTCTGAAGCATCCATCTCCAGACA
TATTCTATGTTCTGGATCATAGTGCCAGATGACAGGCTCTCTGGAGAAGGCCGCCTGCAACTCGCGAAATGCTTCCCTGG
CAGTGGGTGTCAGGAGGAAAGGTTCTTTCTTTCTTCTCTTTTCACTGCCCTTCAAGAGATCTGTCAATGGCGCCATGATA
ACTGAGTACTTTCATATGAACCTCTGATAGAAGTTTGCAAAACCCAGGAATATCTGGATATCATGAAAACTTTGTGGCAA
GGGCCACTCTGTGATTGTCTGTACCTGCTTTGGGTCCATCTTAATACCTTTGTTATCAATGATATATCTGAGGTATGAGA
TCATTCACCTTTTGAAAGTGCACTTAGCAAGCTTTGCAAACAACTGGTATTCCCTTAGATACTCCATAACTAGTCTAATG
TGTTTCTCGTGCTCTCTCTCTGAGGCTGAGAAAATAAGGATGTCATCTAGGTAAACTACACAGCATATGTCAACCAGGCC
TGCCAGCGCCCTATTGATATAGGACTGGAAGGTTGCTGGTGCGTTTGACAACCTGAAAGGCATGACAAGGTACTCAAAAC
TCCTAAACTTTGTATGAAATGTGGTCTTCCATTTGTCTCCTTCTTTGATCCTAATCCGGTGGTAGGCATCATGTAGGTCT
ACCTTGGAAAAGTAGCGTGCTCCTGCCAACCGGCTTAACATCTTGTCTATCAACGGCAAGGGGTAACGGTCCTTCACTGT
GATTGTGTTAAGACCATGATAATTGACACAGAGCCTGAGTCCTCCATCAGCTTTGGGTGCAAACAACACTGGAGCCCCTG
CCAGACTTTGTGACAGATGTATCCAACCCTTGCATAACTTGTTCTTGATGTACTCTTGTAGGACCTCCGTCTGCTTGGGC
AATAGTCCATAGATTGGCATGTACAGGGGCTCACAGCTGTTTTTAAGGACAATCAGGTGACTGACCTTTGTTAATTCTGG
CAACTCTGCTGCTTTTTCTTCTGAGAAAATGTCTTTGTAGTCCCTCAACCACTCAGGCACTTCTGTCAGGACTTGGTTGT
TGTCTGATGTGAAAATGACATAAGAGGGTTTGTTCTTGATGTGCACTGCTTGGAGGAATCTACCTGCATTCAGGAGTTCT
ACTGTTTTCTCTGAGGGTTGGTAATGCCATGTCTTGTCCTTCCAGTCTATGTCTGGGTTGAAATCTTCTAACCATGGCAT
GCCTAGGACTATGTTCATGTTGACCATGTCAATCACCACAAATGTATGTTTTACCACCTTTGTGGTCCCCATGGAGTCTG
TCATAGTGAGTTGGGCCTTGTAGATGCTGTACCAATCAGCCTCAGCTCTGTTCAACATCTCAATGACTCCCATGGGTGTC
TCTGGTTGATCCCAGTCCAATTGGGATGCCAGTTTGTAGGAGATACTGTCCACTGTGGTACCTGAGTCCAACAGTACAGC
TTGCTCTGTAAGACCACCTGACAGTGTAGTCAGTGTGGCCAACAGGCACATACTGCGCCTGCTTGCCTTCTCTATTGGGT
TAACACCCTGTCTTTCTAATGTTTGACCTGGGTCTTGCATGGGCTTTGCAGCCCTAGCCTTTGCCTGATTCTCATCCTTT
TTGTCTGTCTGCTGGGACTTGTTGGAGCTGTTTGTACAGAACTTTGCCCTATGGCCTGATTGGCCACATCTTAGGCAGAG
CCCTTCATCTATTTGTTGTTTGTGTTTCTCTTCTGACATTTTTGGAAGTGGTTTCACTGGTGTCTTCTTTGTTTGTGGAT
AACCTTCTTTGTTGTCTTGTTGGGATGCACCTTTCTCTTGAGAGGTTGAGATTTTCTGTTTCTTCTTATTTTGGTCCTTG
TCCCACTGACTTTGCTTCTTCTTTCCTAGGATGGACTCAATGAGTATTGCTTGTTCTTGTAATTCTGCAACTGTTTTTGG
TTGGTGTTGCAGTTTATCCAGTTCAGCCCAGATGATTGGTCTGAGCTTTGTCTGTAGGAAGGGTACATGAAAGGATTCAT
CTGGTAAACTGTCCAGGTCCTGTTTGAGTTCAGCAATGTATGTGAAAAACAAGGGTATGGGTTGGTTCTCTTGTTGGATG
GTGTCATGATAATGCTGCATTGTGCCTTGACTATGAGTTATCTTGGGTTCAATGTTGTTCTTACACCACATCTCAAATTT
GTTCCATGACATGGGTAGTTGTTCTCCCTCTATTCCCAACATCTGCCAATGCATCTGGGGTTTGTTATGAAAATGGCTGG
ATGCCCAATCAATCCTGACCACATCTGGTGCCTTTTGTAATGATTTCCTCAGGCGAAACTGCTGTCTCATTGAAGCTAAC
CACAATTTGCACTTGCCAAGTGATTTGCCATGGTAGTAAGGTGCTTTTGGTGGCTTCACATTATTGAAATCATCTGACTC
CTCTATTGGTCTTGTGTGTAAGGGGAACTCTAAAGGGAAATTGTTGTTTGCTATTCTCTGTTTGTATTCTATCTGCTTCT
GCAGCCTGTGTATCTTGTTTTGTTCATGTATGTCTGCTAGATTCTTTTGCAGATGTGCCTTCTTTTCTTCAAAGGTCTCC
TCTCTTTGGGTTTTGTCCAATGTATTGAGGGGTGTATCTCTGTTGCCTGTATTGTCTGCTGGTGTCTTGCTGGTGGTGGC
TCCACTGCTACCAGCACCTTCATTAATGTTCATCTTCTCCATGTTGGTGTCTACCTCTGTCGGGTCCGCAATGTGGGGTG
TTGTTGTGGTTTGTCTTGTGGGTCTTGGTGGCATCGTACTGACTTAGGCAATTGTATGTTGGAGTGTTCAGAATGTTAGG
GGAACCAGTTGTAGGTCATGTAGGTTTTCCCAGGATTAGGGATATGAAAGAGCTAAGTAGGTACAATGCCTGCAACTGAT
GGGAGGGAGTTGTGTGTAAAATGTAGGGGTCCCCTCACTTGGAGACTGAATGCTGGGGTTCCCATGATCCATGTGAATTG
TGTGATCCTTATATGTTCAGCATTGGGGTCACGTGAATACCCCTGAACATCCGACGTCGTCTGATGCTTGGTTGGTCTAG
GTCTACGTTCGTAACAATAATATAATAATCATTAATTGCCATAAAGACAAGATTATTGGGACTTGTTTAATTATTTACTG
CCAGAGATATCTTGATTGTTGGGTTATAATTAAAGAGAAGATTTTAGAACAGTTAATTGTACATTTCATTCATAATCTAA
TATAATGTTTCTTGTGTGGGTATCTGTAAAGTTATTACAGAGTTGAGCATGATTATTAATATGTAGAATGCTGAATTCTC
AATAGCACAAAATAAGAGATTCAAGAATATTAATGTTTGCACAAGCTGCTGAAGAAAATTGCCTTAATTGTATTCAGAAA
CAGACAGATCTGAATCTGTTTGAGAATGCTTTGAAAACTGTTGCTAAGGCACCAGAACTGTTACTAAAATTTATTATATT
TAGAAAATTAGAATCCATAATCTACTGTTATGTTAACCAGAGTGTTACTCTGTCTGTCACCAGTTTTTGTATAATTCTTG
CTTGTTAAATGCTTCTTCAGACCACTTGTACTGTTTTGAGAAAAGCTTGAATAACTGAGAAAAATTTGGCAATGCTTGCA
AATTATCTCTGAAGTACTCTTAGAATGCTCTGCCATCTGATCAAATTTTGACCAAAAATCAGAATAATGTTGCTTTGCCT
TCCAGTTGAAGTCACTATACTTCTTATCATTAATCAACTGAGCAGCTTCAGTAGTCAATCATCAAGTAATAAATAACTTA
TAATGCAGCTCCTTCCACAATACAAATTGTTTTTTTTCATGTTGAACTATAGTTAATTCTGAAGAAATCTCTGTAGATTT
TGCATGTTTGCTAGCTTCAGTTATTAGATTTTTTTTTTTTTTTTTTTTTTTTTTTTTTTNNNNNNNNNNTTTTTTTTTTT
TTTTTTTTTTTTTTTTTTTCACAATCAAATTGATTTTTCTCTAAGTTCTGCCTTAGTCAAAAAAGTAACAACATGTGGTC
AGAGCCTACACAAAATTTGATAATCTCTAGATAGTTAGTCTTATTTTATTCTGTAAGTACAGTAATCAACTACAAAATCT
TCTTCTTCTACAAAATGGAACATTCTTCTTCAGGAAAATAAAATATTTTGTCAATTTAATAGCACCCCATTCTCAAATTA
ATATGAAAAAAGAACTAAAAATCTAACTTTCTTCTCTAAATATTAATAATTTAATTATTCTCTGTCTCATTATTCTTCTC
ATCATTCTCATCAGAGAACACTACAATCTCAAAATCATCTTTCTCTATCTTTTCTGAAGCATGTGAGCTGTTGTTATCTT
CACTCAGACTCTATAATTAGCTCAGGAATTTACTTGTCTTCTTCTTAATTCCCTCTCTTGACACATCAACTGCAGCAAGA
CAATTATAACTATAGGTTATAATCTTGACCTCAAGCCTGACTATTATTTAACAGAATTAGGTCTCTCTATATACAGCAAT
AGAATGCTGCACCTGGCTTGTTTTGACCTAAATATATCAAGACTGTTACTAAATTTTATTACTTTTGAATTTTATCTTCT
TTTTTTACTAAGCTTCATTCTTGGCCTCTGTGGTCTCTTCTCAGTAATACTTCTTCTCTTCCTCTCTCTTCTTTTGCTGA
GAGATCATAAGCTGATGCTTATAGTACTTTTTTGACTTACTCTTGACAAATTGCTTGGCTATCAACTCTTTAATAACTTT
ATCTTTAATTATCTTGCAATTCTTCTTGCTGCTATTTTGTCTGCAATGAATATCAATATAATTTAATACAAACTACTGAG
AGTGCATATTACTTATGTTTTACTCAGATTCTCTTCAGCATATTATGGCATGCCTTGCAATCTGTCTCTCCTGTCTTGAA
TATATTTTTTTGATAATCTTTCAAGACCTGGCAGTGCCTCTGTGCTGCACAGATCTTCTCTTTTATTAAATATTATTTTG
GCCCCATCTTTATAATTGTATGTGATGAGTTGAATTGCTGACTACAGAATAATGAGATTATAAAGTATATTAATCAAGTA
CTTGTATAGAATGGTTACTATACACATTGTTTACATTCTACAGGCATGTTGCTATAGACAAGCTCAATATGTTATTGCTA
TGCTAGCTACAGAATAATGAGATTATAGAGTGTATTGACCAAGTACTGTAGAATAGTTACTATATATATTGTTTACATTT
TACAGGCATGTTGCTATGGGCAAGATCAATGTGTTGTTGCTATACTGGCTACAGAATAATAATATCAGATCAGTCTCTCT
TTTCTTCTCTTTCTCTTTCTCTTCTTTTTCTTTCTCTTCAGAATTAATGTTGATGATTTTCTCTCCCCTCTTTCATCATC
TTTTTATTTACTGCACTTTAATATCTGCATGTACAATGAACATATACTGCAACAAAATAAGTTATATTAAGAGATGAGTG
CTTGCAGAATACTGCTCTGGTGCATATTGTTTACTGACAAGATATTAGTTTTCTCTGTACATGTTTATTTTGCATAGCTG
GAGAGAAGCAGCACAAGACTGTATTGCAAGAATAAGCTCTGAAGAAAAGTAATTAGTATAAAGCTAATAAAGATGTTAAT
CTGATTAACTTTAATTAGAAGAATTCTCACTTCTGCCTCTCTGTTCAAAATTGGAAGACCAGCACTTATATATCAAAAAG
TAATAATTTTTGATAACAGTCTTGATGCTAATTAGTGAAAATAGATGCTATCAAGAAAATCTGCTACTTTCAAAGCTCTA
CTGAGCTAATCTTGCTGGTGGCTCTGTTTCAGTAATTAATTTGGAAAATTACTTTGTTCTGTTATCAAGAACATGAATAT
TGCTGGCAATATACTGTTATTAAGTTACTTCAGAAGATAGCTGAAGCAATTTTATGTACTCTGTTTGAGTGTAAGTTACT
CTTAGCAATAGCATCAATAATTATACTGAGTAATATAGGCTCTGTTATAGTAATAATGCATTGTAAGCATATTATGGTCA
ACACTAATAATATAAAGCTTATTCTTGACATCAGTGTCAAAATCAGATTGAACTATTTCAGTCTGATTAATGTGTCTGAT
TGTTCTATCTCTGCTGCTACCATCTGCTGCCTGCATGCTGCCTCTGCCCTGCCAACTACTGCTGCTGCTGCTTCACCACC
ACTGCCACTGCTCACCACCATCTCTCTGTCTTCCTCTGGTGCTGTCAGAGTTTCCATCTGTCAAATAGCAGGTATTAGAG
CCCTTGTCTGGTTCACAAAGCTGATTCTGGAGGAGCAGGAGGAGAAGAAGAAGAAGAAGAAGAAGAAAAAGAAGAAGAAG
AAGAAGAAGAAGTGAAAGAAGAAAAAGAAGAAGAAGAAGAAGAATGATGATGATGATAAAGATAATAATGATGATAATTA
ACTTGTCATTTAGGCAGTTCCTGTTTGTTTGTTGGCTTTGACTATTAGTTAGTTTTAATACTTTGTTTCTTTTGATAATC
AAATTAATTTTTCTATGGGTTCTGCCTTTATCAAAAAAGTAATGAAATTTAGTAATGGTCCACACAAAATTTGATCAGTT
TGACTATTTTCTATAAATTTGACATAATGGGACCAGGAATTCTGGTCCCATTCCAGTTCCACTATGAACCCAGCTGGGAT
AAAAAATAAGAGTCTACCATCTCTGTTGAAATGGGATGTGGGACATAATTTTCTATTTGAGGATGGGACCAGGAAATAAT
TTCTGAGATAGAGATAGGAATGGAATCTCAAGCTCTTGAGTAGGATGGGACATAGGACTAAGATTTCATATTTGAGATCC
TGGCTGTTTCTAAATTCAGGACTGGGACCAGGTTCAATAAGAAATAGGATCCTATTCTGGTTCTGAATACCAGCCTAGTA
ATTATTTTATTACAAATATCCAGCATTTCATCATGTACTTGTTTCTTTGTTTGTTTACTTGTCTGATTGCTATATTATCT
GTTATCTATTATCATGTTGTCTATTAACAAGTCATGGAACTAGCAACTTTAGTGTGTTGTGATGTAAATATAAATAAAGA
GTTTCTGACTCTCTTCTTTCTTTTTTTTCTTCTGCTTTGTTTGAGCTCAGATGTCATTCCTCATTTGCTTTATAACTTGT
TATAATATTGTTGTTGAAAGACTCTGTTGTGTATAATAAAGAAGACACTCTTTCATGCTTTATCTATATTTACTTAATGT
TCATGGACTGTCTGAATGAAGATGAGTCTTATCTATAGAATGCTGAGAAGAAACTTGTTCTTATTATTTAGAACATCAAA
TCTATACTTGTTGTAATATAAGTGTGTATTTATCTGTTCTTCTTGTTGTTCTGACATGACTATAGATTCCAAAATCTGCT
GTTAAAGTAGTTTGTCAGCTCTTGTAACTTCAAGAAGAATACTATAGTTTTGATACAGCCAATCTGTGTTGTCTGTACAA
CATCAAGTGCATGAGTATACTTGTGCATGAATTTCATGGACTTGACTCAGAAGCCACTAAACATCACCACTGCCAGACTA
CTTCTACTATTAAAGAATCTTCCATGAAATGTTGTTGTCCTGCCTCACATTATATAGTCAAGACTGTGAATCTTGTGTTC
AAAACAGAATCTATCAAAAACAGCCTGTCTAAGTTCTCTTGTTTGTCAAGCCCAGTTTGTACTGTTCTCTTACAGAGTGA
AAATAAAGTTGCAAACATCCAAGTCTCACTTAATCATCTTACAACTTGTTTGATAAGTAGAATCAAAGCTCTTCAAGACA
GTACGGAAATCAGTCTTATAGATCTTCTATACCATCTTACTTATTCTCAGACTAACTTCTGCTTAGGCCAACCTCACATC
TTTTATTAATTATCTAACCAATATTGTTTCTTCTAATTTTCAGAGTGTTGTAGAAACACTTCATTCTCTTTATAAGTCTT
TGTGTGTAATATCTTTCTCTGTGACTGTGTCTTCCGTTGTGGTTCTATCTATTATCATATTAAACATACCTGCAACTCCC
AAGTCTTGCTTGTTTATAGCTAGTTCACCACCATTACAGCTGCATCTTAGATAATCTTGTAGTACATCTTCTTGCTGTTA
AACTCTTGATTTTGTAAATGCATTATAATCTTTATGTTTGTTTCATATTATATTTATCTTTCTTTCTGTATATAGGTTTG
TTTATCTTCTTGTAATTATATCTTTTTTTTAGGTAATTCTTAAGAATCTCTTGTGCATTTTTGAGATTTTTCTCAGGTTC
CCATATTGATTTCTTAATAGAGAATTCTTTCTACTTCACTAGGTAATGTCTCTTGCAGTAGCATGCTTTGTTGTCCAAGA
TTTCATCTACTTTCCACTCATGATGATTGTCTACCAATATCATGAGAGGATGTGTTAGTGCCTCACCCATTCTTATACAG
TACAGTTTCAACAATAAGATATGGAAAACATTGTGGATCTGATAGCTCAGAGAGAGCTTCAGTTGATATATGTTATTTTC
TATGGTCTTTATTACTGAGAAAGGTTTATAGTACTTGTTGTCTAACTTCTTGCAAGAATATATTATTTGTAGATTTCTTA
ATGATAATATTACTTTGTCATCAGATGCATACACTTTATCTTGACATCTTCAGTTATAGAATCATATTTGGTTCTCTTTT
GCTTTTATCAAATGTTTTACCAGACTATCTCTTAATACAGAGATCTTTCTCAGTCTCTTGTTGAATATTATCTGTATGTT
GTTGTTGTCACTGATCAACTTCTGAATCTTGTTAAGTTCTCTAGATTCAAAGCTGTATATTGCTTTAAATGGGGACATGT
GCATTACAGAGTGTTCTGATCTGTTGTATGCAAATTCTGTATATACAAGTCACTTCTTCCAATCATCTTGTCTATGACTA
CAATAGACATGAAAATATTTCTCCAAAATCTTGTTCAGTGCCTCTGTTTGGCTGTCTGTTTGTGGGTGAAATGCCATGCT
AAGTTTTTATCTAACTTTCATGTGAAAACATAGCTCTGACCAGTATTCACTCATGAAAACAGATCTCTGATCTGAAACAA
TATTATTTGAAAATCCAAAGTCTTTAAACACTCTTCTAAACAGAAGATTTGCTATCTGTAACATATCAATCTTCTTTCTA
TACACAAGAAAATATGCAAGCTTTGTAAATCAATCCATAACAACCAAGACTATGTTGTATAGATTCCTGTTCTCTTCACT
CAGAGAGAGGTTTGTTATAAAGTTCATGAATATTGAATATCAGAGACCACTGCATGTTGGCACTAATGCAAGCAATCTAT
ATAGTTTATGTGTTGAAGTATTCTCTCATTGGCAGGTTTGGCATTCACATATGTATGTCTGAATATCTTGTCTTATTAAT
TATCAATTATATTTTTGCTGGAGTAAGACAAACATCTTTGCCATACTAAAGTGACCTGCAAATGAGTTGTTGTGGTAGAC
TTGTAGTAGTTCTTGTCTTAGAGTCAGATTATTAGAAATGTAGATTCTACTGCTCTTTATTAAAAGATCTTGTTTATCTA
TTTTTCACTCTGACTACTGAGATTCTGTCTTGATAAATCTTGCTTGTACAGAGAAATTATCTTTCTGTACTTCTAGCAGC
AGGTTTAACATGCTTATAGTTAATTTGTAATAGATCTTTTTATCTTTTGTTGCTGTATTCATATGCATACAGAGAATCCA
GAATCATCTGTAATTTCTTTGTTAAGTCTTTCCAGCATCTCTAGCTGGTGCTCTCTAAACTGACTCAATCATCTTAGTGC
CACCAGATCTCTCCTGCACCACCTCTACCCCACTGCTTTGAACAGTATGAGCAGCATGTACTTGAATATCTTCTTTATTA
AAAAAAGTTTCTTTGAATAGGTCCCACTCTGGAACACCATCTGCATAACATTATTTAAGTATATATGTTGGCAGACCAAT
ATATTCTTCTAGTTTGATATAATCTGGTCTTTATAATAATGTGTCAGCTGGGTTATGCTTTCTAGAGTGGTAGAGAATCT
TAAAGCTATATACTCTGAGAATCTCTATTCATTTTACATGTTGTTGTTATGTCATCTTGTTTGTGAACTTCATAAATGAA
TGAAGATTTGCATAATCTGTAATAATTTCTACAGAGTACTTTATTTCTTCTAAGTACTGCTGCTAATGAACAAATACTTG
AATAATGACCAACATCTTCTTATCTAGCATACTATAGACTTATTGGGTCTGGTCAAACTTGAACAACCAGTAGACAACTG
AATGCTATCTGTTGTTGAATAGCTGTAGCAATATTATGTCTGCAGCATATTCTGAAATGTCTGTTTTCAGATATATTCTA
TATTCTGGATTATAGTAGCAGATGACAGATTCTCTGGAGAAGACTGCTTTTAACACATGAAATGCTTTTCTGGCAGTAGA
TATCAGAAGAAATAATTTCTTCTTTCATCTATTTTTACTGTCTTTCAAGAGATCTGTCAATGGCACCACAATAACTAAGT
ACTTTTGTATGAATCTCTGATAGAAGTTTGCAAAACCTAGAAATATCTAAATATTATGAAAACTTTATGTCAAGAGCTAC
TTTATAATTATCTGTACCTGCTTTGGGTCCATCTTAATACCTTTGTTATCAATGATATATCTGAGATATAAGATTGTTTG
TCTTTTGAAAGCATACTTAGCAAGCTTTATAAATAACTGGTATTCTCTTAGGTACTCTATAACTAGTTTAATGTGTTTCT
CATGCTCTCCCTCTGAGACAGAGAAAATAAGAATATTATCTAGACAAACTATATAGCATATATCAATCAGGCCTGCCAGT
GCCTTGTTAATATAGAACTGGAAGGTTGCTGGTACATTTGATAACTCAAAAGATATGACAAGATACTCAAAACTCCCAAA
CTTTATACAAAACATGGTCTTTCATTTGTCTTCTTTTTTGATTCTAATCTAGTAGTAGATATAATATAGATCTATCTTGA
AAAAGTAGCATGCTTCTGCTAACTGACTTAACATCTTGTCTATTAATGGCAAGAGGTAATAGTCTTTTACTGTGATTGCA
TTAAGACCACAATAATTAATACAGAGTCTGAGTTCTCTATCAGTCTTGAGTGCAAACAACACTGAAGCTCCTGCTAAACT
TTATAAGAGATGTATTCAACTCTTGCATAACTTGTTCTTGATGTACTCTTGTAGAATCTTCATCTGCTTGGGTGATAATC
TATAGATTAGCATGTATAAGGGCTTGCAGCTGTCTTTAAGAATAATTAAATAACTAATCTTTATTAATTTTGGCAATTCT
GCTGCTTTGTCTTCTGAGAAAATATTTTTGTAGTTTCTTAACCACTCAGATACTTCTGTCAGAACTTAGTTGTTATCTGA
CATGAAAATAGCATAAAAGAGTTTGTTCTTGATGTGCACTGCTTGAAGAAATCTATCTGCATTCAGAAGTTTCACTGTTT
TCTTTGAGAATTAGTAATATTATATCTTATTCTTTCAGTCTATATCTGGGTTGAAATCTTCTAACCACAGCATGCCTAGA
ACTATATTTACATTGACTATGTTGATCACTGTGAATGTATGTCTTACCATCTTTATGATTCTCATGAAGTCTATTATAGT
GAGTTGAGTCTTGTAGATGCTTTACCAGTCAGCCTCAGCTCTGTTCAACATCTTAATGACTTCTATAGAGATGTCTGGTT
GATCCCAGTTCAATTGGGATGCCAGTTTGTAGAAGATACTGTCCACTGTAGTATCTGAGTTCAACAGTGCAGCTTGCTCC
ACAAGATTATCTGATAGTGTAGTCAGTGTGGCTTACAGACATATACTGTGCTTGCTTGTCTTCTCTATTAGATCAATACT
TTGTCTTTCTAATGTTTGATCTGAGTCTTGTATTAGTTTTGCAGCTCTAGTCTTTGCCTGGTTCTTGTTCTTTTTGTCTA
TCCACTAGGACTTGTTGAAGCTGTTTGTACAAAACTTTACTTTATAATCTGGTTGGTCATATATTAGATAGAGCTCTTTG
TCTATTTATTGTTTGTATTTCTCTTCTGATATTTTTGGAAGTGGTTTCACTGATATCTTCTTTGTTTGTGGATAATCTTC
TTTATTGTCTTGTTGAAATGCATCTTTTTCTTGAGAGATTGAGATTTTCTATTTCTTCTTATTTTAATTCTTGTCTCACT
GACTTTGCTTCTCCTTTCCAGAATAGACTCAATAAGTGTTGCTTGTCCTTGTAATTCCACAACTATTTTTGATTGGTGTT
GCAGTTTATCCAGTTCAGCCTGGATGATTGATCTGAGCTTTGTCTGTAGAAAGAGTATATAAAAGAGTTCATCTGATAGT
GGAGCGGGGTACAATAGGATGCCTTGTCAAGGTAGGTGAGTTGGTTAATATGGTGAGAGTGCAAGAAAGGTGAAAAATCA
CCATATAGTAAGGGTATGGTTGAGTATTAAGTGTAGAGATAGATATGTCCTAACAGACACCTAAGCTCACAAGGAGTAAT
AGTACTAAAGAGCCCTGTACTAACACAGGCAGCTCTAATAAGAAACAATAGCAAGTTTCATGAACAAGAAATCTTCATAT
TCTCTAATTAATAACCAAACTGGTGGTAAGGAACAAGTGTGTAGAAAAGAGCAATGGTGTGTGAAGGTGATAAGCAAGAT
GCAGGGGCTACAGGTGGTTTATATAGCTCAAGAATAGTAGCTTTGGGGTGGTTTGTGCCTCAAACCAGAACAACCTTTGT
CCTAATGAGGTACCAGAATCCCCACTACAACAGACTATCCAGATCCTCTTCAAGTTCAGTAATGTATGTGAAAAATAAGA
GTATGAATTAGTTCTCTTGTTGGACAATGTTGTGATAATGCTGTATTGTGTCTTGACTATAAGTTATCTTGAGTTCAATA
TTATTCTTACACCATATCTTGAATTTATTTCATGATATGAATAGTTATTTTCTCTCTATTTCCAACATCTGTCAATGTAT
CTGGAGTTTGTTATGAAAATAGCTGAATGTCCAATCAATTCTGACCACATCTGGTGTTTTTTGTAATGATTTCCTCAGAT
GAAACTGCTGTCTTATTGAAGCTAATCACAATTTGCACTTGCCAAGTGATTTGCCATGGTAGTAAGATGCTTTTAAAGAC
TTCACATTGTTGAAATTATCTGACTTCTCTATTAGTTGTATGTGTAAGAGAAACTCTAAAGAGAAATTGTTGTTTGCTAT
TCTCTGTTTGTATTCTATCTGCTTCTGCAGTCTGTATATCTTGTTTTGTTTATGTATGTCTGCTAGATTCTTTTGCAGAT
GTGTCTTCTTTTCTTCAAAGATCTTCTCTCTTTGGATTTCATTCAATGTATTGAGAGATGTATTTTCATTATCTGTATTA
TCTGCTGGTGTCTTGCTGGTAATGGCTTCACTGCTACCAGCATCTTCATTAATGTTTATCTTCTCCATATTGGTGTCTAT
CTCTGTTGGGTCTGCAACATGAGATATTGTTGTGATTTATCTTGTAGGTCTTGGTGACATTGTACTGACTTAGATAATTA
TATGTCAGAGTGTTCAGAATGTTAGGAGAACTGGTTAAAGATTATGTAGGTTTTTCCAGAGTTAAAGATACAAAAGAGCT
AAGTAGATATGATACCTGCAACTGATGAAAGAAAGTTGTGTGTAGAATGTAGAGATTCTCTAACTAGAAGACTAAATACT
GGGATTCCCATGATTCATGCAAATTGTGTGATTGTTATATGTTCAGAGTTGGGGTCATGTGAATATCTCTGAACATTCAA
TATTGTCTGATGCTTGGTTGCTTTAGATCTACATTCATAATAAATAGTTCTCTGTCAAGAAATATATTTCTAGATAGTGA
GTGGCAGCCCTAAATCTTATAGTTTTATATATAGCATTCATTAACAGATGATTCTGAATAAAGATCTTGCTCAAACCACT
TCTTTTAATAAGAGTACACTATTTCTAAGTTTCATAAGTGTTCCTGCACATACACTATACCACAGCAAGCTTAATCTGAA
AAGCCACAACTGATGATTATCTAGCTCTTAATCAGTAATGCTAGAAGAGATTTTGACTTTAAAGAATTTTATTTTATATG
AGAAAAGCAGACACTCAGAGGTAATCTGTTAAGAGAATAAAAAAAAAGACATCTAGATTGAGTCAGAGCTTAGTCTTAGA
GAACAGCTGCTTTAAGAAATAATCAAGCTTCTTGCTCAGCAGTTCTCAAGTGTTAACACCAACTTAGACACTACAGAGAG
AGAGAGAGAGACAGAGATAGTTCTTCTGCTTGACTGATAATGTAGTGGGGATTCCGGTACCTCATTAGGACAAAGGTTGT
TCCGGTCCGAGGCGCAAACCACCCCAAAGCTACTATCCTTGAGCTATATAAACCACCTGTAGCCCCTGCATCTGGCTTAT
TACCTTCACACACCATGGCTCTTTTCTACACACTCGTTCCTTACTACCAGTTTGGTTATTAGTTAGCAAATATGAAGATT
TCTTGTTCATGAAACTTGCTACTATTTCTCATTAGAGCTGCCTGTGTTAGTACAGGACTCTTTAGTACTATTACTCCTTG
CAAGCTTAGGTGTCTGTTAGGACATATCTATCTCTACACTTACTACTCAACCATACCCTTACTATATGGTGATTTTTCAC
CTTTCTTGAGCTCTCACCATATCAACCAACTTGTCTACTTTGACAAGGCATTCCATCATACCCCACTCCATTTGGTGACC
AAGCTGAGACCTGAAGATGATGATGCAGTAATTTGGTGACTGCCAAGGAAGAGAAAAACAAATTCTGAGACACATGAAGC
AATACACTATTTCAAGATAAGATCCTATGGACTAGGAACACAGTACTAATCAGGTTTTTTATTTAGGAATAAGATTAGGG
AGCTTAGATTTGAATGCCTCTTATCTAGAGCTTGCCTAATAAACAGGTTTTTGGAAGATATTGACTAATAGACAGAACAT
ACTGTGTGACATGACCAAAGATCAAGAAATCAAGAAATTGGAATCAGAATCAACTATGGCTGAAGGTACTACAGAATCAT
ATGCAACTATGTTACTGGGTGAGAACAAGAGAATTGTGGTTCATTCCCACATTTCTATGCCTTTCCCTGGCACGGCAAAT
GCACCTTGGTTTGACAGCAGAGATGCTACCCTGTTTATTGAAAGATTTTATCAGATGTGCAAGGATCATGGGGTAATTGA
CCCTAAAAACATTATTGAACAGTTGGCTAGGTACTGTGTTACATGGATTGGAGAATGGATGAAGACCTTGGAAGGCTACA
AAGAAGGTAATTGGGAAGTATTCTCCAAAGAGATTATTCATGAATTTTGTAATCAAGATATTACTTACAAGATTCACCAT
CAGGATTACCTCTGAACAATTACAAAGAAACCACATGCTTGGGATGGCAATATTTGTGTCTATGTTTGAGAATACACTAC
TATCACCAGTACAGTTCAAGCAAATGGAAGGCTTGATGAATTCACTAAGGTGTCTTGGTTCCTTCAGGGGCTACCTGAGA
AGCTCTGGAATAAGGTTATTGACAAGGCCAAGCTCAATCTTTCAGATGATATGTCACCTATTGATTTTAGAAAAGTTGTT
CGGGTGACCATGGATTTGATTGACCAGTATGAAGGGAATAAGAAGATCTTTGAAGAAGATGAAATGAAACAGAAGGAAAT
GGAGAAGCTTGGTGAGCAATATCAATTGGCTAACAAGCCCCCTACAGTTGAAGCTCCAAAGAAAACAGCTAGTTTTGCAA
AGACTGAAGAATCCAAATCAAAAGCCAAAGCCAAGGGCTCTGACAGCACCAATATTGAAGCTGCTATTGAAAAGATGACC
AACAAGTTCACAAATTTGGCATTGGCCATGAGAGTACAATCAAATCAGATACAAGGGAATTCCAATCAGTATTATATGCT
GCAGAGAGAAGGACCTCCAAAACCTATACCAAATTATCCAACAAATGTGACTGTTAATCCTACAACTGTACAAGAGAATA
CTCAACTGCCAGTCAACCCCTATTTGGCTTGAAATGGCTCTTCTATGACAGGCTATAGTAGTGCTCATGGACAAGGAGGG
GCTCAAACTGGAGGAATTTCAACACATTCCTCATGCTTCTACTGTGGAAAACCTGGACATCATCAATCTCAGTGTTATGA
ATACCAATCCAATATGAGTAATGAATACTGCTATATTAATGACAAAGGGAACTTACATATGGGCTCTAAGAGTCAAAACT
ATCAAGCTGTCACTCCTAAACCTGGAATCCTGAACATGTATATTGTATGGTCTATGGGAGAGGATAAATGGGCAATTCCA
GAGTCAACAAGCCCTAAAAAGAAGACCAATCAGCAAGAAGAGACACCTCCCACAAATCCAACCAGTGTGAAGGTCCAAGC
AGGACAGCTTGCATACCTAATGTCTGATGGAGAATCTGATTCAGATAAGAAATATGAACCATTGGAAGAAAGGACATCAG
TCAATATTGGAACAGTTGGAGAAGCTAAGAACAATCAAAGAGCTAAGATTGCAACACCCCATACTCAGCATACTGGACAA
TTTATTACTTACTGGAATAATCAGGCTAGTGTTGATGACAATGTCATGGAAGATGTTGAACCAATCAATCAGAAGAAGCC
TGAAATTCAGAGCAAGTCCACAGAGAAACAAACACCAAGATATTCTGCAACAGATCACTTATTCTCTCAGATCTGTGATT
CAACAGATGCCAATGAATTAATGGGTTGAATTCTCAATGGAAAAGTTGAATTGTCAGTCAAGAAGCTTATAGGTGTATCA
CCAAAGCTTCATCAAGTGTTCTTTGAATCAGACTGGAATAACAGTACTAGCAAAAGCCATGCAAGGGTTGGAGTCTCCAA
ACCAGTTCAGCCTGAGCTAAAGATCAATTCTGGTTGACTTACTTCAAAGCCCATGGTGCCAAAATCCAAAACAGCATATG
GAATGTGTTTGTTATATGTGCCAGTCACTATAAACCAACAAGAATTAATGGTGTTGATTGATACTGGTTCAGAAATCAAT
TTGTTGTCTCAGAAGTACACTGAAATGTTGAAATTGCCAATGGAAAATAAGCTGTAAGTGACCATGGTTGTTCAAACAGG
AGAAGTTGCTCCTTTTTATGCATTTTGTGACAAAGTGCCTGTTCAAATTGGAGATATTGTTACACATACCTCTTTCCTTA
TATTTGAGGGAGGGGATCAGCAACTTATTCTTGGAAGACCTTGGCAATTTGCTGCCTGTTGGGGGTGCAACACCTCAGAA
GACAGCAGAGTGAACTGTGAAATTTATAATGAGGAATGAACATGTCACCTAGTTTTTGAAGGCTTTAAGCCAAACTTGAG
CAACATGAGATATGTGACTGATAAATTGAACAGTGATCATTTAAATGATTCAACAGGCATTTAATCAGGTGGGTGCCTGT
GGATACAAGGCCTGAGGAGGATGAAGAAGATGTGATGAAGATGATGGGTATAAGAATTAATGATGAGAAGGTTGAAGGTC
AGGAGATTGAAAAGAATAGGGAAGTCAGAAGTGTTGGCAGCATTGCTGGCATTGGTGCTTACAGTGATGAGAAGAAACAT
AATTCCAGTGTTGGTGAATCCAAAAGCACACTAAGCCTAATCAGATTGACCAGCATGCTGGTGAATCAAATGGACTAATC
AGAAGACAAGGATAATTTTGCATTGGGAGTTTGGATTTTCTGACCTCTGCTTCCTGATCCAGACAGTGTCATGGCTCACT
GCAAACATTACACACACAATATTAATTCCAGCTTAATTTGCAAATCTATTCCATGAAGTGCTCAATCAATTTACACATCT
CTGAACAAAAATCATGATTTTGTCATGAAGAAATTGTGTCAGACAGACATTTTCAATAGTGGATGGGACATTAGGCCACC
TTCTTCAGAGGTCTGGAGAGTGTGCACTGCTTATAAGTGAAAAGCTGATAAGATAAGGCCATTAGCACCTGGAAAATCTG
ATGGAAGCAAGCTGGAAGGCCTAGATAATTGGGTGAATGTTTGTTTGGATAAGTATTACTCTGAAGAGAAATGTGTTGTG
TTTAATTGTGAATTTGATGATCATATTAGGCCTAGAATCACACCCTTTCCTGTTGGAGAACAGCTAACAAATGAGAGAAT
TGAGAAGCTCAAAATTGGATTTGAACTGACAAGTCAGGAGAAAGAATTTTTCATATCAGTCCTTTATAAACATGAAGAGG
CATTGGCTTGGTTATTCAAAGACCTATGTGGTGTTCATTCTGAATGCTTGCCTTTCCAGATTATTCAGACAGAGCCCCAT
GAGACTTGGTAGACTAAGACTTACCAAATTCCTCATGCTCTACATGATAAGCTAATTAAAATCATTCAGGACAGGTTAGA
AGCTAAAACATTGGAGCCTTGCCATGGTTTATATACCAATCTCTATTTTCTGGTTGCAAAGAAACAGAAAGACAAATATT
GTTTAGTTGATGCAGCACATATGTACAACAAAGTTACTATTCAGGATGCTTTTATTCCTCCTAATGTTGATGAATACACT
GAAGACTTCAGCAGACTTGTTATGGCTAGTCTATATGACTTATTCTCTGGATACAATAATTTTCCATTAGCTGAAGAAAG
CAGAGATATGACAGCCATTGCAACCTCTATTGGGCTCTTTTGCCATACAACTTTAGTTCAAGGGGCAATGAATTCACCAG
CTCAAGCCCAATGCGGGATAATGAAGATAATATGTGAGGTTTTTCCAGAGATTGCTCAAGCCTTTATGGATGACCTTGGG
GTAAAAGAATCATGTGTCAAAAATGAAACTGAAGTCCTTCCAGGAATAAGAAGATTTGTTTATGACCATCTGCAGAACCT
GGACTACATTCTATGGCTTGTTGAAATCTCTGGGGCCAGGATCTCCAGCACCAAATCTCAATTCTGCATGTCTGGAGTCA
ATGTTGTTGGATGGGTCTGTGACTATAATGGACAACAACCTGAGGAAGCCAAGGTGGCTAAAATTGCAAATTGGCCTACT
CCTATGAGTGTTACAGAATTACAAGGATTTCTAGGGCTTGCTGGATATTTCCAAATACTCATAGAGCATTATAGTTGGAT
AACCAAACCTTTACATTATCTGCTTTGATGAAATGTTACATGGACATGGACTGGAGAGCAAAATAACATCTTTATGCTTT
TGAAAGAAAAGTTATGTTCATTCTCTATTGTTCTTCCAATCAATTACAAACAAGATCCTTTGCTTATCACTGTGGCTGTT
GATGCCAGTGGATTAGGATGGGGAGGATGCATTATTCAGGAGCAATGAGGAGCTTGACATCCCACATGATATGAATCTGG
AGTATGGAATGATTCAGAGAAAACATATAATGCTGGCAAATGAGAATGCAGAGCTGTTTTGAAAGTCTTCAAGAAATTCT
GACACCATATATATGGAGTGCCCTTTACTTTGGAAATTGATGCAAAAACTCTTGTTGCCTAACTTAATAGGACTGCTACA
GATGTTTCAGGAGCTTTGGTTACCAATTGAATAGCTTGGATATGCCTTTTTGACTTTACTGTTAAACATGTTCCTGGGAC
AAAACACACAGCTGCTGACAGACTATCTTGCCAAGGACTAGATATTGGGGAACAGCCTGAATCTGAAGAAGATGAGGATC
TGTTTGCCTTTATGAATTCTATAAGAGTTTTAGCTGGCCAAGCTCTTGATAGTGAAGACCTTAGGATACTGGACTCCACA
TATTCAGAAGAATCAGAGAAAATTGCATGATATCTAACCACCCTATCAAAATCATTGGGCATGGAAGGAAAAGAGTACAC
AAGATTCTGAAGAAAAGCAATTAAATATGTGGTGGAGGCCAATCAGCTATTTAGGTGAGTGAGATCTGGTGTGTCTTTAA
GATGTGTTGTGGACAACAAAGATCAGTGTGAACAAATTTTACACATGATACACAACAAATTTGGCCATAAAGGGCAAGAG
GGAACATACTCTGCTCTACAAGCTTGATACTGGTGGTCAGGGATGTATAAAGATGTGTCTGCTTATGTGAAGTACTGTTC
TCAATGTCAACAAAGAGATTCACAAAGATTGAGTGAAGAGCTTCATCCTACCTGGGCCCCTACCTGTTGGGAGAAAGTTG
GGGTGGATATCAAGCACATGCCTTCCTGTCAAGGACAAAATTATTTGATTATTGCCAGATGTGACTTCACTGAATGAGTG
GAAGCTAGAGCCTTGAAAAAGACAACAGCTGAAGCTGTGGCCAAATTTCTTTATAAGGATATCATTTGTCAATGGGGCCT
GCCTGCCAAATTTGTTATGGATGGAGGACCAGAAAATAAGAATGTTGTGGAGACCTTACTGAAGAAATTCAACATTAAAT
ATATTGTTATTTCACCCTATAACCCTCCTGCAAATGGTATGGTGGAAGTTGGCCATAAGCCTTTGGCTGATGGGCTAGCT
AAAGCTACCAATGGCACTGGAAGAGATTGAATTAAACATCTTCCTGCAATTCTGATGATAGATCAAATGACAACTAAGGC
TAGTACTGGTGTTTTCTCTTATAGATTGCTAATGGGCCAGGAGACAGTTCTTTCAATTGAACTCAAGATTCCTACTTGGC
AAACAATTCCCTGGCAAAAGATTCAAACAACTGAAGACCTGCTTCTGATGCAAGCACAGCAAATTGAAAGACAAGATGAG
GATGTCCTGGAAGCAGCTCATCATCAGCTCTGAATGCACACTAGAAATAAGAAATACTTTGATGATATCCATAATATTCA
GACCAACCCTCTTCTACCTGGAGACCTTGTCTTGCTTCACAATACCAAGGGAGAACAGAATATGTCTAGGAATAACACCC
TGCACTTTCAATAACTAGGACCTTATAGAGTTAAGTCTGTCAATCAAGAACTAGGTTCCTATCATCTTGAAGAGTTAGAC
AGCACTGAACTCAAAGAATCTATTGCAGGAAACAGATTAAAGAAGTACCTTATGAAACCTGGAATGAAGCCATTCAATGA
TAGCCCAGCAGATTCTGATATAGAGATGGAGAACATATCTCAAAGATATGCCACCAGAAGTCAACCTAACATTCCCTTTA
GCAGTTCCTCAGATGTTAGCTTCTTGGATCAGAGTGAAAATGAAAATGATCAAGAAGAAATGGAGCAAACACAATTTCCA
ACTGTTATACCAGATGACTGGAGCTTTGCTGTTGTTATACCTCCACAAGATGTTTAAGTTGTTGTGTTTTGTTTGCAAAA
GTGAAGTTTTTTGCTTGCTTATTCAGGAAGTTTCTTTTATTTGCCTGCAAAGTGAAGTTTTTTTGCTTGCTCTTTCAGGA
AGTTTCTCTTTCTTTGTTATTTCCTTAGCATTCACTTTTTCTGGAGATATTTAAAGGTCAATTTTTCTTTGCTGGAGCTT
TTACTTTCTTTTACATTCAAGCTTGATTCTTTTTACAGATTCAACATTTCCTTCTATTCTGTTATTCTGACATTTGCAAA
TTTTTTGATCCCTGATATTCTTCAAAAATGGCTGGACAAAGCAACCTGCCTTCTTTAGCACCAGCAACCAAAAACCAAGG
TCTGGTCATTACCAGAGACAGCAAAGTCAACTTGGATGGCCATTTCTTCAATAACCTAACAGCAGCTATGGAATACATCA
ATAATCAAGCTTCACACCATCAATATGGTCTACAAGTCAAGCTGATGAACACACTTATGCAAGTGACTGATGTGGTCACT
GACTTAGTGGCCCATTTCTATCAATATGTTGAAAGATCCAGAGCTTGGCAACATATTACACACGCCAATTTTGAAGCCAA
TTTCCATAATGCTTGAAAGATTACCCTGGATGTCAAACAACATCACATTGATATGCAAAAGATCAAGGATAGGCTTGTTG
CTACATGGGAAATAGACAGGATTGATGCTATATGGCCAAAAGTGGAGAGCCTGTGAGCTGCACAAAAGCTTCACCATACC
CTAAATATCTACAAGAATTGGGATAAGTTTGCCAACAATATTAACAGCACAGTGCTCTGAAGACTAGATGCTACAGGAGC
TGGACATCACCAGAGCTTAGCTATATTGCCAGGTGATTATACTACAGCTGACAATGAAGTCAATCACACTTGCGAACTTT
CTTCAAGAGATGCCCTATGCCAACAAGAACTTACTATTGGGAACTATGGTCTTCTACAGCCATTGGCTCTTCCACAGTCA
TCTAGCTCCCAACATTCAATTCAGGATATCACTAGAAGCCCTCCCACTGCAAGCAGCCCCTGAGGTCTACTAGAAGGACC
ACAGTCACCAAGATCATCAAGAGATGTTCCAATGGGTGGGATGTCAATGCTGCATAGCCACAATGTATCAGGAGCCTCTA
TACATAGTACAATGTCAATTAGATCGCGTGGATTGGAAACTGGCCAATCACAGCCACCATTTGGATTCACCAGTGCGCTG
GCCAATCCATCCAGCCAATCAGAAGCTCCAAAGCACTGCAGTGAAAGAATTGCAGCCATGTCAGCACACCAAACTCTCCA
AGGTCTAGGTGACAAAGATAAGTCCATTATTCCTCCTGAAAGTGATGAGGAAATACCCTGATATGAACAAGAAGAATTTG
TCATGGCAGTATGCTCTGGTACTTGCTGTTGCTGTGGTTTTGAACAGCAGCTTCTCCAAAAGATAAAGAGTACTAAAATG
TGTTTGGAGTTGGAGCTTATTTGTATCCTGAAGCAGTTAGGAAAGGCCTTTAGCAATAAGAAAGCTGACATCTACCTATG
CTATGATTATACTAAACTAATGGCTTCAAAACTTGGTTTACAGACTTGCACACTTAATAGAGAGGAGCTTCTCAACTGTT
TGGCTTACATCTATAGAAATTGTTGCAACATTGGCTCAGTCAAGACTGATGACAGCATCTATCTCTGGTTCTGTTTGGCA
AATAGATCAGCTAGAGCTGAAGATGCTTTAGGCATTTACAAATTCAAACATCAGCCAATTATCCCTCTGGTTGCAAAGAT
GAAGACCTTTGACTTTAACTGATACACATGAATAACTAGAGTTAACAAGTTCACCACCAGCAATCTTCAGAAGAAATGAG
AAACAACTGGGTCTGTTGTCATTCCCCAGCTAATATGCTGGTGGAATGATAAATTACAAGGTGCCACCACCACAGTACTC
ACCCAGGTCAATGGTGAATATGACATGTACTACCATCATCAGTGAATGATGGGAGGTTGTGATAATTACAGATGGTTGAG
AACAATGTATCATAATATTGGCCAACAACTTATGCACCAGGACCCTGCATACTATCTATGGTATGTACTGACAAGACCCA
ACCATGCTTGGAAATTGATCTCCTATCCATACTACACCAAGTATGCTAAGCCAGAGGATAAAACTGGGTTTCACCATATC
AATGTCAATGTTCCAGATGCTATTACTACTGGAAGGGGCATTAACATGATACAAGAATTCTTGACCTTAACTGCAGAAGA
GCCCAGCAACTGTACAGAAATCTTGCCAGGAATGCATAACCATCTAAAGAATTGGTGGGGACTAGTTGAAGAATGAGGCT
TATCCACTGATGGCTATGTTCACTGCATTAAAGATATAATGTATACCAAGAACAATGAAAGAAAATTTGGTATTAGGTGG
ACTGACATCATTTGCAAACCTGGTGATGTCTGAATTACAAGCCCTCTGCTACCCCATGGAGCCCATGGTCCATGCAAAAA
GGTCTGATGCACTATACTACCCTGGTATGTGGCAATCTAAGAGGACCATGAACATCTAGAAGTCAATAAAGCTGGTATAT
GGTCCCAGCTCTCCACTGCATATAGAGATCTAGTTCCAGAGCCTTCATCTCCATCTGGCCATTCAAATTGTTACATATTA
GTTCCATATTGATTCCCTACTGCTATTCAATTACAAGGCTTAGGAGCTATATCAGATGCCCTGGTAGGATGAATTAGGTG
GGACAACCCCATGGTAATTGAGGAACTTGATATTCTCTTTGGCCCTGATGACAAAAAGACTCAGAACTTCATTAATAACT
GGTGCCTAAAGGCCACATGAATTGCTCTGGATGCCATTGTCAAGACTTATCAAATTGAAAAGAAAGCTTTTGGTAATAAA
TCCTATTGGCATTGCATGCACAATAACATTGACCCAGCATCAGTTCAGCCTTCTCCTCCTCCCAAGAACTTGGTGGAAGA
AGAGAATCATGGTGATCACTATTAGGGATTGCTGCTATCACTCTCCTTATTCTTATTTCCTATGTTTTTCCTTACCAGAC
TGCTCATTACTATTTATTATTCTCTTATTTTACTAAATTGGTTTTGTTTTATTTTATATGTTGTTTGTTGTCAGGGGACA
CCAATATTGAAGGCCAGGAGGAAATGTAGTGGGGATTCTGGTACCTCATTAGGATAAAAGTTGTTCCAGTCCAAGGTGCA
AACCACCTCAAAGCTACTATTCTTGAGCTATATAAACCACCTGTAGCCCCTGCATCTAGCTTATTACCTTCATGCACCAT
GGCTCTTTTCTACACACTTGTTCCTTACTACCAGTTCGGTTATTAGTTAGCAAATATGAAGATTTCTTGTTCATGAAACT
TGCTACTGTTTCTCATTAGAGCTGCCTGTGTTAGTACAGGGCTCTCTAGTACTATTACTTCTTGCAAGCTTAGGTGTCTG
TTAGGACATATCTATCTCTACACTTACTACTCGACCATACCCTTACTATGTGGTGATTTTTCACCTTTCTTGAGCTCTCA
CCATATCAACCAACTCGCCTACTTTGACAAGGCATCCCATTGTACCCCGCTCCAATATGTTTCTTGTACTCTCTCTCTAA
GACAGAGAAAATAAGAATATTGTCTAGATAAACTATACAACATATGTCAACCAGGCCTGCCAGCACTCTGTTGATATAGA
ACTGGAAGATTGCTGGTGTGTTTAACAATCTGCAAGACATAACAAGATACTCAAAACTTCCAAACTTTATACAAAACATA
GTTTTCTATTTATCTTCTTTTTTAATTTTAATCTGGTGATAGGCATCATGTAGATCTATCTTGAAAAAGTAGTGTGCTCC
TACCAACTGGCTTAACATCTTATCTATCAATGGCAAAAAGTAATGGTTCTTCACTGTGATTGTGTTAAGACCACAATAAT
TTATACAGAGTCTGAGTTCTTCATCAGTCTTGAATGCAAACAATACTAAAGCCCCTGCTGGACTTTATAATAGATGTATT
CAACTCTTGCATAACTTGTTCTTGATGTACTCTTGTAGAATCTCTGTCTGCTTAAGTGATAATCTATAGATTAGCATGTA
CAGAGGCTTGCAGCTGTCTTTAAGAATAATTAAGTAACTGATTTTTGTTAATTCCAGCAACTTTGCTGGCTTTTCTTCTG
AGAAAATATCTTTATAGTCTCTCAACCACTCAGGCACTTCTGTCAGAACTTGATTGTTATCTCATATAAAAATAGTATAA
GACAGTTTATTCTTGATATGCACTGCTTGAAGAAATCTATCTGTATTCAGAAGTTTCACTATTTTCTCTGAAGATTAATA
ATGTTATATCTTGTTCTTTCAGTCTATGTCTGGGTTGAAGTCTTTCAATCATGACATGCCTAGAATTATACTCATATTAA
CTATATTAATTACTGTGAATATATGTCTTACCATCTTTGTGATTCCCATGAAGTTTGTTATAGTGAGTTAGATCTTGTAG
ATACTGTACTAATCAGTCTCAGCTCTGTTCAACATCTTAATGACTTTCATAGATGTCTCTGATTGATTCCAGTCTAATTG
GGATGTCAGTTTGTAAAAGATACTGATCACTATAGTATCTAAGTTCAACAGTGCAGCTTGCTTTGTAAGATCATCTGATA
ATATAGTTAGTATGACTGACAGACACATACTGCACCTGCTTGCCTTCTCTATTGAGTTAACACTCTGTCTTTCTAATATT
TGACCTGGGTCTTGCATGAGCTTTGCAGCTCTAATCTTTATCTGGTTCTTGTTCTTTTTATCTGTCTGCTGGAACTTGTT
GGAGCTGTTTGTACAGAACTTTGCTCTATAATCTGGTTAATTATATCTTAAGCAGAGCTCTTTATTTATTTGTCATTTAT
ATTTCTCTTCTGATATTTTTGGAAGTGGTTTCACCAGTGTCTTTTTTATTTGTAGATAACCTTCTTTATTGTCTTGTTGA
GATGCATCTTTCTCTTAAGAGATTGAGATTTTTCATTTCTTCTTATTTTAATTATTGTTTTACTGACTTTGCTTCTTCTT
TTCTAGAATGAACTTAATGAGTGTTGCTTGTTGTAATTCTGCAACTATTTTTGGTTGGTGTTGCAGTTTATTCAGTTCAG
TCTGAATAATTAATCTGAGCTTTATCTATAGAAAGAGTATACAAAAGAATTTATCTGATAGACTGTTCAGATTCTGTTTA
AGTTTAGTGATATATATGAAAAATGAGAGTATAAATTAGTTCTCTTGTTAAATAATATTATGATACTACTGCATTATGTC
TTAACTACAAGTTATCTTGAATTCAACCTTATTTTTACACCATATCTTGAATTTGCTTCATGATGTAGGTAGTTATTCTT
TCTTTATTTCCAACATCTGTCAATGCATCTTGAGTTTGTTATAAAAATAACTGAATATCTAATTAATTCTGACTGCATCT
GATGTCTTTTGTAATAATTTTCTCAGACAAAACTGCTGTCTTATTAAAGCTAACCATAATTTGCACTTGCTAAGTAATTT
GTCATGGTAGCAAGATACTTTTAAAGACTTCACATTATTGAAATCATCTAACTTCTCTATTAATTGTGTGTGTAAGAGAA
ACTCTAAAGAAAAATCATTATTTACTATTCTCTGTTTATATTCTATCTGCTTTTGCAGTCTGTATATCTTATTTTGTTTA
TGTATATCTGCTAGATTCTTTTGCAGACATGTCTTCTTTTCTTTAAAGATGTTCTTTCTTTGAATTTTATCTAATGTATT
GAGAAGTATATCTTTATTGTCTGTATTGTCTGCTGGTGTCTTACTGATGATGGCTTCACTGCTACCAGTATATTTATTAA
TATTCATCTTCTCCATATTAGTGTCTATCTCTGTTGGGTCTACAACATGGGGTGTTGTTGTGATTTACCTTGTGAGTCTT
GGTGGCATTATATCAACTTAGGCAATCATATGTTGGAGCATTCAGAATATTAGGAGAACTAGTTATAGATTATGTAGGTT
TTCCCAGAATTAGGGGTATGAAAGAGCTAAGTAGATATGATGTCTGCAACTGATGGGAGAAAGTCATGTGTAGAATGTAG
AGATCCTCTAACTAGAAGACTGAACACTGGGGTTCTCACAATCCATATGAATTGTGTGATTCTTATATGTTCAGAGTTGG
GGTCATGTGAATACCTCTGAATATCCAACATCATCCAATGCTTGCTTGGTCTAGGTCTATATTTGTAGCAACTACTGCTA
ACATCTTCAGGCCTGTCCAGCTCTAGTATACCAGAATCAAGATCAGATTATGGACCCTTCCTGCCTACAAATACAGTGAA
ATCAACAGAAGAAGACAACACACTTGTACAAAAGCTGATGGCACAGCTGCAGACTCATTATAAGTGCTTTACTGAGGCTC
ATGCTGCATCAGAGTCACTCTCCATGTTAATAGTATCTTTCTTACAAATAGCAAGCTGGAAATGTCCAGATATCTTAGAG
CATGTCAGTATGTCTTTCTATTCTATACAGTAAAACACCATTCTGCCAGTTTATCAGTACTAAAGACTATACAGTGAGAT
ATCCACATCTGTAAAGCCTCTAGCCTATAAGAAAGTGCCTCCACACCCTATAACCATTGATCTGGAAGATAATATTATGC
TGATGCTAGCATTCCTGCACACCATGATTGATATTAATAGTGCTGGTAATCTGATCTTAAGTTTTGCAGTGGCTTATGAG
AGGTTTCAATGAAAAGTTAATCAGTCTCTAATAAGTAATCTGAAGAGTTCTCTTTATCTGGATTCTAGTTCAGTTCAGTA
AAGAGATAAGCAGACTAAAAGAGTTCACCAGTTTTAGAGACTAGTTTATCAGATCTCTCATCTTTTGTTTGAATAACTGA
TTGAATTTTCTGAGATTAAGATTTACATTCTCTTTCCCCAGCTCTTCAGCTTCTAGTGCCAGCATCACATTATTATAAAG
AAGAAGTATACTTTTTGGACAGATAAGATCTTTCTTCTAGCTCTCTATTATATTTATTCTGCATCCACACTTCTTCATCT
GTCATTCAATACTGTGTATATCCAGCTCAGTTTCACTACAGCTTGGGCAGAAGACCACAACCAGACTTTATATGAGTAAT
TACAGATACAGAAGTTTTACTTTTTACTACAGTCAGCAGAACTTTACTATCTCTGAGAGCATGTGCAGATAATTATTCAA
GATTCAGAGCTTTAGCACTTTCAGAGACTCATACTTCTTCTGACTGTTAAGAATCTGAAGCTCTCAATCTAGTATATTAT
CTGATCTAGTATATGTAATATCTTCTTTTGCATGTGAAATCAGGCTGTGGATGAGCACTATCTGACCACCAGCTTCTATA
ATATTAGCAAGAAGATGGTCTTGCCCTGGAGCTTTCTGTCACACTAGAAGCTAATGCATATGCCTTGTATATTTATCTGA
CAATATTATTATCTGGATCATTTCTGTAAATAGCTGAGAGATTCACCAGCTGCACAAAAAATCTCTTCTTCCACTTTATC
TAAGTCTGATAGCTCACCAGGTAATTTAATGAAGTTGCAGATCAACAATAATCATTCAGTAATAGTTGTTCAGCTCCAGC
AGTCTTGCTGACTTTATAATCATGTCTAGCAAAGAGTGATATCTGAGGTCTCAGACTTCAGCCACATTCAATACAGATTG
GTGGAGCCAGCACTCAGAAGTAAAGATAAAGATGTATATCAGTCAGAGCTTAGTAAGAGCAGTAAAGATAAAGATAATAA
GAATATCAGCAATCTGGATAAATATTCAGCAAGTGATGCACCAGTTGCTGATGCCCAAACTTCTGATTCAGAACATAAAT
ATCTACAAAAGAAATTCTAGCACAAGCAGTTCTATTTGCTGTTGTTCCTGCATGATCTGGAATTCATAACACTAGAGCCA
CACTGATGCTTTCTGCTTTGCTGCTGGAGCCTGCTCTACTGCCAGTTCTACAACATTATTAAGAAGATCTTCACAGCCAG
CCAGTATTCTTGTTTGCAAATGAGAATCTGAATATATTAGCTCTGAATTCCAGACTAGTATGGACCTGGCAGCATATTGG
AAATACTATCAGTTATTTCTTTCTTGTCTTGCTGTGTGTATATATCCACATCAAGTAGTGGTGCCATGTTGCCATTTTCA
ACTGCCACCAGCAGTTCTACAGAACTTGAGAGAAATACCAGATTACTACTGCTGTTCTGCAGATCATGGACTGAATTCTC
CAGAAAAGCAAACCAGCTAATTATTCTACAGTTGTGTCTCAATATCCAGCACTTTTTCTCAACTATCACATCAATCAGCT
TCTGAGATGGCTGCAGTGGAATCTCAACAAGCTGTGTATCAGATTTGAGATAATCTACAGCCTGCAGCCATATACTGTAA
TACACTGGAAATATACTTAAGTAAGAATAATGTTTCTTTGATATCTTCTATATGTATATAAAGATAAGGGTAATCATCTC
TGCTGCAGTAGTAATCTGTAGCTTGATTATTGAGTGCAACTGCTTTTAGAGAGTTCTGATACAAAGCAGATTTAGAAGAG
GCTTGAAATAATGTCCACACTGAAGCTGTATAATTATATCTGGTTTCTTGACAAGCTTGACTGGATAGTTATAATATTTA
AACCACTGCATCAGATGCATATAGTCTTCAACATTCCAACTCTACAGATAATCTACTATCAGTAGTACTAGTAACTAATC
AAGTTCAAGTCTGATTTTGTGCTCTTTCACAATATATTCAGCTGCATGCTAGATATCTGTCTAGACTTTATTTGCTCTGT
ACTGCTGCTGCAGCTGCTGGTGAACCTCTGTCTGAAAGTCTTCTGAAAGAATGCCTTCAGAAGCCTGACTAGCTGTATTA
TTCAGCAGCCACTCAATTCTGCTAGATTTGAGAATGTATGTAATAATAAAATCTTACTTATCTGTGCTGATATCTCACAA
ATCTTTCAATATTTCTACTTTTAAAAAGATATCCAGTTCATTACAGACTTCAGAATAAAAGTCAGAAACATTAAGATACT
CTTTACATGACTTTGAGACTGAGACAGTAATGAGAACAGTAACTGACTGTATAAATACTAAGAGTTAAAGTAGTATCAGA
TTCTCTTTCATCAGTTCTTTGATATTATTGTCAGTATGTACAGAACTCAGCAAGTATATAAGTAATATATAATTGTGAAG
CAGATCTTCATCTATAGTTACTGAATCTTGCTTTATTCAAGCACAGCAGTTTTCTGAGCACATAAAAAAAAAGAGAAACT
GCAAAGCTGAGCTAGTATTTATTTAGAACTGATCAACTATCTTCAGTAGTATTAGTTAGAACTTATTATAATTAAGTCAG
ACATAATTAATAAGCTATCTCTGGCAGATTAAAAGACTGATGGTCAATCTTTGTCTCTGAATATAACTCTTTTCTCAGTT
CCCAGTAATCTTAATACCTAGCTTGCTATTAAACAGAATCAATATTTTGTTCCTGCAGTAATATCTTCTAATCTAGCAGT
CTTTTTGCTGGCTGTTGATGTGCATTCCAGCAAGCTGAGCCACTATTTTTAGATTATCATGATCAAGTATCATGTTCTTC
ACTTATTTATAGAGAAAGAGAGCAAATCTACAAGCCAGCTGCATACCAATTACAAGTAGCTTACATTCTAGCTTGTGTTA
TACATTCAGGCTCTTGTTAAGATAGAGAGACAGTAGATCCAGAGCATCAATCTTCTAAGAGTAACTTGATTCTAATAATC
TTACTCTTAGCTCCAGCTCAACAGTAATCTGATACTTTCTGGGTTCAGAATGACTAGAATGAATCTTGAAGAGGATTCTG
ATCCAGAAAGTCTGATAAGAAAGCAGAAAAAGCACACACAGTATCAGAGATATATGCAGCAGCAGTTGAAAGTTATACAG
AGAGAGGCCTTTTATTATAATCAGTACAGAACTGCCATGAAAACATATCAGTGCAAAGCTGCAGAAAGAGACTAAATAAC
ACAAGTGGTAAATCAGTCTGAGTTTAAGAAAGCACAGATATAAAGTCAAAAGATCATTAAGCATTTAGCTTAAGTATCTC
AGCAGATCACTCAAGGCTCACACACGCTCTTTTCACAACCCAGTCAATTCTTGTTCAAAATGGACGAAACTACATTCATT
TGAAAGCTATTCCTCTACCTAACAACCTCTCCAATTTTCATGTGAATTGCCTTGCCAGTTGTTGAGATATAAGTGGAAAT
ACATGGTGCCAGCCTCATGCCTGTCAGAAACACTTCTCACACTATTACTCAGCAATCATATGATCTTTTCATCTAAATTT
TGAGAGACAAGCTCAATAACACTCTTTAAACAAACTACCAAATTTTCCTTACTATATCTTTACTATTTGTTGTGTTATTG
CACTCTTTTTATCTGAAAAATCTCTTACCAAACACTCTCTTATTTTGGTTTTCCTTGCCAAGACTCTTGCTTACTCACAT
TTTGTTGAGGTGTGCCAAGCTAAGCTAGAGCTCTTATCTTATCTTATCTACTTCCATCTTATCTCTCTGCCTCTTCTCAT
CTGATCTTTGCTCCCCAGGTCTCACACCAGCACTAAATCAGCCCTATCAACTTGATACTCTTGGTATAGCTGAGCTAAAT
TGTAGGCTGGTATTCGGGACCGGGACAGGATCCCATTTCCCATTGAACCTGGTCCCAGTCCCAAATTTAGAAACAGCCGG
GATCCCAAATATGAAATCTCAGTCCCATGTCCCATCCCACTCAAGAGCTTGAGGTCCTGTTCCCATCCCTATCCCAGAAA
TTATTTCCCGGTCCCATCCTCAAATAGAAAATTATGTCCCACATCCCATCCCAGCAGAGATGGTAGACTCCCATTTCCCA
TCCTGGCTGGGTCCATAGTGGGACCGGGATGGGACCAGGATTCCTGGTCCCATCATGTCAAATTCATAGGGAAGAGTCAA
ACTGATCAAATTTTGTGTGGACCATTATCAAATTTTGTTACTTTTTTGATGAAGGCGGAACCCATAGAAAAATCAATTTG
ATTGTCAAAAGAAACAAAGTATTAAAACTAACTAATGGCTGAAGCCAGCAAACAAACAGGAACTGCCTAAATGGCAAGTT
AATCATTATTATCATCATCTTCATCATCATCATCATCCTCCTCCTCCCCCTCCTCCTCCTCCTCCCACTTCTCCTTCTTC
TCCTCCTCCTCCTCCTCCTCCTGCTCCTCCAGAACCGGCTTTGTGAACCGGACAGGGGCTCTAATACCCACCATTTGACA
GGCGGAGACCCTGACGGCACTGGAGGGAGGCAGGGAGGCAGTGGTGGGTGGTGGCAGTGGTGGTGAAGCAGTGGCAGCAG
TAGTTGGTGGGGCGGGGGCAGCATGCAGGCAGCAGGTGGTGGTGGTAGGGGCAGGGTGATCAGGCGCATCAATCAGGCTG
AAATAGTTCAACCTAATTTTGGCACCAATGCCAAGAATGAGCTTCATATTGTCAGCATTGACCATAACATGCTTACAGTG
TGCCATTGTCATAACAGAGCCTATATTACTCAGTATAATTGTTGGTGCCATTGCTAAGGGTGACTTACACTCAAACAGAG
TGCACAAGGTTGCTTCAGCCACCTTCTGAAGTAACTCAATGGCAGTATGTTGCCAGCAATATTCATGTCCTTGGTGACAG
GATAAAGTAATTTCCCAAACCAATCACTGGAACAGGGCCACCAGCAAGATTAGCTTGGTAGAGCTCTGGAAGTGGCAGAT
TTCCTTGATGGCACCTATTTTCACCAATTAGCATCAAGACCATTACCAAAAATCATTACTTTTTGACATACAAGTGCCGG
CCTTCCAATTTTGAACAGGGGGGCGGGGGCAGGGATTCTCCTGGTCAAAGTTGGCCAGGTCAATATCTTTATTGGCTTTA
TGCTAATTGCTCTTCTTCAGGGCCCATTCTTTCAATGCAGCCTTGTGCTGCTCCTCTCCAGCTGTGCGAAATGGACATGC
ACAGGGAAAACTAACATCTTGTCAGTAAACAATGTGCGCCAGAGCAGTATTCTGCAAGCACTCACCTCTTAATGCGACCC
ATTTTGTTGCAGTATATGTTCATTGTACGCGCAGACATCAAAGCACAGTAAATAAAAAGGTGGTTGGGGGGGGGGGGAAT
CATCAACATTAGCCCTGAAGAGAAAGAAGAAGAAGAGGAAGAGAAAGAGAAGAGAAGAGAGACTGATCTGATGTTATTAT
CCTGTAGCCAGCATAGCAACAACATGTTGATCTTGCCCATAGCAACATGCCTGTAGAATGTAAACAATGTGTATAGTAAC
CATCCTACAGTACTTGGTCAATACACTCTATAATCCCATTATCCTGTAGCCAGCATAGCAACAACGCGTTGAGCTTGCCC
ATAGCAACATGCCTGTAGAATGTAAACAATGTGTATAGTAACCATCCTATGCAAGTACTTGGTCAATATACTCTATAATC
TCATTATCCTGTAGCCAGCAATTCAACTCATCACATATGATTGTGAAGATGGGGCCAAAACAATATTCAATGAGAGAGAA
GACCCATGCGGCACAGGAGCACCACCAGGCCTTGGAAGGCCATCAAAAAGATATATTCAAGGCAGGAGAGGCAGATTGCA
AGGCATGCCATGACATGCTGAAGAGGATTCAAGCAAAACATGAGTGGTATGCACCCTCAGTGGTTTGCATTGAATCATAT
TGACATCCATTGCAGGCAGAATAGCAGCAAGGAGGATCACAAGATGATTGAAGATAAAGCCATTGAAGAGTTGATGGCCA
AGCAATTTGCCAAGGGCAAGTCAAAGGAGTATCATAAGCACCAGCTCATGGTCTCTCAGCAAAAGGAGAGGGAGGAAGAG
AAGAAGCATCACTGAGAAGAGGCTACAGAGGCTGAGAATGAAGCTCAGCAGAAAAAGAAGGTAGGATCCAAAAGTAATAA
AATTTGGTAATGGTCCTGACATATTTAGGCCAAAACAAGCCAGGCACAGCATCCTATTGCTGCATGTAGGGAGGCCTGAT
TCTGCCAAATGATAGCCAGGCTTGAGGCCAAGGTCATGGCCCATGGTCATGATTGTCTTGCTGTGGTCAGTGTGTCAAGA
GAGGGGGTTGAGGAGGAGATGAGGGGATTCCTGGGCCAATTACAGGGTTCAAGTGAAGACAACAACAGCCCACCTGCCCC
AGAGAAGATGGAGGAAGATGATTTTGAGGTTGTGGTGTCCTCTGATGAGAATGATGAGGAGGACAATGAGATGGAGGATG
ATTGGATTATTGATGCCTAGAGGAGGAAGTTAGGTTTTTAGTTCTTTTTTCATATTAATTTGAGAATGGGGTGCCATTAA
ATTGGCAAAATGTTTTATTTTCCTGAAGAAGAATGTTCCATTTTGTAGAAGAAGAAGATTTTGTAGTTGGTTGCTGTACT
TACAGAGTAAAATGAGGCTAACTACCTAGAGATTGTCAAATTTTGTGTGGGCTCTGACCACATTTTGTTACTTTTTTGAC
TAAGGCAGAACTTAGAGAAAAATCAATTTGATTGTGAAAAAAAAAAAAAAAAAAAAGAAAAACCTAATGGCTGAAGCCAG
CAAACAAGCAAAATCTACAGAGGTTTCTTCAGAATTGACCATAGTTCAACATGGAAAAAAACAATTTGTATTGTGGAAGG
AGCTGCATCATAAGTTGTTTGTTACTTGGTGGTTGACTACTGAAGCTGCTCAGTTGGTTAATGATAAGAAGCATGGTGAC
CCCAACTGGAAGGCAAAGCAACATCATTCTGATTTTTGGTCAAAATTTGATCAGGTGGCAGAGCATTCTAAGGGTACTCC
AGAGGTGATTTGCAAGCATTGCCAAATCTTTCTCAGCCATTCAAGCTTTTCTCAAAACAGTACAAGTGGCCTGAAGAAGC
ATTTAACAAGCAAAGATTGTACAAAAACTGGTGACAGACAGGGTAACACTCTGGTTAACATGATGGTAGGTCATGGATTC
TAATTTCCCAAATGTAACAAATTTTAGTAACAGTCCTAGTGTCTTAGCAACAGTTTCCAAAGCATCCTTGAACAGATTCA
GATCTGCCTGTTTCTGAATGCAATCAAGACAATTTCCTCCAGCAGCTTGTGCAAACATTAATATTCTTGAATCTCTCATT
TCATGCTATTGAGAATCCAGCATTCCGCACATTAATAACCATGCTCAACCCTGCAATGGCTTTACAGATACCCACACAAG
GAACATTATATCAGGTCATGAATGATATGTACAATCAGCTATTTCAAAATCTTCTCTTTAACCATGACCCAACAACCAAG
GTATCTCTGGCAGTGGATAATTGGACAAGTCCCAATAACCTTGCCTTTATGGCAATTAATGGTTATTACATTACAAAGGA
TTGGGAGTACTGTGAGCATTTACTGGATTTTGAAAGTTTAGAGGGTGCTCATACTGGCAAGAATATGGCAGAGATTCTCC
AATAATCACTAGCAGCATGAAGGCTTGAAAGCAATCTTCTTGCAATTACAAGTGACAATGCATCAAACAATGGTACCATG
CAAGCACATCTTACACATCAGTTGAGGCCAGCATTGCAGCAGTTGAACAAGACAACTGATTGGAATGCAGAGAGTGGGAC
AATACTCTGTCTTGCTCATGTAATTCAACTTGTGGTTCAAGAGCTGGTTTGCAATCTTAAGATTCAGCCAGACAATAATG
CTCTACCCACTACCTTTGATAAGAGCTCAATTACTGATGACCTAGCATCAACAGACACATTTGCAAATACTCTTAGAAAG
GTAACAAAATTTGGTAATGGTCTTGATATACTTGAGTTGATTTACTAATCTTTGCTTGACAATAGATTTGTCTTGTTGCC
AATGCAACCAATGCCTCCCCCCAACTCACTGCACATTTCCAAGAATATCAACAAGAGAACCAGCGCAAGATGATTCAAGA
TGTTCGCACAAGATGGAATTCCATCTATAAGATGTGTGTTCATGCCTTGTTGCTTTGACAAGCTGTGGACTTATAGATCC
AGGACTCATCACCAAAATACCAAAGGCTTCACTTATTGGACCATGACTGGAAGCAGCTAGAGTATATGGTTGGACTGTTG
CAGCCATTCAGTCAATTTACCAAGGTACTGTCCAAAACAACAGGCCCAACAATTCATCTGGTATGGGCAACATACAATCA
TCTTTTCCAGCATTTAGAAAGAGAGGAGGACAAGGCCCAACAGTTGACAACAAGAGAGAACATTCAAGAAGCTATCAAAG
CTGCCAACTTGAAATTCCAGAAATACTATGGTGATACTGAGCATCCAAAGGGTGAGCTGCTAGCTGTAGCTGCTGCCCTT
CATCCATCACGCCGCATGAGAGCATATGATTCAGAGGATTGGACCAGTGATGAGTGTGAAACATACCAACAATATATTTT
GAGGTTTTACAAAAAGCATTATGAGAAATATGAACAGCCAAGAGAAGTAATACTTGATGTGAATGATGTATGTTTGTTAT
AAGTATTATTCTGATTTCTTCTCTGCTAACTTCTCTAGGATATTGAGCAAATGATTTTTGAGAGACCCCATCAAAGACAA
GCAAATTTCCAAAATGAAATGGAGTGATATTTAAATGATGAGAATTTGACATCACCTTGAGCTCCAATTCTGGAACAGTG
GAGGATGCTAGAGCCTGATTTTCCAACTGTTGCTCGGATGGCAAGGGACATTCTGGCTATACCTTTGACAGGGGTTGGGG
TAGAATGGGTTTTCAATGTTGCTCAGGATACATGTCATTATCAACAATCACAGCTCCATGCATCTACAATCAAGAAGATC
ATGCTGCTTAAACATGGAGATAAGGTGCATATGCTGGATGAAGCACTCATATTGCATGAGGAGTTGGCCAAGGAAGTCAT
CCAAGACAATCAAGATGATCAAGATACCCCAGAGATTGTACAGGAAGAGATTGCAAGCCTGCTAAATCCACTACTCAATC
CAGATGAGGAACAGGAAATACATCAATGTTATCAATAGATGATAGACTCAAGTAGCTAATAGCTTGCAATATGATCCAAT
TATGCAAAGAGCATTACCAAATTTTGGTACTTTTCTGAAGTTGAATAAATTGATAAAATTATGTTAGGACCATTACCAAA
TTTTGTTACTTTTTGACAACACAAATGGACCAGGGTTCCTGGTCCCATCCTACACTTTACTGGTCCCGTCCCATATACAA
TATTGAAATCCCAGTCCTATCCCATTTTGTCATGTCAGATCCCGGGCCTGTCCTACTAGCTAGATTTTGATCCTGGTCCC
AATGCCATCCCAATCCCAGTTCCCACAGAACTGTCCCAATATGCTGTTAAACAACCTGGTCCCATCCCATTAAGCTGAGC
TTCAACCTGATCCCGTCCTCGGGACGGGAATTGGGACGGGAATCTGGGACCGGGACGGGAAATCCCGGAACCGGATACCA
CTCTACTAAATTGATCCCTGCAAATTCTGACCAATCTCTACTAAATACTAGTATGTTCTATACTGTTTGGTAGCTGAGAA
ATCAGAATTAATTAGTGAAAAATAGCTTTTCAAATACTTATAGTAACTAAGTTTTTGAACTAGGAACAAGCTATAATATA
GGCTACCTTGCAAATCAGAGCAGTTTTTATTAATTTTTCTGCATTTAAGAAAAAAATCAAGCTAGATTTCTAGTGACTAA
ACAGGTTTACTATCTTTTCCATCTGATAAAAGGTATGCTAGCTTTCTAGTGCTGCTATATCTGAAAAAACCAGCTGCCCT
TCTCACTTTTCTGCTTAGAATATACCTTATTTTTATAGTATTGGCTCTGGCATCTTGAATGTGAGTCTTTACTACTAAGT
TTAAGAATACTCTCAGCTGGTTTCTGAAAGCTTCTCTGCAAAAAGCTCTTTAGTTTGATACTTCTCTTCCAAAAGTATAC
TTGCTAGTATTAATTTAACTGATTTTTGAGATATAATTGCTCATATCTCTTAAATTTACTAGCTTGCCCTCTTGCTCTCT
ACTCTCCCAATAGTTTTTCTATAGTTTTTATCCTAAAAGCTGTTCCCGTGATCACAGTCTTCAAAAAAAACTATATAGTT
TGCTAGTTCTCTTAAAAAACTAGTCCAGAATTTAATAGGTGTAGCTCTGGCTAAAGAAAAACCTACTATATTGAGATTTT
CAGCTCTTAGTAAAACAAGTAAACTAGTTTGGGTTAACTAGCAAGTGGAATACAAAATAACTCCAGAAGATTTTCTTAAG
AAAGTAATTTCAAAAGATTATCTTCTGTTTTCTTATTCAAGAAGATACTTCTTGAAATATAGTCAAAATGCCTTCTACTT
CTGATTCTTCTTCTGAATCTGAACAGCAAGATCTAAAGTCAATTCTTAAGCTTCTTGCTAAAGAATCTCAGAAGAAAAAT
CATGTTCTTGTGCAAAAAGAACTAAATGCTTGTATCTTGAGTATTCAAAAAATCTTTTCTTTTAAAGAAAAAGAAGATAC
TACTGTTTTTGAAAACTCTGAACTTCAAAATCTTGAGAAAAGAATTATACAGCTTGAAAATCAAAAAAGGTAGCTACTGA
CAGTAGTTATACTTCACAAAGCTACTCTCAAGAGAAAGTATCTGCTAGTAATGCTTTCAAATCATATTCTTCTGCTCTAA
AAACTGGACTAAATACTGAATCTTCAGTTAAATCTTCTTTACTCTCTAAAGTAAATGGTAAAGAAGATAAAAAACAGTTC
TCTGAGCCAAAACTCTTTAGAGAAAGAAGACTAATTCTCAAGATGAATACTCAAGTACTTGAAGAGATCAGAAACAAAGC
TTTCTTCTTCAGAAATAGAATAAATGACAGCTTTACTGAAGTAAATATTACTGAAAAACCAGTTATTTCTTCAATTGCTA
AGTTATTTAAAAACCAATCTCTAATTCTAATAACAACAGAAGACTTTTCAGCTGATTTTCTTCAAAAACACAAGCAAACT
TGGATATCTATACTCTCAGATCTAATGAACTTTAATATAGAGAGCATGAAAATTCACAAAGATGAGCACTGGAGAGTCTT
TGTAGTTCATGGTATCTCTACACAGATCTTTAATATAGAGAATGGATTATCTCTTTTAAAAAAAGAGATAGAAATCTTTA
ACTCTATCTCTTTAAAAAGAGCCCTAATCTGGCTATCTTCTGCTGAAAATAAAATACAGAAAAGACATGCATCTGCTGTC
TTTCATGTTCAAAATGCTACAATAGCTGAAAATCTGAAAACAGTTGTGATTGCTGGACAGAATCTTAAAGTTTGTAAATA
CAAACAGTCAGAAAGATTTAGAAGCACTGTGCAATGCTTTAACTGTTAAATCTATAGATATACAGCACCAAACTGTAAAA
AAGAAGCTAGATGTGATATCTGTGCTCAAAAACATCAAACAAGTATGCATGAATGCTCAATTTGTGAGATTACTGGAAGA
AAACGTATACAATCTACATTAAAATATGCTAATTATCTAGAAAATCATGTGGCTAAAAGTACAGTGTGTTTTCTTCAAAA
AATCCAACTATTCAGCACAAAATACTAGTAAATCAATGCAACTAGTAAGAGCTGAGCAAAATCTTTCCAGAACTAAACCT
ATTTCTAAGAGGTCTCATGAAACAGATTCTGAAGATGAAAATCAAGTTGTAATCTTTAAGAAGAAAATTGAAGTTAGACC
ACTATTTATTAATTTATGTTAAATAAAACTTCAAATACTTTTTCAAAATTGATCTTTCTTCAGAATAATGTTGGAAGAAA
TGAAAAGTCAATGCATACATGTCTTGATATTGGGTTTGAAAAAAAAATTGATTATATTTTATTTCAGGAACCATATTTTA
TTTCAGGAACCATGGATGAGCTCAGATAATCAGTTTACAGTCTCTCATAATGCATATTATTGCATTCTTCCTGAGAATAA
AGATTTGAGATCTAAAGTAGCTATTTTTGCTAGAAAACAGTCCAGATATCAACCCTGCTTAAGATCTGACATATGCTCTA
GTAATGATCTTCTAGTTATAGATATTAAAGATAAATACAATCAGTTTGAAACCATACAACTGATAAATATCTATAATCAA
AAAAATCTAGAGGACAACTCAAATCTTTGAACTATTGAGAGAGAACTAGTAAATATCTCAGCTTCTCAATACTCTATTGT
TACTGGAGATATGAATGCTCACCATTCATGGTAGAATTCAAATATAGTCAATTCAGTTAAAGCTGAAAAACTAGTAGAAT
GGCTTGAGGAGAATAATATGAATTTAATAAATGAGATAGACAGAGAAACTTTCTTCAGACCAAATTTATCATCTAAATCA
ATTACAGATTTGATCTTTTTCTCCACCAACTTAACTCAAAAGATACATGAGTGGTGGATTGATGAAGCTCTTCACTCTGG
CTCTGATCATGAAATTATTCAATTCAGTATTGAACTAAATACTGAAAATCTTGTTGAAAATCCACTTTATTCAAATCAAT
ATAACTTTCAGAAAGCTAATTGGGATAAAGTAAATAAATCTCTTCTTCAAAATCTAGAAAAAGAAAAATTTCAATGGACT
TCAATAGAAAATACTCCATCAGAACTTGAATTAGAAGCAATTAAATTAAGAAATCTAATTCAAATCTCTATTGAGAAACA
CATTCTCAAAAAGAGAATAACTGAAAGATCTAAGCCTTCATGGAATAATGAGCTAAAAATCAAGAGAAAAGCTATGACAA
AAGCCTTTAGAGAACTGAAGAATAAGCAAGTTAGCTTAAAGTTCTTTCAACAAACTAGAAATAACTACTTTAATGCTATT
AAAGAGGCAAAGTCATCTTGTTGAAATAAATTTCTGGAAAATGCTCAAGGAAAAGAGATTTTTAAAGCATATAAATATAC
CAAAGAAAAAAAAGTGGAAAAAACTCCTATTCTAAAATTCTCAAACTCTGAAAATAAAATAGAAAATAAAGCTATTTTAT
TTAAAGAGAAATGCAATGCTTTTATAAAAACTCTTTTCAGAGAACTACCAAGTTATCCACCAATAAATTGGAATGAATAT
CATGAAAATCCAGATTGGGAATGGCCTAATCTTCAAGAAATAGAGATCAAGAACTCTATTTTTTCAGGCTCCAAAACCAG
TACACCTGGCCCAGATGGTATATCCTTTCTTATACTACAAAAAGTCTATCCAGTACTTAAAGATAGATTTTTCAAGTTAT
ACTTTATACTATTTGAAAAGGGATATCATCCAGAAATCTGGAGAGAAGCTACTGGAGTTATTCTAAAGAAACCAAATAGA
AAAGCTTTATTACCAAAATCTTACAGAATCATCTCTCTACTTAACTACTTGGGAAAAGTTATAGAGAGAGTTATTGCTTC
TAGACTTTCTTATTGGGCCTCCCAAAATAAACTACTATATTTTGATCAGTTTAGAGGAAAGAAGCAATGCTCTGCTATAG
ATGCTGTAATGAGCTTAGTACATGATATTCAATTAGCAAAAGCTAATAAATTGGTAGCCTTAGCTCTTTTTATTGATATA
AAAGAAGCATTTGACTATGTTTCACTAAATAGACTCTTAAAAGTCTTCTCTGATTTGCAACTACCTAAATCACTAGCTAT
ATAAATTTTTCATTTTATGCAAACAAGAAAAACCTAACTGGTTTTTGATGGTGAGAAACAACAAGAAAAGATATCTATAA
ATATTGGAATTCCTCAAGGTTCACCTCTATCTCCAATACTTTTCTCTATATATACTATATTTCTCTTTAAGAATAATAAT
GATCTAGATCTTAAAGATATCAGAATTTCTAGTTATATAGATGATTGTTAGCAGAACCAGTCATAGGTCACATAGATTTT
CCCAGAACTAGGGGTATGAAAGACCTAAGTTGGTACAATGCCTGCAACTGATGAGAGAGAGTCATGTGTAGAACATAGAG
GTTCTCTAACTAGGAGACTGAACACTGGGGTTCCTACAATCCATGTGAATCATGTGATCCTTATACATTCAGAGTTGGAG
TCACATGAATACCTCTGAACACCTGATATCATCCAATGCTTGGTTGGTCTAGGTCTACATTCATAACACTATCCCCCCCT
CCAGAGGCCTCAGACTCCAAGACATAGGGCCACTGAAGTGGTTTTTCATACATTATCATAGCTCCCCTATTATTAATGGA
GTATTATAGATTCTTGAATGTGCAAGCTTCTACATTACTACTGCTTATCTATATAAACATCCTGCATGCATATCATCACC
AGTTGCAGTAAACATCCTTCATCATAGGATAGTAATTATTTTATTACAAACATCCAGCATTTTATTATGTACTTGTTTCT
TTGTTTGTTTTCTTGTCTGGTTACTATATTGTCTGTTGTCCATTATCACATTATCTATCAACAAGTCATGAGACTAGCAA
CTTTAGTGCATTGTGGCATGAGTATAAATAGAGAGTTCCTGGCCTTCTTCTTTTTTCTTTTTCTTCTGCTTTGTTTGGGC
TCAGACATCATTCCTCATTCATTTTATAACTCATCACAATGTCATTATTAAAAGACTCTGTTACACATGACAAGAAAGAC
ACTCTTCTGTACTTTGTCTGCATTTACTCAATGTTCACAGACTGCCTGAATGAAAGCAAGTGTTGTCTATAGAACATTAA
GAAGAAATCTTGTTCTTATTATTTAGAACATCAAACTCATATCTATCATAATGTAAGTGCATCTTCATCTGTTTCTCTTG
TTGTTCTGACATGACTGTAGGTTCCAGAATCTACTGTCAAACTAGTTCATCAGCTCTTGCAACTTCAAGAAGAATACCAT
AGTTTCAATATAGCTGATCCACATCACCTATACAATATAAAGTGCATGAGTATACTTGTGTGAGAGTTTCATGAGCTCAA
CTCTGAAGCTACCAAATACCATCATCACCAGGCTACTTCTCATCTCAAAAGATCTTCTATAAAATGCCATCATCCTGCAT
CACATTATGAAACTAAAACCATGGACCTCATGTCCAAAACAGAATCTACCAAAGATAGTCCATCTGAGCTTCTTCATCTA
ACAACCCCAGTTTGTACTGTTCTGTCTCAGGTAGAAAATGAAATCAGAAACATCCAAGTTTCACTTGATCATTTCACCAC
TTGTTTAACAGATGAAGCCAAAGCTCTTCAGAGTGTTACAGAAAGCAGCCTTATAGATTTTCTTCATTATTTTCTCTTAT
CATCAGACTAATCTCTGTCTAGGTCAACCTTACATCTTCCATCAACTGTCTGACTAATATTGTCTTCTCTGGTTTCTGGA
GTATTGTAGACACAATTCATTCTTCTTGTGGCTCTTTGTCTGTTAAGCCTACTTCTATTGCAGTACCATCCATCATCATA
TCACTAGTTCTGGTGACTCCAGAACCACATCTATCTTTGGCTGGTTCACCTCCATTATGGCTGTGTTTTGGGCACCCTTG
TGGTACTCCTTCTCATCACTAGTTGTTTGGTTTCATTATGTGTGATAATCTTTAGCCTGTCTAGTCTTCTTTTTGTACAT
AGATTTGTTCATCTTAGAATGACTTCACTTCTTTTATAGGTAATTCTTAAGAACTTCTTGTGTGTTTTCAAGGTTTTCCT
CAGGTTCCCACATTAATTTCTCAATAGGGAATCTCTTCCATTTCACTAGATAGCATTTCTTGTGATAGCACACTTTGTCA
TCTAAGATTTTGTCTACTTCCCACTCATGATGGTCATCTACTAGTACTGCAGGAGAGCATGTTGGCACCTCACCTGTTCT
TGTGTGGTATGATTCCAGTAATAAGACATGAAAAACATCATGGATCTGATAGCTCAGAGAGAGCTTCAGTCAATATACAT
TATTTTCTATGCTCTCTATCACTGAGAAAGGTCTGTAGTACTTGTTATCTAACTTCTTGCAAGAATATATTGTTTATAGA
TTTCTTAATGATAACATCACTTTATCACCAGGTGCATACACTTTATCTTGACATCTTTAGTTATAGAATCATGCTTGGTT
CTCTTTTGCTTTCATCAAATGTTCTATCAGACTATTTCTTAACACAGAGATTATTCTCAGTCTTTCATTAAGTGTTGTCT
GTGCATCATCATCATTATTAATCAACTCCTGGATCTCATCTGGTCCTCTAGATTTGAAGCTGTACATTGCTTTGAACAGG
AACATATGCATCATGAAATGTTCTGATCTATTGTATGAAAATTCTGCATACACAAGCCACTTCTCCCAATCATCTTGTCT
ATAACTACAATAGGCACAAAGATATCCCTCCAAAATCTTGTTCAGTGCCTCTGTTTGGCTGTCCATTTGTGGGTGGAATG
CCATGCTAAGTTTTTGTCTAACTTTCATGTGAAAACATAGCTCTGATTAGTATTCACTTGTGAAAACAGATCCCAGGCAT
CACATAGATTTATCTTGGAAAAGTAGTGTGCTCCTGCCAACTGGCTTAACATCTTATCTATCAACAGCAAGAGGTAACAG
TTCTTTACTATGATTGCATTAAGATCACAATAATCAACACAGAGTCTGAGTTCTTCATCAGTCTTGAGTGCAAATAATAC
TGGAGCCCCTGCCAGACTTTATGACAGACATATTCAACTCTTGCATAACTTGTTCTTGATGTACTCTTATAGAATCTTCA
TCTGCTTGAATGATAGTTTATAGATTGGCATGTACAGAGGCTTACAACTATCTTTAAGAATAATTGGGTGACTGATCTTT
ATTAATTCTGACAACTCTGCTGCTTTTTCTTCTGAGAAAATATCTTATAGTCTCTCAACCACTCAGGCACTTCTGTCAGA
ACTTGATTATCATCTGACACAAAAATAATATAAGAGAGTTTATTCTTGATGCATACTACTCAGAAAAATCTATCTACATT
CAGAAGTTCCATCATTTTCTCTGAGAGTCAGTAATACCACATCTTGTTCTTCCAGTCTATGTCTGGGTTGAAATCTTCTA
ACCACAGCATGTCTAGAACTATATTCACATCAACCATATCAATCACTGCAAATGTATATCTTACCACCTTTGTGGTCCCC
ATAAAGTTCATTATAGTGAGTTGGGCCTTGTAGATGTCATACCAATCAGTCTCAGCTTCATTTAACATCTCAATAACTCC
CATGGGTGTCTCTGGTTAATCCCAGTCCAATTAGGATACTAGTTTACAGAAGATACTATCTACTGTGGTCCCTGAGTCCA
AAAGTGCAGCTTGCTCTGTAAGATTATCTGACAGTATAGTCAGTATGGCCAATAAACACATACTGTATCTGCTTGTCTTC
TCTATTGAGTTAACACCCCATCTTTCTAATATTTGATCTGGGTCTTGCATGAGCTTTACAGTCTTAGTCTTTGTCCAGTT
CTTGTTCTTTTTATCTGTCTACTGAGACTTGTTGAAGCCATTCATACAGAACTTTGCTTTATAATCTGATTAGCCATATC
TTAGACAGAGCTCTTCATTTATTCATTATTTATGTTTCTCTTCTGATATTTTTGAAAGTGGTTTTACTGGTGTCTTCTTT
ATTTATGGATAATCTTCTTTATTGTCTTGTTGAGATGCATCTTTCTTTTGAGAGATTGAGATTTTCTGTTTCTTCTTATT
TTAATCCTTGTTCTACTGACTTTGCTTCTTCTTTTCTAGAATGGACTTAATAAGCATTGCTTGTTCTTGTAATTCCACAA
CTATTTTTGATTGGTGTTGCAGTTTATCCAGTTCAGCCCAGATAATTGATCTGAGCTTTGTCTGTAGGAAGAGTACACAA
AATAATTCATCTGATAGACTGTCCAGATCCTGTGCAAGTTCAGTAATATACATAAAAAACAAGAATATGGATTGGTTCTC
TTGTTAGACAGCATTATGATAATGCTGTATCATACCTCAACTACAAGTTATCTTGAGTTTAATGTTATTCTTACACCATA
TCTCAAATTTATTCCATAACATAAGTAGTTATTCTCTCTCTATTCCCAACATCTGCCAATGCATCTGGGGTTTATTATAA
AAATAGCTGGATGCTCAATCAATCCTAACCACATCTGGTGCTTTTCATAATGATTTTCTCAGGCAAAACTGCTGTCTTAT
TGAAGCTAACCACAATTTGCACTCATCAAGTGATTTGTCATGGTAGTAAGATGCTTTTAAAGGCTTCACATCATCAAAAT
CATCTGACTCCTCTATCAGTCATGTGTGTAAGAGGAACTCTAAAGAGAAATCATCATTTACTATTCTCTGTTCATATTCT
ATCTGCTTCTGCAGCCTGCATATCTTATTTTGTTCATATATGTCTGCTAGATTCTTTTGCAGACATGTCTTCTTTTCTTC
AAAGATCTTCTCTCTTTGGGTTTCATCTAATGTATTAAGAGATATATCTCTGTTGCCCATATCATCTACTGGTGTCTCAC
TGGTGGTGGCTCTACTGCTACCAGTACCTTCATTAATGTTCATCTCCTCTACATTAGTGTCTACCTCTATTAGGTCTGCA
ACATGAGATGTTGTCATGGTTCATCTCATGGGTCTTGATGACATTGTACTGACTTAGACAATCATATGTTAGAGCATTTA
GAATATTAGAAGAACTGATTATAGATTATGTAGGTTTTCCCAGAACTAGAGGTATAAAAGAGCCAAGTTGGTATAATGCC
TGCAACTGATGAGAGGGAGTCATGCATAGAACATAGAGATTTTCTAACTAGGAGACTGAACACTAGGGTTCCCACAATTC
ATGTGAATCCTGTGATTCTTATACATTTAGAGTTGGGGTCATGTGAATACCTCTGAACACCCAACATCATTCAATGCTTG
GTTGGCCTAGGTCTACATTCATAACAATAATACTGGACTTGTTATCTTCTCTTCCTCAATAGAAGAAAACTGCTTTAAGT
TAGATAAAGCTTTACAAGCAATGTCTAATAGACAAGATTCTCATGTAGTTCAATTTGATATGGAAAAAACTGAGTTAATC
CACTTTACTAAATCATTTAGTAAAAATAACTCAGTTAAACTACATGATCAAGTTTTTAAACCAAAAAAGCTAGTGAGATG
GTTAGATATTTGGCTTGACAATATTCTTACTTTCAAGAATCACATTGAAATTAAGATATCAGCTGCTGAAAGAGTTCTTA
ATCAAATAATCAGACTTTTAAATACTGAAAAAGGTCTTACTCTTCAAGCTATAAGAAAACTTTATATAGCTTGTATTACT
TCAGTAGCTGATTATAGTGTTCAGATTTGGTGGAAGAATCAAAAGAATCTTCTCTATAAGTATGAGAAACTTCAAAACTC
TGCTTTAAGAAAGGTTCTAGAAGCTTTTAAAACTCCTCCAATTTATGCTACAGAGATTGAAGCTGCTATTCCTCCTGCTA
AAGTAAGGTTTAATAGACTATGCAGAAACTATACTTATAGACTATTAAAAATGCCAAAAGAATATGCAATCAGAAAAAAA
GTATCTTCTAGCTTTCCACCTTATAATAATGGTGTTGATCTTGATTGGAGAAGGTTTTTAGATTGAAATCAATCAGAATT
AAATAATGAATATGTTGTACAAACATCAACTAAAAGAAAAAGAAAAAGAAGAAAAATCAATAAACAAAAAAAGTATCCAA
GTCAACTATTCAGAATTTGTTCAATGATTTCAAATATATTACCTTCTCTAAAAACAGAGAGAATCAAAGCAAAATAGAAT
GCACCTTGGTCTGAAAATCTAGCTGATTTGATAGATATTCAAATTGAAAATTCAGACAAGAAAACAGCTAAAGATAGTGG
AGCGGGGTACAATGGGATGCCTTGTCAAAGTAGGTGAGTTGGTTGATATGGTGAGAGCACAAGAAAGGTGAAAAATCACC
ACATAGTAAGGGTATGGTTGAGTAGTAAGTGTAGAGATAGATATGTTCTAACAGACACCTAAGCTTGCAAGGAGTAATAG
TACTAAAGAGCCCCATACTAACACAGGCAGCTCTAATGAGAAACAGTAGCAAGTTTCATAAACAAGAAATCTTCATATTC
TCTAACTAATAACTGAACTGGTAGTAAGGAACAAGCATGTAGAAAAGAGCTATTGTGTGTGAAGGTAATAAGCCAGATGC
AGGGGCTACAGGTGGTTTATATAGCTCAAGAATAGTAGCTTTAGGGTGGTTTGCACCTCAGACCAGAACAATCTTTGTTC
TAATAAGATACTGGAATCCCCACTACATTTTCTCCTGGCCTTCAATGTTGGTGTCCCCTGACAACAAACAACATATAAAA
TAAAATAAAACCAATTTAGTAAAATAAGAGAATAATAAATAGTAATGAGCAGTCTGGTAAGAAAAAACATAGAAAATAAG
AATAAGGAGAGTGATAGCAGCAATCCCTAATAGTGATCACCATGATTCTCTTCTTCCACCAAGTTCTTGAGAGGAGGAGA
AGACTGAACTGACAATGGGTCAATGTTGTTGTGCACACAATGCCAATAGAATTTATTACCAAAAGCTTTCTTTTCAATTT
GGTAAGTCTTGACAATAGCATTCAGAGCAATTCATGTGGCCTTTAGGCACCAGTTATTAATAAAGTCCTGAGTCTTTTTG
TCATCAGAGCCAAAGAGAATATCAAATTCCTTAATTACCATAGGGTTGTCCCACCTAATTCATCCTACCAGAGCATCCAA
TATAGCTCATAAGCCTTGTAATTGAATAGCAGTAGGGAATTGATATGGAACCAATATGTAATGATTTGAATGGCTGGATG
GAGATGAAGGCCCTGAAACTAGATCTCTATATGCAGTGGAGAGCTGGAACCATGTACCAGTTTTATTAACTTCTAGATGT
TCATGGTCCTCTTGGATTGCCACATACCAGGGTAGCATAGTACATTGGACCTTTTTGCATGGACCATGGGCTCCATGGGG
TAGCAGAGGGCTTGTAATTCAGACATCACCAGGTTTGCAAATGATATCAGTCCACCTAATACCAAATTTTCTTTCATCAT
TCTTGGTATACATTGTATTTTTAATGTGGTGAACATAGCCATCAGTGGATAAGCCTCATTCTTCAACTAGTCCCCACCAA
TTCTCTAGATGGTTATGTATTTCTAACAAGATTTCTGTACAGTCACCAGGCTCTTCTGCAGTTAAGATCAAGAATTCTTG
TATCATGTTAATGCCTCTTCCAGTAGTAATAGCATCTGGAACATTGACATCAATATGGTGAAACCCAGTTTTATCCCCTG
GCTTAGCATACTTGACATAGTATGGATAGAAGATTAATTTCCAAGCATGATCAGATCTTGTCAGTACATATCATAAATAA
TATGCAGGGTTCTGGTGCATAAGTTATTGGCCAATACTGTAATACATTGTTCTCAATCATTCATAATTGTCACAACCTTC
CATCATTTGCTGATGATGATAGTGCATGTTGTATTTGCTGTTGACCCAGGTGAGTACTGTGATGGTGGTGTCTTGTAACT
TATCATTTCACCAGTGCATTAGCTGGAGAATGACAACAGACCCAGTTGTTTCCCATTCCTTCTGAAGATTGCTGGTGGTG
AACTTGTTAACTCCAGTTATTTGTGTGTATTGATTGAAGTCAAATGTTCTCATGTTTGCAATCAGAGAGATAATTGGCTG
ATGTTTGAATTTGTAAATGCCTAAAGCATCTTCAGCTCTAGCTGGTTTATTTGCCAAATGGAACCAGAGATAGATGCTGT
CATTGGTCTTGACTGAGCCAATGTTACAACAATTTCTATGGATGTAAGCCAAATGGTTGAGAAGCTTCTCTCTATTAAGT
GTGCAAGTTTGTAAACCAAGTTTTGAAGCCATTAGTTTAGCATGGTCATAGCATAGATAGATGTCAGCTTCCTTATCACT
AAAGGCCTTTCCTAACTACTCCAGAATGCAAATAAGCTCCAACTCCAAACATGTTTTAGTACTCTTTATCTTTTGGAGAA
GCTGCTGTTCAAAACCACAGCAACAGCAAGTACCAGAGTGTACTGCCATGACAGATTCTTCTTGTTCATGTCAGGGTATT
TCCTTGTCACTTTCAGGAGGAATAACAGACTCATCTTTGTCACCTAGGCCTTGGAGGGTTTGGTGTGCTGACATGGCTGC
AATTCTTTCACTGCGGCGCTTCAGAGCTTCTGATTGGCTGGGTGGATTGGCCAGCGCGCTGGTGAATCCAAACAGCGGCT
GTGATTGGCCAGTTTCCAATAGTAAGTCCTTATTGGTGTAGGGCATCACTTGAAGGAAGTTTGCAAGCACAATTGACTTC
TTTGTCAGCTGTAGTATAATCACCTGGCAATATAGCTAAGCTCTGGTGATGTCCAGCTCCTGTAGCATCTAGTCTTCAGA
GCACTGCACTGTTAATATTGTTGGTGAACTTATCCCAATTCTTGTAGACATTTAGAGTATGGCAAAGCTTTTGTGTGGCC
CACAGGCTCTCTACTTTTGGCCATATGGCATCAATCCTGTCTATCTCCCATGTAGCAACAAGCCTATTCTTGATCCTTTG
CATATCAATGCAACATTATTTGATATTCAGGGTAATCTTTCAAGCATGATGGAAATCAGCTTCAAAATTGATGTGCATAA
CATGTTGCCAAGCTCTGGATCTTTCAACATATCAATAGAAATGGGCCACTAAGTCAGTGACCACATCAGTCACTTGCATA
AGTGTGTTCATCAGCTTGACTTGTAGACCATATTGACAGTGTAGAGCTTGATTATTGATGTATTTCATAGCTGCTGTTAG
ATTATTGAAGAAATGGCCATCCAAGTTGACTCCACTGTCTCTGGTAATGACCAGACCTTGGTTTTCAGTTGCTGGTGCTA
AAGGAGCCAGGTTGCTTTGTCCAGCCATTTTTGAAGAATATCAGGGATCAAAAAATTTGCAAATGTCAGAATAACAGAAT
AGAAGAAAATGTTGAATCTGTAAAAAGAATCAAGCTTGAATATAAAAGAAAGTAAAAGCTCCAGCAAAGAAAAATTGACC
TTTAAATATCTCCAGAAAAAATGAATGCTAAGCAAATAACAAAGAAAGAGAAACTTCCTGAAAGAGCAAGCAAAAAACTT
CACTTTTGCAAACAAAACACAACAAATTAAACATCTTGTGGAGGTATAACAACAGCAAAGCTCCAGTCATCTGGTATAAC
AGTTGGAAATCACATTTGCTCCATTTCTTCTTGATCATTTTCATTTTCACTCTGATCCAAGAAGCTAACATCTAAGGAAC
TGCTAGAGGAAATATTAGATTGACTTCTGGTGGCATATCTTTGAGAGATGTTTCCCATCTCTACATCAGAATCTGCTGAA
CTATTATTGAATGGCTTCATTCCAGGTTTTATAAGATACTTCTTCAATCTGTTTTTTGCAATAGATTCTTTGAGTTCAGT
GCTGTCTAAATCTTCAAGATGATAGGAACCTAGTTCTTGATTGGTGGACTTAACTCTATAGAGTCCTAGCCATTGAAAGT
ACAGGGTGTTATTTCTAGACATATTCTATTCTCCCTTGGTATTGTGAAGCAAGACAAGGTCTCCAGGTAGAAGAGAGTTG
ATCCAAATATTATAAATATTATTAAAGTATTTCTTATTCCTAGTGCACATTTGGAGCTGATGATAAGCTGCTTCCAGAAC
ATTCTCATCTTGTCTTTTGATTTGCTGTGCTTGCATCAGAAGCAGGTCTTCAGTTATTCAAATCTTTTGCCAGGGAATTG
TTTGCCAAGTAGGAATCTTGAGTTCAATCAGAAGAACTGTCTCCTGGTCCATTAGCAATCTATAAGAGAAGACACCAGTA
CTAGTCTTAGTCATCATTTGATCCACCATCAGAATTACAGGAAGATATTTAATCCAATTTCTTCCAGTGCCATTGGTAGC
TTTAGCTAGCTCATCAGCCAAAGACTTATGGCCAACTTCCATCATACCATTCACAAGAGGATTATAGAGTGAAATAACAA
TGTGTTTAATGTTGAATTTCTTCAGTAAGGTCTCCACAATGTTCTTATTTTCTGGTCCTCCATCCATAACAAATTTGGCA
GGCAGGCTCTATTGACAGATGATATTCTCATAAAGAAATTTGGCCACAGCTTCAGCTGTTGTCTTTTTCAAGACTCTAGC
TTCCACCCATCTAGTGAAGTCACATCTGGCAACAACCAAATAATTTCATCCTCAACAGAAAGACATGTGCTTGATATCCA
CTCCAACTTTCTCCCAACAGATAGAGGCCTAGGTAGGATGAAGCTCTTCACTCAACCTTTGTGAATCTCTTTGTTGACAT
TGAGAACAGTGTTTCACATAAGCAGACATATCTTTATATATCTCTGACCATCAGTATTGAGCTTGTAGAGCAGAGTATGT
TCTCTCTCACTCTTTATTGCCAAATTTGTTGTGCATCATGTGTAAAATTTGTTCACACTGATTTTTGTTGTCCACAACAC
ATCTTAGAGGCACACCAGATCCTGCTTGCCTAAATAGCTGATCAGCCTCCACCACATATTTAATTGCTTTTCTTTGAAAT
CTTGTGTACTCTTTTCCTTCCATGCCCAATGATTTTGATAGGGTGGTTAGATATCATGTAATTTTCTCCAATTCTTCTGA
ATATGTGGAGTCCAGTATTCTAAGGTCTTCACTATCAAGAGCTCAGCCAGCTAAAACTCTTATAGAATCCATAAAGGCAA
ACAGATCTTCATCTTCTTCAGATTCAGGCTGTTCCCCAATATCTAGTTCTTGATGAGATAGTTCATCAGCAGCTGTGTGT
TTTGTCTCAGGAACATGTTTAACAGTAAAGCTGAAAAAACATATTCAAGCTATCTACTTGGCAACTAAAGCTTCTGGAAC
ATCTGTAGCAGTTCTATTAAGTTAGGTGACAAGAGTTTTTGCATTAATTTCCAAAGTAAAGGGCACTCTATAGATATAAT
GTTGGAATTTCTTGAAGACTTTCAAAACAGCTCTGCATTCTTGTTTGCTAGCATTATATGTTTTCTCTGAATCACTTCAT
ACTCTGGATTTGTATTGTGCAGGATGTCAAGCTTCTTGTTGCTTCTGAATAATGCATTCTCCCCATTCTAATTCACTGGC
ATCAACAGCCACAGTGATAAGCAAAGGATTCTGTTTGTAATTGATTGGAAGAATAATAGAGAATGAACATAATCTTTCTT
TCAAAAGCATAAAGATGTTATTTTGCTCTTCAGTCCATATCTATGTAACATTTTGTTGAAGCAGATAATGTAAAGGTTCA
GTTATCCAACTATAATACTTTATAAGTATTTGAAAATATTAAGCAAGCCCTAGAAATTCTTGTAATTCTGTAATGCTTGT
AGAAGTAGGCCAATTCATAATTTTAGCTATCTTGACTTCCTCAGATTGTTGTCTGTTATAATTACAGACCCATCCAACAA
CATTAACTCCAGACATGCAGAATTAAGATTTGGTGCTGGAGATCCTGGCCCCAGAGATTTTAACAAGCTATAGAATATAG
TCCAGATTCTGTAGATAGTCATAAACAAATCTTCTTATTCCTGGGAGAACTTCAGTTTTATTTTTGACATGTGATTCTTT
TACCCCAAGGTCATCTATAAAGACTCAAGCAATCTTTGGAAAAACTTCATGTATTATCTTCATTATCCTGTGTTGGGCTT
GAGCTGGCAAATTTGTTGTCTCTTGGACTAAAGTTGTATGGCAAAAGAGCCCAATAGAGGTTGCAATGGCTGTCATATCT
CTGCTTTCTTCAGCTAATGGAAAATTATCATATCCAGAGAATAAGTTGCATAGGCTAGCCATAACAAGTCCACCAAAGTC
TTCAGCATATTTATCAACATTAGGGGGAATAAAAGTGTCCTGAATAGTAACTTTGTTATACATATATGCTGTATCAACTA
AATAATATTTGTCTTTCTGTTTCTTTGCAACCAGAAAATAGAGATTGATATATGAATCATGGAAAGGCTTCAATGTTTTA
GCTTCTAACCTGTCCTGAATGATTTTAATTAGCTTATCATGTAGAGCATGAGAAATTCAGTAAGTCTTGGTCTGCCAAGT
CTCATAGAGCTCTGTCTGAATAACCTGGGGAGACAAGTATTCAGAATGAACACCATATAGATCTTTGAATGATCAAGTCA
ATGCCTCTTCATATTTATAAAGAACTGATATGAAAAATTCCTTCTCCTGACTTGTCAGTTTGAATCCAATTTTGAGCTTC
TTAATTCTCTCATTTGTTAGCCATTCTCCAACAGGAAAGAGCATGATTCTAGGTCTAATATGGTCATCAAATTCACAATT
AAACACAACATGTTTCTTCTCAGAGTAATACTTATCCAAACAAACATTCACTCAATTATCTAGACCTTCTGGCTTGCTTC
CATCAGATTTTCCAGATGCTAATAATCTTATCTTATCAGCTTTCTGCTTATAAGCAGTGCACACTCTCCAGACCTCTGAA
GAAGGTGGCCTGATGTCCCATCCACTATTGAAAATATCTGTCTGACATGATTTCTTCATGACAAAATTGTGATTTTTGTT
TAGAGATGTGTAAATTGATTGAGCACTTTGTGGAATAGGTTTTCAAATTAAGCTGGAATTAATATCATGTGTGTAATATT
TGCAGTGAGCCATGATGCTGTCTGGATTGGGAAGTAATGGTTGGAAAATCTGAACTCCTGACACAAAATTATTCTTATCT
TCTGATTGGTCCAGTTGATTCACCAGTGTGCTGGTCAATCTGATTAGGCTTAGTGTGCTTTTGGATTCACCAATGCTGGA
ATTATGTTTCTCCTCATCACTATAATTACTAATACTGGCAATGCTGCCAATGCTTCTGACTTCTCTATTCTTTTCAATCT
TCTGATCTTCAACCTTCTCATCATTAATTTTTATACCCATTGTCTTTATCACATCTTCTTCATCCTCCTCAGGCCTTGTA
TCCACAGGTACCTGCCTGATTAAATGCCTGTTGAATCATTTAAATAATTGCTGTTTGATTTATCAGTTGCATATCTCATG
TTGCTTGAGTTTGACTTAAAGTCTTTGAAAACTAGATGATGTGTTTGTTTCTTGTTATAAATTTCACAGTTCACTCTGCT
GTCTTCTGAGATGTTGCACCCCCAACAGACAGCAAATTGCCAAGGTCTTTCAAGAATAAGTTGCTGATCCCCTCTCTTGA
ATATAAGAAAAGAGATATGTGTAACAATATCTCCAATTTGAACAGGTACTTTGTCACAAAATACATAAAAAGAAGTGACT
TCTCCCATTTGAACAACCATGGTCACTTACAGCTTATTTTTCATTGGCAGATTCAACATTTCAGCATACTTCTGTGACAA
CAAATTGATTTCTGAACCAGTATTGATCAACACCATTAATTCTTGTTGGTTTATAATGACTGGTGCATATAACAAACACA
TTCCATATGCTGTTTTGGATTTTAGCACCATGGGCTTTGATGTAAGTTGACTGGAATTAATCTTTAGCTCAGGCTGAACT
GATTCAGAGACTTCAATCTTTGCATAGCTTTTGCTAGTACTGTTATTCCAGTCTGATCTGAAGAACACTTGATGATGCTT
TGGTGATACATCTATAAGCTTCTTGACTGACAATTCAACTTTTTCATTGAGAATTCAACTCATTAATTCATTGGCATCTA
TTGAATCATGAATCTGAGAGAATAAGTGATCTGTTGCAGAATATCTTGATCTTTGTTTCTTGACAGACTTGTTCTGAATT
TCAGGCTTCTTCTGATTGATTAGTTCAATGTCTTCCATGACATTGTCATCAACACTAGCCTGATTATCCCAGTAAGTAAT
AAATTATCCAGTATGCTGAGTATGGAGCATTGCAATCTTAGCTTTTTGATTGTTCTTAGCTTCTTCAACTGTTCCAACAT
TGACTGATGTTCTTTCTTTTAATGGTTCATATTTCTTATCTGAATCAGATTCTCCATCAGATATTAGATATGCAAGCTGT
CCTGCTTGAATCTTTATACTGATTGAATTTGCAGAAGATATCTCTTCTTGCTGATTGATCTTTTTTTTAGGGCTTGTCAA
CTCCAGAATCACCCATTCATCCTCTCTTATAGACTGTACAATATACATGTTTGGGATTCCAGATTTAGAAGTGACAGCTT
GATAGTTTTGACTCTTAGAGCTCATGTCTAAGTTTCCTTCATCATCAATATGGTAGTATCCATTACTCATATCAGATTGG
TATTCATAACACTGAGATTGACAATATCCAGGTTTTCCACAGTAGAAGCATGAGAGATATGTCAAAATTTCTTCAGTTCA
AGCTCCTCCTCATTCACAAGCACTACTATAGCCTGTCATAGAAGAGCCATTTCAAGCCAAATAGAGGTTGACTGGCAGTT
GAGTATTCTCTTGTACAGTTGTAGGATTAACAGTCACATTTGTTGGATAATTTGGTATAGGTTTCAGAGGTCCTTCTCTC
TGCAGCATATAATACTGATTGGAATTCCCTTGTATCTGATTTGATTGTACTCTCATGGCCAATGCCAAATTTGTAAACTC
ATTGGTCATCTTTTCAATAGCAGCTTCAATATTGATGCTGTCAGAGCTCTTGGCTTTGGCTTTTGATTCAGATTCTTCAG
TCTTTGCAAAACTAGCTGTTCTCTTTGGAGCTTCAACTGTAGGGGGCTTGTTAGTCAATTGATATTGCTCACCAAGCTTC
TCCATTTTCTTTTGTTTCATTTCATCTTCTTTAAAGATCTTCTTATTTTCTTCATACTGGTCAATCAAATCCATAGTCAC
CTGAACAACTTTCCTAAAATCAATAGGTGACTGTTACGAACGTAGACCTAGACCAACCAAGCATCGGACGACGTCGGATG
TTCAGGGGTATTCACGTGACCCCAACGCTGAACGTATAAGGATCACACGATTCGCATGGATCGTGGGAACCCCAGCGTTC
AGTCTCCGAGTGAGGGGACCCCTACGTTTTACGCACGACTCCCTCCCACCAGTTGCGGGCATCGTACCTACTTAGCTCTT
TCGTATCCCTAATCCTGGGAAAACCTACGTGACATACGACCGGTTCCCCTAACATTCTGAACGCTCCGACATACGATTGC
CTAAGTCGGTACGATGCCACCAAGACCCACGAGACGAACCACAACAACACCCCACGTTGCGGACCCGACAGAGGTAGACA
CCAACGTGGAGGAGATGAACATTGATGAAGGTGCTGGTAGCAGTGGAGCCACCACCAGCGAGACACCAGCAGACGATACG
GGCAACGGAGGTACACCCCTCAATACATTGGACGAAACCCGAAGGGAGGAGACCTTTGAAGAAAAGAAGGCACGTCTGCA
AAAGAATCTAGCAGACATACGTGAACAAAACGAGATCCGCAGGCTGCAGAAGCAGATAGAATACGAACAGAGAATAGCGA
ACGACGATTTCCCTTTAGAGTTCCCCTTACGCACAAGACCGATAGAGGAGTCAGACGATTTCGACGATGTGAAGCCACCA
AAAGCACCTTACTACCATGGCAAATCACTTGGCGAGTGCAAATTGTGGTTAGCTTCAATGAGACAGCAGTTTCGCCTGAG
GAAATCATTACGAAAGGCACCAGATGTGGTCAGGATTGATTGGGCGTCCAGCCATTTTCGTGACAAACCCCAGATGCATT
GGCAGATGTTGGGAATAGAGGGAGAACAACTACCCACGTCATGGAACGAATTCGAGATGTGGTGTAAGAACGACGTTGAA
CCCGAGATAACTCGTAGTCGAGGCACGATGCAGCATTATCATGACGCCGTCCAACGAGAGAACCAACCCATACCCTCGTT
TTTCACGTACATTGCCGAACTCGAACAGGACCTGGACAGTTTACCAGATGAATCCTTTCGTGTACCCTTCCTACGGACGA
AGCTCAGACCAATCATCCGGGCTGAACTGGATAAACTGCAACACCAACCAAAAACGGTTGCGGAATTACGAGAACAAGCG
ACGCTCATTGAGTCCATCCTAGGAAAGAAGAAGCAAAGTCAGTGGGACAAGGACCAAAATGAGAAGAAACGGAAAATCTC
AACCTCTCAAGGGAAAGGTGCGTCCCAACAAGACAACGAAGGAGGTTATCCACGAACGAAGAAGACGCCGGTGAAACCAC
TTCCAAAAATGTCGGAAGAGGAACACAAACGACGAATGGATGAAGGGCTCTGCCTAAGATGTGGCCAACCAGGCCATAGG
GCAAAGTTCTGTACAAACGGCTCCAACAAGTCCCAGCGGACAGACGAAAAGGACGAGGATCGGGCAAAGGCTAGGGCCGC
AAAGCCCATGCAAGACCCAGGTCAAACATTAGAAAGACGGGGTGTTAACCCAATAGAGAAGGCAAGCAGGCGCAGTATGT
GCCTGTCGGCCACACTGACTACACTGTCAGGTGGTCTTACGGAGCAAGCTGCACTGTTGGACTCAGGTACCACAGTGGAC
AGTATCTCCTACGAACTGGCGTCCCAATTGGACTGGGATCAACCAGAGACGCCCATGGGAGTCATTGAGATGTTGAACGG
AGCTGAGGCTGATTGGTACGGCACCTACAAGGCCCAACTCACTATGACGGACTCCATGGGGACCACAAAGGTGGTAAAAC
GTACGTTCGCGGTGATCGACATGGTCGACGTGAACATAGTCCTGGGCATGCCGTGGTTAGAAGATTTCAACCCGGACATA
GACTGGAAGGACAAGACGTGGCGTTACCGACCCTCAGAGGAAACGGTGGAACTCCTGAATGCAGGTAGATTCCTCCGAGC
GGTGCGCATCAAGAACGAACCCTCTTATGTCATTTTCGCGTCAGACGACAACCAAGTCCTGACAGAAGTGCCTGAGTGGT
TGAGGGACTACGAAGACGTTTTCTCAGAAGAAAAAGCGGCAGAGTTGCCGGAATTGACGAAGGTCAGTCACCCGATTGTC
CTTAAAAACGGCCGCGAGCCCCCGTACATGCCAATCTATGGACTATCGCCCAAGCAGACGGAGGTCCTACGAGAGTACAT
CAAGGACAAGTTATGCAAGGGTTGGATACGTCCGTCACGAAGTCCGGCAGGGGCTCCAGTGTTGTTTGCACCCAAAGCTG
ATGGAGGACTCAGGCTCTGTGTCGATTATCGTGGTCTTAACGCAATCACGGTGAAGGACCGTTACCCCTTGCCGTTGATA
GACGAGATGTTAAGCCGGTTGGCGGGAGCACGCTACTTTTCCAAGGTAGACCTACGTGATGCCTACCACCGGATTAGGAT
CAAAGAAGGAGACGAATGGAAGACCACGTTTCGTACAAAGTTTGGGAGTTTTGAGTACCTTGTCATGCCTTTCGGGTTGT
CAAACGCACCAGCGACCTTCCAGTCCTATATCAATAGGGCGCTGGCAGGCCTGGTTGACGTATGCTGTGTAGTTTACCTA
GATGACATCCTTATTTTCTCAGCCTCAGAGGGAGAGCACGAGAAACACGTTAGACTAGTTATGGAGCGTCTAAGGGAATA
CCAGTTGTTTGCAAAGCTTGCTAAGTGCGCTTTCAAAAGGCGAACGATCTCATACCTCGGATATATCATTGATAACGAAG
GTATTAAGATGGACCCAAAGCGGGTACAGACGATCACGGAGTGGCCCTTGCCACGAAGTTTCCATGATATCCAGGTATTC
CTGGGTTTTGCGAACTTCTATCGGAGGTTCATACGAAAGTACTCGGTTATCGTGGCGCCGTTGACAGACCTCTTGAAGGG
CAGTGAAAAGGGAAGGAAGAAAGGACCTTTCCTCCTGACGCCCGCTGCCAGGGAAGCGTTTCGCGAGTTGCAGGCGGCCT
TCTCCAGAGAGCCTGTCATCCGGCACTATGATCCAGAACGTAGAATACGTCTGGAGACGGACGCTTCGGAACATGCTGCA
GGTACGATATTGCTACAGCTGTTCGAAGATGGGTGGCATCCAATTGCCTACTGGTCATTCAAGTTTGACCAGACCCAACG
AGCCTATGGCACGCCGGATAAGGAGATGTTGGCCATCGTCCGAGCGTTTGTTCATTGGCGGCAGTACTTAGAAGGAACGA
AGTACCCTGTAGAGGTCATCACGGACCATGCAAATCTTCGTTCATTTATGAAGTCCACGAACAAGGTGGCACAACGACGA
CACGTAAGGTGGATAGAGGTCCTCGGGGCGTATGACTTTGAGATCCTCTACCGCCCTGGGAAGCATAACCCAGCCGACGC
ATTATCACGAAGACCAGATTATGTCAAACTAGAAGAAGACATTGGTCTGCCGACGTATACGCTCAAACAACGTTACGCGG
ATGGTGTTCCAGAGTGGGACCCATTTGAAGGAACTTCCTTTGATGAAGGAGGTATCCAAGTACGTGCTGCTCGCGCTGTC
CAAAGCAGTGGGGTAGAGGTGGCGCAGGGGAGACCTGGTGGCACCAAGATGGTTGAGTCAGTCCAGGGAGCACCAGCCAA
AGATGCTGGGGAGGCTCAACGAAGGAATTGCAGGAGATCCTGGATTCCCCGTGTGCGCGCGAACACGGTGACGAAAAACG
AAAAGGCCTATGACGAACCAACTGTGAGCGTGTTGGACCTGCTGCTAGAAGCACAGGGAGACGATCCCTCTGTACAAGCG
AGATTCGCCGAGGCAGGATCTCAGCAGTCAGAGTGGAAAATAGACGAACGAGGTCTTTTGACGAAGAGCGGCAGGATCTA
CATCCCTAACGATCCGGCTCTAAGGCAGGAACTACTACGAGTCCACCACGACGACCCATTTGCAGGTCACTTTGGCGTGG
CGAAGACGTTTGCCTTGCTCCGGCGAAAATACAATTGGCAATCGATGAGACAAGATGTCCAGACGTACATACGCGAATGC
CAAACCTGCCAACGAGGGAAGACTCCAACGCACAAACCATATGGGTTGCTCGCATCACTGCCGACACCCAGTGGTCCCTG
GTGTTCAATATCCATGGACTTTATAACGGACCTCCCTCCGAGTGGAGAGGAGAGGAACCCATACGATGCAGTCCTGGTTG
TTGTGGATCGATTTACGAAGCTTGCACGTTTTCTTGCGTGTAGAAAGAAGATTGACGCGCCAGAGATGGCAAACCTTCTG
TTCAGAAGGGTGTTTAAAGATTTCGGATTTCCAAACGATATTGTTTCGGACCGGGGATCTGTTTTCACAAGTGAATACTG
GTCAGAGCTATGTTTTCACATGAAAGTTAGACGAAAACTTAGCACGGCATTCCACCCACAAACAGACGGCCAAACAGAGG
CACTGAACAAGATTTTGGAGGGATACCTTCGTGCCTATTGTAGCCATAGGCAAGACGACTGGGAGGAGTGGCTTGTGTAT
GCAGAATTTGCATACAACAGGTCAGAACACTCCGCGACGCACATGTCCCCGTTCAAAGCAATGTACGGCTTCGAACCTAG
GGGACCAGACGAGATCCAGGAGTCGGTCGACGACGACGACGACGCACAGACGGCGCCCGACGGGAGACTGAGGATGATCT
CTGCGTTAAGGGATAGTCTGGTAGAACGTTTGACGAAAACAAAAGAGGACCAAGCACGGTTCTATAACCGAAGACGTCAA
GATAAAGTGTATGCACCTGGTGATGAAGTGATGTTGTCATCAAGGAACCTACGAACAATACGTCCTTGCAAGAAGTTAGA
CGACAAGTACTATGGACCTTTCTCAGTGATAGAGGCCATAGGAAATAACGCATATCGACTGAAGCTCCCTCCGAGCTATC
AGATCCACGATGTTTTCCATGTCTCATTGTTGGAACCGTACCGCACGAGAACGGGTGAGGCGCCAACGCGTCCTCCCGCG
GTACTGGTAGACGACCATCATGAGTGGGAAGTAGACGAAATCTTGGACGACAAAGCACGCTACCGCAAGAGACGTTACCT
AGTGAAGTGGAAAGGATTCCCTATTGAGGAATCGACGTGGGAACCTGAGGAAAATCTCGAAAATGCACAAGAAACCCTTA
AGGATTACCTAAAGAAAAGACGAAATTACAAGAAGACGAACGAACCTACGTACAGGAAGAAAGGTAAACGTGACACGAAA
CAAACATAAAGACCACAACGCGCCTACGAAACCAAGAATTTAACGGCGAGAAGGCGTACCGCGAGGGCGCCCGAGACGCG
GCCGCGACGGTGGCGAACCGGCCATAGACGAGCGAGGCTCGGGAGTCGCAGGTACGTTTGGTACGACGACGGACGGGACC
ACAACAGAAGGCGCAGTCACAGAGGAAGGCATCACAGACGAAGAAGTATGAAGAGAACGAAGCGTTTCTACAACGCTCCG
AAAACCAGAAGAAACAACGTCGGTTAGACAATCAATAGAAGACGTGAGGTTGGCCTAAGCAGAAGTTAGTCTGAGAACAA
GTAAGATGGTACAGAAGACCTACGAGACCGGTTTCCGTGCTGCCTCGAAGAGCTTTGGTTCCACTCGTCAAACAAGTCGT
AAGATGGTCAAGCGAGACTCGGACGTTTGCAACTTCATTTTCTACCCGAGAGAGAACAGTACGAACTGGGCTTGACGAAC
GAGGGAACTCAGACGGGCCGTCTTTGGTAGATTCCGTCTCGGACACGAGGTCCACGGTCTTGGCTACATGGCGTGAGGCA
GGACGACGACGTTTCATGGAAGGTCCTTCGACAGTAGAAGTGGCCTGGCGGCGGCGACGTTTAGCGGCTCCTGAGTCGAG
CCCACGAAATTCACGCACGAGTATACTCATGCACTTGACATTGTACGGACGACGCGGATCGGCTGCGTCAAAACTATGGT
ATTCTTCTCGAAGTCGCAAGAGCCGACGAACTAGTTCGACGGCGGATTCTGGAACCTACAGCCATGTCAGAACAACAAGA
AGAACGGACGAAGACGCACTTACATCACGACAGGTACGGGTTTGACGTTCTAAACAATGAGAACAAGATTCCTTCTCGGC
GTCCCATAGACAAGGCTCGCTTTCATCCAGGCGGTCCGTGAACATCGAGTAAACGCAGACGGAGCACGGAAGAGTGTCTT
CTTCGTCGTGCGCAACAGGGTCTTTCGACGACAACATCGTGATGAGTTATAAAACGAACGAGGAACGACGCCTGAGCCCA
AACAAAGCAGAAGAAAAGAAGGAAGAAGAGGGCCAGGAACTCTCTATTTATACCCGTCATAACGCACCAAGGTTGCTAGT
CCCACGACTTGTTGATAAACAACGTGACAACGGACAACAGACGACATAGCAACCAGACAAGCAAACAAACAAAGAAACGA
GTACGTGACGAAACGCTGGACTTTCGTAATAAAACGATTGCTATCCTACGACGAAGGATGTCTACTGCAACCGGCGGCGA
TACGCATGCGGGATGTCTATATAGACAAGCAGTGAGTAATGCAGAAGCTTACACATCCAAGAACCTACGATGCTCCACCA
ATGATAGGGGAGCTACGACGACGTACGAAAAACCACTTCGGTGGCCCTATGCCTCGGAGTCCGAGGCCTCTGGGGGGGGG
GATAGTGTTACGAACGTAGACCTAGACCAACCAAGCATCGGACGACGTCGGATGTTCAGGGGTATTCACGTGACCCCAAC
GCTGAACGTATAAGGATCACACGATTCGCATGGATCGTGGGAACCCCAGCGTTCAGTCTCCGAGTGAGGGGACCCCTACG
TTTTACGCACGACTCCCTCCCACCAGTTGCGGGCATCGTACCTACTTAGCTCTTTCGTATCCCTAATCCTGGGAAAACCT
ACGTGACATACGACCGGTTCCCCTAACAGTGACATATTATCTGAAAGATTGAGCTTGGTCTTGTTAATAATCTTATTCTG
GAGCTTCTCAGGTAGCCCTTGAAGAAACCAAGACATCTTAGTGAATTTATCAAGTCTTTCATTTGCTTGAACTGTACTGG
TGATAGTAGTGTATTCTTGAACATAGGCACAAATGTTGTCATCCCAAGCACACAGTTTCTTTGTAATTGTCTGGAGGTAA
TCCTAACAGTAAATCTTGTAAGTAATATCTTGATCACAAAATTCATGAATAATCTCTTTGGAGAATACTATCCAATTATT
TTCTTTGTAGCCTTTCAAGGTCTTCATCCATTCTTCAATTCATATAACACAGTATCTAGCCAACCATTCAATAATGTTTT
TAGGGTCAATTACCCCATGATCCTTGCACATCTGATAAAATCTTTCAATAAACAGAGTAGCATCTCTGCTGTCAAACCAA
GATGCATTTGCTGTGCCAGGGGAAGGCATAGAAATGTGGAAATGAACCACAATTCTCTTGTCCTCACTCTGTAACATAGT
TGCATATGATCCTGTAGTACCTTCAGCCATAGTTGATTCTGATTCTGATTTCTTGGTTTCTTGATCCTTGGTCATGTCAC
ACAGTATATTCTGTCTATTAATTAATATCTTCCAAAAACCTGTTTATCAGGCAAGCTCTAGATAAGAGGCATTCAAATCT
AAGCTCCCTAACCTTATTCCTAAATAAAAAAACTGATTAGTACTGTGTTCCTAGTCCATAAGATCTTATCTTGAAATAGT
GTATCACTTCATGTGTCTCAGAATTTGTTTTTCTCTTCCTTGGTAGTCACCAAATCACCACATCATTATCTTCAGNNNNN
NNNNNGAGGCCTCTGGGGGGGGGGATAGTGTTACGAACGTAGACCTAGACCAACCAAGCATCGGACGACGTCGGATGTTC
AGGGGTATTCACGTGACCCCAACGCTGAACGTATAAGGATCACACGATTCGCATGGATCGTGGGAACCCCAGCGTTCAGT
CTCCGAGTGAGGGGACCCCTACGTTTTACGCACGACTCCCTCCCACCAGTTGCGGGCATCGTACCTACTTAGCTCTTTCG
TATCCCTAATCCTGGGAAAACCTACGTGACATACGACCGGTTCCCCTAACAGTGACATATTATCTGAAAGATTGAGCTTG
GTCTTGTTAATAATCTTATTCTGGAGCTTCTCAGGTAGCCCTTGAAGAAACCAAGACATCTTAGTGAATTTATCAAGTCT
TTCATTTGCTTGAACTGTACTGGTGATAGTAGTGTATTCTTGAACATAGGCACAAATGTTGTCATCCCAAGCACACAGTT
TCTTTGTAATTGTCTGGAGGTAATCCTAACAGTAAATCTTGTAAGTAATATCTTGATCACAAAATTCATGAATAATCTCT
TTGGAGAATACTATCCAATTATTTTCTTTGTAGCCTTTCAAGGTCTTCATCCATTCTTCAATTCATATAACACAGTATCT
AGCCAACCATTCAATAATGTTTTTAGGGTCAATTACCCCATGATCCTTGCACATCTGATAAAATCTTTCAATAAACAGAG
TAGCATCTCTGCTGTCAAACCAAGATGCATTTGCTGTGCCAGGGGAAGGCATAGAAATGTGGAAATGAACCACAATTCTC
TTGTCCTCACTCTGTAACATAGTTGCATATGATCCTGTAGTACCTTCAGCCATAGTTGATTCTGATTCTGATTTCTTGGT
TTCTTGATCCTTGGTCATGTCACACAGTATATTCTGTCTATTAATTAATATCTTCCAAAAACCTGTTTATCAGGCAAGCT
CTAGATAAGAGGCATTCAAATCTAAGCTCCCTAACCTTATTCCTAAATAAAAAAACTGATTAGTACTGTGTTCCTAGTCC
ATAAGATCTTATCTTGAAATAGTGTATCACTTCATGTGTCTCAGAATTTGTTTTTCTCTTCCTTGGTAGTCACCAAATCA
CCACATCATTATCTTCAGGTCTCAGCTTGGTCACCAAATGGAGTGGGGTATGATGGAATGCCTTGTCAAAGTAGACAAGT
TGGTTGATATGGTGAGAGCACAAGAAAGATGAAAAATCACCACATAGTAAGGGTATGGTTGAGTAGTAAGTGTAGAGATA
GATATGTCCTAACAGACACCTAAGCTTGCAAGAAGTAATAGTACTAAAGAGCCCTGTACTAACACAAGCAGCTCTAATGA
GAAACAGTAGCAAGTTTCATGAACAAGAAATCTTCATATTCTCTAACTAATAACTGAACTGGTAGTAAGGAACAAGTGTG
TAGAAAAGAGCCATTGTGCATGAAGGTAATAAGCCAGATGCAGGGGCTACAGGTGGTTTATATAGCTCAAGAATAGTAGC
TTTGAGGTGGTTTGCGCCTCAGACCGGAACAACCTTTGTCCTAATGAGGTACTGGAATCCCCACTACAATAGTCACATAA
ATAGAATTAAAAATCTAGATAATAGATCTTTAATTCTTTATTCAGATGGATCCAAAGCTGAAGAAAGTCAATATACTGGT
GCTGGTGTATACAATCTACAAGATAATATTAGATTTTCATGGAATCTAGAAAAATATCTTGAAGTCTTTGATGCAGAACT
GTTTGCTATAGATAAAGCATTTAAATTAGCAAGTTCTATCTCTCAGTCTCAATCAAGATCAATATCAGATATTTGGGTGT
TTTCTGATAGTCAAGCTGCTATTCAGAGACTCATGAATCAAGATCTTAATTCTGGCTTATATTATCTTCAATCTATAAGA
AAAACTGCTAAGTCTATTAAAAATCAGCAAATTCATCTACATCTTCATTGGGTTCCTGCACATGTAAATATACATGAAAA
TGAAGAAGCTGATCTAGTAGCAAAGAAAGCTACAGAATTGAATCAAGTTTGTTCTGAAAGATATATATCTCTCATATAAA
AAGACAAATAAAAGAACAAGCAATGATAAAGTGATTTGAAGATTTTTTTAATAGAGAAAGTTCTACAAATCACTACTCTC
AATTTAAAATAAAACCCAGATAGAAAGCATCTACTCTTTCTATATCTAAGAAGATATGGTCAACTATTTGCCAATTAAAG
CTTGATCATGAATATTTCAGACCTTATCTAATAAGATTATCTGACTACTTTTCCAATTTATGCTATTTCTGTAATTGTGT
TAAAAATCCAAAGTATCTACTATTAGACTGCTCAGCTTATTATACTGAAAGAAGAAAAATTTAACAAGAACTTGATATTT
CTCAACTATCTTTAAATTTTATTTTTGAAATTAAATTAGGCTTAAAATGACTAGTTTTATTTCTGAAATGTACTGAAATA
GCTACTAGACAGTGGCTTTCCCAAATATGCTAATTTTATTTCTTTTTGATTTGTATCATATTGGTACAAGAATTATTATT
TTCCTTTAAAATTAATATTATGCTCTATCTGCTATTTGACTTTTGTGGAGAAAGAACATCTCATATTGCCTTGAAATACT
TTGAATTTTTTTCTTTATTCAGTTTCTACAATGTATACTAAGTAAATCCTAACAGAGAAGCTGTTAGGTAGTCTTCATAG
TCACTGACTGCATAAGACTATAATGAATAATAATAATAATAATAATAAGAACACCCAAAAGCACTTGTGAAGTGAATCTC
TTGATATAGCTATCTTCAACTCAACACCTATAAAGTATCTATTGATCTTGAGACCATCACAACACACAAAGCACTACTAG
ACTGGAATCTACACAGAATATTGCCAGTTCATCTCAGATATTAAATTCATTTGTAATGCAAGCAAACTGAATAATGAGAA
TACCCTTACATATGCTCTTACAGAACTTGGTTATATTGAGAAAGATCTTTAAGAGATTTATCACAAAGATAATTCATCAA
AAAACAACTGGACTAATCTTAAAGAATTTCTACATGTAAGACTAGGAGACCCAGCAAACTGCATGTGAAACTCTTGGCAA
GCAATCTTTGATCTTTGTAAAAGTTTGAATAAAACTAATTATGTCTATCACCAATGATTTCTAGAGCTCACAACAGAGAT
TAGTGAAGAATTTGAAGACTTTGTAAAAATGAAGAAGAATCTGTTTATATGGAGCTTGAATAAGCCCATGCAAACCAAAC
TGAATGAACAGCTGGAGATACCAAATGACATTAATAATATAGTAGCACTGGCCACCTGGTTCTGATCAAGTGTGTCAGTA
GTCTATGTAAAGAATGCCTCACATACAAAGTCTACCAATCTAGTTAGAAGTGCTTGTGAAGGTATGAAGATCAATAACTT
AAGACTGTAAATAAATAAGAGAAGTTAATTCCAGAGACCTACTTAGAAGATGAAGAAGAATCTTATCAAGAATTATAAAG
TTTTGAAAAAGAATGAGAGATGCTTTAAGTGTGGTTAAAAGAGTCATCTTGTAAAAGACTATCCCAAGAAGAAGAAGAGT
AGTGAATAGAAAGTTAAGAGGCTGTAAGTAGATAAAATTAATATAATAAAGTTGTTCAAGAACAGTCTTCTTGCTCTCCC
CTCTACTGTTCTAGATATGTGAAGCTCAACTGACAGAAGTATTATCTGGTCAGCACTAATAGATTTGAGCTATCAATCTC
TAGTAATCAGTTTGTAATTGGCTGTAAAGCTAGACCTAGAGATGCACAAGATGCCTATAGAAATTGAAACTGCTATGAAT
TATGAGAATGTTACTCTTGTGAAAGAGATTGTAAATATATTCTTTAAAGTCTGTAACTTTTAGAGAAACTGGCAGTTGTT
CCATAAACAAGTAATGGTTGTGAATATAAGAAATAAGATGCTAGTGAGTTTGAGCTGGCTGTAGTGACATAATTTCAAGA
TATGTTTCAAGAAACTAAGACTAGAGTTCCAAACTGTGTGTTGTGACCTGCTTGTAAAGATTAAACCAGTTAATCTCTCA
GAGCTTGTAAAAGAAGAGAAATCTATTTATATAATAACTCTCTGTAAATCAGAACAGATGGCCATAGCAGATCTAGATCT
CCAGATACTGAAAGTCTATTATGAACTTGCAGAAGTATTTAGTAACAAGAGAGCTTGAAAGCTGCCACCACACTATAAAG
ATAATTTAACTATAGATCTTGAACCAGAGAAGCAGCCAGAATTTGAAAGAACATACAGACTTTCACAAGCTGAGCAAGAG
ACTCTTTGTGAATATCTGAGCAGTGCTCTAATCTATAGATTTATTCAGTCTTTCAAGTTATCTGCAGAAGCATCTATTCT
GTTTGTGTTCAAGAAGAATAACAGACTAAGAATGTGTGTGGACTATTATAATCTGAATTCAAAAACAGTCAAGAATAGAT
ATTCTCTACTACTGATTGAAGATGTGTTGTATAAGCTTGCAGAAGCTGTAATATTCACTTAGTTGAATATCAAGAACATC
TATTATAGACTGAGAATTTGTGAAGGGAATGAGTGGAAGACTGCATTTCAGACTCTACAGAGATTATTTAAGTACTTGAT
AATACTCTTTAAACTTGTGAATGCACTGGCAGCTTTTCAATTATATATCATAAAGGCAATTAGTGAATATTTGGATGTGT
TTGTGGTGGTTTATCTTGATAATATGGTTGTGTACTCAGCTTATAAGGAAGACCATAAGAAGCATGTGAAATTGATACTT
AAGATACTCAAGAATGCAGATCTTTATTGCAAGCTGGCAAAGTGCAAGTTCAATACTTGTGAGATTAACTATCTTGGGTA
TGTTATAACACCAGAGAGTGTTCTTATGGAGAAGAGCTGTGTGAACACTATTCTTGACTGGCCAGTGTCAATCAGTAAGA
AAGAGATTCAGATTTTTTTAAAATTTGTTAACTTTTACAGATGCTTTATTTCAAGATTCTCTAAGATAGCTCATGACCTG
ACTACTCTTCTAAAGAGAGAAGAAGCAAAGCTAAGCAGACACATGTGAAGAGAGATAAGAAGAAAAGTCAACACTTTCAT
AACTAAGAAAGATTGTGAAGCCTTTATAAGTCTGAAAAGAGTATTTATAGAAGCTGTTATGCTTCAATATTTTGATATAA
AATAAAAGACCAGATTGGAAACAGATGCATCTGGCTTTGTAATATATGGTATTTTATTACAGCTGGTGAAGAATAGCATC
TGGGTTCCAGTTGAGTTTTATTTGTAGAAGATATAATTTGTAAAGATGAACTATAATATTCATAATTAGGAACTGCTTGT
GATTGTAGAGTTATTTAGATATTAGTGCTGCTGGTTGAAAGACTTTTGAACATTAGTCCAAGTTCTTACAAATTATGATA
GCTTGTGCTACTTTCAGACTGCTTAAGATCTCTTGTGAAGACAGGTCTGCTGGACACAAAAACTGACAATCTTTTGATTT
ACAGTTAATCATGTGAAAGAAACTAAGAATCTGGCAGATGAACTCTTGTGAAAATCTGACTATACTAAGAAGACTGGTCT
AGATAATAAGAAGAGTTATGAAACTGCAAATCAACTAAGAGTAATGCTTGTGAAGAAGCAAGAGATTACAGAAAAGTTGA
AACTGACAGTCTAAGTTTCTCCCAACCAGAGAGAGAAGAAAGAAGATAAGAATATACAACTTATTTCTGTAAAGCTTTGA
GTTGAGATCAAGAAACTACTTGTGAAGATTGTCTTGAAAGACATGTGCAAAGTAAAGAAGATTGCAATACAGATTCAGAA
GATTAAAAACCTAGTTTGTAAGAAGAATTCTTATAAAAAGAGCAGCTTCAATCTCTTGACATCACTACTAAATCTACTGC
AAAGTGATAACTATGCAGCTGAGATCTACAAAGACATTAAGATAAGCACAAAGAAATTTGTGATATGGAAAAAGAAGAAG
AGTATTCTCTATAGAAATAGTTATATGTACATCTCTCAGAATAAGGCTCTGCAAATAGAGCTAATTAAATATCATTATGA
TCTACTTCTTACAAAGCATTTTGCTACAGCAAGAATATACAAGCTTATAGCTTACAAATACTTTTGATCAAGAATAAGAG
AACTGATGAAGAAGTGTTGTAAAGTCTGTAAAGTCTGCCAGAACTCAAGAAGAGTTTGTGAAAAGCTTCAAGAAGAACTA
CCACTCTTATCAATTTCAAATTACTTTTGGAAATTTATTAGCATAAATGTTATTACAGATCTCTCTGTAAGCCTGAATTT
TAAGAAGATGTAGTTTGACTGTATTCTGGTTGTAGTGAACTGATTTACAAAGATAACTTATTTTATTTCTATAACAAAGA
AGCTGATATTAGAGAAATTAGTCCATCTCTTTATTTGCAAGATAGTAAGATTGCATAGATTACCTGTGAGTATAGTAACA
GATTGAGAATCTCTGTTCACAAGTAAATTTTAAAGTAATTTGACTCATATCTTGAAGATTGTAAGAGTAATGAGCATGGC
ATTCCATCTGCAAACTAATAATCAGACTGAGAGACTGAATAGTATGCTGAAGCAGTACCTGCAAGCTATATTAATTATAA
TCAAGATAACTAGATGGTGTGATCACTAATGGCTGAGTTCACATACAATAACTTGCAACAGACTTCCACACAGAAATCAT
CTTTCTAGTTGATATATAAACTAAATTCATAAACAGAATTCTTGAATTCTGATGAGTATAACTATATGTGCAAGAATTCA
AGAAATTAAGTAGAGACAATGAGATTGCTCTGTAAAGAGGCCAAGAAATTACTTGTGAAGACACAAGTTTATCAGAAGAA
ATACTATAATCAGAAGCACACTGTAAAGATCTTTTAGATGAAAGACAAGATATAGCTTAATCTTCACAATATCAAGACTG
CATGGCCTAATAAAAAACTAGATTTGTTGAGGTATGGGCCATGTAAAATTATAAAGAAGATAGGCTTGTGAATCTACAGA
CTGGAACTATCTTCAGATCTGCAAACTTATAATATCTTTCATGTATCTCTACTCTGTAAACACAAGATCTGTAAAGAAAT
TGATAGCTCATCTCATCACAAAGTTTGCAAGATAAATAAGAATAAAAAAAAGTACTGAATCTGTGAGATAATTAACTTAA
AGAAAGAGAATCACAAGCTGTAGTACAGAGTACATTAGGAAGAATATAATAATAAGAAGAACAAGACATAGATTTCTGCA
AGTAATGTCTGTCTACTGAGAAAGCTACTCCAATAATTTCATAGTAGAAACCTGGACAAGCCTGGTTTATAAAAGAGATA
GATGGAGGTAGTGAAACTAGAAAATAAGTTAGAAAGAGAAAAGATATAGTCAAACTGAACTGAATTTAATTAATTTTAAA
ACAAAAAAAGAAAAACTAAACTAAGACTATATAATTAGAGTCTTTAGCTTCTTCTGTAAAGATTTGTAACAACTATCTAT
AATCTCACTGCTGGAAAGAGCAAGCAAGATGCCTACAGTATAGACAGTTGTTATATTTTTAACTCAAGTTTGTAGAAATG
CACTTTGTAAAGACTATATTACTATAGTCTTACTGAGCTCTCTTACAGATGAAGTACTTCTGTTCAGATAGTGGCTGGAC
TTCAGTCTGAGTTACAAGAATTCTCTTGTAAAGCTGAGCATGCACAGTTAACTAATTTGAATTATTCAAACCAGCAATAA
GCACAGATCTGTGAATAGGCTTGCAATATCATGCTCTTTTGCAGACAGACAAAGCTTGTACCCCTATATGAAAGAGAAGG
CTTGAGAGAATCATCAGATTAATCTGTAATACATCAGTAAAAGTAGCAGCTGATTGTGAGGATCATACGTGTGAATCAGT
GTGATAATGAATCTCTAGGAGGAATATACATGGAAAAAGAGTACACAAGGTAAAAGGTCTGTATTCTGGCAACTATGTAT
GACTTGTAAACAAGATTGCCACTGGCTCCCAGCAAGGGATTCACACAGTGACGGCCTTTTATGTGTGCTCGCAAGCATGT
GACTTAGTGCCTCGTGAGGACACTCCCAGCAGCTTGCAAGCTGAGGCCTCTGGCCTTCACAGGTGCTGTTTGTCCGTGTA
AGGGGTTCACAGTGAATCCTTACACTGATAGTATTTAAGTAAAGATGATCTGGAATCATCATTATTAGTCTTGCAGAGAA
GATGCTGGACAGTCTCAAATACTTTATGAAATTATAATATCTACAAACTCTGCTGATGCAGAGAGAATAACAACAATAAT
CTAAAGAAGATTAGCTGTGAACTGAAATATGATAGAGAATACTTACATTTCTAACTAGAGCTGGAGCAACAACTGCAGAG
AGAGAAGACAAAGTGATAGAACTCTAACTTCATCAGTATATAAATTAATATCAGCTTGTAAGAAGCACTTACAGCTTGAG
CTGATGTAAGGAGAATAATAATAACTAGTAAAGAGAGAAGAGAAGAAATAATAGTACTCTAAAACTATCAGTTATAAACA
CTTCTCAAACTTCTTGTAACTACTTACTGAAGACCCAATCTTATTTATAAAAAAGAAAGTGGGAGTTCTTCTGAAAAAGA
AAAGTAAAGATAAGTTATAAGAGAGAGAGAAAGAAGACTGCATACTGACAGTAACTACTAGTAAGCATCAGTCTCTCTGT
AAATCAAATCCCATATAAAGATAAAATCTAATAGCTACACAAAGTAAAGATATAATCAGAGATAAACTTACTAGCTTGTG
ATCTTTTAATCAAACATACAGAATATTAAAGTGAAGTTATTTTTCTTCCAGAATATCAGAGATCTTCTATAAGCCTGCCT
TCCATATGAAGCAGTGCTTGAAGAATTCACTTATCTTGATAATAATAATATAAACTAAAAAAGAAAGAGAAGAAAAGAAG
AGAAAGAGAAAGCAAGAAAAAGCTCTCTTTTAAGCTAGTATTCATTATCTAATAGTAATACAGAGCTAGTGAGAACAATA
GAGACTTTCTATACATTATTGTATTATTGAGTTCTGTTATGTTATTAGAGTTGTGTTAATATCACTTCTTTAGTAAGGCT
GTACTCTTTTTCTTATAAGAAAATTTTTATTTTTTCCAAGAGATTTTTTGTTTTTCTACTCATAAAGATTTTTAATGAGA
CAGCTGTCTTAAGAAATCAAGACTTACAAGAAAGAAGAATTTGTAAGAATTTACTGTAAACTTCTTATATAAACAAACAG
TATCTGTAAGAATCAGAGATCTCAGTTTGCAAGCTGCTGGAAGCTGTATGTGTTCTTGTAAAATACTAAGTCACATGCTT
GCAAGCATATATAAAAGACTGTCACTGCATGAATCTCTTGCTAGAAGTCAGTAGCAATCTTGTTTACAAGTTGTATATAG
TTGCCAGAATACAAATCTTTTATCTTGTGTACTCTTTTTTCATGTATATTTCTTTTAGAGATTCATTGTCATGCTGATTC
ACATGTACAATTCTCACATACTCTACCACAAGAGAAAGCAAATCTATCTAATCCTACATATTAATAACTGCTGTATAATG
GGACCCAATGAAGCTGAAATAGAATAACTTATTAAGAAGCTTCAGAAACACTTTGAGATCAAGAAGATTATGAAACAAGA
CTGTTATCTAGACATGCAGATTTAAAAGCAGCTGAATGAAGATCTTTTTATAAATCAGAAATAGTATATTAAGAATCTAC
TGATCAAATATAAAATAAAAGACTGCAAATCTTCCAAAATATTAATAAAGAAAGAAATAAGTATTAAATTTACACCAGAT
TAGACTCTTAAAGATAGAGTTGACAAGCAGACTACATCTACAAATTACAGAAAAGGCCTGAGCTCTCTACAGTTTCTAGT
TACATGTACAAGGCCAGATATTGTATTCACAGTTAATTATCTGATGAGATTCAACAGCAGACTTAATAGAGAGAGCTGGA
TAATGTTCAAGCAGATTCTACACTATCTCAAGAACACAAAATTAAAAGAAATAGCCTTTAAAAAAGATATAGATTCTGAA
GACTTAAAACTGACAGCCAGTTCAAATTCTGACTGAACTAAAGCTGACCCTGCATACAAATTCACCAGTAGCTATATTAT
TACTATAAATAAAGCTCCAATATTGTAGAGATTACAGCACCAGATGTCTGTCTTGAAATCTATAATTAAAGCAGAGTATT
TAGCAGCTAGCAAAGCTGCTTGTGAACTAGTTTGAATTAATAATCTGTTGATAGATACCAGAATAATTAGTGAAGATTCA
GCAAAGCTAAACAGCTTGAAATTAAGTATTAACAATAAGAGAGCAGTTAACTTAGTCAAAGCTGAAGCTATAATATAAAG
AGCATGTCATATTGAGATTTGACATTATATACTAAGAGACTGGGTTCAAAAGAATAAAATCTTGATTAAGCACATTAAAA
TCAATACAAATAAAGCTGACAGACTTACAAAAATTCTTGCAATGAATCTCTATACTTAATTTGTAAGCATAATAGAGGTG
ACAAGTTAATACAGAAAAATATAAAGATTTATCAGTAAAGCCAGCAAAAATATAGTATTGCAGTGAATGAAGCTAAGTCT
AAAGAAGAAATAAATCTGAATTTTGTAATTAATTTTTTATCACAGATTTGACAGATTTGGAAACTTTGAATCTTTATGGC
TCTCACTCACTGCTGGAGCTCATTGCATGGGGGGGTGTTAGGTAATCCAACCAGCACCTTGCTCATGTGACCCACATAGA
TTAGCCAAGATTCCCCTTTAGGTAGCTTAGTGAATGACAAGCATACAAGTCCTCCATCATAACTTCCTTAGACACTCAGT
TGGGCGGGCCGACATTAATCCTGTGACACCTTGCAGCCTCAACAGTTGCGCAGGATGGATTGAACCAGCGAGAATCATGG
TCAGTGCTTGACGTCCTTGCTGTCTGCCCACCTCGCCGGCAGCTCTATCATCACAAACAACGCCCCTGGGCTTTTCTCTC
GCTTTGGAATGCTGTGCGGCTCATGGCGCTTCCCTAATAATCTTTATCCCAAGCACCTCCTTTCTCTCTTTTCCCTTGGT
ACCTAGCAGCCGGGCTACCCAACAGGATATCTTAGTATCAGCGTGCACTCCTCTGTTATCATGTCTGGATATCAGCCAGA
CTACCTCAACGACAATAAGTACTGTCACAACAGCCTACATCACCTATCCACGTCTCCTGCTAACCCGATAGCAACAGCAC
GCGCCCCAGCACCAACAGCCCGTTCTCTCCCACTTCTCAATCCCCGTCCTTCAAGCCAAACGTCAACCGCAAGAAAACCA
AGCGGTGGGTCAATGCAAAGACCTACAGCTACGACGGTGACGACTGGGGGGATAGTGGGGACGATGACATCTACGACGCG
TATTTGGATCCCAACCACTCTCATCCGCCCCCTCTCCCAGAACACCACCCCCATGACCGATCCGGAAAGCAACCCGCCAT
GTTCTCAGAATCTGGCGATCAATCGCCATCTACGTCTTCAACAACCAAGGCCCATGATAAACCTGGGGGCCAGCCAAGCC
CAGTTGTGGGACGCGATGCAGATGCAAATCCTGCGAAATCATTGCCCATCGTTCGCCCCGTCGAAATATACCGGCGATTG
AACGAAGAACGGGAGAAACAGCGACTCAAGGCCGCTGAGGCATCCCACTCATCTCACGACTCAGAGGCTGCTCCCCCCCA
ACCTCCACTGCCGCCCATCGATCGGACGACTGCATACAACCCATCTTCCCCGACGCACCAAGGAAATGTGGACTCCCCCG
GGGACAATACTCCGAGACCTCGGCTTGAGAGTCCCCAGGAGCAAAGGCCCTTGGAGCCTAGGATTGCTAGCCCCGTCGGC
ACGACAGTGGAGGGCAAGGTTTCATTTCCCTCATCGCAGTCTTCGCCTGATCAACCATCGGATATAAAGTCATCTGGTGC
TGACGCTAAATTACCCGAATTAAGGCCATTTTCTGGCTTTGGGGATCCTTTCGTGAGCTCGCCCGGCTGCGAAGTTACAG
AAGATGTAAAAACCCCTGGTGCCCAGGATTTGAATCAATCGTCCGATCTCGACCGTAACCCTTCACTTGGATTTCGTTCA
GTGGTTCACCAAGCATTTGATGTCCCCGATACTCCCGCTAGCGACTCCGGGACTATGTCACGGTCAGATAGCAACACGAC
ATCTCTTATAAGCCCTATCATAAAATCCGAGACACTCTCTGTAATTGATGAATGCCGTGCTCCGACAATTGCAGAAGAAG
ATGCGAATTCGGCAGCCAAGCGCCCGCTAACCCCGCCCCCTGCCAGTATCACGCCTGGCCATCGCCGAAGTTTATCACCC
CCTGACCCAAAGAACAGCCCTGCGAGACGAGCTGTTGTCACGCCTGTCGATCCTACAATCCGTCCTCAATCCGCCTGTAC
ATTAGAATCTCCCATTCAACAACAGAATAACTCTCGATCAAGTGTGGATGTTAGGGAAAGCGAGCAGGGAGGAGGAGCCA
ATGATTTTCAACATCCGACGACTGAGGCTGCTCATGACACAGAGCCATTGGAGAAGAAAGAACGATATACAACGTCTCAA
CAAGGAACTAACCCTGAGGACGAACAAAGAAATATCCGGGCCCCAATGGTTGATACTCATTTCCAGTCTTCACAAGCTAC
CCCTACGTATTCGGAAACGATCTCGGCTTCCAGCATCAATACTTCAAGTGCAGAGTTAAATGACCGCCTACGAGATGAAA
TTATCCGGTCACTGACTCCTAATCCTTCCAATCAATCCCAGGACACGGCGCCGTCAACGGATTCCGACGATAACGACGGG
CCTCAGAAGCGACAAGGAATCACCTTATCCCCGAGCGAACACAACAATCACCGAAATGAGCAATTTGGCTCAGATCCCTC
CAATCGCCCCGTGTCGCAAGTGGTCTTTCTTGGGCACAGAAATACCGCAGGCGCAGCCGAAACGAGTCTAGTCCACTCCC
AATTTCGGGAGACCACGGACGTCTCACAAACCCCTGGCCCTAATGCTGCTCCGGCATCCCACTCAGTACATCCTACCCTG
AAGAAGAAATTCTCGTGGGAAATGGATTCTGAAGATGAGTCTGAATCTTCCGAAAGCAAACCAATAATAGAGAAGCATCC
TGTAGCCACCCCTACAACAAACGATGTGCATATCACACCTACAACCATCCGGAGGGTTGAGGATACGGGTACTGCTTCTC
CTCAGGGCGAGGTATCTGACCAACCAATCCAACACTCACCACGCGCGACTCCCGGTCAAGCTGTAACATCCTCAGCTGAA
GGCGTCAATCTAGAACCAGAACCAAATTCAGAACATCGCAGACACTCGTCATCCGCCTCACCCCCAGGCGAGTCAAGTGA
TAGTAATAATGTTATCTTGCCTGATCCTGAACCTTCGGGCGCAAAGATAAGCGCGACTGCGACTGATGGTGACAAGCTTC
TTGGTTTCCGAGAGATCATGGCTATCAAAACGCCCAGCCAGAAAATCGCTGCTTTCAATCGCACAAGAGACCAGTTTGCT
GCCATGGATACTGGCCTCCAAGCCTGGCTGAACCAAGCCTCTACAGACCTGCCGGAACATGCTGATCTTGTCCGACAGAA
CGGCGCGCTACCATCTGTGCCTACTACAGCACACAAACCGATGACGTCTCGCACAAAATTCCCGAAACTCTCTTCCGGCT
CTGGGTCATCGCGAACCCACATTAGACACTCGTCTGGCACTCCGCTCAGCAGCATGATGCATACTCAGCAGGTGCAGGCC
AAGGGCAAGGACCTGTTGCACACCGCCGGGGTTTTAGGTGGAAAGGCAGGCGATGCCGCAAAGGGCCTGTTTGCAAAGGG
AAGGAGCAAATTTCGACACAGCGGAAGTGCTGAAAAGGTAGATATCTAAACTTGATCCGATACAATCACGATGCACATCT
TTTGTCTTTTGATATGGGCAGTTCACTCACCCAATGCTTTTTATTTATCTTTGCACCTAAGGGTCTTCCTCTCATTTTCT
CTCTCCCTCCTTTTCTTTTTGGAGAAATCAATTTTATTTCCGTTTTTAATTCCTCTTTACCTTTGTACATTTCCCTAGGA
AATTGTAATGAGATACAGCCCAATGGGAATGGAATGACATTTTGGCAGGATCAAAAGAAGCCCATTTCTTCCCCCCTCTT
TTTCTCACTACAATCCGCCGGACGACTGTGTTCGACGAATCTAATAGAATGTCTATCGCTGTAGGACTGTTGCCAAGAGG
CGTCGGCCGAAACACTGAGCCTGCCTAGAACCCCGATTTCTACTCCCCAAAGATGTTCTGAGGATATGATAGAGACGGAT
AGTTTACAAAGAGATCTTCCACGGTTAAGATCCATTAAATTGGACTTATCTCCGTTGGAAGATTCTCTGAACCTCTGGTA
TCCCGAGAGAAGGTCGTCGGTCCGGTCTTTACCTGATGACAAGCGAGTCGCCAGAATAGGCGACGAAAAGGTTCGGTCAA
TGTCCAGTCCTGCGGGGGAGCGCAACTCTCTAGTCCTTGGGGGTCAAGATTCCGGTCGACCTGTCCCTACAAACGACCAC
ACACAGGTGGATGGCAGCTCTTCCGAAGTTAAAGACCTTACGTCACGTCATGGATCCATTTTGATACCTTTACCTGGATC
AGGGATCTTGGGTTCATCCAGCCGTACCAGCAGTAATGATTCAAACCGGTCACCCGGAAATCCAAGTAAGGGCACAGAGG
CGCACGGCTCGCAGCATCAAAGCACTCAAGGACCTCAAGTAGAGTCTGCAACGTTGACTGGAGCAGTGTTACCGAAACAA
CCACGAGGTTCTACGCGTGCTTCTTTGTCTCGTAAAACCAGTAGATCGTCGGGTATATCTACCGGCGAGCAGATGCTTGT
TCTTACTCCTAATGGGTTGGAGTTGATTCCCAGTGGCCCACCTGCAAGTGAAGTAACGTTTCTAGATCAGGAGGAAGCAA
GCAAAACGGGGTCATCACGGAACTTCGACGTCAGCAAACCTCCCAGTCCGAGTCCTCCGGAAGGCACAGTTGCACTGGGA
ATCGAGGAGCAAATTATCTCACGCAAGTTTTCTTTTGAAGAGGAAGGGGGCTACAACACCGAAGTTGAACGGAGGCTTGT
CTCTGAAGGACCTAAAGGAGAATTCTCCAACTCTCGCCCTGGATTCCTAAAGAACAAAGAACTCCATCAGCCCAGTCCTA
TGAAAGCAACAGCCCCTCTTCTCCACCCGGACACAAACTCAGGCCGTCCGTGCTCCCAAACTTCGACCAAGGCTACAATC
TCCCATCTAAGACATTTCTCTGTTCCCACAACCCATCCGGCCCATCAACGGCCCAGAGCCACTCAACGTATGAGTTTGCG
GAGTGATGGTACCGAGCCGAGTCTTATGTGCCCACGAGTTCAAGGAAACCATGTGTCAGCATCTCAAAGCACTGTGGCTA
ACATCGTCGCTGCTTCTGATAACTCTCGGCCCTCGACCCAAAATCAGTCTGGGCGGGTTGATGAGTTTTCACATCGCATC
GACCTGCCGCACAACTCAAGTCAAGCTTCCCCTCCCTCCGTAACCCCAATCTCCCGCTCTCGATTGTCCATCTTTCTGTC
AAAGCTCCATAGCAGTCAACCCAAAGAAAGGCCATCCCAAATAGCTCAGCATGAAAACTTTTCAAAGAATACCAGCACGG
GGGTGGTGCAGTCGATCAGCAACAACTTTTCGCGGCTTAATACTAAAGCAGGACCAACCCATCATCATACTTCTGATGGC
ATCAAAGTCGTGGATGAGCGAGAGACGAAGGAGGATGATACTACCATGAGGAAGAGAGGCCTCAAATTTTTCAGACGATT
TGGCTATGCTGGCGACCTGGGAAGCAGTAAGAAGTTCCCTCTTATGGGGATTGTAAGCTCTCCAACCTCCCTGTTCACTT
TGCTGTTATATTAATGGCCTTTTAGAAGTCAGTTCAGAAACCTACCAGGCTGAAACAAAGCGCCGAAAGACCTCTGATAC
CTTCAACACACCCAGAAGTGCCACCTGTCTCAGGGAATAATGGTAGTATGCAAGCTCAGACTGCCTCTTCATCTGGAACT
GGACGCTTTTATCAGTCCTTGAATGCTAGGCTACCTAACATCACCGAAGGGTTGACTCTAGATGAACATATAAATTCACC
TCCAGGGGGCTCGCAGTTGCATTCATCACCCAACACCCAGGGTAATAAGAATCCACTTGCCCCGACGAGGCACTCAGTCA
GTAGTTACCCAGTCAGAATTGCAAGTTCAGATGTCAGTGCTACTTCTGGTCACTCCTCCAACCATGCGTCGATATCTTCT
ACGAGGACCTCAGGGACAAATTCACCAATGCAAAGCTTGCGCCCTCAAATGCGCAGCATGACGCTTCCAAGCTGCGAATT
CCTACACACTAACGAAAACAACTTGACTGGAAACACTCCACTAGGACAGCAACGAGCGAGTTTGCACACTTCTGGTTTCC
CGCACGGTTCACCCCCAGCACCGCGAGCGCCCAGTCAGCTGTCTAACGCTGTGCATGACATGCCGCCTCCGCCTCCGCCA
AAGATCCCACTTGGCTATGCATATCCTGGTGCTGCTGCACCTTCATGTATACGCATACGACCCCCTCCTACAGGCCAACG
GCTCGGGACTGAACACTCGGCGCCCCTCTTCCACATGGCAGTTTCACCCCACTCCTTTGAACCACCAGAAACCTCTTTTG
CTAGACGGGAGGTAAACATTGAGCCTGTTGAACTTCCAACTCATGATGACTCAAGTGAGGAGATTGTGATGTCCAGTACC
TCTTACCCTGGGCAAGAGTGGCAGCCCAGTGGCTTAGGTAATTGGGATTGAGTTCCTTGACCACTGCCAAAAGTTATCAG
CATATAACCCCCTCTGTTCTCTCTTGTGGCATACCTAACCTACTGCTACAGCTGTTGTTTTGCTTGTCTTCAATCAGTTT
GCTGGAATTTTACATCGTTATATACCCCAGTTTGTAGTAACTAGGTCATGTAGATTTTCTTTTTCAAAATTAACCCAATA
TTTCATAATTATTCTATGGTGAACATTCTACAGTAATATAACTACCCTCTACATGTAAACCTCAGGGGGTGTTCCATTCT
GTACTGACTGTGTCCTCCCTCTCATATATGGTACATATGGAGAATCGAGGGGCCATTAAGGATGTTGAGAGCTTCATATC
AAGGCTGGTATTAGCCCTGGTATGTGTTCTGGTGATAATCGCCAGATGCCTGAAGTCTGCCTGGCACAGCTGTGCATCAC
TGTGCGTGCCCAGTGCGCCATTCACAACTTGCACGCCTTGAACTCAGGAAGGGTCCTAGTTCAACCCTCGACAGTCCGCC
ACGCACTTGGAAACCCCCAAACTGAGACTGAGGCCATCCAGGTCTAGGTACGAGTGACTAGGGCTAGGAGGGTACTGACT
GTTTGGTTGATGACATCTACAGCCCATCAGTAGGCCTAATCCTAGTAGAGCCGATAATTTTCTGGAAAAATTGTAGAATC
CATTTTCTGAACAACAAGAATATCAACAGACAGTACATTCAAGTGTTGTGCATGTGTATAATATGATTATCCCTCTGACT
ATTGACATGTTTCTAGTACAAATAGGAAAGCCTTCTAAAAATATTCAAGCTGGAACAGGAGTAAAACAGAGCCCTAAGGG
CTACTACTAAGTTATAATACATATATTTTGTGAGGATTCAGCTTGTATCCCCTCGTCAAACGCATTTTCGCCAGGGCCAA
GACGATGAAATAATTCAGTCTCCATTCGCAGAGCTGCATCGGGTGTTCCCAGAATCTCTCCCATCATATCACCGTCAGGA
AAATCCATTTCCCAGGATGGTTCCGTGGCCACTCCTCTCATGTTTGCCACAACAGCTGTGTGAAAATGCCAACGAAGAAG
GTGGTCGTTGACTCTATTGATATCCGCATCGTTTCGGCATCGAGGGTCGAGGATACGACCATCAATTCCAAGAGTGTCGG
GCATAAATGACGTAATTAGGTAGCCATCCTTGCAAGAATTAGCAAGTGATGAAAAACTGTGCAGCCAGGCACTTACGTCT
GGGTTGATAGCAAGTGAAAAGTTATCAAAAAGTGCGTGGACAACACTTGAAAGCAGGATACCGTTCTGTGGCGAATGGAT
CTTTGAAGTCCCAATGAGATAAGCTGCCGAATTGTCCGTGACAAGTTGCTGGAAGCCCCTTTGTCTCCATTCAATTACTC
TAGCTTGGGGAAAGATGTGCGCGACTTCAAGGCCAGTGTATCTCCCGAGATCAGCCAAAGGATTCCGCATGCCACTTATC
ATGCAGTCACGGTCACGGAATCTTACAACTTGTCGAAAATACGCTCGCTGTCTCAGCTGAATTAGCAAGTCACCTTGGGA
TTTCATTAAGTCTAACGCGGTTCTCACCCTCGGAGTCAATTTGCTATCTGCCGTTCGTGATAGAACTCGACGAGGGTATG
GCTCGGCGCTGAGAGAGACAGGAACTGGAGTACCATCGGGCCCGAGAATTATGTAGCGCCCGGGAGCAAGATTGGTTGCA
TCCGCAGCAATCTGGTTTCCAGCAGAACCATCATGATTGAGTGCAAATATACGCCATGGCGCATTTTCGGGGGGGAAAAC
GAGGAAGCGCGAGCAGAAGTTGTAAAAACGGTGGTGTGTCAAGGACTCATTTTGGAAAACACCTAGACATAGCTGTCAGA
GTGATTAATGGAGGCAGAAATGACCCCAGCAAGCAAACCTCCAAGAATTTGACCTTCATTGTCATATAGGTGAACATTGC
GTGTGTGAGAGGCTTCGAATGACGGCTCTTCAAGGCGTCGAGCCATATTGCCTTGACATGCTATGTACTTGTATGAAGTT
GTGGAAAGTGAGTCATAACTAGCCGTCGAGTACGGATGTATGAGGATTGGCTTTACAAGTCCGATTCAATTCAGCAACAC
ACTGGGGAAGAGCGTGTGTACCAAATAATCCAAACGCGAAGCATGAAAATCCATACTCCATACTCCGTACATAGCGGTTA
CCTAGCATATACGGAGTATGTATACAGTAATACTGCGTCATGTGGGGGTTGCCCCACAGGGCTTAGCGCTGGCCGAATCA
GGTAAGGTGCGCTATTGCTCCTTTTGCATGAGGGGCTACGGAGTACTCCGTAGCTATCTTGCCTGCTACTACATAAACAT
GTACATAGAAGAGAAGCCGCACCAACTAACTTGTTCACTCTCTGCTGAACTTTTACGGGTCAGTTGAGAGGAAAACTCTT
CTGTATCAAGATCAAGGAAGATCTGAGCCAATAAGTTGGAGGCTAATTACACAGAGACTGGTATCTTAACACTTTCACTA
TATACACAAAGTGCTACGCACATTCATTTTTCCAAACCGCCCGGGCCGGGGAAATAGATATCCGCGTGTATGCTGACTCA
GTCGCGCCAAGGCCCCACGTCGAGCTATGTGTTACATAAGCCTTAATGGTACTTGGGTGGCGGCGAAGCTGGCATGACGG
CAACGTTGCGTCTTCTCTCGCGATAAATACATGAACGACTCCGTGCAATAAATTAATTTGGGATTGCAAGTGTCTGCAGG
GCCAGTTCGCTGTAGTATGATATGACATGAAAATTAGATGCTGCTACCCGATGTTCCGCAGTTCTCGTCGATAATCCTCA
TCAAATCAAAAACCCCCGTTATCCCCCAGCCATGGGAGTCATCCCAATCCAAGATCGAACGTCCGAGTTTCGATCTATCC
TCGGCCAGGCCCAGAAACGACTGGCCGCATCGAAAGCCGACGCCCATCGCCAGGCCCTCCTTCGCCAGGAGAGCCATTCA
CAGAATGCAACGCCCAAAAAGTCAGAGTTTGCCAGGCGTGCGGCAGAGATCGGAAGAGCCATCACCGCAACAACTGCGAA
GCTACAGCGACTCGCGCAGCGTGAGTTATAACCCAGACCTTTTTCTTTTGCTTCCTTCTCCTTTTTCTTTATTTTTTCCC
CCCCTTCTACGCAACCGACAGTCACACGAACTGATATATTATATGGAAATAGTGGCAAAGAGAAAGTCTCTCTTCGATGA
CCGACCTGTCGAGATCTCCGAGTTGACCTATGTCATCAAACAGGATCTCGCATCCTTGAACTCTCAGATTGCTGCTCTCC
AGGCTCTCACGCTCTCCCAACACCCCAAAGCTTCCCGAAGTCTTGCAGACCAGGAAGGGCAGCATAACGACAATGTACCT
CTTTCTCCAGCTCTTGCTTATCTTTTTGTTTGTCTTACTGACTCGGCTGTCTAGGTTGTGGTTATGCTTCAAGGAAAATT
GGCCGATGTCGGTGCCAACTTCAAGGAGGTTCTCGAAGTGCGCACCAAGAACATTCAGGCCTCCCGGTCGAGAACAGAAA
ACTTCATCTCCTCTGTCTCCTCCAAATCCCAGCATGCACTGAATCCCCAACGATCCGATTCTCCTTTATACAACCCACCG
AGGAGCCGCAGCCCACAGCCACCCTCATCTGATCTACTTACGCTGGAACCTTCGCAGCTGATGATGATGGAAGAAGCGCA
GCAGCCGTCCAACACGTACATTCAAGCTCGAGGGGAAGCGATCGAAGCTATAGAACGGACGATCAACGAGCTCGGGGGCA
TCTTTGGGCAACTAGCAACGATGGTGAGCGAGCAGTCCGAGATGATCCAGCGGATCGACGCCAACACGGAAGATGTCGTG
GATAACGTGCAAGGGGCGCATCGAGAACTGCTGAAATACTGGTCGAGGGTGTCGGGGAACCGATGGCTTATAGCAAAAAT
GTTCGGGGTTTTAATGGTGAGTGCGAAGTTACATACCTGATGCGATGCCGGTCTGTTACCCTGCTAACATTGAACGACTT
CTTTTTCTCATCAGATCTTCTTCCTCTTATGGGTTTTAATATCCGGATGACGCCTGTTCCCTCTTTCTTTTGCCTTTATT
TCTGTTGCCTTTCCTTTTTCCTTTTTCCCGTCAATACCACTTTTCACTGTATAATATTATTATTTCTGCGTGCTGCATCT
TCCAATAAGCAGGGATCACACATCACCCCAGGGCAGTCCTTTCCTTTCTCTTTCTGTTTGCCTCTTCATTTCTTTTTTTT
TTTTTTTCCACCTTTTTTCAGCAGCATTGTGGATTCTCAGGCGTGGGCAATTGCTCCATAGATGGCTGTGTTGCATTTGA
TATCCTCACTTTTTGTAATAGCCCATGCACGCATAGAGTCCATCAGTATACAGACATGGCGCAAAGACCGAGTTGGGGTC
TATCCCATACATACATACATCATACTCCGTACATAAACGGCGGACATACGTACTATAACGTACAGAGTCATATCTCCGGA
TGAAACAGGGCCACAACTGCATCTGTGTCGGCAGAGTAAGGGGAGCACGGGCCAATGTGTTTGCCTTTGACTCAGAATCG
GGGTCAGCCAAGCGTGCAACCCCTTGCTCCTCCCTCTTGCCCGCTGCCAAAGGACAAACCCTTGGGGGCCGGTCCCTGCA
ACCCCAACAGACATCTTCCGTACGGAAGCCGGTATTGTGCGTATATTACGGAGAACTGCTCTGATCATATGTACATATGT
CGTGCACACAAGGTTGCTTTCCCCAGCCCGTCCTAGTCGGGCTCGCCCCGGCCCTACCAGGGTTCCCGGCCAGTGGATAG
ACCAATCAGAGATCCACAAAGCACACCCACCCGCTGCTGATTGGTCGGGTCCCTGGTCTATCCATTACCATATTAGGTTT
AGAGCTTCCGCCGTACTTCCATGCCAAGACCCAGGCACCCTATCCCTGATAAGCAAGCGGCCAGTCGTCACGTCTTCCTT
TTTCGTTTTTCCGGCCACTCGACTCTCCAACTTCACTTCATGTCATCCACCAATCCATCGTCCATCTTCATCTGTTGCAC
CGCATTTCTCACTCTTCTTCTCCTTCTTCTACTCTCTCTCATTCTCTACTATGACTGATGATTGAACGAACTGCAGCTGC
TTGGCCGCGTGCGCATCTGGCAATCTCCCCATGGTTACTCGCCTGAGTCCAAGAGACACCATCCCTCCGCAATCCCAAAC
ACCCATCTGAATCAACCTAGTTGATCCCTCCAGTCCTTGACCCCATCACCCATCAAATCCTTCTCTCATCCTCCCTTTTT
ATTCTTTATTCTTTATTTTCTCTTTCATTTTTTTTTTTTTTTTTCCCCTTCTCACTCAATCCCGGCCCGTCTAGTATTAC
TTTTCCATCATCATCTCCGGGCCTTTCCCTTTCGCTGAAACGCGCATGTTTTCGCTACATTGCTTGGAAAACATGTCTCG
TGCGACTCAATGATTCCCGTCCATCTGGCTCCCAACAACCTCCCCCCTTCCGCTCCCTTTTTGTCCTCTGCGAGGAATCG
TCCATCTCTGTCTCCTCTCCGCGCCCTATGACCGGCACCGTCGTTGGTGCCATCTCCCCCCTTTTCTTCCCACGCCGGCC
ATGTTGCTGAAACCAGCGACCCCTCTTTCCGTTCTGCTGCTGGTCGCTTTCCTTCTCCTCCTCCTGTCTGTCCTATCAAC
CCCCGTCATCAAATCAATCCCCATCGCCACCTTTGAAAATGTCCGCTTCGGCGTCTTCGGGTACTGCCAAGGCAGCGACT
GCAGTGGAATTCGTGTCGGCTATCCTGCTGGTATGTTATGCTATCGCCTATAGATAAAAACTTTCTCCTGTCCCCGGATG
GCAACCCGCCACTCATCTCCATCTATCCCATGCTGACTCTCCCAATCCAATCGCAGACGGCATCTTCGGTGATTCAAACA
GGGACGGAGATTTCAACCTCCCTGCCACCATTCGCCATACACTCTCGGCCTTGTTGATAGTCCACCCTATCGCTGCCTTC
CTGGCTTTCATCTGCTTTGCGCTGGCCGCTGCTGCCCATCTACACTCACCGTCTCACTCGCCACGTTACCTACTGGGTCT
CCTAATCCTCCTGCTACCGACGCTTCTCGTCTCTCTACTAGCGTTCCTGGTCGATATCCTTCTCTTCGTCCCCTATCTGC
AATGGGGTGGCTGGATTGTCCTCGGCGCAACCATCCTGCTCACCTCCAGTGGTGTCGTCACGTGTGCAATGCGACGCACC
TTGGTTAGCAGAAAAGCCCGGAAACGGAGGATAGCTGAGAATGCGGAAATGAGCGGCGAGAATTACTATAACCGCCAGAT
CGTCGTCAAAGTCGACGTCCCCCCGAGTTCAAGTCCCGCGCCTAGCCAACCTCAAACCACCGCCACTGCGACGACTGGAA
ATAGTTTCAACCCGTCAAACGACGACGGATATCGTCGAAACGGGTCGCCTGGTCGACTCTCCCCTCCAGAGCCTGCAGGA
TATCCACAACCACCTCGTGTTTCTCCCGAAGATAATGCCGGCGTCTCCCTTCAAGATCCCTATGGCTCATCTTACCCCGC
TCAGTCTAATCCTAATTTGCGGAATCAGTTCTCAAATACAAGCATGCGATCCATCAGAAGCGATGGATCATCCTATCGCC
AGAGGGGTCGCGCCCCGCCATACCCCCTTCCCAGAGGGAGGGGCCGTCCTCCCGGTGGGCCTCGGGCCTTTCCTCCCGGT
GGAAGGGGCAGGGGTCCCCCGCGCCCTGGTCCGTCAAGGAGAGGTCGTGGTAGACCCCCTCCCGGGTATCCTCCCCAGTC
GAGAGGCTACCCTGCGAACGATTACTTGGGATATGGTCCTGGACGTAGATACGGTGATCGAAGTGATTTCGACCAAGGCA
TTGAGATGCAAACACCACCTAACAATATTCCTGGTGGACATCGTGACCCAGCAACCGATAACCTCAGAAGCCCAACCAGC
ATTTATAGCGCTGATGCGTAAGGGATCTCCGTTAAATTTGGCTTCATTCCGTTTTTAATCCCTTTTTGATGTTACAGCTA
ACCCACAGCCTCGCACCTAGTCCCTATGTCCCGCCGCGAACTAACTGGACTCCGCAAGAATACCCTTCTCTAGAACTACC
AAGTAATCAACGCCCGCCGCTCAGCCCGCTAGGTCCCAGCACTCAACCCCGCGATATGACTCGCTCTCCGCCTAACATCA
ACCCACATCCACCTAGCAGCTATTATGAAGACGTGGAGCCCCGATTCGCATTACCAATGAACGGAGTGGAGTCGGCCGAC
GTCCCTTCCTCGCTGGTACCAGGCTCTTCTGGTGAGCCCCTTCTGCGAAATTCATCCGATGGCTTGCCTGCTGGCGCACG
CTCATCCGCAGTTAGCGAAACCAGTCACTTCACATCCATTTCGCAAAGGGGAATAAACCCCAAATGGCGACCAGCGGATT
CCGAGAACCCTAAACCAAAGATCCACCAACGTCAGGACGTTCTGCTTAGTAATCCAGATTTTGCGCTACCGACAGGCAGA
GCCCGTGCTAATACGGCAACCGGCGGTAGAATGCCGGCTCCATCAATGCCAACGATTCCGGGAACCCCCACAGGATATAG
GAGTGAAGCAAGGTTTCCTTTTTAATCCACACCATTTATCTTCGGCAGCGTTCAGCAACATCACCCTTCTCCGATTACAA
CCATTGTGATATTGACCGTATCTATATTCTCTTCCAACCTACGCATCTGGGCATGCATAGTCGGTACATTCATTATCGAT
GACTTTACCCGCATATCGTTCGATGTAATCCCCATTCGTAGGACTAAGACATCCCCTTAGTCTCTCTTTCTTTTTTCACT
CTTTTAAGGCATGGCACGGCTTCGCTTTCTTTTCTTTTCCTTCCATCCCTTTTCCTCTCTCTATTACTTGGCATGGCATG
ATCCTTTGTATTGTGGAGCAAAAATTGCCATCAGGGCCGAATTTTGGTCTTGAGTTTTCGTATTTCCTTCACTCTATCCA
TGGATTCGATATCCAGCATATTCTGGCACTCTTCGCTTTGCTGCCCTTCTCCTTTTTTTTTTTCTTTTTTGTTTTTTGGT
CCACACGTTCTCGTGGCTAGTTGCGACTTTTGACGTGTATATTTATAGCCATTTCCTTTCCCTTTTCCGTTGCTATATGG
TGAGATTCAAAAATGTACATTACATGGCATGTACAGATTTTATAAGATGGACCCTTAATTTATTACCGAATCGCAACTTT
CTTGGATATCAAACATCAGCTGAAAAACCACTTGGTGCCAGTTCCCAAATGGGAATAGGACAGCGGAATCCATAAAGACC
ACCCCTTTTCTCCCTCTCAATCACCTTTGATCAGGACAACTCCCTTTCTTCACTTTGGAGCCTTCCAATGGCTTTATTTC
CAATGGAACTTCCCAAGATACCTGTTGGATCTTAACTTTGAGTGATTACCAACAAAAAGCAACAATACGATCTAGAAAAT
ATCAGAAATTCCTCTTTCATACTATCCCCACTCTCCCATATATTGACACACCGCGGAACGATCTGGAAGCTATTGCCTGG
GGGGACGGCCTGAATAAAAGCCCAGGTTGCCCCTAATCCAAGCACATCGCAGATTCAATTGCAATTGCAACCTGGTCCTA
GTCCTAATCGTCTTCTCTTATTCTTATTACCAGAACACTCTTGGTCCAATCAACCAAAACGCTAGTTACAGCTCTAGTGA
AACGTTCGATCTACCCATTAGCACATCCATCCATACATTCACCCTACACATCGGGAGGAGGTTGAACAATGGACAGCAAA
TCCCAAACACAGCCAAAGGAACAAATTGCAACTAGCTCCGAAATGACAAAGGAACTAGCCACCCATCTAGCACTTGTCGA
CAGAAGCCCCACTGATGGGGAGAAACCAGCGAGAAGTCGGATGATAGAGCAACTGAAAATCTCCCCGCTGCATTCCTCAA
AAGTGCGCGCTACGTTCGAGGTAAACAATAAAAGTGAGAATAACGAAAATCAATCTGAGGGAGAAGAAGTCTTTCCGCAG
TACGGCTTACTGGGCCAGCGTCTCCAAACGTATGGGTACGGAAGCGAAGATATTCCAGTCGGGGAACCGGTAGATAATTT
GATCTATACCAATAGCAATGCCCCGTGGTCGACTTTTATCTGTGGGAGCCAAGGTAGTGGGAAAAGCCATACCTTGTCAT
GCATGCTGGAAAACGTTCTTCTAGCTCCATCGCGAACGGGAAAATTAGCGAGACCACTAACGGGCCTTGTGCTCCATTAT
GACCGGTTCTCCAGCATTGAAACTGGTCAGCCGTGTGAAGCAGCATATCTTTGTTCGTCCGGAATTCCAGTCCGCGTTCT
TGTATCTCCAAGCCATTATCAAGCCATGAAGAAGCTGTACGAGAATCTGGAAGGGCTACCGGAAGGCGCGCCAAAGCCAG
TTGTGTCGAAATTGAAATTTGTGGAAAAACACCTAAGTATCTCGATGATGAAGACTCTCATGGCCGTGGACAGCGAGAGC
CAAGAGCCATTGTACATGGAGGTAAGTCCAATGCAAGAAAACTCATTGATAAGACTTCGACTAACAAAAAGTAGATTGTG
ACCAAAATCCTCCGCGAAATGGCACAAGAAGATGGGAATAGTAGCATCGATTTCAACAAGTTCAAGTCGAAATTGGCTGA
GCAAGCCCTCGCTCCCAATCAGAAATCCTCGCTAAATCTAAGGATGAGCCTACTTGAGTCCTTCCTCGAGATCGAGCAAG
CAGGGGGTTTCCGCCGAAGCGCAAAGGCAGCGCGATCCGGCACCGCTCGCCAGCTCGATGAAAAGTGGAAATTCAACGAG
GGTTCCCTGACCATTGTGGACCTTAGTTGTCCATTCGTAAGTGCCAACGATGCTTGTGCCTTGTTCAATATATGCCTCAG
CGTCTTTCTGAAAGGTCGTGGGCTAGGGAACCGGATGATAGCACTGGATGAGGCCCACAAGGTACGGGAAATAGCCACAA
GCAGCCATAACTTCCAGTCAGTATTTTCACCAACTAACGAGTTAATGGGATTAGTTTCTTGTCAACACCAATCGAGAAGC
CAACGAATTGACGGAAAGTCTTCTTACCATAATCCGTCAGCAACGGCACTTAGGGACCCGGCTAATCATTGCGACACAAG
AACCTAATCTCTCCCCAAAGCTGCTGGACCTCTGTGATGTCACAATTGTTCACCGATTCACGTCACCTGAATGGTTTAAA
GCCCTCCAAGACCATCTAGCCGGAGCGGTTGTCGGCATTTCCTCAGATGAACGGTCAAAATTCAGCCCGAACAGTTTATT
TACTAAGATAGTGTTGCTGGACACGGGAGAAGCTCTAGTGTTCAGCGCCAATGGGGTGCTGGATATTCTGGAGCCTGAGG
GAAACTGTAAGAGAAACTCCGAGAGTACAGGATTAGAACATGACGAACACAACGATGAAGTACTGGTGAGCAATGATAAT
GCTTTCACTGCGTGGAAATTGGGTCCACGCTATTTTAGGATGAAGGTTCGCATGCGGACCACTACAGATGGTGGGCGGAG
CATCCTCGCGAAATAGATCTGAACAGCGGTGGAAAAATGATCGAAGTGATACCTTGATCACTCATTTCCTTGGCCATTTT
CTTTCATTCACAGGGGAACGAACCCCTTTTCCAATTCCTTTCTTCGCGGACTATCATCGACAAGTTTTTCCTTTATTCGA
CTACCGGTTTCCCCAATCTGACATTCATAGAATACTTCGCCAGACATTCACTTCCTCTCTAGCAGTTTCCAGTCATAACA
GTTGAATGGTGGCCTCGCGACATAGCGGTGTCCTCGTTGTTCACTCTTAAAAGACTCTAAAGCAAAAATATCTTAAAGGC
GAGCTTCAGGTTCAGCCTTTAGGGCTAAACATTGACTTATTAGCCACATTATACTGATGGAAAGTGGTAAAAACTTAAGA
GGAAAAATCAATTGCCCGTTACTGTCACGTTCATGAGCAGAATCAATCACTTAGGCATATAGACGCTCGGCACGCGTGTG
CCTTCGCCCTTCTTGTAAGTGCGAGCTGGTTGCTTACGGAGAATGCCCGTGAATTGGCCATCAAGAGCCCCCGCTGCGTA
GTTCTCTCTCACAGCTTACTTTGAAAAATCACCCTGACTGAAAATGATGATATCTGGAGTTATCGAAGCACTGGGCGTCT
AGCTCCCGAAATTGTATTCATGAGGCTTCCGGGATTCCATGGACGCATAACGTTGAGCTACCGCCACGCCAGTTACAGGT
ATATGCAGTCTGTAAGCATCAAAACCGTGCAATGCTAACAGGATGACATCGTAGCCGCCGCCCGCAGCCGCTTTTTCGTT
TTGCCCCAACAATTAGTTTGCGACAGACATTCAAAAAGCTCAGGGGAGGGGGGAATGAATAATATACCGGAACCAGCGCC
TTCTTACTGCGGCCATCAGGTGTCAGAGGACAGAAGAGATCATGGCGCTCTTCGAATATGTTAATCAAAGCGGGCGATGG
TTTGCCCCAATCCCAAGGGTCATTAATATTTGAATCCCACAAAGGCCGATCGCCTGTTGCCATGGCTATCCAGTGGCTAG
TGAGAAAAGTTCATGACCCTGCGGAAAAACCTCGTGGCGAGCTCAGTTGCTGTCGAATCCACCGTCCTGCAAAGTGGTTG
ATGAGCCGGCTTCCGTTAAGTGGAGCGTCTGATAGGGTCATCGTGATGCTGGCCGGGATAAACCATGAGATTGCAAGCTC
AAGCTGGGTGGGTGATTGGCTGGGTGATCGTTCGATCCCTGGCTGTCGGCCCCCCGCTCATGGCATCACATCGCCATTCT
CAAAAAATGGAGGGGTTTCCGTAATTACTAGAAGGATTACACATCGCTGTCTGTTAACCTTGGCTACATGCTTAACTGCA
TAGTTCACAGCCTATATTGAAGTAGACCATGAACGAGTTAAATAGTTATACCGTGCTTTATTTCCACCTGAGAGTTCTTG
GGCTGGCAGTTTGCTCCAGTTCGATGGATGTGGGGGCCTTCCCCGCTCACTGCGCAAGCATCACCGCCCGGATCCATGCA
CCGAGCGCCTGTCGCGGCTTTGTGAGGTGACTGGATGACACAGGAGAAAAGTCAAAGCGGGGGGTGCTGAGGGGAGGGAG
GGGACCGCCGTTCGACTGAACACATCGCCGGAGGAAGCCAGGCCACTCTCTCGATGATCCTGCCCACATGCCAACACCAG
ATATTATTTATATCATTTAGGTAGCCCATAACACTATCATGGCAGCCCCATTCCTCGGCCAGCTTATGAGCGACTCAGTC
GCGGACTACATCGGAGGAACACCTCTGGTGCGTCTGAACCGCGTCCCCGCCGCTCTTGGAATCAAAGCGCAGGTATATGC
CAAGCTGGAATATTTCAATGCCGGCGGCTCCGTCAAGGACCGCATCGCCAAACACATGATCGAACAGGCAGAGCGGGATG
GCGTGATCAAGCCGGGAGATACCCTGATTGAAGCCTCAAGTGGCAACACGTAAGTCCTCCTTGGGATTAAAAAGAAAATA
AGAAGGCAGAAGGAAATGCCAAAAGAGGTGGGCAAAAAAAAAAAAAAACCAATTGTCAGGCTTGCCCACGTGTGCTAAAA
TACATCCCAGAGGTATAGCTATCGCGCTCATGGCAGCCATCAAGGGCTACAAGTGCATCATCACTCTGTCTGAGAAGATG
TCTCTAGAAAAGGAGCAGATACTCCACGCGCTGGGTGCCAGGGTCGTCCGCACACCCGCCGGCGTGCCCATTGATTCACC
GGACTCCATCATCAGCGTAGCAAAGCGCCTCCGAAATGAGATCCCTCGTTCTTTTATCCTAGACCAATACACAAACCCCG
CGAATCCTGCTGCCCATGAATTTGGAACGGCGGAGGAAATCTGGCATCAAACACAGGGCAAAGTCGATGCGGTGATCAGT
GGAGCTGGGACTGGGGGAACCATCACCGGCATCGCCAAAGGGATGAAAAAGCATAATCCGGACGTCTTTCTTGTTGGGGT
TGATCCAGTAGGATCAATCCTTGCGATCCCCGAGAGGCTGAATGAGACCAAGGGAGAATACAAAGTCGAAGGTATCGGGT
ATGACTTTCTGCCTGATGTTTTAGACCAGACGTCGCCGGACCTATGGGTCAAAACCACCGACAAGGACTCCTTCAAACTC
GCCCGGAGGCTGGTGCGGGAGGAAGGGTTGCTATGCGGTGGATCGGCCGGTGCCACCGTTGCGGCCTTGGTTCAATTCAT
GGAGCAGCATCCGGAATTCAACAAGGAGGAGAAACTCATTGTGCTGATCCTTGCAGACGGCCTCAGGAACTATCTGACCA
AATTCGCGGACGACAATTGGATGAAACAGAATGGTTACGCAGTCGATGCCGGCGCGTAACAAACAAGCCGGTGTCTTCCA
AGAGGGCTCCGGCGGCACCGCCCAAGGGAACAGTGAAGACCGACTCCGAAGGATGAAAAAGAAGTCCATGCATGAGGTTG
GCATTTTCGCCCATGAAAGGACGTGCCATGGGGAAAGGCATGACCAGTTTCCAGGCACGCAAACACCGCAGGAATCCTTG
CGAGGTTATAAGCGATGTCATATTAGATTCTCAGGGAGTGTACAGAAAAGAGAGATGAGAGAAGGGGGGGGTTGGGTTTG
AAGAATCCGGGAAGAAATACAAAAATTATAGTAATTCTCCTGTCTCATCAGGGATTCCCAGGCTTGGCCAAAATTGAGAA
TGTCGCTATCTTGCAGCTACGTAACCGGCTCTTCATGCGCAGCGGCATCGACCAACTGGTTTAACAAAGCACCGTGTGGC
CAAGTTGGCATGTCGCAGGCGTTTGAGGTTCATCCATGTTTTGCTTGAAATGGCAATCCCGGCAGGTCTGTCGGCCCGAT
GTAATTCCAGGTATCGGGATAACATTTATCCATGCCAACCGGAAATGTTAGGTAATCCAACTAGCACCTCGCTCACGTGA
CCCACATAGATTAGCCAAGATTCCCCTTTAGGTAGCTTAGTGAATAACAAGCATACAAGTCCTCCATCAGGTTATAGCTC
TTTGTGCTGAAGAGCAAGCATATAAGATTGATTTACAGCTCAATTAGATATTGAAGCTTATGATCAATATTCTGAATAGT
TATTCTTGTGAATAACAAGATTTTACAAGCACAAGAAAGAGTATATATTAAGATAGACATCTTCTATACATGCAATTCCT
GTAGCTTTCTAGCACTGAGCTGGAGAGTAAGTTAAATCCTGTAACTTTCTAACATATAATCAGAAAGTGAGCAAAATGTC
TGCTAAACACATCTAGCAAGCAAATCAAGCATCTGGCAATACCAAAGCCATGATAAACTATACAGATGAACTGAAGTATT
GAACTTCTAATCAGAAGACTTCAACAAATCTCTCTTCATTTCAAACTAAGCTTAGATAATTAAGTAGACTCAGAGGCAGC
CTGCCAAACAATAAGCAGAAGTCTAGAGAGAAGAGTGAACTTCAAATATTGCACAGAATAATGCTGAATCAACAGAAGAT
AATACAAAAGTAACAAAAGTTAATATAAAGATAACAAAAGATAGTACAACAGCTGGCACAGCAAGTAAATCTTCTATCAG
ATTAAGCAAGCACTGCAAATGCATCTGCAACAATGCAGAAGAATCTAAAGCATGAAGCTTAACAAGAAAAAAAAGAGAAT
CAAGAAATAGACTCTGATAAGAAACTAGAAGAATATGTCAGCAATCTTATAAATATAAATACATAAATCAGCAGAGCAAT
CACCTAATTTATAAAGATCACAAAGATAGTAAAGAAGTCTATAACTCTGACTGAAGTTAGTAACTATCTAGCATAAAGCA
AAGCCATTCTAAAGATAGCTTATCAAGTAGATGTTGAGAAGATTATTCTGAAAAGACAAGAGACTTCACTACAGCCAGAG
TGCTTGAAGATTTTACAATACTGGAATGTTTAGAATAATTAGCTATACAGTCTAATTAACAGTATAATATCTGCACAAGC
TAGAGAATACTTTAAGAAATCAGATAGTCTTAGTGTCTATAAACTCTGGGAAGCTGTAAGAATAGTCTTTCAAGAGAGAT
CTGAGATACAGCAGGAAAGCCTACTTACAGAGTTAGTAAGAATAACATCATAATTCACTGACTCAGAAAGAAATTATATA
AAGAGATTCCTAGCAATTTATAGAGAATTTAAGAGATTAAGATTCAAACAACTGGACCATACTCTACATGATATCTTGAA
GATGAACATTACATTCTAATGGAGAGAGTTTATACAGAATTAATTTGATATGGCATGCCAGAGCAGAACAAATCTACCAG
AGAAGAACCTGAAAGATCTACTGAAGAATATTCTTCATTAAATTCTCAAGAAAAATCAGAAGAAAGATGAATCTACAAAG
TTAAATATAAATGCAACAAGCTTGAATCTTTAAAAGTCTTACAAAAATACAAACTCCAAATCTAATTCAGAAAAGAGCTC
ACTGCAGAACTGGAACTACTATATTTGTGGCAAACCTGGCCATTTAGCTAAATTTTGCAAATCTAACAAGAATTTGAAGC
CTAACAAGTCTAAGAAAGACTCTAAAAACAAAGATAAGAAAATAACTACAGTTGCAACAGACAAGATTTATTTAGTTTAT
AAAGCAGTCTTTTCTACAAGAGAAGCATGTGAATCCACAGATAGATGAATTCTTAACTCTGAAGCTGGATCCCATGTGAT
CTCACATACAGATCTAGTTCAAATGGACCTAAAGAGCCATGCAATACAACTGCTTATGGCAAACAGTTCAAAATCAGTCA
CCAGAGAATTTGGCACAGCCAGTATCCAAACTGACAACAGAGAATTGAGTATTGAGGGGATTAGAATCATGCCTAACCTT
CAGGTTAATCTTATAAGCTTTGAAAAGCTTATACAAGACAGCTTTACAGTGGAACAGCTTTATATTGACAGAGAACATGT
CTTTCTACTAGAATTAGCAGATAAAATACAGAGCTTCAAAGCCATACTTAACAAGAATGACATTTTAGTTCTACAAATAT
TTAGAATACATAATTTACTGGCATACATATTTCCAGTATCTATAAAACTTCTAGAGTCCTGCTATGTAACAGCAACTCTA
GAGAATAAAGATGATGTACTTTTGGCACTGAATCACCTGGCAAAGAAGCCAGAAATCAAGAAGAATACAATGGCCAATTG
GCACAAACACTGGGGGTATCTCAACACCCACAATATAGCTATTCTAGCTAGAGATCCAAGAATGGCAATGTGAATAAAGA
GAGTAAAGAAGCTAGGATTCTGTGAAATCTGTGCTAAAGCTAAGCAAGCTCACAACCCATTCAAATTTAGAACATGCTCT
ACAAAGCCTGAAGCTAAAATTTTTATTAATATTGCAGGTGGTAGCTGTATTCTATCCACATACTTCAATTCTCCAAGCTA
CAGCAGAGTGAAGTATTTCCTACTTATAACAGATAATGCCACATGATACAGATAGATCTATCTTCTAAAGAAGCAGATAG
AAGCTTCAGAAACTCTGAAGAACTGAATTAATATGATTAAAGTGTCTACCAAACAAAAGATCAGCACTATACTGTCTGAT
AGAGCTCCCAAATTGACAAGCTAACAACTGGCTGAATTCTACAGGAGCAAGAGTATACAACAGAAGATTACATGCCTATA
TATATCTTAACAAGATGAAATGAGTGAACAAGAAATACAACTTCTTTACAAGCAAATAAGAAGCATACTTATAGACTCAG
AACTATTTAATAAGTTATGAAGCAAAGCTCTTACTAGAGCAGGGTATAATGGGATGCCTTGTCAAAGTAGGTGAGTTGGT
TGATATGGTGAGAGTACAAGAAAGGTGAAAAATCACCACATAGCAAGAGTATGGTTGAGTAGTAAGTGTAGAGATAGATA
TGTCCTAACAGATGCCTAAGCTTGCAAGGAGTAATAGTACTAAAGAGCTCTGTACTAACACAGGCAGCTCTAATAAGAAA
CAGTAGTAAGTTTTATAAACAAGAAATCTTCATATTCTCTAACTAATAACTGAACTGATAGTAAGGAATGAGTGTGTAGA
AAAGAGCCATGGTGCATGAAGATAATAAGCCAGATGCAGGGGCTACAGATAATTTATATAGCTCAAGAATAGTAGCTTTG
AAGTGGCTTGCACCTCAGACTAGAACAATCTTTGTTCTAATAAGATACTGGAATTCCCACTACATTTTCTCCTGGTCTTC
AATATTAGTGTCCCCTGACAACAAACAACATATAAAATAAAATAAAACCAATTTAGTAAAATAAGAGAATAATAAATAGT
AATGAGCAGTCTGGTAAGAAAAAACATAGGAAATAAGAATAAGAAGAGTGATAGCAGCAATCTCTAATAGTGATCACCAT
GATTTTCTTCTTCCACCAAGTTCTTGAGAGAAGGAGAAGGCTGAACTGATGCTGGGTTAATATTGTTGTGCATGCAATGT
CAATAGGATTTATTATCAAAAGCTTTCTTTTTAATTTAGTAAGTCTTGACAAAGACATTCAGAGCAATTTGTGTAATCTT
TAGGTGTCAGTTATTAATAAAGTTCTAAGTCTTTTTGTCATCAGAGCTAAAGAGAATATTGAGTTCCTCAATTACCATGG
GATTGTTCCACCTAATTTGTTCTATCAGAGCATCTGATATAGCTTCTAAGTCTTGTAATTGAATAGCAGTAGGGAATCAA
TATGGAACTGATGTGTAATAATTGGAATGGCCAGATGGAGACAAAGACTCTGGAACTAGATCTCTATATGCAGTGGAGAG
CTGGAACCATGTACCAGCTTTATTAACTTCTAGATGTTCATGGTTCTCTTGGATTACCACATACCAGAGTAGTATAGTGT
GTTGGATCTTTTTGCATGGACCATGGGCTCTATAGCATAGCAGAGGGCTTGTAATTCAGACATTGCCAGACTTACAAATA
ATGTTGGTCCATCTAATACCAAATTTTCTTTTGTTGTCTTTGATATATGTTGTATCTTTAATGTGGTGAATATAGTCATC
AGTAGATAAGTCTTGTTCTTTGACTAGTCTTCATCAATTCTCTAGATGGTTATGTATTCCTGGCAAGATTTCTGTACAGT
CACCAGGCTCTTCTGCAGTTAAGATCAAGAATCCTTGTATCATATTAATATCTCTTCCAGTGGTAATAGCATCTGGAACA
TTAACATTAATATGATGAAACCCAGTTTTATTCTCTGACTTAGCATACTTGATGTAGTATGGATAGAAGATTAATTTCCA
AGTGTGATTGAATCTTGTCAGTATGTACTATAGATAGTATGCAGGGTCCTGGCACATAAGTTGTTGGCTGATACTGTAAT
ACATTATTCTCAACCATCTGTAATTGTTACAATCTCCCATCATTTGCTGATAATAGTAGTATATGTTATATTTGCTGTTG
ATCTGGGTGAGTACTGTGGTGATGGTGTCTTATAACTTATTGTTCCACCAGTGCATTAGCTGAGAAATAATAACAGATTC
AGTTGTTTCCCATTTCTTCTAAAGATTGCTGGTAGTGAACTTGTTAACTTCAGTTATTCATATGTATTGGTTGAAGTTGA
ATGTTCTCATGTTTGTGACCAGAGAAATAATTAGCTGATGTTTAAATTTGTAAATGTTTAAAGCATCTTCAGCTCTAGCT
GGTCTATTTGTCAAATGGAATCAGAGATAGGTACTGTCATCAGTCTTGACTGAGCCAATATTGTGATGATTTCTATAAAT
GTAAGCCAAATGATTGAGAAGCTCCTCTCTATTAAGTGTGTGAGTCTGTAAACCAAGTTTTGAAGCCATTAGTTTAGTAT
GATTATAGTATAGGTAGATGTCAGCTTTCTTATTACTAAAGATCTTTTCTAACTGCTTCAGAATGTGAATAAGCTCCAAC
TCTGAATGTGTTTTAGTACTCTTTATCTTTTAGAGAAGCTGCTGTTCAAAATTACAGCAATGGCAAGTATCAGAGTGTAC
TGCCATGACAGATTCTTCTTGTTCATGTTGGGGTATTTCCTTGTCACTTTCAGAAGAAATAACAGACTCATCTTTGTTAT
CTAGGTCTTGAAGAATTTGGTGTGCTGACATGGCTGTAATTCTTTTACTGTGGCACTTTGGAGCTTCTGATTAGCTGGGT
GGATTGGCCAGTGTGCTGGTAAATTCAAATGATGGCTGTGATTGGCCAGTTTCTAATTCATGTGATCTAATTGACATTGT
ACTATATATAGAGGCTTCTGATACATTATGGCTATATGGCATCAATATCCCACTCATTGGAACATCTCTTGATAATCTTG
GTGACTGTGGTTCTTCTAGTAAATCTTGGGGGCTGCTTGCAGTGGGAGAGCTTCTAGTAATATCCTGAATTGAATGTTGA
GAGCTAGATGACTGTGGAAGAGCCAACAGCTGTAGAAGACCATAGTTTCTAATAGTAAGTTCTTGTTAGTATAGAGCATC
TCTTGAAGAAAGTTTGCAAGTGTAATTAACTTCTTTGTCAGCTGTAGTATAATTGCCTGGCAATATAGCTAAGCTCTAGT
GATATCCAGCTCCTGTAGCATCTAGTCTTTGAAGCACTGTGCTGTTAATATTGTTGGCAAACTTATTCTAATTCTTGTAG
ATATTTAGAGTATGGTGAAGCTTTTGTGCAGCCTACAGACTCTCCACTTTTGACTATATAGCATCAATTCTGTCTATCTT
CTATGTAATGACAAGCCTATTCTTGATCTTTTGCATATTAATATAATGTTGTTTAACATTCAGGGTAATCTTTTAAGCAT
CATGGAAATCAGCTTCAAAATTGGCATGTGTAACATGTTGCCAAGCTCTGGATCTTTCAATATACTGATAGAAATAGGCC
ACTAAGTCAGTGACCACATCAGTCACTTGCATAAGTGTGTTTATCAGCTTGACTTGCAGACCATAGTGGCAGTGTAGAGC
TTGATTATTGATGTATTCCATAGCTGCTGTTAGATTATTGAAGAAATGGCCATCCAAGTTGACCTCACTGTCTCTGGTAA
TGACCAGGCCTTGATTTTTGGTTGCTGGTGCTAAAGAAGGCAGGTTACTTTGTCCAGCTATTTTTGAAGAATATCAGAGA
TCAAAAATTTGCAAATGTCAGAATAACAGAATAGAAGAAAATATTGAATCTGTAAAAAGAATCAAGCTTGAATATAAAAG
AAAGTAAAAGCTCCAGCAAAGAAAAATTGACCTTTAAATATCTCCAGAAAAAGTGAATGCTAAGTAAATAACAAAGAAAG
AGAAACTTCCTGAAAGAGCAAGCAAAAACTTCACTTTGCAGACAAATAAAAGAAACTTTCTGAATAAGTAAGCAAAAAAC
TTCACTTTTGCAAACAAAACACAACAAATTAAACATCTTGTGGAGATATAATAACAGCAAAGCTCCAGTTATCTGATATA
ATAGTTGGAAATTGTGTTTGCTTTATTTCTTCTTAATCATTTTCATTTTCACTCTGATTCAAGAAGCTAATATCTGAGAA
ACTGCTAGAGAGAATGTTAGATTGACTTCTGGTGGCATATCTTTGAGAGATGTTCTTCATCTCTACATCAGAATCTGCTG
GGCTATTATTGAATGACTTCATTCCAGATTTCATAAGATACTTCTTTAATCTGTTTCCTGCAATAGATTCTTTGAGTTCA
GTGCTGTCTAACTCTTCAAGATGATAGACATCTAGTTCTTGATTAACAGACTTAATTCTATAAAGTTCTAGCCATTGAAA
GTGCAGGATGTTATTTCTAGACATATTCTGTTCTTCTTTGGTATTGTGAAGCAAGACAAGATCTTCAGGTAGAAGAGGGT
TGATCTGAATATTATGGGTATCATTAAAGTATTTCTTAGTTCTAGTGTGCATTTGGAGCTGATGATGAGCTGCTTCCAGA
ATATTCTCATCTTATCTTTTGATTTGCTGTGCTTGCATCAGAAGCAGGTCTTCAGTTGTTTGAATCTTTTGCCAGAGAAT
TATTTGCCAAGTAGGAATCTTGAGTTCAATTGAAAGAACTGCCTCCTGGTCCATTAGCAATCTATAAGAGGAAACACCAG
TACTAGCCTTAGTTGTCATTTGATCTGCCATCAGAATTGCAGGAAGATGTTTAATTCAATCTCTTTCAGTGTCATTGATA
GCTTTAGCTAGCCCATTAGTCAAAGGCTTATGGCCAACTTCCACCATACTATTCACAGAAGGGTTATAGAGTGAAATAAC
AATATATTTAATATTGAATTTCTTCAGTAAGATCTTCATAATGTTCTTATTTTCTGGTCCTCCATCCATAACAAATTTGA
CAGGCAGGCCCTATTAACAGATAATATTCTCATAAAAAAATTTGGCCACAGTTTCAGCTGTTGTCTTTTTCAAGACTCTA
GCTTTCATCTATTCAGTGAAGTCACATCTGGCAATAACCAAATAATTTTGTTCTTGACAGAAAGGCATGTGCTTGATATC
CACCCCAACTTTCTTCTAACAGATAGAGGTCCAGATAGAATGAAGCTCTTCACTCAATCTTTATGAATCTCTTTATTAAT
ATTGAGAACAGTGCTTCACATAAGCAGACACATCTTTATACATTTCTGACCACCAGTATTGAGCTTGTAGAGCAGAGTAT
GTTCTCTCTCAGCACAACATGTCTTAGAGACACACCAGATCCTGCTTGCTTAAATAGCTGATTAGCCTCCACCACATATT
TAATTGCTTTTCTTTGGAATCTTGTGTACTCTTTTCCTTCCATGCCCAATGGTTTTGATAGGGTGATTAGATATTGTGCA
ATTTTCTCTGATTCTTCTGAATATATGGAGTCTAGTGTTCTAAGATCTTCACTATTAAGAGCTCAGCCAGCTAAAACTCT
TATAGAATCCATAAAGACAAACAGATCTTCATCTTCTTTAGATTTAGACTGTTCCCCAATATCTAGTTCTTGATGAGATA
GTCTGTCAGCAGCTGTGTATTTTGTCCCAGGAACATATTTAATAGTAAAGTTGAAGAGATATATTTAAGCTATTCAATTG
GTAATCAAAGCTTCTAAAACATCTGTAGCAGTTCTATTAAGTTGGGTGACAAGAGTTTTTGCATCAATTTCCAAAGTAAA
GAGCACTCCATAGATATGATGTTGGAATTTCTTGAAGGCTTTCAAAACAGCTCTGCATTCTTGTTTGCTAGCATTATATG
TTTTCTCTGAATCACTTCATACTCTGGATTTGTATTGTGTGGAATGTTGAGCTTCTTGTTGCTTCTGAATAATGCATTCT
CCCCATTCTAATCCACTGGCATTAACAGCCACAGTGATAAGCAAAGGATCCTGTTTGTAATTGATTGGAAGAATAATAGA
GAATGAACATAACTTTTCTTTCAAAAGCATAAAGATGTCATTTTGCTCTTCAGTCCATGTCCATATAATATTTTGTTGAA
GCAGATAATGTAAAGGTTTGATTATCTAACTATAATGCTCTATAAGTATTTGGAAATATCCAGCAAGCCCTAGGAATTCT
TGTAATTCTGTAATGCTTGTAGAAGTAGGCCAATTTGCAATTTTAGCCATCTTGGCTTCCTCAGGTCATCATTTATTATA
GTCACAGACCCATCCAATAATATTGACTCCAGACATGCAGAATTGAGATTTGGTGCTGGAGATCCTGGCCCCAGAGATTT
TGACAAGTTATAGAATGTAGTTCAGGTTCTGCAGATGGTCATAAACAAATATTCTTATTTCTGGAAGGACTTCAGTTTTA
TCTTTGACATATAATTCTTTTACCCCAAGATCATTCATAAAGGCTTGAGCAATCTCTGGAAAAACCTTGTGTATTATCTT
CATTATTCTGTGTTGAGCTTGAGCTGGTGAATTTGTTACCCTTTGAACTAAAGTTGTATGGTGAAAGAGCTCAATAGAGG
TTGCAATGGCTGTTATATCTCTGCTTTCTTCAGCTAATGAAAAATTATTGTATCCAGAGAATAAGTTGCATAGGCTAGCC
ATAACAAGTCTGCTGAAGTCTTCAGTGTATTTGTCAACATTAGAAGAAATAAAAGCATCTCAAATAGTAACTTTGTTGTA
CATATGTGCTGTATTAACTAAATGATATTTGCCTTTCTGTTTCTTTGCAACCAGAAAATAGGGATTGATATATGAATCAT
GGCAAGGCTCCAATATTTTAGCTTCTAACCTGTCCTGAATGATTTTAATTAGCTTATTATGTAGAGCATGAGGAATTTGG
TAAGTCTTAGTCTGTCAAGCCTCATGGGGCTCTGTCTGAATAATCTGGAAAGGCAAGTATTCATATTAGGTGAACCAGTT
GTAGGTCACATAGGTTTTCCCAGGATTAGGGATACAAAAGAGCTAAGTAGGTACAATGCCTGCAACTGATGGGAGAGAGT
CATGCATAAAATATAGGGGTTCTCTCACTTGAAGACTGAATGCTGGAGTTCTCACAATCCATACAAATTGTGTGATTCCT
ATATGTTCAGCATTGGGATCATGTGAATACCTCTGAACATCTGATGTTGTCTGATGCTGATTGGTCTAGGTCTATGTTTG
TAACACTATTCCCCCCCCCCAGAGGCCTTGAACTCTGAGACATAGGGCCACCAAAGTGGTTTTTTGTATGTTGTTGTAGC
TTCTCTATTATTGGTGGAGCATTATAGGTTCTTGAATGTGTAAGCTTCTGTATTACTCACTGCTTGTCTATATAGACATC
CTGCATGTGTATTGCTGCCAGTTGCAGTAGACATTCTTTGTTGTAGAACAGCAATTGTTTTATTACAAAAGTTCAGTGTT
TCATCATGTATTCATTTCTTTGTTTGTTTGCTTGTCTGGTTGCTATATTGTCTGTTATCTGTTGTCATGTTGTTTATCAA
CAAGTTGTAGGACTAGCAATCTTGATGTATTATAATAAGTATAAATAGAGAGTTCCTGGCCCTCTTTTTTCTTCTTTTCT
TCTGCTTTGTTTGGGCTCAGGCATTGTTTCTTGTTTGTTTTATAACTTGTCATGATGTTGTTGTTGAAAGACTCTGTTGC
ATACAACAAAGAAGACACTCTTCTGTGCTTTATCTGTGTTTACTTGATATTCACAGACTGTCTGGATGAAGGCAAGTCTT
GTCTATGAGATGCTGAGAAGAAATCTTGTTCTTATTATTTAGAATGTCAAATCTGTATCTGTTGTGATGTAAGTATATCT
TTGTCTGTTCTTCTTGTTGTTCTGACATGGCTGTAGGTTCCAGAATCTGCCATTGAACTAGTTCATTGGCTCTTGCAACT
TTGAGAAGAATACTATAGTTTTGATGCAGCCAATCTGTGTTGTCTGTACAATGTCAAGTGTATAAGTATACTCATGTGTG
AATTTTATGGGCTTGACTCAGGAGCCACTAAACATTACTGCTGTCATGCCACTTCTACTGTTGAAGAATCTTTCATAAAA
CATTATTATCCTGCCTCACACCATGTAGTCAAGACCATGAATCTTGTGTCTGAGATAGAATCTACTAAAGACAGTCTGTT
TGAGTTTTCTTGTTCATTAAGCCCAGTTTGTACTGTTCTCTCTTGGATAGAAAATGAAGTTGCAAACATCCAAGTCTTGC
TTGACCATCTTATGACTTGTTTGACAAGTAGAACCAAAGCTCTTTAAGACAGCATGGAAACTGATCTTGTAGATCTTCTG
TATCATCTTACTTGTTCTCAGACTAACTTCTGCTTAGACCAACCTTATATCTTCTATTAATTGTTTAACTAACATTGTTT
TTTCTGATTTTTAAAGTGTTGTAGAAATGCTTCATTCTCTTCATACTTCTTTATCTGTAATATCTTTCTCTGTAACTACA
TCTTCTGTTGTGGTTCTGTTTGTTGTTGTATCAAACATACCTGTGACTTCCAAGTCTTGCTTGTCTATAGCTGATTTGTC
ACTGTTGCAGTCACATCTCAGGCACTCTTGCAGTATATCTTCTTGCTGTTAAATTCTTGATTTTGTAGATGTATTGTGAT
CTTTATGTTTGTTTCATGTCATGTTTATCTTTCTTTCTGTATGTAGGTTTGTTCATCTTCTTGTAATTTCATCTTTTCTT
TAGGTAATTCTTAAGGGTTTCTTGTGCATTTTTGAGATTTTCCTCAGGTTCCCATGTTGATTCCTCAATAGAGAATTCTT
TCCACTTCACTAGGTAATGTCTCTTGCAGTAGCATGCTTTGTTGTCCAAGATTTTGTCTACTTCCCACTCATGATGGTTG
TCTACCAGTATCACAGGAGAATGTGTTGGTGCCTCACCCATTCTTGTGCAGTATGGTTCCAACAATAAGATATGGAAAAC
ATTGTGGATCTGATAGCTTGGAGGGAGCTTCAGTTGATATACATTATTTTCTATAGCCTCTATCACTGAGAAAGATTCAT
AGTACTTGTTGTCTAACTTCTTGCAAGAATATATTATTTGTAGGTTTCTTGATAACAACATCACTTCATCACCAGATGCA
TACACTTTATCTTGATATCTTTGGTTATAAAATCATGCTTGATTCTCTTTTGCTTTTGTCAAATGTTTTATCAGACTATT
TCTTAATGCAGAGATCATTCTCAGTCTCCTGTTAGATGCTGTCTGTATATTATTGTTGTTGTTGACTAACTTCTGAATCT
TGTCTGGTCCTCTAGGTTCAAAGCTGTATATTGCTTTGAATGGGAACATGTGTGTTATGAAGTGTTCTGACCTGTTGTAT
GCAAATTCTGCATACACAAGCCACTCCTCCCAGTTATCTTGTCTATAACTACAATAGGCATAAAAATATCTCTTCAAAAT
CTTGTTCAGTGTCTCTGTTTGGCCATCTGTTTGTAAGTGGAATGCTGTGCTAAGTTTTTGTCTAACTTTCATGTGAAAAT
ATAGCTCTGACCAGTATTCACTTGTGAAAACAGATCCCCAGTCTGAAACAATATTGTTTGGAAATTCAAAGTCTTTAAAC
ATTCTTCTGAACAGAAGATTTGCTATCTCTGGTGTGTCAATCTTCTTTCTACATGCAAGAAAATATGCAAGCTTCATAAA
TCAATCCACAACAACCAGAACTGTATTGTATGGATTCCTCTCCTCTTTACTTAGAGGGAGATCTGTTATAAAGTTCATGA
ATATTGAACATTAGAGACCACTGAATGTTGGCAATAATGCAAGCAACCCATATAGTTTGTGTGTTGGAGTCTTCCCTTGT
TGACAGGTTTGGTATTTGTGTATGTATGTCTGGACATCTTGTCTTATTGATTGCTAATTGTATTTTTGCCAGAGCAAGAT
AAATATCTTTGCCACATCAAAGTAACCTGTGAATGAGTTGTTGTGGTGGACTCATAATAGTTCCTGTCTTAGAGCTGGAT
TGTTAGGGATGTAGATCCTGCTGCTCTTTGTCAAAAGACCTTGTTTATCTATTTTCCACTCTGACTGCTGAGATTCTGCC
TTAGTGAATCTTGCTTGTACAGAGAGATTGTCTCTCTGTACTTCTAGCAGCAGGTCTAATATGCTTACAGTTGGTTTATT
ATAGATCTTTTTGTTTTTTATTACTGTGTTTGTGTGCACATGGGGAATTCAGAATCTCCTGCAATTTCTTTGTTGAGCCT
CCCCAGCATCTTTAGCTGGTGCTCTCTGGACTGACTCAATCATCTTGGTGCCATCAGATCTCTTCTGTGCCATCTCTACC
TCACTGCTTTGGACAGTGCAAGCAGCATGTACTTGAATACCTCCTTTATTAAAGAAAGTTCCTTCAAATAGGTCCCACTC
TGGAACACCATCCATGTAATGTTGTTTGAGCATATATGTTGGCAGACCAATGTCTTCTTTTAGTTTGATATAATGTGGTC
TTCATGATAATGCATCAGCTGGGTTATGCTTTCCAGAGTGGTAGAGAATCTCAAAGTTATATACTCTGAGAATCTCTATC
CACCTTATGTGTTGTTGTTGTGCCACCTTGTTCATGAACTTCATAAATAAATAAAGATTTGCATGATTTATGATAATCTC
TACAGAATACTTTGTTTCTTCTAAGTACTGCCACCAATGAACAAACACTCAGACAATGGTCAACATCTTCTTATCTGGTG
TGCCATAGGCTCATTAGGTCTGGTCAAACTTGAATGACCAGTAGGCAACTGGATGCCACTCATCTTCAAACAGCTGTAGT
AATATTGTACCTGCAGCATGTTCTGAAGTGTCCATCTCCAGATATATTCTACATTCTGGATTATAGTGCCAGATGACAGG
CTCTCTGGAGAAGACTGCCTGCAACTCACAAAATGCTTTTCTGACAGCAGACATCAGAAGAAAAGATTCTTTCTTTCTTC
TCTTTTCACTGCTCTTCAAGAGGTCTGTTAATGGCACCACAATAATTGAGTACTTTCATATGAACCTCCAATAGAAGTTC
ACAAAATCCAGAAATATCTGAATATCATGGAAACTTTGTGGCAAGGGCCACTCCATGATCATCTGTACCCACTTTGGGTC
CATCTTAATATCTTTGTTATCAATAATATATCCAAGGTATGAGATCATTCATCTTTTGAAAGCACACTTAGCAAGCTTTG
CAAACAACTGGTATTCCCTTAGATGCTCCATAACTAGTCTAACATGTTTCTTGTGCTCTCCCTCTGAGACTGAGAAAATA
AGGATATCATCTAGGTAAACTTCATCAATTCCAGCAACTCTGCTACTTTTTCTTCTGAGAAAACATCTTCATAGTCCCTC
AACCACTCAGGCACTTCTGTCAGGACTTGGTTGTTGTCTGACACAAAAATGACATAAGAGAGTTTGTTCTTGATGCACAC
TGCTTGAAGAAATCTATCTATATTCAGGAGTTCCACTGTTTTCTCTAAGAGTCAGTAACACCACATCTTGTTCTTTCAGT
CTATGTCTGGGTTGAAATCTTCTAACCATGGCATGCCTAGGACTATGTTCATGTTGACCATGTTGATCACTGCAAATATA
TGTTTTATCATCTTTGTGGTCCCTATGGAGTCTGTTATAGTGAGTTGGGCCTTGTAGGTGCCATATCAATCAGTCTCAGC
TCTGTTCAACATCTCAATGACTCCCATGGGTGTCTCTGGTTAATCCCAGTCCAATTGGGATGCCAGTTTGTAGGAGATAC
TGTCCACTGTGGTACCTGAGTCCAACAGTGCAGCTTGCTCCATAAGATCATCTGATAGTGTAGTTAGTATGGCTGACAGA
CACATACTGCACCTGCTTGCCTTCTCTATTGAGTTAACACTCTATCTTTCTAATATTTGACCTGGGTCTTGCATGGGCTT
TGTGACCCTAGCCTTCATCCAATCCTCATTCTTTTTGTCTGTCTGCTGGAACTTGTTGGAGCTGTTTGTACAGAACTTTG
TCTTATGATCTGATTGGTCACATCTTAGGCAGAGCTCTTCATTTATTTGTTGTTTGTGTTTCTCTTTCAACATTTTTGGA
AGTGATTTCACTGGTGTCTTCTTTGTTCATGGATAATCTTCTTTATTGTCTTGTTGGAATGCATCTTTCTCTTGAGAGAT
TAAGATTTTCTGTTTCTTCTTATTTTAGTTCTTGTCCCACTGACTTTACTTCTTCTTTTCTAGAATAAACTTAATAAGTG
TTGCTTGTTCTTGTAATTCTGCAACTGTTTTTGATTGGTGTTGCAGTTTATCCAGTTCAGCCTGAATGATTGATCTGAGT
TTTATCTGTAGAAAGAGTACACAAAAGAATTTATCTGGTAAACTGTCCAGGTTCTGTTTGAGTTCAGCAATGTATGTGAA
AAACAAGAGTATGAGTTGATTCTCTTGTTGGATGGTGTCATGATAATGCTGCATTATGCCTTGACTATAAGTTATCTCAG
ATTCAACATCATTCTTACACCACATCTCAAATTCATTCCATGACATGGGTAGTTGTTCTCTCTCTATTCTCAATATTTGC
CAATACATCTGGAGTTTGTCATGAAAATAGCTGGACACCCAATCAATTCTGATTACATCTGGTGCCTTTTATAATGATTT
CCTCAGGCAAAACTGCTGTTTTATTGAAGCTAACCACAATTTGCACTCACCAAGTGATTTGCCATGATAGTAAGATGCTT
TTGATAGCTTCACATTATTAAAATTGTCTGACTTCTCTATCAGTCTTGTGTGTAAGGGGAACTCTAAAGAAAAATTGTTG
TTTGCTATTCTCTGTGCATATTCTATCTGCTTCTGCAGCCTGCATATCTTATTTTATTTACATATGTCTGCTAGATTCTT
TTGCAGATGTGCCTTCTTTTCTTCAAAGATCTCCTCCCTTCAGATTTCATCCAATGTATTGAGGGGTGTATCTCCATTGT
CTGTATCATCTGCTGGTGTCTTGCTGATAGTGGCTCTACTGCTACCAGCACCTTCATCAATGTTCATCTCCTCCACATTG
ATGTCTATCTCTGTTGGATCTGCAATGTGGGGTATTGTTGTAATTTATCTTGTAGATCTTGGTGGTATTGTACTGACTTA
GGCAATCATATGTCAGAGCATTCAGAATGTTAGGTGAACCAGTTATAGATTATGTAGATTTTCCCAGAATTAGAGATACA
AAAGAGCTAAGTAGGTACAATGCCTGCAACTGATAGAAGAGAGTTGTGTGTAAAATGTAGGGGTTCCCTCACTTGAAGAC
TGAACACTGGGGTTCCCACAATCCATGTAAATTGTGTGATCCTTATATGTTCAGCATTGGGGTCACATGAATACCCCTGA
ACATCTGATGTTGTCCGATGCTGGTTGGTCTATGTCTACATTCATAACAATTCAGAATGAATATCATATAGATCTTTGAA
TGACCAAGCCAACATCTCTTTATATTTATAAAGGACTGATATGAAAAATTCTTTCTTCTGACTTGTCAGTTTGAATCCAA
TTTTGAGCTTCTTAATTCTCTCATTTGTTAGCTGTTCTCCAACAGGAAAGGACATGATCCTAGGCCTAATATGATTATCA
AATTCACAATTAAACACAATGCATTTCTTCTCAGAGTAATACTTATTTAAACAAACATCCACCTAATTATCTAGGCCTTC
TGGCTTGCTTCCATCAGATTTTCCAGGTGCTAATAGCCTTATCTTATCAGCTTTCTGCTTATAAGCAGTGCACACTCTCC
AGACCTCTGAAGAAGGCAGCCTGATGTCCTATCCACTATTGAAAATATCTATCTAACATGATTTCTTTGTGACAAAATTG
TGATTTTTGTTCAAAGATGCATAAATTGATCAAGCACTTTGTGGAATAGATTTGCAAATTAAACTGGGATTTATATTGTG
TGTATAATATTTGCAGTGAGCTGTGACACTGTCTGAATCAGAAAGCAGAGATTGGAAAATCTGAACTTCTGATGCAAAAT
TATTCTTGTCTTCTGATTGGTCCATTTGATTCACCAGCATACTGGTCAATCTGATTAGACTTAGTGTGCTTTTGAATTCA
CTAATGCTGGAATTATATTTCTTCTCATTGCTGTAAGCACCAATGCTAGCAATGCTGCCAATACTTCTGACTTTCTTATT
CTTTTCAATCTCCTGACCTTCAACCTTCTTATTATTAATTCTTATACCCATTGTCTTCATCACATCTTCTTTATTTCTCT
CAGGCCTTGTATCCACAGGCACCTGCCTGATTAAATATCTGTTGAATTATTTAAATAATTGCTGTTTGATTTATCAGTTG
CATATCTTATATTGCTTGAGTTTGGCTTAAAGCCTTCAAAAACTAGATGATATGTTTGTTCTTTGTTATAAATTTCACAG
TTCACTTCACTGTCTTCTGAGATGTTGCACCTCCAACAGGCAGCAAATTGCCAAGGTCTTTCAAGAATAAGTTGCTGATC
CCCTCTCTTGAATATAAGAAAAGAGATATGTGTAACAATATCTTTAATTTGAACAGGCACTTTATCACAAAACATGTAAA
AAGAAGCAACTTCTCCTGTTTGAACAACCATAGTCACTTGTGGCTTATTTTTCATTGATAATTTCAACATTTCAGCATAA
TTTCAAGACAACAAATTGATTTCTGAACCAGTATTGATCAACATCATTAATTCTTGTTGATTTATAGTGACTGGCACATA
TAATTAACACATTCCATATGCTGTTTTGGATTTTGGCATCATGGGCTTTGAAGTAAGTCAACCAGAATTAATCTTTAGCA
CAGGCTGAACTAGTTTGGAGACTCCAATCCTTCCATGGCTTTTGCTAGTACTGTTATTCCAGCCTGATCTGAAGAACACT
TGATGAAGCTTTAGTGATACATCTATAAGCTTCTTGACTGACAATTTGACTTTTCCATTGAGAATTCAACCCATTAATTT
ATTGGCATCTGTTGAATTACAGATCTGAGAGAATAAGTAATCTGTTGCAGAATATCTTGATCTTTGTTTCTCTGTAAACT
TGTTCTGAATTTCAGGCTTCTTCTGATTGATTGATTCAATGTCTTTCATAATATTATTATCAACACTAGCCTGATTATCC
TGATAAGTAATAAATTGTCCAGTATGCTGAGTATGGGGTGTTGCAATCTTAGCTCTTTGATTGTTCTTAGCTTCTCCAAC
TGTTTTAACATTGACTGATGTTCTTTCTTCCAATAGTTCATATTTCTTATCTGAATCAGATTTTTCATCAGACATTAGGT
ATGTAAGTTGTCCTGCTTGGATCTTTACACTGATTGAATTTGTGGGAGATGTCTCTTCTTGCTGATTGATCTTCTTTTTA
GGGCTTGTTGACTCTGGAATTGCTTATTTATTCTCTTCCATAGACTGCACAATATACATGTTTGGGATTCCAGATTTAGA
AGTGACAGCTTGATAGTTTTGATTCTTAGAACCTATGTGTAAGTTCTCTTTATCATCAATATAGCAGTATCTATTACTCA
TATTGGATTGGTATTCATAACACTGAGATTGATGATGTCCAGGTTTTCCACAGTAGAAGTATGAGAGATGTGTTGAAATT
CCTCCAGTTTGAGCTCCTTCTTGTTCATGAGCACTACTATAGCCTGTCATAGAAGAGCCATTTTGAGCCAAATAGGGGTT
GACTGGCAGTTGAGTATTCTCTTGTACAGTTGTAGGATTAACAGTCATATTTGTTGGATAATTTGGTATAGATTTTGGAG
ATCCTTCTCTCTGCAGCATATAATACTGATTGAAATTCCCTTGTATCTGATTTGATTGTACTCTCATGGCCAATACTAAA
TTTGTGAACTTGTTGGTCATCTTTTCAATAGCAGCTTCAATATTGATGCTGTCAGAGCTCTTGACTTTAGCTTTTGATTT
GGATTCTTCAGTCTTCACAAAACTAGCTGTTTTCTTTGAAGCTTCAACTGTAGGGAGCTTGTTAGCTAATTGATATTACT
CACCAAGCTTCTCCATTTTCTTTTGTTTTATTTTATCTTCTTCAAAGATCTTCTTATTCTCTTCATACTGGTTGATCAAA
TTCATAGTCACCTGAACAACTTTCCTAAAATTAATAGATGACATATTGTCCAAAAGATTGAGCTTGATCTTGTCAATAAT
CTTATTCTGGAGCTTCTCAGATAGCCCCTGAAGAAACTAAGACATTTTAGTGAATTTATCAAGTCTTCTATTTGCTTGAA
CTCTACTGGCAATAGTAGTGTATTCTCAAATATAGGTGTGAATGTTGCCATCCCAAGCATGCAGTTTCTTTATAATTATC
TGGAGGTAATCCTGACAGTGAATCTTGTAAGTAATGTCTTGATCACAAAATTCATGAATAATCTCTTTGGAGAATACTTT
CTAATTATCTTCTTTGTAGCCTTTCAATGTCTTCATCCATTCTCCAATCTATGTAACACAGTATCTAGCCAACTGTTCAA
TAATGTTTTTAGAGTTAATTACCTTATGATTCTTGCACATCTGATAAAATCTTTCAATAAACAGGGTAGTATCTCTGCTG
TCAAACCAAGGTGCATTTACCATGTCAGGGGAAGGCATAGAAATATAGGAATAAATCATAATTCTCTTGTCCTCACTCTG
TAACATAGTTGCATATGATTCTGTAGTACCTTCAGCCATAGTTGATTCTGATTCTGATTTCTTGGTTTCTTGATCTTTGG
TCATGTCATACAGTATGTTCTGTCTATTAGTCAATATCTTCCAAAAACCTGTTTATTGGACAAGCTCTAGATAAGAGGCA
TTCAATTCTAAGCTTCCTAATCCTATTCCTAAATAAAAAAAAACTGATTAGTACTGTGTTCCTAGTCTATAAGATCTTAT
CTTGAAATAGTGCATCTCTTCATGTGTCTCAGAATTTGTTTTTCTCTTCTTTGGCAGTCACCAAATCACTGCATCATCAT
CTTCAGGTCTCAGCTTGGTCACCAAATGGAGTGGGGTATGATAGGATGCCTTGTCAAAGTAGATGAGTTGGTTGATATGG
TGTGAGGATCATACATGTGGATCAGTGTGACAATGAATCTCTAGAAGAAATATACATGGGAAAAAGAGTACATGAGGTAA
AAGGTCTGTATTCTGGCAACTATATACAACTTGTAAACAAGATTATCACTGGCTCCCAGCAAGGGGTTCACACAGTGATA
GCCTTTTATATGTGCTTGTGAGCACATGACTTAGTGTCTCACAAGAACACATGCAACTTCCAGCAGCTCACAAGCTGAGG
TCTCTGGTCCTCACAGGTGCTGTTTATCTATGTAAGGGGTTTACAGTGAATCCTTATAGATTCCCCTCTCTTATAAGCCT
TGGTTTCTCAAGGCAGCTGTCTCATTAAAAATCTTCATGAGTAGAAAAACAAAAAACCTCTTGAGAAAAATAAAAATTTC
CTCATAAGAAAAAGAGTACAGTCTCACTAGAGATGTGATATCAACACAACTCTAATAACACAACAGAACCCAATAACACA
ATAATATGTAGAGAGTCTCTATTGTTCTTGCTAGTTCTGTATCACTATTAGATAATAAATACTAGCTTAAGAGAGAGCTT
TCTCTTGCTTTCTCTTTCTCTTCTTTTCTTCTCTTTCTTCTCTAGTCTATATCATCTTTACAAAGGTAAGTGAACCCTTC
AAGCACTGCTTCACATGGGAGACAGGCTTATAGAAGATTTCTGATGTTCTGGAAGAAAAATAGCTTCACTTTAATATTCC
ATGCAATTGGCCAAAAGATTACAAACTGATGAGTTCATCTCTAGTTGTGTCTTTGCTTCACATGGCCATTTGGTTTTGTC
TTTGCATAGAGTTTGATTCACAGAGAGACTGATGCTTGCTAGCAGTTGCTGCTGGTGTGCAGTTCTCTCTTCTTCTCTCT
CACAACTTATCTTTGCTTTTCTCTCTCAGAAGAATCCCCATCCTCTCTTTCACAAATAAGATTAGGTCTTTGATAAGTAG
TCACAAGAAGTTTGAGAAATGTTTGTAACTGATAGTTCTAGAGTATTGTTGTTTCTTCTCTACTCTCTTCATCAGTTATT
GCTGCCCCTTTCACACCAGCTCAAGCTGTAAGTGCTTCTCACAAGCTGATATTGATTCATATGCTGATAAAGTTAGGATT
CTGCCACTCTGTCTCCCTCTTCTGTGGTTATTGCTCCAGCCCCAGCTGAAAATATGAGTATTCTCTATCATATTTCAGTT
TGTAGCTAATCTTCTTTAGATTATTGTTGTTGTTTTCTCTGCACTAGCAGGGTTTGTGGGTGTTATGATTTCACAGAGTG
CTTGGAACCATCTAGCACTCTCTCTGTAAGATTAATAATGATAGTTCCAGATTATCTTCATTCAAATGCCATCAGCTGCT
ACTTTTGCTGGTGCATTGCAGGTCAATTCAGTGGTTCTTCCAGATCTTCTCCCCCACACAAGAGCACAAGCTTTGTCTGT
CTATAAAAAAGCATGATGTTGCAAGTCTATTCAAAAACTCATGCTTATTACTGGTTTGGATAATTTAAATCAGTTGGCTG
TCCACACCCAGCTTCACAAGAGTATTCTCATGACTAGAGCTGGGGCCCAGCCACTACCAGAACAGAAGTGCTCTGCCTGC
AAGAGAGCACAGCAGAGCTATAGCAATATAGTCATTACAGAGTACATCTTCACAGGCTTGAATCAAAAATATAATAACTA
TTTATACTGTGGACACCTTGCTTGCTCTTTCCAGCAGTAAGATTATGGATAATTGTTACAGATCTTTGCAGGAGGAGCTG
AAGACTCTAATTATATAGTCTTAGTTTAGTTTTTCTTCTTTTGTTTTGAAATTAATTAAATTCAGTTCAGTTTGACTATG
TCTTTTCTCTCTCTAATTCATTTTCTAGTTCCACTATCTTCATCTATCTCTTTCACAAACCAGGCTTGTCCAGATTTCTA
CTATAGAATTGTTGGAGTAGCTTTCTCAGTAAACAGATATTGCTTGTGGAAACCCATGTCTTGTTCTTCTTATCATTATA
TTCTTTCCAATATACTCTGTACCACAGCTTACAATTCTCTCTCTTCAAGTTAATTATCTCACAGACCCAGTACTTCTTTT
CATTCTCATCTATCTCACAAACTTCATGATAAGGTGAGCTATTAATTCCTTCACAGGTCTTGTGTTTACAGAGCAGGAAT
ATATAGAAGATATTATGAGTTTGCAGACCTGGAGGCAGTTCCAGTCTGTAAGCTCACAAGTCTATCTTCTCCATAATTCT
ACAAGGCTCATGTCTTAACAAATCCAGTTTTTTGTTAGAGCATGCAGTCTTGATATTGTGAAGATCAAGTCACATCTTGT
CTTCCATCTGGAAGATCTTCACAGTATGCTTCTGGTTGTAGTACTTCTTCTAATAGACTTGTGCCTTCACAAGCAATTTC
TTGATCTCTTCATGGAGCAATCTCATTGCCTCCATCTGATCTCTTGAATTCTTGCACACATAGTCATACTCATCAGAGTT
CAAGAATTCCATTTGTGGATTCAGCTTATATGTCAGCTGGAAAGATGATTTCTGTGTGAAAGTCTGTCATGAGTTATTGT
ACACAAACTCAGCCATTGGCAACCACATTACCCAGTCATCCTGATCATAATTAATATAGCTTTACAGATACTGCTCCAGC
ACACTATTCAGTCTCTCAGTCTGACTATCAGTTTGCAGGTGGAATGCTGTGCTCATTGCTCTCACAATCTTCAAGATGTA
AGTCAAATCACCCCAAAATTTACTTGCAAACAGAGATTCTCACTCTGTTACTATACTTACAGATAATCCATGCAATCTCA
CTATCTCACAAATAAAGAGATGGGCTAATTCCTCTGATATCAGCTTCTTTATTGTAGAGATAAAGTAAGCCATCTTTATA
AACTGGTCCACTACAATCAGAATACAGTCAAACTGCATCTTCTCAAAATTCAGGCTTGCAGGAAGATCTGTAATAACATT
CATGCTAATAAATTCTCAAGAGTAATTTGAGATTGATAAGAGTGATAGTTCTTCTTGAGACTTCTCACAAACTCTTCTTG
AGCTCTAACAGACTCTACAGACTTTGCAATACTTCTTTACCAGTTCTCTCATTCTTGATCAAAAGTATTTGCAAGCTATA
AGCTTGTACATTCTTGCTGTAGCAAAATGCCCTGTGAGAAGTAGGTCATAATAATATCTAATCAGCTCTATTCACAAAGC
CTCATTCTGAGGAATGTACATGCAACTATCTCTATAGAGAATACTCTTCTTCTTTTTCCACATTGTAAATTTCTTTATGC
CCATCTTAATGTCTTTGCAGACCTCAGCTGCATAGTCATCACTTTACAGTAGATTTGGCAGTGATGCCAACAGATTGGAG
CTGCCCTTTTTATAAGAATTCTTCTCACAGACCAGATCTTTAATCTTCTGGATCTGTGTTGCAATCTTCTTCACTTTGCA
CATGCCTCTCAAGATAATCTTCACAAGTAGTTTCTTGGTCTCAATCTGAAGCTTTACAGAGATGAGTTGCACATTCTCAT
CTTCTCTCTTCTCTCTCTGGTTGGGAGAAACTTAGACTGTTGATTTTAACTTTTCTGTAATCTCTTGCTTCTTCACAAGC
ATTACTCTTAGTTGGTTTACAGTCTTGTGACCCTTCTTATCATCTAAATCAGTCTTCTTGGCATAGTCAGGTCTTTACAA
GAGTCCATCTGCTGGGTTCTTAGTTTCTTTCACATGGTCAACTATAAACTAAAAGGCTGTCAGTCTTTGCATCTAGCAGA
CCTGTCTTTATGAGAGATCTTGAGCAGTCTGGAAGTAGCACAGGCTATCATAATCTATAAGAACTTGAACTGATATTTGC
AAGTCTTTCAATCAGCAGCATCAATATCTAAATAACTCCATAATCACAAGCAGTTCCTGATCATAAATACTATAGTTTAT
CTCTGTGGGTTGCATCTTCCATAAATAAAACCCAACTGAAATTCAGATGCCATTCTTCACCAGCTGTAATAGAATATCAC
ACACTACAAAGCCAGATGCATCTGTTTCCAATCTGGTCTTTCATTCTATATTAAAATAGTGAAGCATAACAGCTTCTGCA
AATGCTCTTTTCAGACTTATAAAGACTTCACAATCTTTCTCAGTCATAAAAGTGTTGGCTTCTCTTCTTATCTCTCTTTG
TGCATGTCTGCTTAGCTTTACTTCTTGTCTCTTTAGAAGAGCAGTCAGGCTGCAGGCTATTTTAGAGAATCTTGAGATAA
AGTGCCTGTAAAAGTTTGCAAATTCTAAGAAGATCTGGATCTCTTTCTTACTGATTAGCTCTGGCCAGTCAAGAATAGTG
TCCATACAGCTCTTTTCCATAAGAACACCCTCTGGTGTTATAATATACCCAAGATAGTCAATCTCACAAGCATTGAACTT
GCACTTTGCCAGCTTGCAATAAAGATCTGCATTCTTGAGTATCTTAAGTACTAATTTCATATGCTTCTCATGATCTTCCT
CACAAGTCAAGTACACAACCACATTATCAAGATAGGCCACTGTGAACACATCCAGATATTCACTAAGTGCCTTTGTGATA
TATGATTGGAAAGCTACTGGTGCATTTGTGAGTTTAAAGAGCACTATCAAGTACTCAAATAGCTTCTGTGAAGTTCAAAA
TGCAGTCTTTCACTCATTCTCTTCACAAATTCTCAGTCTATAATAGATGTTCTTGACATCCAACTGAGTGAATATTGCAG
CTTCTGTGAGCTTATATAATACATCTTCAATCAGTGATAGAAGATATCTATTCTTGACTGTTTTTGAATTTAGATCATGA
TAGTTCACACACATTCTTAGTCCATCATTTTTCTTGGACATGAACAGAATGGGTGCTCCTGCAGATGACTTGAAAGACTG
AATAAATTCATAAGTTAGAGCACTGCTCAGATATTCACAAAGAGTCTCTTGCTCAGCTTGCAAAAGTTTATATATTCTTT
CAAATTCTGACTGCTTCTCTGATTCAAGATCTATAGTCAAATCATCTTCACAGTGTGGTGGCAGCTCTCAAGTTCTCTTA
TTGCTAAATACTTCTGCAAGTTCACAGTAGACTTCTGATATCTGAAGATCTAGATCTGCTGTCACCATCTGTTCTGATTT
GCAGAGAGTTATTATATAGATGGGCTTTCCTTCTTCCACAAGCTCTGAGAGATTAACTGGTTTAATCTTCATGAGCAGGT
CACAACACACAGTTTGGAACTCTAGTCTTAGTTTCTTGAAACACATCTTGAGATTGTGTCACTGCAGCCAGCTCAAATCC
ACTAGCATCTCATCTCTTATGTTTATAATCATCACTTGTTTATGAAACAATTACCAGTTTCTCTGAGAGTCACAGACTTT
AAAGAATATATTCACAATTCCTTTCACAAGAGTAACATTCTCATAATCTATAGCAGTTTCAATCTCTATAGACATCTTGT
GCATCTCTAGATCTAGCTTTGTGGCCAATCACAAACTGATCACTAGAGATTGACAGCCCAAATCTATTAGTGCTGACCAG
ATAATACTCCTGTCAGTTGAGCTTCACATGCCTAGAACAATAGAGGAGAGAGCAAGGAAACTGTTCTTGAACAAGTTTAT
TATATTAATTCTATCTACTCATGGCCCCCCAACTTTCTATTCACTACTCTTCTTCTTCTTGGGACAGTCTTTTGCAAGAT
GGCTCTTTTGGCCACACTCAAAGCATCTCTTATTCTTTTTCAAGACTTCATAATTCTTGATAAGATTCTTTCCCATCTTC
TAAGCAGGCCTCTGGGGTTGACTTCTCTTATTCACTCACAGTCTTGAGTTATTGATCTTCATACCTCCACAAGCACTTTC
AACTGGATTGGTAGACTTTACATGTGAGGCATTCTTTGTATAGGCTACTGACACACTTGGTCAGAGCCAGATGGCCAGTG
CTACTATATTATTAATATCATCTGGTATCTCCAGCTGTTCATCCAGTTTGGTTTGTATGGGCTTATCCAAGCCCCATATA
AACAGGTTCTTCTTTATTTTTGTGAAATCTTCAAATTCTTCACCAATCTCTGTTGTGAGCTCTAGAAATTATTGACAATA
GATATAATCAGTTTCATCTAAACTTTTGTGAAGACTAAAGATTGCTTACCAAGAGTTTCACATGCAGTTTGCTGGGTCTC
CTAGCCTTACATATAGAAATTCTTTAAGGCCAGTCCAGTTGTTTTTTAATGGATTGTCTTCACAGTGAGCCTCCCAAAGA
TCTTTCTTAATATAATCAAGTTCTGTAAGAGCATATGTGAGGGTATTCTCATCATTCAGTTTGCTTGCATCACAAATGAA
TTTAATATCTGAGATAAACTGATGATATTCTGTGTAGATTCCAGTCTGGTAGCACTTTGTGTATTGTGATGATCTCAAGA
TCAACAGACACTTTATGAGTGTTAGATTGGAGATAGCTATATCAAGAGATTTACTTCACAAGTGCTTTTGAATATTCTGG
AGAGCATTCAACTTCTCTTGCTATTTCACCATTTTCTTTAGTAGTTTGGTCTTCTTGCAAAGCTGTTGGATTTTGTCTTT
TGATATCAGAGGAAACTCTCTCTCTGAGTTTATGGTGCTTGTTTCATTGACAGTTGAGAGAGATGAGATGTCAAGGTTGG
TTGTCTCTTCACAAACTTGGGTTTGTTCTTCAGGTAGGTTTTTAATCTAGTGTCTCAGATTTGCAAGTTTCAGAGAGTTG
GCTTCTTTGTGTTAATATCATTATAAGGTGTCACCAAAGAAGAGTGGCAAAATGTGAGAATCATATATGTGGATTAGCAT
AACAATGAATCTCTAGAAGAAATATACATGGAAAAAAGAGTACACAAGATAAAAGATCTGTATTCTGGCAACTATATACA
ACTTGTAAACAAGATTGCCACTGACTTCCAGCAAGGGATTCACACAGTGACAGCCTTTTATGTGTGCTTGCAAGCACATG
ACTTAGTATCTTGTAAGAACACATGCAACTCCTAGCAGCTCACAAGCTGAGGCCTCTGGCTCTCATGGATGCTGTTCATC
CATGTAAGGGGTTCGCGGCAAATCCTTACATATGGTGAGAGCACAAGAAAGGTGAAAAATCATCATATAGTAAGAGTATG
GTTGAGTAGTAAGTGTAGAGATAGATATGTTCTAACAGATGCCTAAGCTTGCAAGAAGTAATAGTACTAAAGAGCTCTGT
ACTAACACAGGCAGCTCTAATAAGGAACAGCAGCAAGTTTCATGAACAAGAAATCTTCATATTCTCTAACTAATAACTGA
ACTGGTAGTAAGGAATGAGTGTGTAGAAAAGAGCCATGGTGTGTGAAGGTAATAAGCCAGATGCAGGGGCTACAGGTGGT
TTATATAGCTCAAGAATAGTAGCTTTGGGGTGGCTTGTGCCTCAGACCATAACAACCTTTGTTCTAATAAGGTACTGGAA
TCCCCACTACATTACCACAGTTTTCATGATGGTGAATCTATTATCTATCTCAGTGTCTCTATATGAATGCAAGAACACAA
AGCTGTTGACACTCTTTGAAGCCTGAACAGGTCACCAACCTCATTGCAGATGAATTTATAGATGGGAATGTGATGTCTAT
ATGAAGATTTTGAACAAATTCTCAAAGCTTCAACCTAGATCTAAGAAGGTCAAATTTGTAGGATATTGTGGCATGCACAC
CTACAGACTTTGAGACCCAGAAACAAACAGTATAATAATCTCACAAGATGTTATATTCAACAAGAAATTGGATCAAATTT
CTATAAATTCACTAACTGAAGCTAAATACATTGAACTTCTGGAGAAGTATAATTATATAGATCTATTGAATGGCTGGCAA
CACAAGCTACTAGCTTATCTTGTGAAGAAGAAGCCAGAAATCATGAAGAAGCTTACAGACAGCAAATTAGAGGCTTTAGA
GCTCATATACCTGAGCAAAAAGCAAGAAATTCTCTTGCATGCTACAGAGAAAGAAGAGACAAATGAAGCTGAGCTTTCAG
TACTCAGTATGTGTACAGATATACTAAAATCCATCACCAAAGTCAAACATTCTGAAGAGTGGCTTTATTGAAAGAAGACT
CTAGATGTTGAAGTCTCCAAATTACAAGAGAAAGACATCTGAATTCTAGTCAAGAAGAAATCTCAAATACAGATTCTCTC
TGGCAAATGGGTATTCAATAGAAAGCTCAACAACATGGGTGGCATAGTATCATTCAAAGCTTATTGGGTTATACATGAAT
TCAAACAGCAAGAAAGTGTTCACTACAAGAAGACCTACATAGCAGTTGTTAGTAAACCTACAACAAGAGTCTTCTTTACT
ATCTCAATAGTCAAGAACTGAAAGATCAGAGTTTTTGACTTCATGACAGTCTTTCTAAATAGAACTCTTTGTAAGGATTC
GCCGCGAACCCCTTACATGGACAAACAGCACCTGTGAGGGCCAGAGGCCTCAGCTCACAAGCTGCTGGGAGTTGCATGTG
TCCTCACAAGGCACTAAGTCATGTGCTCATAAGCACACATAAAAGACTATCACTGTGTGAACCCCTTGCTGGAAGCCAGT
AGCAATCTTGTTTACAAGTTGTATATAGTTGCCAGAATACAGATCTTTTATCTTGCATACTCTTTTTCCCATGTATATTT
CTTCTAGAGATTCATTGTCACACTGATCCACACATACAATTCTTACATTTTGCCACTCTTCTTTGGTAATGCCTGACAAT
AGTATCAATACAAAGAAGCTAATTCTCTGAAACTCACAAACCTGGGACACCAGCCAAAAACCTATCTGAAGAACAAACCC
AAGTTTGCAAAGAGACAACTAATCTTGATATCTCATCTCTCTCAACTGTTGATGAAACAAGCATTATAAACTCAGAGAGA
GAGTTTACTCCAACACCAAAAGACAAAATCCAACAGCTTTACAAGAAGATCAAACTACTAAAGAAAATAATGAAATGGCA
AGAGAAGTTAAATGCTCTCCAGAACACTCAAAAGCACTCATAAAGTGAATATCTTGATATAATTATCTTCAACCCAACAC
TCACAAAGTGTCTGTTAATCTTGAGACCATCACAATACACAAAGCACTACCAGACTGGAACCTACACAGAATATTGCCAG
TTCATCTCAAATATTGAATCCATTTATGATGCAAGCAAACTGAATGATGAGAATACTCTTGTGTATGCTCTCACAGAACT
TGATTATATTGAGAAAGATCTTTGAAAGGCCCACTGTGAAGGCAATTCATCAAAAAACAACTGGACTGGCCTTAAAAAAT
TTCTACACATAAGGCTAGAAGACCCAGCAAATCATACACAAAACTCTTAGCAAGCAATCTTTGATCTTCACAAAAGTTTG
GATGAAACTGATTATATCTATCACCAACAATTCCTAGAGCTTACAACAGAGATTGGCAAAGAATTTGAAGATTCCATAAA
AATAAAGAAGAACCTGTTTATATAGAGCTTGGATAAGCCCATGCAAACCAAACTAGATGAACAGCTGGAGATACCAGATG
ACATTAATAATATAGTAGTACTGGCCATCCAGCTCTGACCAAGTATATCAGTAGCCTATGCAAAGAATATCTCACACACA
AAGTCTACCAATCCAGTTGGAAGTGCTTGTGGAGGTATAAAGACTAATGACTCAAGACTGTAAGTAAATAAGAGGAGTCA
ACTCCAGAGACCTGCTCAGAAGATGGAAAAGAATCTTATCAAGAATTGCAAAGTCTTGAAAAAGAATGAGAGATGCTTTG
AGTGTGGCCAAAAGAGCCATCTCACAAAAGACTGTCCCAAGAAGAAGAAGAGTAGTAAATAGAAAGTTAGAGAGCCACAA
GTAGATAGAATCAATATAATAAAGTTGTTCAAGAACAGTCTTCTTGCTCTCCCTCTTATTATTCTAGGCACACAAAGCTC
AACTGACAGGAGTATTATCTGGTCAGTACTAATAGATTCAAGCTGTCAATCTCTAGTGATCAGTTTGCAATTGGCCATGA
AGCTAGATCTAGAGATGCACAAGATGTCTATAGAGATTGAAACTGCTATAAATCATGAGAATGTTACTCTTGCAGAAGAG
ATTGCAAATATATTCTTTAAAGCCTGTGACTCTCAGAGAAACTGGTAGTTGTTCCATGAACAAGTGATGGTCACAAATAT
AAGAGATGAGATGCTAGTGAGTTTGAGCTGGCTGCAGCAATATAATTCCAAAGTGTATTTTAAGAAACTAAGACTAGAGT
TTCAAACTGTATGTTGCAACCTGCTCACAAAGATTAAACTAGTTAATCTCTTAGAGCTTATGGAAGAAGAGAAGCTCATC
TATATAATGACTCTCTGCAAATCAGAACAGATGGTGACAGCAGACCTAGATCTCCAGATACCAGAAGTCTACTGCAAACT
CATGGAAGTGTTTAGTGATAAGAGAGCTTGAAAGCTGCCACCACACTGTAAAGATGATTTAGTTATAAATCTTGAATCAG
AGAAGCAGCCAGAATTTGAAAGAACATACAGACTTTTGCAAGCTAAGTAAGAAACTCTTCATAAATATCTGAGCAGTGCT
CTAACTTATGGGTTTATCTGATCTTCCAAGTCATCTGCAGAAGCACCCATCCTGTTCACATTCAAGAAGAATGGTGGACT
AAGAATGTGTGTGAACTATCACAATCTGAATTCAAAAACAGTCAAGAATAGATATTCTCTACCACTGATTGAAGATATGT
TATATAAGCTCACAGAAGCTACAATATTCACTCAGTTGAATATCAAGAACATCTACCATAGACTGAGGATTCACAAAGAG
AATGAGTGGAAGACTGCATTTCAGACTCCACAGAGGCTATTTGAGTATTTAATAGTACTCTTTGAACTCACAAATGCACC
AGCAGCTTTCCAATCATATATTGTGAAGGCACTTAGCAAATATCTGGATGTGTTCACAGTGGCCTATCTTGATAATATGG
TTGTGTACTCAGCTCACAAGAAAGATTATGAGAAGCATGTGAAATTGGTACTTAAGATACTCAAGAATGTAGATCTTTAT
TGCAAGCTGGCAAAGTGCAAGTTCAATACTCACAAGATTGACTATCTTAGGTATATCATAACACCAGAGAGTGTTCTTAT
AAAGAAGAGCCACATGGACACTATTCTTAACTGACCAGAGTCAACCAGTGAGAAAGAGATTCAGATCTTCTTAGAATTTG
CAAACTTTTACAGATGCTTCATTTCAAGATTCTCTAAGATAGCCTGCAGTCTGACTGCTCTCCTAAAGAGAGGAGAAGCA
AAGCTAAGCAGACATGTGTGAAGAGAGATGAGAAAAGAAGCCAACACTTTCATGACTGAGAAAGATCACAAAGTCTTTAT
AAGTCTGAAAAGAGTATTCATGAAAGCTGTTATGCTTCACTATTTTAATATGGAATGGAAGATTAGATTGGAAACAGATG
CATCTGGCTTTACAGTGTGTGGTATTCTATTACAGCTGGTGAAGAATGGCATCTGGGTTTCAGTTGAATTTTATTTGTGG
AAGATGCAATCTGTGGAGATGAACTATAGTATTCATAATCAGAAACTGCTTGTGATTGTGGAGTCATTTAAATATTGGTG
CTGCTGATTGAAAGACTTGCAAACACCAGTTTAAGTTCTTACAGATTATGATAGTCTGCACTACTTTCAGACTGCTCAAG
ATCTCTTGTGAAGACAGGTCTGCTGGGCACAAAAGCTGACAGTCTTTTGATTTACAGTTGACCATGTGAAAGAAACTAAG
AATCCAGCAGATGGACTCTTGTAAAGATCTGACTACATCAAGAAAACTAGTCTAGATAATAAGAAGAGTTACAAAACTGC
AAACCAACTAAGAGTAATGCTCACAAAGGAGCAAGAGATCACAGAAAAGTTGGAACCAATAACTCAAGTTTCTCCTAATC
AGAAAGAGAAGAAAGAAGATAAGAATGCATAATTTATCTCTGCAAAGCTTCAGATTAAGATCAAGAAACTACTCACAAAG
ATTGTCTTGAAAGGCACATGCAAAGTGAAGAAGATCACAACACAGGTCCAGAAGACTAAAGACCTGATCTGTAAGAAGAA
TTCTTATAAAAAGAGCAGCTCCAATCTATTGGCATCACTGCCAAATCTACTGCAAAGTAATGACTATACAGCTGAAATCT
GTAAAGACATTAAGATAGGCACAAAGAAATTCACAATATGGAAAGAGAAGAAGAGTATTCTCTATAGAGATAGTTACATG
TACATCTCTCAGAATAAGGCTCTGCAAATAGAGCTGATTAGATATCATTATAATCTATTCTTCACAGGGCATTTTGCTAC
AGCAAGAACATACAAGCTTATAGCTCACAAATACTTTTAATCAAGAATGAGAGAACTGGTGAAGAAGTGTTGCAAAGTCT
GTAGAGTCTGTCAGAGCTCAAGAAGAGTTTGTAGAAAGTCTCAAGAAGAATTATCACTCTTACCAATCCCAAATTACTCT
TGAGAATCCATTAGCATGGATGTTATTACAGATCTCCTCACAAGCCTGAATTTTGAGAAGATGCAGTTTGACTGTATTCT
GGTTGTAGTGAATCAGTTTATAAAGATGACTCACTTTATCCCTACAACAAAGAAGCTAATATCAGAGAAATTGGCCCATC
TCTTTATTCACAAGATAGTGAGATTGCACAGATTATCTGCAAGCATAGTAACAGATTGAGAATCTCTGTTCACAAGTGAA
TTTTAGGATGATTTAACTCACATCTTGAAGATCACAAGAGCAATAAGCATGGCATTCCACCCACAAACTGATGATCAGAC
TGAGAGACTGAATAGTGTGCTGGAGCAGTACCTGCAAAGCTATGTTAATTATGATCAGAATAACTAGGTGATGTGATTGC
CAATGGCTGAGTTCACATACAATAACTCATAACAGGCTTCCACACAGAAATCACCTTTCCAGCTGACATATAGACTGAAT
TCATGAATGAAATTCTTGAACCCTGATGAGTATAGCTATGTGTGCAAGAATTTAAGAGATCAGGCAGAGATAATAAGATT
GCTCTGCAAAGAGATTAAGAAATTAGTTGCAAAGACACAAGTCTATTAGAAGAAGTACTACAATCAGAAGCATATTATAA
AGATCTTCCAAATGAAAGATAAGATGTGGCTTGATCTTTGCAATATCAAGATCACACATTCTAACAAAAAACTGGATTTG
TTGAGATATAAGTCTTGTAGAATTATGAAGAAGATAGACTCACAAGCCTACAGACTGGAACTGTCTTCAGATCTGTAAAC
TTATGATATCTTTTATATATTCCTGCTCTGCAAACACAAGACCTGTAAAGAAATTAATAGCTCATCTTATTACAAAGTTC
ATGAGACAGACAAGAATGAAAAGAAGTACCAGATCCATAAGATAATTAACTTGAAGAGAAAGAATCACAAGCTGTGGTAC
AGAGTACATTAAGAAGAATATAATAATGAGAAGAACAAGACATGGATTCCCATAAGCAATATTCATCCACTGAGAAAGCT
ACTCCAACAATTCCATAGTAGAAACCTGGACAAGCCTGGTTCACAAAAGAGATGAATAGAGATAGTGGAACTAGAAAATG
GGTTAGAGAGAGAAAAGACATAGTCAAACTAAACTGAATTCAATTGATTTCAAAATAAAAGAAGAAAAACTAAACTAAGA
CTATATAATTAGAGTCTTCAGCTTCTTCTGCAAAGATCTGTAACAACTACTTATAATCTCACTGCTGGAAAGAGCAAGCA
AGATGCCTATAGTATAGACAGTTGTTACATTTTTGACCCAAGTTCACAGAGATATACTCTGCAAAGACTATATTACTATA
GCTCTGCTGTACTCTCTTGTAGACAGAGCACTTCTGTTCTGATGGCAGCCAGGTTCCAGCTCTAGTCATAAGAATACTCT
CACAAAGCTGGGCACAGACAGCCAACTGATTTGAATTATTCAAACCAGCAATAAGCACAGATCTTTGAATAGACTCACAA
TATCATGCTCTTTTACAGACAGATAAAGCTTGTGCCCCTGTGTGAAAGAGAAGATCTGAAAGAATTATCAGATTAGTCTG
CAATGCACCAGCAAAAGTAGCAGCTGGCAGTATTTAAATAAAGATAATCTGAAATCACTATTGTTAATCTTATAGAGAGG
GTGCTGGGCAGTCTCAAGCACTTTACAGAATTACAGCACTCACAAATCTTGCTAATGCAGAGAAAACAACAACAACAATC
TAAAGAAGATTAGCTGCAAACTAAAATATAATAGAGAATACTCACATTTCTGGCCAGAACTAGAGCAATAATTACAGAAA
GAGAAGATAGAACAGCAAGACTCTAACTCTATTAGTATATAAATCAATATCAGCTTGCAAGAAGCACTTACAGCTTGAGC
TAGTGCAGAGAGAACAGTAACAACTAATAAAGAGAGAAGAGAAGAAATAATAATGCTCTAGAACTATTAGTTATAAACAC
TTTTCAAACTTCTTGCAACTACTTACTGAAGACCCAATCTCATCCACAAAAAAGAGAGTGAAGATTCTTCCAAGAGAGAA
AAGTAGAGACAAGTTACAAGAGAGAGAAGAAGAGAACTATATATCAGCAGCAACTACTAGTAAGCATCAGTTTCTCTGCA
AACCAAATTCTACACAAAGACAAAACTAAATAGCCACATGAAGCAAAGACACAACCAGAGATAAACTTACCAGCTTGTGG
CCTTTCAGCTAATTATACAGAACATTAAAGTGAAGCTATTTTTCTTCCAGAACATCAGAGATCTTCTATAAGTCTGTCTC
CCATGTGAAGCAGTGCTTGAAGAGTTCACTTATCTTTGTAAAGATAATATAGACTAGAGAAGAAAGAGAAGAAAAGAAAA
GAAAGAGAAAGCAAGAGAAAGCTCTCTCTTAAGCTAGTATTCATTATCTAATAGTAATACAGAGCTAGCAAGAACAATAG
AGACTCTCTACATATTGTTGTGTTATTGAGTTCTATTGTGTTATTAGAGTTGTGTTGATATCATATCTCTAGTGAGACTA
TACTCTTTTCCTTATAAGAAAATTTTTATTTTTCCCAAGAGATTTTTTGTTTTTCTACTCATGAAGATTTTTAATGAGAT
AGCTGTCTTGAGAGACCAAGACTTACAAGAGGGGGGAATCTATAAGAATTCACTACAAATCTCTTATACAGACAAACAGC
ATCTGTAAGAGCTAGAGATCTCAGCTTACAAGCTGCTGGAAGTTGCATGTGTTCTCACAAGGCACTAAGTTACATGCTCA
CAAGCATATATAAAAGACCATTACTGTGTGAATCTCTTGCTGGGAGCCAGTGGCAATCTTGTTTACAAGTCATACATAGT
TGCCAGAATATAGATTTTTTACCTCACATACTCTTTTTCCCATGTATATTTCTTCTAGAGATTCATTGTCACACTGATCC
ACATGTACGATCCTCACACTCTTCCAGAGAACAAACATGTATATATTCAACTACCTACTGGATTCAAGCATGGGTGGGGT
AACTTAGTAGGGCTCTTACACCAGGGACTCTACAGATTAAAACAAGCTGCTAAGCTTTGGTATCAAGCAGCTACTGACTA
TCTGAAATCTCTAGAATTCCAGATCTCTCCATACAATATGGGATTACTCTACCACAAGAGGAAGTAAATCTATCTAACCC
TACATGTTAATGACTGCTGTATAATAGGACCCAACAAAGTTAAGATAGAATAGCTCATCAAGAAGCTTCAGGAACACTTC
AAGATCAAGAAGATTACAGAATAAGATCATTATCTAGACATGTGGATTCAAAAGCAGCTGAATGGAGATCTTTTTGTGAA
TCAGAAACAGTATATCAAGAATCTACTAACTAAATATGAAATGGAAGACTGTAAATCTTCCAAAACACTAATAAAGAAAG
AAATAAGCATCAAATTCATGCCAGATCAGACTCTTAAAGATGAAGTTAATGAGCAGACTATATCTACAAATTACAGAAAA
GGCCTGGGCTCTCTACAGTTTCTAGTTACATGTACAAAACCAGATATTGCATTTGCAGTCAATTATCTAACAAGATTCAA
CAGCAGACCCAATAGGGAAAGCTGGACAGTATTCAAGCAGATTCTACACTATCTCAAGAGCACAAAATCAAAAGAAATAG
TCTTCAAAAAAGATATGGATTCTGAAGACTTGAAACCAGCAGCCAGTTCAGATTCTAACTAGGCTGGAGCCAACTCTGCA
TACAAATCCACCAGCAGCTATATTATTACCATGAACAGAGCTTCAATATCATGAAGATCACAGTATCAGACATTCATCTC
AAAATCAACAATCAAAGCAGAGTATTTGGCAGCTAGCAAAGCTGCTTGTGAACTAGTTTGGATCAACAATCTATTAATAG
ACACTGAGGTGATTAGTAAAGATTCAGCAAAGCTAAGAAGCTCAAAATTAAGTCTTAACAACAAAGAAGCAGTTGACTTA
GCCAAAGCTGAAGCTATAACACAAAGAGCATGCCATATTGAGATTCAGCACCATATGCTAAGAGACTGGGTTCAAAAGAA
CAAAATCTCAATCAAGCACATTGAAACCAATGTGAATAAAGCTGATGAGCTTACAAAGGCTCTTGCAATGGATTCCTATG
CTCAATTCATAAGTATGATAGAGGTGACAAGTTGATACAGGAAAATATGGAGGTTTATCAGTGAAGCCAGTGAAAATACA
GTATCATGGTGAACAAAGCTAAGCCTAAAGAAGGAATAAATCTGGATTCTGTAATTAATTTTTATTGTGGATTTGAGAGA
TTTGGAAGCTTTGGATCTTTGTGGCTCTTGCTTGCTGCTGGAGCTTGTTGCATGGGGGGTGTTAGGTAATCCAACTAGCA
CCTCGCTCACGTGACCCACATAGATTAGCCGAGATTCCCCTTTAGGTAGCTTAGTGAATAACAAGCATACGAGTCCTCCA
TCAGGAAAATCCTAATTTCATTTTTTTTTTTTTGGTGCTCGAAAGTCAATTCTAGCCCCACAGTCGCCGGGGGCGTGCCA
GCCACAGCCTAAATAAAAAAGCCGCAGGGGAGATATTTTTGGAAACATAGCCGAACCGATGACACACGGACTGCGAGTGA
GAGAGAGACAGAGAGACAGAGAGAGAGAGAGAGAGAGAGAGAGAGAGAGAGTGTGTGTGTGTGTGTGTGTGTGTGTGTGT
ATATATATGTGTGTGGATGTACTCCGCACAGAGTGGGATATATGACATTCTCGATATGGCCCTCAGAACCAAGTGCCAAC
GTATGCCTTCACGCCGTCAGGAGGCTCGTGGAGGAGCGGTTCGTGAAAGCGCCGGGTCGATTCGCTGGCCGCGTCGCTCT
CTGCGGGTTCTCTGTTAGGGCGGGTCTCCCCTGTGCTGACAGAGACGCCAAGATGCTCCTGTAATTTAATCGCGAAATCC
AACGCAGCTGTTTCATCCAGCAAAAACCCCCCATAATTTTAAAATATGCTTTTTCTTTCGTGGCTATCTCGACGTACGGA
GTACGGAAAACAATCCGCCATCTTGGCTAATATTTGTGTACTCCCATAGTTATCTGTAGTTATCGCCCTTTACATCAAAA
GTCCTTGCCATATGTTCAACGGAGTCTTCAAGCCCAATGCAGATAGCCCAGGATCAATCGCGCCAACCCTGAGAAAAGGT
ACGCCTCGGCTACTCTATCTTCGCCTCTCCAAACCCAAGAGTCTGGGAGTCGTGGCAACTGGAAACTTTTCGCATCAAAA
GTCCCAGGCCCTTCTCTACTTCCCTCAGCAACTGTAAGCTTTTTTTCCCACGAGGTACAATAACGTTGGCCAAGTGGCAG
ATGGAAAACAATCTCGCCCGTTGCTCTGTGGAGGCGAGAAAGCCTCCATGCTGCCACAAACGGTAACACGGACAACTGGA
ATGATGTGCTCATAATATCGCGTGGCTGCTAACTTGAAGCAAGGGTGATATAGATCCCGCTGACGTTTCGGAATCACAAA
GTCCGTGGCGAGCGTGTTGTGAGGAAATGAAAGATCGGAAAAGATTGCTCCAGAGCATGGGGCGTACAGCGTACTCTATA
TATACAACCCTATATTAGATCATGATGATGAACCTGGACGTGGTTTCCTCCGAGCTTATCGATTGAGCATATTGAGATGG
CTTGAGGGGCAAGTGGTCTTTACGACTCGAGCGCGAGGGGGCGCTGTGCTATGATCATATTCTTGTTCTCTCGGTATTCA
CATGGAAAATGGTGTTGTTGCTCCCGGGACTGCAACTCACAAAAGCAAGCAGCACCAAAGGGGCTACTCCAAAAGAGATC
GATGATGAGGTGAATTACGGGGTGAACGTATGAGACGGATGTATTTGTCGTGGTGGGATCGGCGGGTTCAATTTTACCTT
CGAGTTGAAATGCCTTTTCCTTTTTTTTTTTTTTTTTAAGCCAATCGGACCGAAGAAACTTCCTGCTGACAGGCACGCGA
GGTGGTCGAGTCATCACCCTTCGCGATTGACTTGCTGACAGCTCACATGCGATCTCGCTGGTGATGGACCCGGATGAAGT
GATAACAAACGCAGCTACGGAGCACCTCGGAGGAAGATGATGATTGATGACTTCAGACGCGCTGTCCTGTCGCACGCCGT
TACAGGATTTCAAGGCAGCCTTATTCCATACAGAGGGCAGGATTTGACAGGTCGAGAATATCCGGTCGCGAAGGGAAAAA
AAAAAAAAAAAAAGAAAGGAAAGAGTTGGGGTTCTGTTCAGTTGAAACGGCCCTGAAATCTTTTAAACTGACCCACCTCC
TCCAGTCTCCGTATAAGATTCTTTTAAGGGATAGACTTCAACGGTCTCAAATGTGGAAATTCTTGAATTCATAATCTTCG
CATACCTTCTTGTCACATATCATGGAAGAGAAAGAAGCAAAGGGAGAAGGCCAGAAGTGAGGCCTGAGATCTGGCTTGTG
TATACTTCTGTGCTCTGTACTCCGTAGTTATACTTGCTCCGTGTACTCCGTACTCCCTACATATTTTCCCACAACACTGC
ATGCCAAAAACTCTTCAACCAGAGAAAAAGATTAAGCCAGCGAAGCCAGCGGAAAGTTTTACCAGGAAAAATAATACGCC
AACCGAACAGGGCGCTGGTTGGCTTAAGTTTGGCTTACTCCGTACTAGCGGTAAAGAAACCCGGACAATTCCCAGCGGAA
GGGATCGCCGGTTGGCCGACTAGCGGGCTAGGGCGAGCTCAGCCGCGCCTTGACACCGCGCAATGCAGCCCACACGAGCC
AGCTTGGAGTAGCGGCGCATCGCGGTTCATTTCACTCCGTCTGTACAGTTCAGTTACACATACACCATATATGGTGTTAA
TGTACGGAGTATGGACATACATACATACAGCGTACTCCATACCGTACAAGAACCTCTCGCGCCACGGGCTTTTGGGGGTT
TACATACCACGCGGGGCCCGCCAGTCCGCCCAACTCGCTCACACCGAACATGAAACCGCATGCCCAAAAAATCCCACATG
TTTCGATACGGTATCGGGGGTGGGTCTGATACCGCCTCCCACCGCCCTGTCCCATACGGAGTGCATACAGCAAGCAGCAG
CAGCAGATACAGTACAGGATACAGCAAGCAGACAGGATAATGGTTGCTGGGCTTGTTCCTTTCATCAGCCCCAACCTAAC
CTAACCTAACCCACCCAAGGTTAAGCTGCACCACTGCCGTCCGGCGAACCTCGCCCGCCTTTCCCATCGAGGCAGGGGAT
CTCTTTTTCTCTCTCTCCCTCCCTTCTCTTCTTCTTCTTCCTTTAAGTCTTGTTGACACCTCTCTCTCTTTCTCTCTCTC
TGCCTCTCTCGTTCAGCTATCTAGGCCCCTCTTCACCTTCTCCCTCTTTTTTCCTGCTTTCTTTTTTTTTCTTTTTTTTG
TTGTTGTTGCTGTTGTTTGTTCCACTACCTCCCATATCATCCACCCCTTTGTCTGCACGTCACTTCGTCTGCGGCTTGGA
CGTTCCTCCATTCGCCCTTCGCCCTGTGACCCTCGAACAACTACCTGGCTTCGCTGTCAGCAGGCCTTGTCCTTCCCACT
ACCAATCCCGACCTCTCGCTCCCGCAACCTACCCTTGGCCGACACTGGTTCCCCATACCTCTCCCTCTGATCGTTCCTTG
CGATCTTCGACAATGGCCTACCAGGGCGGCGGCGGCAACTCGCCAGGAGGTTACGGCGACCATCGCCTCCAGGATATGCC
TTCAAATGGAAGCGTAAGTTTTGCCCTGCTGTCTCTTTTTTTTTCTCTGTCTTTTGTCGAAAAAGAAGGGAGAAAAAAAA
AAAATTGTTGGCGTGAATTCACATCCCTGCCTCTGGCATGTTTCAGAGTTATATTGATTTGCTCTTGCTGACAATCCACC
CCCTTTTTTTGGGCCTACCTTCGCGGTATTTAGCAATACCACCTGCCGCAAGATGATGATGCTTCGCGCTCTTTGCTGAA
TCAAGGACCCTACGGTGGTCCGTTCGACGATCCCCATCAGCGGACCGCCTCCCCTGCCAGACCAGCTTCGAGATACAGCT
TGACCGAGTCTTACGCCACAGACCCACAGAACATGAGCCAGTACAATGACCCGATGTACGGCCAGCAGACGGACAATCCC
GCCGCTGGCTTCGGCGTGCCTGGTCGGGTAGCCTCCCCGTACAGCCGGAGCGAAACCTCCTCCACAGACGCATGGCGACG
GAGGCAAGCTCCCCAAGGAAACCTCCGCCGCTACGCTACCAGAAAGGTCAAGCTCGTCCAGGGCTCTGTCTTGAGCGTGG
ACTACCCCGTGCCCAGTGCCATTCAGAATGCGGTCCAGGCAAAGTACCGCAACGACCTCGAAGGAGGAAGCGAGGAGTTT
ACGCACATGAGATGTGGGTAGCCCCGTAGATTGATTCTCAACACAGGGATATCCAGTTGCTCACTGACGGTTCCACACAG
ATACCGCTGCTACCTGCGATCCTAACGACTTCACCCTACACAATGGCTACAACCTTCGTCCTGCTATGTACAACCGCCAC
ACCGAGCTCCTGATCGCAATTACGTACTACAATGAAGACAAAATGTTGACTTCTCGTACCCTGCACGGCGTTATGCAAAA
CATTCGCGACATCGTGAATATCAAAAAATCCGAATTCTGGAATAAAGGTGGTCCCGCGTGGCAAAAGATCGTTGTCGCTT
TGATCTTCGACGGTATCGACCCTTGCGACAAAGACGTGCTAGATGTTCTTGCTACGATCGGTGTTTATCAAGATGGCGTC
ATGAAACGTGATGTTGACGGAAAGGAGACCGTTGCCCATATTGTCAGTACCTTTTCTTTTTCCTTTTAGATCTTAAAGCG
ATTTCGACAAGCCTCGTCCTAACACAGAACAGTTCGAATACACCACACAATTATCCGTCACCGCAAACCAGCAGCTCATC
CGTCCCCATGATGATGGCCCGTCGACTCTCCCACCCGTCCAGATGATGTTTTGCTTGAAGCAGAAGAATAGCAAAAAGAT
CAACTCTCACAGATGGCTCTTTAATGCGTTTGGTAGGATTCTCAACCCCGAGATTTGTATTCTCTTGGACGCTGGTACGA
AGCCTGGTTCGAAGTCCTTGCTCGCTCTTTGGGAAGCTTTTTACAACGACAAGGACTTGGGTGGATCTTGCGGTGAGATT
CACGCTATGTTGGGTAAGGGGTGGACAAAATTGATCAATCCGCTCGTCGCTGCCCAAAACTTTGAATACAAGATCAGTAA
CATCCTCGATAAACCCTTGGAGAGTTCCTTTGGATATGTCAGTGTCTTACCCGGTGCTTTCTCTGCATACCGATTCAGAG
CTATCATGGGTAGACCCCTCGAGCAATATTTCCACGGTGACCACACTCTTTCCAAGCAGCTTGGTCCCAAGGGTATTGAG
GGTATGAACATCTTCAAGAAAAACATGTTCTTGGCCGAAGATCGTATTCTCTGCTTCGAGTTGGTGGCCAAGGCTGGATC
CAAATGGCACTTGACCTACGTCAAAGCTTCCAAGGGTGAAACTGACGTGCCCGAGGGTGCTCCGGAATTCATCTCCCAGC
GTCGACGTTGGCTGAACGGTTCCTTTGCCGCCAGTATCTACGCCCTCATGCACTTTGGTAGAATGTATAAGAGCGGACAT
AACATCCTCCGCATGTTCTTCTTCCACATTCAAATGCTTTACAACACGTTTACGGTTTTCTTGACTTGGTTCGCTCTGGG
TATGTAATCAACGTGAACTTGAAACGCGCGGAGTCCGTCCTGTGCTAATGGGTTTATAGCTGCTTACTGGCTTACCACTT
CCGTCATCATGGATCTCGTCGGTAACCCTAATCAAGAGGGTCAGAGAGCCTTCCCCTTCGGAAACAAAGTTACTCCCATC
CTCAACACGGTTCTCAAATATCTATACCTTGGTTTCCTCCTACTGCAGTTCATCCTCGCCCTAGGTAACAGACCAAAAGG
GTGAGTGAAGAGCGTCTTATTGAGTCTTTGCCACAATGCTTACCCCGTCGTAGGTCTAAACACTCGTACATCACGTCGTT
TATCCTATTCGGTCTTGTTCAGCTGTACATTGTCATCCTCTCAATGTACTTGGTCGTTCGGGCGTTCTCTGGAAGCGTAG
ATTTCGAAACCGACAAAGGCGTGGACGGTTTCCTGAAGTCTTTCTTCGGCTCCGACAGTGCGGGTATCATTGTTATCGCT
CTTGCAGCAACTTTTGGTCTCTACTTCGTTGCCTCGTTTATGTACATGGACCCATGGCACATGTTCACATCCTTCCCGGC
CTATCTGCTCATCATGTCCTCGTACATTAACATCCTCATGGTGTACGCTTTCAGCAACTGGCATGATGTTTCTTGGGGTA
CCAAGGGTTCAGATAAGGCAGATGCATTGCCGTCCGCACAAACGACGAAAGAAGATGGTGGCAAAGCTGCCGTTATCGAA
GAAATCGATAAACCACAAGCCGACATCGACAGTCAGTTCGAGGCAACTGTGAAACGAGCTCTTACTCCCTTCGTTGAACC
AAAGGTCGATGAAAAGAAATCTTTGGAGGATTCTTATAAGAGCTTCCGTACTCGACTAGTAGCTTCATGGATTTTCTCAA
ATGCTTTGCTCGCTGTCCTAATTACAAGCGACAGCGTTAATAAGCTTGGTTTTACAGTAAGCTATCTCCACAATGAAGGG
TGGTTTTTACATGATCATGATATACTGACACTGCTGGATAGTCCCAAGCCACAGATCGAACCGCCAATTTCTTCCGAGCT
CTTTTGTGGGCTACGGCCGCTTTGTCTTTGATCCGTTTCATCGGAGCCTGTTGGTTCTTGGGCAAATCAGGCATTATGTG
CTGTTTCGCCAGAAGATAGTCAAGGTGGCTTCATCTTTCGGACTCTCTTTTGTTTTACGACCTATGTTCTTTCAGCCTGG
AAAATTGACGCCAGTAATCTGCTTTCCCGCCCTGACATGATGATATTCCCTACACAAAATATGGTCCTGTTCAATATCCA
CCAATATTCTGCCATGCCCCTTTTTCTTGTTTGTTTCACCGGTAACTATTTGTGCCTGTATTCTATTTTAGATGATGGGT
TATCCTTTCTCTTTGCCTCTGCTATTCCTGCTCATTACTCTGGGATTTCCCAAAGTCTAGGTAATGTTGGTAGCTTCATA
TCTTTTTGCTTTCCCTTCCAGATAACCCTGTTTCCACGCATTAATGTTTTGGCTTTTGCTTACTATACCTTGGGCTACTT
GGTTCCCTCCTATATTACCCAATGTCTGTGGCATGTTCTATGAGACCCCATGGCAATGTGAGTTCCAGACAGAGTGTTTC
TCAAAATACGTCACTCCTTGACTACGTAGCCGGGCCCTCGTGCCCGAGCAGTAAATAACCTTCAATGTCTGCTCGACCAA
TTTTCCGGCCAATGAAAGGCGCATATTGCGGCTATTTCTAATAGGTTATGCTGGCTGCCCTAAAGGTCTTGATGTTGGTA
GGTAACTTCTCTGAGTTGGACAAATATATCACGTGCACTGCCCAAAGTTTTGGTGACTTCATTTGGCGTCAAGTGTCAGA
ATCCACGCCGCCGCCGCTTGACAGCAGACAGATTTGAACAGCCCGATTGAAATTGTGTTTCTGTTTTCCCTTCCCAATTT
TTGAGGCATAATAGATATATATTTTTATATATTTTGTTTTTACTCTGCATAATTTGCTAGTAGACATCTGGCTTCTGTCT
CCAGCATATATTAGTACTCACGACTTTTAACGCCGCTCTCAAACATCTCCACCACTCGGTCCCTTTTGCAGCCTGACCCC
CGAGACTTCCAAAAGGAATATATATACACACACATATATTTGGTCCCATAAAAAGGTGCAAAAACTGTGTATATGTGTTG
TAGAGCTTGAACAAGCAAGGCTCTACTGCAAATAATACTAACAGTTCGCGCATCTATTTTGGGCCCGCACGCTCTGGCAT
TTCCCGCCGCTCCCGACATCGGATAAACAGGCACACGCCCACACGCAGCTCACACCTTTTGTCCTTTTTTTTTTTTTGTC
CGAATTTCTTTTGTTCAGCCTTCTGGCTTGGTTGGGGCTGCCTTACTAGCGGATTCCCTAGAGTGTTTGGAGGGAGATTT
TGAGTCAAGATGTTGAAGATATGGTCAATGGTACGTGGCGTGATGCTCCTTTGCCCCTCTCTTAGCCCATATGGATGTTG
ACGGGGATCCATAGAAGCAAAAACAGCAACAAGCTGAAAATGCTGAAGGTACCGGTGGTCCGAAGAAGAAGAAGGTCACC
GCTGCGCAGCTGCGAGTGCAGCGAGGTGTGTTTATGAACCTGCACGGCCCCCGCACCAGGTATTCGTCAACTAACGCCTT
TTATCGCAAATGTACAGATCTAGCAGAGCTCTCCCTCGGTTCAACGATGAAAATGAGCTTCCCAAATGCCGACGATATCC
TCCACTTCATCCTTACCGTTGAGCCCGACGAAGGCATGTACAAAGCAGGCACGTTCACCTTCAACTTCAACATCAACCAG
AACTTCCCGCACGATCCACCCAAGGTGAAGTGTAACCAGAAGATATATCATCCAAACATTGATCTAGAGGGGAACGTATG
CTTGAATATTTTAAGAGAGGACTGGAAACCCGTGCTGAATTTGAATGCGGTGATAGTGGGGCTGCAGGTACGAGATACAG
GGTTATTGTACTACGCTTCGGGCTTCTCTTGATGACTGATGGCGCCTCCATGAACAGTTCCTTTTCCTTGAGCCTAATGC
ATCCGACCCGCTGAACAAAGAAGCCGCCGAGGACCTTCGCCTGAATAGGGAGCAGTTCAAACGTAACGTGCGTAACGCCA
TGGCCGGAGGGACAGTGCGGGGGATTACATATGAGCGAGTTATGAAATAAACAGATGATAGATATGAGGAATTTAGGACA
TGAATGATGAAACTTAGCCGTGCTCTATTCCTGCTGTGAAGGAATATGGACACAAGGGCTATTAGCAACGTAAAATGACC
CGTATGCGTGTTCAACTCATACGGATATCCTAATCTTACAAAATGGGAGCTCAGGTTAGATATTACGAGGAGCGATGTCA
TCTGCGATTTGCTTATTTAGAGAATATTTTGCCTCGGTTGGTTATTCCTAATTGGTTATGTTAGTTGGGAAGCTGCCTAT
ACGGTAGAGAGCATCGTAGATGAAATTCCAACGGAAATAGAGCTGTAAGAGTGGAGAGTAACGAATATGCATTCTTTTCT
TTTTTTGTTTTTCGTTCTTTTCAAAACATGTTATATACACAGCTCGTTCGTGTTACAAGGCATGACGCACCGCCACCGTC
GAATCCCCCAGCGGAGTGTTGTATCCGTTCGTCGGTTTCGTGGACTTGCTCCCTTGGACATCTTTTGAGCCCATGGGCAA
CAAAGTGCATCATTCGAGGGCGTGTATGGAGGAAACGTCTGGGCAGAACGAATATGCTGAAGGGAAAGGAGGTCGGTGAA
TCGATTAGAGAGCAGCTTCACTGGCACGCTCTGCTTCTAATGTAGCATAGAGGTGGTCACGGGCCCGGACGCGGGGGAGG
TGGTATCCTTAATGTCATCTCTGTGTTAGAGGGAGATTCCCGATCTGTGGGAGAGAGGTATCATTTTGCGAAGCAATTGT
TGTCCTACGTACCGTACCACCAGAGGTAACCGAAAGTTGTTCCGAGGCCTGGAAATTGAAGGTTAATAAAGATTCGCTCA
CCGGGAGAGTCGCTAAATATGGAGGTGTGCAATCGGGGAGGTAAAATCATCCCCGGGGAATTGAATGAGCGCAGCTCCCA
AGCATTGAGATGCGCAATGGAACTTTCGATCAGGAAGGGAATCGCTCACCAAAGGCGGTGCTAATGTCCAGAACGAGGCC
CTTGCGGAGCATCTACACGAAATATCATCAGCAATTGGCTACCAACGTAGTGTTGACATCGACCTTCAATTCCATAGCAC
ACACACACACAGACACAGCACCAAACTAGGGAATTGCGCTTACACCAGTGATTGGTTGGATGGCCATCTTGGGCTGGAGG
GAAGAGAAAGGCTATCGGGAGACAGTTAAAAAAAGGAGCTCGTGAGGATCCCCAGGCAGTGAATTGCAGCGGGCTTGTCG
TGCGTTGTCTTCGTGCTTCGTCGTCGGTTTTGCTGGTTTCGGCGGCACAAGGAAGGTCACGTGGAAAATCGAATTTCAAT
CAGCCCACTGCTGAGTCAGGACTTATGTCAGCGGATCAGGGAGCGAACGACGAGCCCCAAACGCGAAGCAGAGCAAGCCA
CGACAGGCAGAGGAAGACGAGGACCCGCCGGCCGAAACACCAGCGAAGAAGACAGAAGAAGAAACCCGGAGATGAGCTAA
TGGAGCCTGGGCTATGGTGGTAATCTTCCAAGCTAAGCTTTGAGTGGGATGACAACAGCTTGCATTCACTTGATCCCGCA
AAATACATGCCTGCCATTCAACGCCAGTCCTATTGATCCATTGAACGGAGACTGAAAGGCGCTAGATGGTTCATTCAGAG
CTACTCATCTAGGTGAAGAGGGGAAAACTTTCTCTCATATCGCGCACCCATAAGATCGAAACAGCAAGTTAACTTACCCC
TCCGCTGTCGATCCTGGAATCATGTCCCCCAAGAACGCGTCGCTCAAACGTCCATCCCCGGACTCAGACAATCCACCAGC
AGCTCTCTCGAAGAGGCAGAAGGTTGAATACCACCGTGTGCATCGTCTGCAGTCTCCCCTAGACATTGAGCCCCTTGACT
CCGCCGTCATCGCGGACGATGCTTCCGTGGACCAGTTGCTAAATATGGCCATTGGAGTTTCACTGCGCGAAGCTGGCTTC
GACCATGCAGAGCCCGTTGCGCTGGATAGCTTCAGAAATGGAGTTGAAGAATGTATGGAATTCCATTCTCGGGTGTGGCT
ACGTGACAGCTGCCTTTTAAATTTCACACTGCTAACCTTCTTGGAGATATGCTTCATTTCCTATCTTACATTCGTGCATC
AATGGCTTCCTGCCGCAGAACACAACCCATCCCGCAGGACTTTGAGCATGCCCTCGATCAGCACGCCATATCCTTGGATT
CACTTCGTCCACACCTCAAATGCCCCCGCAAAGCCACGCAAACTCCGGCCATTCTACCCTCTCCACCTCCCGACGAAGGA
ACTCCACAAACGTATTTACCATTCTTAGGACCGGAGCTGAGTGCCACCGACGATAAAAGAACGTACTCGTACATTCCAAA
ACATTTCCCCAAATTCCCGAGCAAGCATACATACCAAGACACGCACGTCTATACCGAACGAGAGACCGACCCAAGAAAAA
TTAGAGAGAGAGCAACCGAAGAAGGGCGTCTAGGCGAAGAGGCATTGAGGAAATTAACACATGCGGCAAAAGAATCGCGA
TCGAGGAACCAAGTGGAGGCAGAGAAGACCTTATGGGGAAGAGAGGAGGAGAGCATGGAGTCTATGTTTGAAAAGACGCT
GGCTGCACTTCTTAAGAGCCAGGCAGAGGAGAGGGCAAAAAGAAGGAAGGATAAGCAGAGAGCTATGGATGCAGAGCTAG
ATACGATAGAATTTGGGTTTTCGGAGCCTGTGAGGGAAAAGACTCCGGTAGAACCTGATACCGAACCGCCAAAGCTTGAA
TTGGGCCCTGTTGTGAACTGCGAACGTGTGTATTGGCTTAAGAGCGACGCAACAGACGGGCGCGGAACAGAGCGTCAGAA
GAGTACGTCGGCAACAGCTAGAAAGGTGTGATCGACCGAGCTCCTTTTTGTCCTATCGCAGCAAGGCGTTTGGGCTATTC
ATATATTGGGCGAGCATTTCCATTGAAAAGCGTTGCATATGCGGTTCCAGATACCCCGGGAATATCATTGTTGTAAACCT
CTGTATGGATCAGAGTCATTCGTTGCCTCATTCATGTATTCGTAGCTCATAATCCTTTGCTTTCGCGAAGCACGACATCC
TTATATTTATGCCCTTCGAGCGCTGTAGTTTCTGCACTGACTCCATTTGCGCACCTACGCCCCAATAGGAGTCAGCCCAG
CGCTTTACCCCATTCACGCACCAGATCAGGACTTACCGTCTGAAGATCCTCACAATTGATTCGCATCTCACCACCCCTGG
CGCTTCTGGTACGCCTTTACGTGGCGGATTGCACGAAAACTGTTGCATTGCGAACAGCGGACAGGAGAGGAGGTCTGTTG
GCGGTCCTTTCCGTGCTTTAGGCTTGAAGCCGTGGGTGGTGGTGTGGATGTGAATAGGGAGCGACGCGGCTGGGAAAGGA
GTGACGGGCGGTGCCATTTTCCTCTAATAAATCTGAAAAAGGATAGCTAGGTATGTGTGGAGAGTGTGGAATTGGGTTGA
GGCTTAGGAGAAGGGAGCCTTGAAACCGGAGCCTTAAAACCAGAACCTGCAACTGCCGCCGGTTGAGGCGGACTGATTTT
GATCGCAGGTTGTTCTCTTGTTCAACACCCTAAGCTCTAAACTCTCGACACTGACGGTGATAAAGCGCCTCTTTAGATAA
TTGAAGTCTGCGGCAATGAGTGCTCTGCGGTGTGCTGAGCCCAAGTATCTCGAAGAAGATGGGCGCTGAGTTTTTTGGGG
CAAGGTTGCTGGCGGAAGTCAAGGAACAGAATCTCTCCGATGTCAGTACTGGCAGTGATAAATATGCAAGATTGAGCTCA
ACAATTATCACCTCTATGCTTTTGCTTGACTTCTACTAACGTGCAAACTCCGCTTTAGATCCTACGAGAGTTTCGCGAGT
CTCGCGGCGAAAGCGTTGTAGGTCGAATTCTACTCGGCATTAAGCCCCTCGACGACATCCTCTCCGTCCTCGCAAGGAGC
AATACTCTCCCAAGCAATCCGGTAATAGAAATAACCAGCCCCTTCTCTGCCGATGGCAAGACATCATTGCTCTATCACAT
CGCCGCTCTGGCAGTGTTGCCGGCGCGAGCTGATGACGACGTCCACGTTGGAGGCCGTGGTGCAGCGGTGATATGGCTAG
ATACAGATGGACGCTTCGATGCCCTTCGTGTTAAACAGGTGATAAGTCACATTGCTCAGGAGAGAATTGTGTCTTCCCAC
GGTAATAGCGATAAAAGGGACGCCAAAAAGGACGAGGTAATGTTACGATGCCTCGTCGACGAAGCTCTGCGTCACATACA
TGTCTTCCGACCGCAGTCCTCTGCTTCTCTGCTTACGACCTTGGAATCCATAATCGAGTATATGTTTAGCATAAGACACT
ATTCGCGGCAGCGTTGTGTATACGCTACCATTCTCGATAGTGCCAGTGCGTTTTGCTGGCAAGATTGGCGTGAAGCCGAG
ATCTCGCGGATTCCTGGCGCAAGGAACGAAGGACAAATCCATACGCAACACGAAGCTTCGTCTATCCGGCAGAAGAAGGA
TATACATGTCCCCACGGAGATCGTTTCCTGCCTTCGTGCTATACAAAGCACGTTTTCGTGTTTGGTTTTGTACACCACCG
CCGGATTTTATCCTTCGCGCTCGATCTCCCCTTTGTTGGGGTCGTTTAAGCCATACCTTCCGCATCCATGGCCTACATTT
CCTACGATTCGCCTCATTGTACGACGAGACGTCGTGCGGCCGTTTGGAGAATGGATGACGGTTGATGAAGCCAAAGCAGA
TGCCGCCTCGAGACAAGCGGTTGTTCTGAGCGGTCGGTTTTCCGGGTGGATCGACCCATCTAGTATACCTGCGAGCATCA
AGAGTGAGCTCAGTGCTAAAGGAGCGTTTGGATTCAGGATCCTCAAGGAAGGTATTGAGTTCAATAGTTGATTACTCCAG
AGTAGATTATTTGAACAATTATAGTGGCAACGCATTGAGAGGTTGTGATCTAAAGCTAGGTATCTGTAGAGCTTCACGTC
TAGTGAAAAAAAAAAAAAAAAAAAAAAAAAAAAAAAANNNNNNNNNNAAAAAAAAAAAAAAAAAAAAAAAAAAAGAAGGG
GTCTACACCTGTTCAAAATCATATTATGTTAAGTAGAAAATAGCTCTCGAATCGCCTCGACACTGGTATTTCCCCCGCTG
AACACCACGCCAATATCCCAGCCTTCCTTGCCCGACTCTTTCTCCACCAACGCCCTGAAGTCTTCGTTGAACAGAATAAC
CGCCAACCCTACAACGGCACTGGGCTCCACCACCACTTTCATCCTCTCGAGCACCAGTCTCATAGCGGCCTTTATCTGCT
CCTCTGTTACGGCGTACACGCCTCGGACCTTCTCTGGGTTCGAGATGACAGACCAAGGAATGGCACCGACCGGTGTGCGT
AAACCGTCGGCTATGGTGAGCGACGAGACGCTCGTGATGAGGGCTCCGGCAGCGAGGGAGCGACAGCAGTCATCAGCACC
CTGATACGATGGCTCGGCGCCAAAAACAAGGGTTTTGCCGGAAGATTCGCTCTTCTCGGCGGAAGAAAACCACGTTGCGA
CGCCGGAGTTCAATCCCCCGCCGCCCAGGGGCGTGATCACGGCATCCAGCATGGCATTTTTGCCCGCCACATCCACATGC
ACGCTCAATCCGGGGTTGTTCTGGACCAGTTCTTTCACCTGCTGTTCGAGCTCCAGCCCTACAGTCCCTTGACCTAGTAT
TATATCCGGATGATCGTACGGCGGCACAAGGATGGCGCCCGTGTCGTCAATGACATGTTTCACGACCTCTTCGCGCTCCT
GGCTCGTCGACCCGCTGAAGATCACCTTTGCACCGTGGGATTGTGTCCCCGCGATCTTCGACGGGGTAGAGATGCGTGGC
ATGACGATGTACGCGGGAATTTGCAGGGTAGCAGCGGCCAGAGCGACGGCCTGGGCATGGTTTCCTAGTCACAACAGCAA
AGGACGATCCGCGTTAGCAAAATTTGAACGTCCTCAGCAGTAGCCGAGGTCCGGTAAGTTTTGTATTTGGGATGTGCGTG
CGTGCGTGGGTATGGCAATGGGATGTATACCAGAACTATGCGTCACGACTCCTCTCTTCCTTACTTCCTCTACGCCCAGA
CAGTCGCATAGCCTCAGAAGTGCGTAGAAGGCGCCCCGTGCCTTGAAGGCACCGATTTTCTGCAGATTCTCACATTTGAA
GAACAAATTGATCTTGGGGCTGGCCGGCGTGCGTCCTTCGAACGGTGTACCGCGGAGGGAGTCGGCGGATTGCGGGGTGG
ATGCGAGGCGGTTGAGAGTGCGGCAGGTCAGGACAGGGGTGGTGTGGACGTGGGGTCGGATCACAGCGTGGGCGGCCTGG
ATGTTGGTGGCGGAGAGCGGCAGCCAGTGGGATTGGTCTGTCATGTTGGCGGTGAATTGTTCTCTATGAATATTGGAGTG
AAAAAAAAAAGAAAAGAAAAGAAAAGAAAAGAAAAGAAAAGAAAGGGAAACGTTCTGTGGTTGCGAAGGGGGATTCAAAC
TACGCTGTGGTCTCGGGCCTTTTTTTCTCTCCAGGTCGCGGGGCCGAATACGAGGAATAAAACGTGAAAGCAGGGATCCA
AGGAGCTCCAGAAGAGCAAGGATGAGGTTGAAGACATAAACTTTTAAAGAAAATGAATTAATAGCTCTTTCTCATTATCA
CACGTTAAAAAAAAATATTTGGAAAAAAAAAAAAAAAAAAAAGTTGAACAAAAGAAACTATGGACCGGAAGGTATCTAAT
GTTACAGCTCCTATTTCTGATTCTCCGGACGGAGGGACCTATGGAAGAAATTAGCATCGATTGGAGAGATTAAAAAAGAG
AGTTGAAAAGAAACAAAAAGGAAAGGGATTTTACCTGACTGCCTTTCCGGCTCTCCAGATCTCCAAGTCACGGATGTCCT
GCATCTCTTTTTCGTATCTCTCACGATAATCAGGCTGGGAGTTGTAGTCGAGGGAGCGCTTGGTCTCGCTTCCGTCTTTG
ACGCTGTCGTACAGCTCATTGAAGAGAGGCTTGAGGGTATCCTTGAACTTGCTGCTCCAGTCGATGGCGCCGCGGCGAGC
GGTAGTGGAGCAGGCGGCGTACATCCAATCCATGCCGTTGGCACCGATCAATGGGTACAAGCTCTGGGTGGCCTCCTCGA
CGGTCTCGTTGAAGGCCTCGCTGGGGCTGTGGCCACGCTCACGGAGGACCTCGTACTGGGCGAGGAACATGCCGTGGATG
CCGCCCATCAGGCAGCCACGCTCACCGTAGAGGTCGGAGTAGACCTCCTTCTCGAAGGTGGTCTCGTAGAGGTAACCGCT
GCCGACGGCGACACCGAGGGCGACGGCCTTCTCCTTGGCCTTGCCGGTGACGTCCTGGTAGACGGCGACGGAGGAGTTGA
TGCCACGTCCTTCCTTGAAAAGGGAGCGGACAGTGCGGCCGGAGCCCTTGGGAGCGACGAGGATGACATCGATGTCTTTG
GGGACATCAACCTTGGTGAGATCCTTGAAGACGGGGGAGAAGCCGTGGGAGAAGTAGAGGGTCTATTGTCACAGAGTTAA
AAAAAAAAAAAAAAAGGCAATGTTAGACTGAATCGAATCAATGGTTGATTGATTGGGGAGTTAGGGGGGTTATTGTTATT
ACCTTTCCCTTGGTCAAGAGGGGCTTGATGGCGGGCCAGGTCTCGCTCTGGGCGGCGTCGCTGAGCAAGTTCATGACAAT
GGTGCCCCTGTTGATGGCCTCGTTGACGTCGAAGAGGTTCTTTCCGGGGACCCAGCCATCCTGGACGGCTTCCTTCCAGG
ATGCACCATCCTTGCGAACACCGACGATGACGTTGAGGCCGTTGTCACGGAGGTTGAGGCCCTGGCCGTGGCCCTGGGAG
CCGTAGCCGATGAGGGCGAGGGTATCATTTTTGAAGTAGTCCTTGGAGGAATGTTAGAGATGATCAAACTGAAAGAAAAA
GAAAATTAGGAAACCGGGAAAAAAGAGACATACCAAGAGCTTCTCTCCGGGCCAATCCTCACGCTCTAGTCAGGAAAAGA
AAAACAAAATTCAGTTAGCTATAGATCCAAAAAAAAAAAGAAAGAAAAGAAAAGAAAAGAAAAGAGAAAAGAGAAAAGAG
AAAAGAGAAAGAAAAGACAAAAAAAAAAGAGAGAGAGAGGGAGGGCAGCGAGCAGTACCGTAGACGGTTTCCTTTGTGCC
AGCAAAGTCGATTGTCTTTATGCCACGGGCCTGCTGGGCGAAGGGGGCAGCAATGGGAGCAGCTTTGGCGGCGAGGGCAG
GGCGGGCATTGGTGGCGGAGATGAAGGTACGGCGGGAGGCCTTTGAGGCAGAAGACGCCAGGCTGCGGGAGAAGGAAGAG
CGCAGGGCTCTGGCAGCAGGTCTGGAGGCCATTGTTGACGGGCGGAGGGGAGATTAGAAAAAAAGGGGGGTGGAGCAGGG
AGCAATTGACCTGGGATGACCGGGGGATGTGGGTTGATATATGACCTTTTTTTTTGGGGTGGTTGGAGGGAGTTTTTGAG
TCAAAAAAAAGAAGAGCAGGACGAGAAGAGGAAGAAGAATTGAGCAGGTTCGCTAAGTTGGCCAGCCCCAAAAAAAAATA
AGAAAAAAAGCAAACCAAACCAACTCAAACCAGGTCAAGTCAAACCAAGTCAAGTCAAGCTCCAACAAACAGCAGCTCTT
CTATTTTATTTTTTTTATTTTTATTTTTTTTTCTCCGTTTCGTTTTCTCGAATTCTGCCGATGTCGGAACTCTAAATATG
CAACTAAAATTTCCCCAACATGACTCAGCAGCAGCTCTTTTTCATTTTTCCCCAAATTTTTCCCCTCTTCTTTGTTTTCT
TTTTCCCCAACACCCTGCCTTTTGATTCCTCTTTTTGTTTTTTTTTTTTTTTTTTCCCCAAATATTACTCCATATACGGA
GTGTATATATATATATATATATAAAATATAAGATCATCGCAAAGTCCGGCAAAAAAAGATAGATTGGACGGAGGAATATT
TTTTTTTTATAAACTGGGTGGCAGAGTAGGGAAGTACTCCGTTAAACTGCATGGAGCTTTTTTTTTTTTTCTAACCCTCA
GAATCATGCAACCAATTGTGGAAGACTCAGCAGGAAAACGGCTGTTCTGGCCCGAGCAATCCCCTGCACAACCCTTGCAA
GGACGGCCAGTCTGGGCTGCCAGCGGGAGAGCACAGAGCGCGGAGTACTCTGTACGGAGCAAGCAAAAAAAAAAAATAAA
ATAAAATAAAATAAAATAAAATAAAATAAAAAAATAATAAAGAAAAAAGAAAAAAAATAAATAAATAAATAATCCCACTA
CTCCGTACAAGCAGAAAAAAACTAGGTAGTTATAATCAGTGGTCGCTCGCCACATTCACCTTCGACACAAAAATATAAAT
ATAAATATATATAACTATACTCCTAAAAAATAAGAATAAGAATAAAAACAGGATTAAAACAGAATTTAAAAAAAAAAAAA
GAAAAGAAAAGAAAAGAAAAGAAAACAAAGCCCACCCCCTTTTGCTTGCTGGCCCTGCTGGGGCTCTCTTCTTGACTCGC
CATCATGCTGCCTCCCGACTTCTTCCAGAATATCCCCCAGATCTCCACCCGCCGCGCCCTGCTCGTCCTCGACCTCCAGA
ACGACTTCGTCTCCCCCGACGGCGCCCTCTTCGTCCCAAACACCCCGGAGTTCCTCGCCCGCATCCCCGACCTCGCCTCC
CACTTTCGCTCCTCCGGGAAGGTCATCTGGGTGCAGACCCTCTTCACCCGTCCCCGCGACATCTTCAGCCCGGCCGCCGG
CGGCGACGTCGCCCTCGTCAGCTCCGACAGCTCCAGCGACCCAGAGGCCTTCCTCGCTGAACACCAGCAACATGCCAACC
CTTGCTGCCTCCCGGACTCCGCCGGCGCCCAGTTCCCTCCCGCCATCCTCTCCGCCATCGACTCCCGCGCCGACACCGTC
CTCGTCAAGTCTGACTACTCCGCCCTCCAGTCCCCCAACGTCCTCCTCTCCTTTCGCTCCCAGTTCATCACCGAGATCTA
CATCTGCGGCGCCCTGTCCAACGTCTCTGTCTACGCAACCGCCCTCGACGCCGTGAGGAACGGCTTCACCGTCACCCTCG
TCGAGGACTGTCTGGGCTTCCGCCGCTTCTCCAAACACAGAGACGCCCGGAGACGCATGACCGAGCTCCTAGGCGTCTAC
ACCGTCAGTAGTGCAGAGCTGTTGAGAGAAGGGAAGGGGGAGGGGGAGATGGGACCCCTTCGCCCCGACCTGCCCGCGGA
AACAACAACAACAACAACAAAAGAGGGCATCGCTCCGTCACAGACTATCGAGGTCGATGACGCTGAGCCCCCCTCTCCCC
TGCTATCGAGAGCCCTCCGCCGTCTGCGCACAGACGAAGGCGACGATGCTCACATCAACGTGGACCAGAACCAGAACCAG
AGCCAGAACCAAGACCGGAACCCACCCCGCTCCTACAGGCACACAACCAGGGCGAGGCCCGCCAGACGGCAGAGGACTTC
CGTGGTCCCTACCCTCGGCCCCGGTGACACCATTGGCTCGGGAGACTCAAAGGTCATTTACGACCTGCCTCTCCCAGAGG
ACTCCTTCCGGAAGCTCCGGGACGAGGTGAACTGGCAGAAAATGTACCACATGTCCGGCCAGGTTCCCCGGCTGGTTGCA
GTCCAGGGTGCCGTTCAATCCGACGGGTCAATTCCCATCTACCGACACCCTGCAGACGAGTCACCTCCACTGCTTCCCTT
CACCGCGACCGTAGACGCGATTCGAGAAATCGTCGAAAAACACCTTGGACACCCGCTGAATCACGTTCTGATCCAGCTCT
ACCGCAGCGGAGAAGACCGGATTTCTGAGCATTCGGATAAAACCCTCGACATCGTCCGCGGCTCGTCCATCTGCAACGTC
AGCCTCGGCGCCCAGAGAGTCATGACTCTGCGAACAAAGGCTTCCGCGACCCCGCGTTCAGAATCTGGAGATGCCGGTCG
CCAGTCCCAGCGGGTTCCGCTGCCCCACAACTCTCTCTTCATCCTGGGTGAGACTTCCAACATGAAGTGGCTACATGGAA
TCCGCCAGGACAAGCGTCCGGAATCCACCAAAGGCCCCGAAGAACTGGCTTTCAATGGAGAACGGATCTCCCTGACCTTC
CGGCATATCGGCACCTTCATCAATCCCGAGCTGGATACCATCTGGGGTCAAGGCGCGCGCTCCAAGACTCAAGACAACGC
CGGGAAAATCATCCACGGAGAGGCGTCTGAGACAGAGCGACTGATTCATGCCTTTGGACAGGAGAACCAGCAGACGGTGT
TTGACTGGGATGCGCACTACGGCGAAGGGTTCGATGTTGTCAACTTTGTCACAGTCACCAATTCAGCCAAGGTCGTTCTC
ACCGGCGATGAGGTTTCGAATCTCCAGGTTCTCCTGTGCCTTGTCGAAAATGGAATTCGTTATGACGTATTGCAATCCGC
GAGTGACCTCCCGCCTTCAGTCCGAGAGACTCTCGATCCCTCACCTGGCGACGATGTACCGATATACCTCGACTCCGACG
ACAAAACCTACATTTCCGGAAGTATCAACATACTAACGCATATTGGCACCCATCGCCGGGCCCAGGATACCCCTGACCCA
AGCATACCCATAAATGACTCTGGACCGCAGGACCGCCTGGAGCGTGCAGGCAGACTCCTCGACGCTTGGCGCACTATTGT
TAGTTGTCCGCCATCTCCATCTACGGAGGATCTGTTGGCTTCTCTCGAGCCCCTCACACCACATCTTGACTTCGTTGCAT
CTTTCCTTCCGGCGGGCCAGACATATATATCTGCTCCAATCACCTTTGGAATCGACGACTGCGCGTTTTGGCCGGTGCTG
CGGAGCATTGCGCTGGACGACAAGGGGAAGATGCTGCTGGATCGATACCCTGCGTTGGTAGGGTACTACGGGAAAGTAGG
AAGGCGGGCCTGTGTGAAGAGCGTGTTGGAAGAGATGAAGGCCCATGTCTGATGGATATTTCTCTATACGCCTTATGAGT
TATGATGTCTATGGGTGACGGCCTTTTTTTTTTTTCTTTTTTTTTTTAACACATATGAAGGGGTACAAGTGATTTTGGGG
GGTGTCAAGTGAGGCCAGAAGAGTATGCTATATACGCATGACACGCAGCCGTGCCGCCTTTGCTCTAGGGATGACTTTTT
GAATGGCCACGCTTGCTCACCGTACCCATCCACATCTCTTTCTATCTGTAAAGGACATGGAAAGGGAGGGGAGGGACGCG
TCTTCAACTTCTAAATAATCTCTGAGGGTGCAGCCTTGGAGAAGGTAGGTTTGTTGTCGGGATTTCCCTTTCCAGCCTCG
TAGCCTTGCCTTAACTATGAACCAAGAAGCCATTCAGTGAAATAAATCATCCAACAGCAATTTTTGATACTTTGAACTGA
AAAATAACTCTCTTTCTGCCACCAAAAATGTCCATCACTAACGCTGAAACAACCGCTCTTAATATCACCGGTCGTTGGGC
CTGTCAAAGCCAACTAAATTAATATGAGGGGAACAGTAATATGTGTCCTGGCTTGTTCAATATGCAACATCACTTTTTAA
TTGCCCTCCTTGCACTGTCTCGAGCGTAAACGAAGGTTCTGTCCCGTTGCCAACGAATGTACTGTACATCCATACGTCTC
CCCCACGGAACGCACGGGGGCCCCGACATTCGAAGCTACGAATCGAGCTAAGAACATGCCATGAACGAGGAACAGAGCCG
AAAGAGACCTCTTATCTCTCTGTCACTCAAACCGGTGACGAGCACGAATGGTTCAATGTGGACAGCGTACAGGGGGTCGT
GTTGAGGTACGTCAGCGTGGCTTTCGGCTGGGCACCAGCGTTCCCCGCCAAATAGTTAATGATGACATATGTATGTATAT
GGATACGGGCAGCCCATGGGAAATCTACGGAACTACAGAGCTAGAGGCTATTTTTCGCAAGCCGGCAGAGGCTTTATTGA
TGGCACTGACTGATGGACGCATGGAGATGATTCTGAGATGTCCACGACGACGGACGATCAGTGTCTCGGCAGATGGACAG
GAGAGTCGGGTGGTGTCGGTGAAGATGCTTTGGGTGCTTGCTGATGGTGCACACCCCCCGGGGGGCGCTATCGATTTGTT
GGATATTCCTTGTCAATACGGGTCCAGGGTCAGGAGATTGGGACGATCAAGGTTGAATTTGGGACCGGGGAAGTTGCGGA
GTTCAAAGACATTAAGGCACAGGGAAGAGAAATGTGCGACAAAGAGACGGCACGGTAGGGGGGGTTGAGAGATATATATA
TAGAGAGAGAGAGAGAGAGAGAGAGATACACACACAGACAGGAGAGGGGATCGCTGATGAATGGGGATCCAGACCCTTGG
GCGCAACCACGCAAGACCATTGCTCGCGGCGGTGGGACGACACGGCGCAATGCAGGGTTCACGACGAGGGAATCCCATGG
ATGCGTATGGCTAGGAAAGGGGAGGAAGGGGATGATCAACATTGAGAGACGGACAGGTTGAGGATGCGGGCAGCGTGCTG
TCGTTCTGGAAGTGGACATTTGCAGCTGAGGGGGACGGAGTAGAGCGTTGCCCGCATCTGCCACTGGGGGAAGCTGGCTG
CTTGTCGACAGGCGGTTCGAGGCGTTGGGCGGTGGACAATGAAGCGGTGTTTTTGTTTCACAAAGACTGACTGACGGAGC
GCGAACTGGCTAATCAGTGTTGCTGGAATTTCAGCATATGGGGCACAGCCTCTGGCCATTGTTGGGAGAAGTCCAAATGA
TGACGCTGCACGCAGTGGCCTTGGGAAGCACACACAGAGAGAGAGAGAGAGGGTATGTGTGAAAGGCGAAGCCAGAAGAT
GCGCTGTTTACTCTACACTGATGATGATCGCGATGATGGAAGCTTTTGATGTGGTCTGATTTGGGGAGCGATACGGAGTA
CAGCGTAATTGGTACTGGCTCGTACCGTATTGACAGGGCTTCGAGGGGTGTTTCTGCGTATTGGCATTCCTAGCGCATTA
CAGCTGTCGTGGGTGTGATTTGCGGCTGCGAAACGCAGAAACAGGCAATAGGAAATGAAACGATACGGCGGATACGGTAA
CGACGGGGATAGGCTGGCCGCATGGGAGGGCGGTTACGGCCGCTGACTGGCTGGAAGGGCTAATTAAACCGTACCGCCAA
GGCGTAACAATGTAACGGTGATGTATTTCCCGCTGTTCTGCGCTTTTTCTGACTTTCCGCTCTCTCTCTCTCTCTCTCTC
GGCGACTCGATCTTCTCTTCTCCCTCTTGTTTCTTCTTCCTCCTCTTCTTCTTCTATTTCTTTTTTTCCTGCTTAAGCGC
TCATCCTGCCCACCATCACCACCATATTGGATCCATCTTCTTCTCTGGCTTGATCTCTCTCTGTGTTGTGCCTTTTTTTT
CCCTTTTTTTTTCCCCTTTGTTTAACCCATCCCTGCCCAACAAGTTGTTCAACCGCTCTCTCCCCCCTTTTCCCCCATCG
ACCGCCGTCCCGCAGCGATGTCCACCTCCACCCTCTCGAAGTTGATCTTCTGAATGTGAAATCCACCAATTGTCCAACTC
TTGACGCTCGTTTGACTGCTTTCTGCTTTTTGCTTTCTGTTATTTACTCCATCTCTCGCCTGGCGCTGTTGACTGGCTCG
CTCTCTTTCACTTCCCGCCCGATTCGTCTTCGCTGCTTGATGATATACCCATTCTACCCTCAATCTCCCCCCTACCGCTC
ACACCCAAGATGAACCCCAATCATGAATGTAAGTGCGCACGCTTTGGGGCCTCCATGGTCTATTTTCACTGACACTCTTG
GTGTGGTTCTAGTCTCACGCGCCATCTCATGGCGCCACCCCTTCCGCCGCTGTGTTGTCGGCTGCCCTGACAAACCTGAT
CCTTGCCCTAACTGTCCCGCCGGCCAGGAGTGTGTTAGTCGACCTGCCACCTGCGACTCATGTATGGTAAACGTCTGTGT
GGAGGCTCTTGATTCAGATCCATCCCCCGAACCCTCCGGACCAAACGTCGGCGCCATAGCTGGTGGTGTCATCGGTGGAC
TCTCCATCCTCGTCGTGCTTTCGGCCATTGTATGGTACTACCTGAAGAAGCGAAAGGCAGACCAGTACGATGACTGGAGC
CCGGAATTCGCTGAGAAGCAGGCCGCCTTTGCGGCCGAACGGCGAGGGCGAATGTCGGCCGTTGGATCCATTGCGTCCAC
CGTCCTCACCAGAGCCTCGAACGTCATCCAGATCGCCTACATCCCCGGAGTCACCAATCGCTCTCCGCCCGATTCCCCTT
CCATGGTCCCTCCCGTGCCCCCCATCCCTGCTGTCCAGGGCAACTACGATCAGCGCTACTTCATGCCTGGTGATATTCGT
GACTCTGTGTGGTCAAGTACCTCCGAGGAAACCCGCAGGAGTATCGCTCCCAGCCTGGCACGCAGCAGCGTCGCCACCAC
CATCTACCGCAACAATGCGATCGTCAGCCCGATTCCCGCTCAACAGGCCCTGCGTGCCAAGGCTGCCATGGTCAGCGTCA
AGTCCGGCTCCAGCACACCCGTTCTCTCCTCAAATCCTTCGCCCACCACTTCAACGCCCGCTGTACCCGCCATCACCGTC
ACACAGATCAACAAGGCCAACGCTGTTGCCGCCAAGCTGGAACAGTCAGAAAAGATGCCTATGGGTTCCTCGATTGTGGC
ACGGACGGCGGTTGCTCGACCAATCAACGTCACGAAACCAAAGGGCAAGAAACCCGCAGAAGATGAAAGCAAAAACTCTC
CAGCCACCCCAATCGACGAAGATGCCAGTTCACCCCAGGAAAAGGGACAGCCTGGTCTTGTCGAATTACCGTCAAACGAG
AAGGTTGTGCGCCAAGAACGAAGACCCAACGTCCGAGAGTCAGTGCAGTCGACAGCATTCACAGTAATCGACGACTCGCC
CACTGAGAGACGTGGTCCCTTTACCGACTCTAGCGCTGTCGCCACACCTTCTGCGACATCCTCCGCCATCCCCGAAGGGA
TCTCCAACCCCTCACGCCAAAGCATCGATTCTAAGAGCACGTCGACACACCGCCATCGAAGCAGCCAATCTTCCAACCGG
ATCTTGGATGGTCAAGCCCAAAGATCAAGCGATCCATCTGATCAAACTAAAAAATCGAGTCCATTCTCGGATGATAATGA
AATCAAATAGAGTTTTCGACAACGCGACCTCTTCTTCGTCGTTCGTTATCTAACTTTTGCTTTTACCTTGTATATGTGAT
TCTCCATGACTGCTTGTCGTGGGACGAGACTATTATCTCGTAGAGAGAGCATGACGAAACTCAGACATGGATCCGGAACT
TTTTCATATGGCGTCGCTTGTGGCATTGGTGTATGGCTTATAATTCTTGTTGGAGGATACATCTCTTTTGTATTATTCGG
ACTTTTCTGTCCCCGTACCTTTTGGTTCAATACACCCAGTACTTGGTGATTCTCGCTAGTATATTTTTCCTTTCTCATAC
CCAAGGCTGCTTCTATGAGCCGATGCAGACGGTACACCCTGCATGTATTTTCCGTTTTGCGCGCTGCTTCAAATAATTTA
AATGAAAACGCTTCTGTACCACTTCTTCCAACAGGATGCTCTCACCTTTTCGCTTAGTTGCCTGATGGCCTACGAAGCGG
AGCCTACCTTCTCTCCTTGTCTTTGGCCGGTGTCAGGACACTCATCGATTTATTGGGACAGATATTTGCATGGGCCCTAT
AGGCGTACATTGCTTGGGTTGACAACCACAGACGTTCAGGACTATCCTCCCGGTCATGCAGACAAGTCCACAGTCAATGC
TGCTTCGAATTTCCCCACAGCTCAATCCAAGATCTTGGAAACCTTAAATACGAGGGGACTTTCAGGCATCCATCCAGCAG
ACTCCCAGTCCAAGAGCGAAGCCATGGAGCCACATGACTTCGTGTTCCGCCCGTGTCGCAGGATAAGAGGAACTAAACCG
GATCCGGTTATATGAGAACGCGGTTGACGTGTCAACGGGCCCAGTTCGCTCTGCTTGACCTTGAGATAGGTCCTGTCTTG
CAGCAGAGAGGCGGAGAGATTTTCCCCCGATTGGAGGATGCTTGAGGAATGAGGAGTAAAACTGAGTCAATCTGCAGGCA
TTTGAAGCTCCGTCGCTGAATTTTCTGGGAGAAATGGCTGGCAAATCTCAGATATGGAGCTCGTTGTGGAGCGGAGGCCT
CGTTTTTGGATGCGAGATCAATTGAAACTCAACGGGGATGGTAGGGCCTTGGTGTGCTCAGAAGACCTTGCTGGTGCGTG
CAAAGAAAAGTATAAAGTCTCCTTCCTTTCCTCACAATTTGCTTTCTCTACTCATTGCATCAAACACTCTTCTCTGCTCT
GCTGGTCATTCCACATTCATCCACAGCCTGTTGCCCACCTTATATCACACCACCAAAGACACTAATAAAGAAACCCACCT
CAACCATGGCTCCTTGGACTCCCCCAGCCAACGGCTCACCCTGCTGGATCGAGATCCCCGTCACAAACGCCGAACGAGGT
ATCCCTCTCCTCAGTTTCCTCCACTACTCCCATCATCATCCATCCTGCTAACTCCCCAGGAAGCGAAAAACTTCTACTCC
AGCGTCTTCTCCTGGACCTTCATGGCCGTGCCAGAGAAGACAGAAGCCCAGCTTGCCGCTGAAGAGGGCTCTCCCTGCAA
TGAGACAGTCGCGCTATTCCGATACCCGGACCAGAGCCTCGGGAATCTTGGCGGGGGTCTGAGTCTTGTCTCAGAGGAGG
TGATGCAGCGATACAAGCAAGCCGACGGTAGCTCGAATTTTAGCAAGAAGGGCGGAAAGCCTGGTATTACTATGTACTAC
ATGGTGGCGGATTTGGATAAGTCCATGGAGGTATGGTCTTGGGCTTTTCTTGCATCTTTTCTTCTTTGCACCCGTCCAGT
GGAGAGGCTAATCAGTTCCACAGGCCATAGTGGCGCACGGCGGGAAGAAGCTGAGCGGCGAGTATCCAGAGGGAGACCAT
GGAAAGATCATGTACGCAGAAGACTCTGAGGGGAACGTCCTGGGAATCTACAAGTTTGTCGGCGCCGGATGCTAAATCGT
TAGTCTCATGAAGACAAGGAGCATCTGACAGGTTAATGGAAGGATGAAATAAAAGGATGAGAAATATAGTATGTCTCTTA
AGACTCGTAGTTTATTAACCAAGTGGAAGTGGATGTTATCGTTATGCAGTAGTATTAAATGAATCACTTTTTTATACAAT
TATATCTCATAACATCGTTGATATACAGCCCAAACGATCGAGTAGTTAACCGCCCACGAAACACCATTCTAGCCAAAATT
AGCCACTATGCTTTTGTATTTATACCTTTTTCTTCTTCCTCGCCTTTGCTGGTGCTTCGACAATGTCTTTCCAGACATCT
TCAAAGACAGTCTTTTTCTTCCCAATCTGGCCTTCATAGAAATTCATCGCCCTAACCATCTCCATCGCTCCTGTTCCTAA
TGATACACTTTTCCCCAGTATAATGCACTCCGACACACCCTCGACCAGATCGGTCCTACCCGCACCACCAGCATCAAAGA
GATGATCAGCAGTTTTCTCAAAACTTGCCAATTGTAGAACAGAGTCCCGCATTTTAGCCAGTCCGAAACGTGTGATTCCT
AAAACTTCACCTTTGTAAGTCATCACATCGGCGAGCAGCTGCATGTGACGCGGATCTATGCCCATGTCCTTCATCACATC
GCTGATTTCATCAACAATAGTGGTGCGCGCCGCTTCGATTCCTAAAACGTCCTTGGTTTCCATAATATTATTGGTTCGCG
TGCGGGTACCGAAAATACCGTCGGTAGTCATGCAGGCACGGAGACCGTAACCTTCAACAAGTAAGGTGTTAGTGGTGTTG
GTTTCGTCCGTACGGATAATCGCACGCGAGCATTGAGGGTGACCAAGAACTTGGATTGTAGGCAGCAGGCGCTTCAGGTG
TTTGAGGCGGATATAAGGATCTGAACCAGTGGCGGCTTGTTCGGCTTTGGTGAGTGAGGTTTTGGTCGTGGCTTGGTCTA
CAAAGATGTGAATGTGCGACCCGAAGGAGCGGAATTTCAAATCGTCGGATCTGAAGCGTTTATGCTTCTTGATCGCGTTG
AGGATGTCACGAAGTGTAAGTTCTAGCTGGAGAGCTTGGATGGTGGAGAAGTCGATTTTGATGTTGATGTATGCGACCGA
ACCCGTCCATGCTTCTTCTATGTAGTATATAATGTCTTTGATGAAGGTCTTTTCGACACGGCCTTTGACAATTTGAGCAG
CTCTCACGTCTTCCTTATTGACAAGCTCACAAGTGATGATCGGCGTACTGATCTCCTTTGAAGCGTTGATGATTTCCTTG
ATACGGGGAACACCTTGTGTTATACTCATGCCAGCAACACCCGCAAAATGGAAAGTCTTCAAAGTCATTTGGGTGCCGGG
TTCACCAATGGACTGTGCGCCGACAGCACCCACAGCGTGGCCGGGTTCAACCTGGGCTTTCTTATATTTGGTGAGGCACG
ACGTGATAAAAGTAGTTAACGTCTTTGCGGAGAGCTTCACCGTGTGTGATAACGCCATCTGTCCTTCAAGCGTGTCTGCT
TCAGTTCCGGTTGCAGAATGAAGCCTATCAGCCTTGGCTTGGATGTAATCTTCAATAGACTGCAAGAAATCGCGGTTACT
TTCGAGTTGATCAATGCCATGATCACTGCGGTCAGTATATTCGAGACTATTGCCGAGTAAATCAAAACGGTCAAGCTTGG
CACGTTCAGGAGCAAGCATTTGGCGACAGAGGTCCATAACCTCCGACGGAAGTAAACCTCGATCTTCTTTGCTGTACGTA
GTAGTTTCTGCGTGCGTAAACGTCCGGTCAAAGTGGACCGGTTTCGCTTTACCTTCCATGTCCACCGGATCAAGTTTATC
ATCACCGTATTGAAACTGAACGATGTTCGATGAGGAATTTCTTACGGTGTCATCGTAACGGCTCGACAAATCCTCAAGCG
ACTTCATGAGTCGACGGGACATGTAACCCGTTTCTGCAGTCTTGACCGCAGTATCAATCAGACCTTCACGTCCGGAGATT
GCGTGAAAGAAGAATTCAGATGGTATTAACCCGGAGAAGAAACTGTTTCGAACGAAGCCCTTTGCAGGTGGCTGACGAGC
GTACTTGGGAAAATGCGGCAGGGTTCGATCCTGGAAGCCGTCTTGTACACGTTGCCCTGCAATAATTTGCTGACCCACGA
GGGCAATCATTTGCGCAACGTTGATAGTAGAACCCTTCGACCCAGACGTAGCCATGATGAGAGGAGAGTTCCATTTGCTT
AATTCCGCGATACACTGTTCACCAGCTTGTTGACGAACTTTACTGAGAATACCCGAGATCTGGCTCTCCATGTTCTGCTG
TTCATCACCCCCGGGAGCCTTTTCGAGCTTGCCGGCTTTGAATAACTGAATCAGCGCGTCACACTGCGCATAGGCTTCTT
CAACGAGCTGCTTCTTTGCCTGGAGCAGTGAATCGCCCGGATAAACGTCCGTAATACCGATGGAGAACCCAATGTTTGTA
AACCACCGAGCGGAGAGTCTTGAGAGTCGATTCATAGCCTCTGCGGCTACTTGCGGTCCAAAGTCACGAAGCATGACATA
AAACACTGAATCCTTTTTACCGGATCCGATAGTCGATTTGTCCATGACACCACACATTATTTCGGAATTTCGAATACATA
GCCAACCGTCGTTGGGATCAAGATCTCTTGGGGTCCCTTTGGGTGCTCTGAATTCTCTGCATGCAGCGTCTAGGTTGACA
AGAACAGGAGACTCTTTACTCGGACGCATCAGCACATTAAACACCTGCTTTCCGGTCCATAACATTTGCGGTTTTAGCAC
TGCTGGCGGGGGAAGATCGAATTTGGTCCCCGGTTGCAGCATGTAGCCACAGATCTGAGTGAACGATCCCCGGTCATAAA
AATTATCTTTGCTACTCAGCAAGTATGCAGCGGTGATGAAATCTTGGATGGCGGCGATGATAGGCTCTCCGTTCTTGGGT
GTAGCTAAATTGTTCTTAACCCCCATCAGTTCCATTGCCTCAGCTCTGGCCTCCTCCGTCTGGGGAACATGCAAGTTCAT
TTCATCTCCATCAAAATCGGCATTATAAGGATTGCAAACACACTCGTTCAGACGGAATGTTCTGTGTGGTCGCACTTTGA
CAAAGTGAGAAAGAATACTGAGTTTGTGGAGTGAGGGTTGTCGATTAAACAGTACGATATCGCCATCCTCCAAATGCCGC
TCAACAACATCGCCCTCTTCTAACTGATCTGCCATGAGGTTAAGGTTGCCATACTTCAAGAAGACCTTGAAAGTCGTGCC
TCTTTTGGACAGGTAGTTTGCTCCAGGCCAGATCTTCGTCCCGTTCCGAACTCGTTCGCGGAGCTTTTCTTTATTGTATC
TTGTCACTCTCTCGGGATATGTCATGTTCATCGCGACAAGCTGCGGTACAGCAACTTCATCAATTCTTAAATTCGGATCG
GGAGAAATGACCGTTCTGCCGGAGAAATCAACACGTTTCCCTGAGAGATTGCCTCTAAATCTGCCCTGCTTTCCCTTTAG
ACGCTGGCAGATGCCTCTGATAGGTTTTCCAAAGTCCGCCTTCTGTAGACCGGGCACATCACTGTTAATATAAACCGCAA
TTTGCAGCTGCATATAATCCCAGCATTCAATAATAGTTTGTACTGGTGCACCCTTATTTATGGCATTCTTCAGATTGATA
TTGCTCTGAACGATGTCCCCGAGTTTCGCAGTCAGGTCATCTTCGGTACTTGCACCCTCTTGGCCCACTGACGGACGAAT
GGACACCGGTGGAGCAGGAATATATTGCCAAAGGAACATTTCCGGCCGCACCTCCTCCGGGTTCAAGCCAAGTAACTCGC
AGTCTTCATCCGAGATACGGCGGAATAGTTTCAACACCCGGAGGGGATTAAGATCATCCTGCACCTTTTTAAAGTGTTTC
TCGATATCCGTGTTCGAACGTTTGGCCTCTTCAAAGGACCGGTCGAACACAAGCTTGCTCGGAGGCGGTACCTTTTTGGC
AGAAGTAGAAGCGTTGAAAGCACGAAACTTATCATGTGTGATTTTCAGGGCGCTCGTTCCCGCCTTTTTAACGACACCAT
TGACGGCATGGCAGACATAGCACGTTCGAGTCTTCCGGCACCGGTCATTAATCCGCTTGTTGATTTGCATGCGCCGTAGA
TTATCGATTCCCTGTCTCCTCATCTCTTTCAGAAATATACGCCTCTCATTTTCAGGCAACAGGATTCGTGAGCAATCCTA
CGGTTTGAGGAGTGACATTAGCCCCAACTTCTGCATGTAACAGTTGAGATCAATATCTACCTTGCAAATCTCCTGTAGTA
TGCCGATGACTCGCTTGAAGTATCCTACGTGGAAAGCCGGTAGAACGAGTCGGACATGACCGAAATGGCCGTTGCACTCC
TGCAAAGCGCCTCCGCAGGTCTCGCAAGTGCCGGATTTACTCGATATGCCCATGCGCCCATCCAGCGGTCCATGACGAGC
AACAGCACGATCATTATCAAGGTCAAAAAGTTTTCTGTCGGAGACTTCGACGAGAGCCTGGCTTACGATATCTTGACTCG
CTCTAGAGGATTTTTGGGTGATTGTTAGCTCGTCCCCATCGAGCCGCAGAGCGATGTAAATGGTACGTACAGAACGCCGA
ATTTGATTTCCTTAATAACTTTGGGAACCCTATCGACGACCTGGGCTTTGCCAGGGTCTATTGGCACACCCTCCACAGCT
TGCATCGTGCCGGGATCAGGAGGGGATCATGGTAAGAAGCTGTCGATTGGGGGGCGCTCAACGCTGTTTTAGGTGGTATA
ACGGGGGTATTCCAACAATGGTTTATTCCTGCAAAAAGATGCCGTTTGCGGTGTAAACGATAACCACCTCTTAGGAGCCG
TCGCAACGTCGCTTCTTTGGCGCTTGAATCCAGTCGATGGCGGGGTTGGCAACGAGGATCAGTCCGACTCCTAGGTGTAA
TACTATGTATATAATACAATAATAGCAAACGGTGAGAGACAAATTCGCTGGAGTAAGGCCTCTGATCTTTAAGCAAGCTA
GCAGGACACAGCTCAACGCTCCCCGTGTTGTCTCGCTGTTCGCTGCCCGCCCGCGATGACTCCAAAATTTCTCGCTGCGG
GCCGGCTACATCACGTGACCATATCTATCCGTTAGCCTTGGCATCGTCCCCGGCTGCGGCCGGGAGCGGGAGGAATTGCG
ACGGAGAAAACGATGCAAAGACAACACAGAAATTCCCATTAATAGACTCAATCGCTATGAAGTGTAGTTTAACTTGTCCC
ATACGCCAGTTCCATATACCCAACCCCCCGGGAACTCTCCATCCTTCCGTACTCCAAACCCTGCGGACATCATTCGGCAA
GCCTACACGCACGCGCGAGAGATCGTCAGTCAAAAAGCTCATTACAAAGGCTCCGGGATCAGCAGGGAATGGTTCAGTCC
ATACCTGTAGCTAACCATCGTATCGACACGATGACTGTTCGTGCTGAAGCTTCTCAATTGAACTTTCTCCCCGTTTTTAA
TCTCCTTGGCATCGCTATCACCCCATTCAAGAGGAACCTCAGAGTCGGCATCCGCATACACAAGAACGTTGAATGTGCAA
TTGCCGTCGAGCATAGGCAGAAATGTTACGGATGCGGTGATCTGGCGGAAGATCGCCTGGATCTCCTCCTGGATCTGCTT
CTCGGACTTCTCCGGTTGTGCAGAAGCGCTCATATCACTGGATTAGGAGGGCAGAGCGTGTCAGCTTGCAGGAGCAACTT
CTCCGTTACTGCTAGGGAGAGGTATAGTGATGCACGTACTTCGGAGAAGCATTCTCTTTGTCTGCTTTCTTCTCAGAGGA
TTTACTCCGAGGGCCTTTGCTGAAGATTTCAACCTATGACGCGATAGTCAGTCGCGCGATTCCCAATTAAAGCCAACGGC
TGAGTGTGTGGTACATCAAACTGCCATCGTTCAACATGCTCTCCTGTTTCCTTGTCTGTGATAACGACGACGAGCTTTGA
TATCTTCCCACCGAGCATCCATTTATTTAGTTGTGACATGATCCGTTTAATATAGGCTTTGACCTGGTCGTCGGCAGACA
CTACACTGCCGGTCAGCAAGCTAGCAGACAAAGTAGAATCTAGACATACCAAGCATATTAAGCCCATACTTCTTAACTCT
GCAAAAAATTTGTTAGCAATTGGATCATTGGTCACATTTGGCTGCTGCTGCTTACGCTGTGAAGTCGTCTGCGGGATATA
CACCTCGTTGAAACCTTTCCGAGTTAGCGACGATGGATGTGGCCTGGTCGTCAAGTGACACCTACAGGATGGAATGTATC
GAGTATTCAAACTTATCGACGTTAGATACCAGTCTTGGATTATTGAAGGGCAGAGACTCACGAATTCTGCGACGAGCTTC
GCTGAGCCTACCGGAACCCCTCAATCAGCCCAAAACAGATAAACACTCGGGATTTCACCGCTGTAACTAGTACCTTTCAG
CGACAACTTGTGCACTTTGCTTTTGTCCTTTTGCGAAGCCATTGTCTCTGTGTGGGGCTGAACCGTTCCGTCCTGCTCCT
AGACTCCCTTCCCGGGCTGCAAAGCTCGTCTCAAATGGTCCCAGCAATTAGTTTGTTGGTTAACGCATCTCCTCTGGTCG
CTGCGGTGATAATCGGCGATAAGGGGCTATCAGTCACGTGCCACTATTGAAAATCTTCAAACGCGGAAAACTGCCCAAAC
GCCCTGATTCGAGAACCGGAGATCACACACACAGGACAGGACGCCGCTGAGCTTCAATGCTGCTACCCCGATGCGAGGAT
GTCTGCAGTCGGTCAGATGGCTGACCACGGCACTGAGGCGGCCTGCGCCTCAGCTTTCGTGCCTCCCGTTCCAACCGTTC
GCAAGCACTTCCCGTCTCTTCAGCAGCTGTGCGAGTAGAGCGGCCACCGCCGCAAGAAAGCCTCCCTCGGAGCTCGAACA
ACGCATCGCCGCTATTCCTATCGAACGATTTCGCAATTTTTGTATCGTTGCCCATGTCGATCATGGCAAAAGCACGCTCT
CTGATCGCCTCCTGGAGTTGACTGGGACCATTGAACCTGGCTCGAATAAACAAGTTTTGGACAAGCTTGATGTGGAGCGT
GAGCGCGGGATCACGGTCAAGGCACAGACTTGCACTATGCTCTACAACTACAAAGGCGAGGATTATTTGCTGCATCTCGT
CGACACGCCGGGCCACGTGGATTTTCGTGCAGAGGTTTCGCGGAGTTACGCTAGCTGCGGGGGAGCCCTGCTGCTTGTCG
ACGCCAGCCAGGGCGTTCAGGCTCAAACCGTTGCGAATTTCTACCTTGCCTTTGCGCAGGGTCTAGAGCTAGTACCGGTT
ATAAATAAGGTCGATCTCCCCTCTGCGGACCCTGATCGGGCACTGGACCAAATGAAAAGTTCATTTGAATTGGACGTAGA
GCAGGCCGTACTTGTCTCTGCGAAGACAGGCTTAAATGTCAAGCAGCTTCTTCCGACAATCGTTGAACAGATCCCAGCGT
GAGTGACAGCGGCTACAGCTAGAAAAGGAGCATAATCTTATTGACAAGGTGCACAGTCCGGTTGGCGACCATACGAAACC
TCTCCGGGTTCTTCTTGTCGACTCGTGGTACGATACATACAAGGGCGTCATCCTTCTCATACGCGTCTTCGATGGCGAGA
TAAAGGCAGGAGACCAAGTCGTATCCTTCGCGACCGGTAAAAAGTATATTGTCGGCGAAGTCGGTATCATGTATCCAAAT
CAAACTCCTCAGACCGTCCTACGCGCAGGGCAAGTGGGCTACGTCTACTTCAGTCCCGGCATGAAACAGAGTCAAGAAGC
AAAGATCGGAGATACCTACACCAAAGTTGGCTCCGAAAAGCTCGTAGAGCCGCTCCCTGGCTTTGAGGAGCCGAAAGCGA
TGGTTTTTGTGGCTGCCTATCCGGTGAATTCGGATGATTTCCCCCATCTGGAAGAGAGTATCAATCAATTGCTGTTGAAT
GACCGAAGCATCACTGTGAAAAAGGAGTCCTCTGAGGCATTGGGTGCAGGCTTCCGTCTCGGTTTTCTTGGGACATTGCA
TTGCTCCGTATTTCAGGATCGACTGCAGCAGGAACACGGCGCTAATATCATCATCACGCCGCCAAGCGTTCCTTGTAAGA
TCCTCTGGAAAAGTGGGGAGGAAACCGTCATCACCAGCCCCATCGATTTTCCGGACGACGACTCGTCGAGGATGAAAGTC
GAAGAATTCCAGGAACCGTATGTCCTTACGACGCTGACCTTCCCACAGGAATATCTCGGGAAAGTCATTGAGCTCTGTGA
AGGTAACCGCGGTGAGCAAGTCAGCCTTGAATTTTTCACCGCCACTCAGGTCATTCTCAAATACCAGCTCCCCCTTGCTC
AGCTCGTCGACGACTTCTTCGGTAAACTAAAAGGATTGACCAAAGGATATGCAAGCTTGGACTACGAGGAATCCGGCTGG
AGGAAGAGCAACGTCGTCAAGCTCAAGCTCCTGGTGAACAAGGTACCCGTTGACGCCGTCTCACGGGTCGTCCACACCAG
CCAGGTTGCCCGTCTCGGAAGGCAATGGGTAACCAAATTCAAAGAGCACGTTGACCGGCAAATGTTCGAAATTGTCATCC
AGGCCGCTGTGGGCAACAAGATCGTGGCAAGGGAAAGTGTCAAACCATTCCGGAAAGACGTCCTAGCAAAACTCCACGCC
AGCGATGTCACTCGGCGGAGGAAGCTTTTGGAGAAGCAGAAAGAAGGTAGAAAGAGGCTGCAGGCCGTGGGGAATGTGAT
CATTGAGCACAAGGCTTTTCAGGCTTTCTTGTCAAAGTAATTGCATGTTGTATTTTCAAGCAGTGTATTTCAGATAAATG
TATTATTATGATGAATTGTAAGGTAGAGCAATTTGTCAATATTCTTAGTCAACCACTGGGCTCCTTGTTAACGAGTGACT
ACCTACAAGCCGCACGCACAGAAACTGTGAAGCAACAAATGGGCATGGGATTTGATGACACAATGTGGTACAATACAATA
GCAGTGGAGACCAGGACTATCACACTGATTTATGACCATTGAAAAGAAAAAACACCTCCCTACTTGACCATGTGTAGTAG
GCAGACATCGGCAGAGGATGAACGGAGAAGATCCGAGGACTTCTAAACGCGCAGAGGAGTGAATACATCACAGTTAACAT
AAACAGATAAAGACACTCAAACCCAACAACTCCAAGCACATCTCTAGCGTGTCAGGAAGTGAACAACAGTAAGACATTAC
ACCGCAAAAAGAAATGCCACCAGATCCCGGTAAGATACAACACCATATTAAGCGCAAAGCCTGTCTCTCCTGCTGTTTCG
CCACCATAAAACTAAAAGACAAGCCCATCCTATCCACCCATGTATATGATTGTATGCAGAACTAGACGCCAAGCAAGAAT
GAAATGCGGGAGGGGTATCGAAATGCTTCGAACAGATAAAAATATAGATAGATGCAATGCAAGTTTGGCGGGTATGATAA
CTTAATCGAGAGGATCATGTCTAAAGGTACAGTCTGAACCTTTCAGGCATTTGCCTTCTTTCCAGTAACGGCAGGGAACT
AAACCTGCTTTAGGCTGTAGAACGAGTATGATTAGCACTAATCTAGGTAAATATACGGATGAAAGATGCCCTTACATGTT
TTTTAGACTTTCCGGAATCGCCGTTCGCCCTGGAACGCTTATTATATCCGTAGCCATTATCATCTGCATCCTCGGTTTCC
GCGGCCTCACGGTAGCGCTTCCGCTCTGGATTTTCGTAAGGAGTTACAACCTGTTGGCTAAAGTCAAACGACTGGGCCAT
CTGCTGCTGTTGCTGCTGTCCTTGCTGCGTGCCTGGGTTCAACTGAGCTAAGATGGCAGCCAAATCAGGGCCTTGGGTGG
CCTGCACTTGCGGAAAGGTCGGAGCTGGTTGCATTTGTTTCTGAAGGGCCATGACATTTAGCAGCTTCTGCCAATCGAGG
CCTTGCGTAGCCACCGGCGCGGCTGGCGGTAGTTGTTGTTGTTGTTGCACGGGGGCTTGGTTCGTCTCGCGAAATTGATT
AAAAATTCTTTCGAGGTCAGACATGTTGGATTGCGGTGCGGGCTGCTGTTGCTGGGGTTGAACTGGGGGTAATTGATTGT
GTTGTAGGACTTTGAGCAACGAAGAGATATCCATTTGTGCCGAAGGCTGGACCTGTGGAGCTGGAGGAGCTGCTGGAACT
GGCGGCGCCGATTGTGGTGCGACGCCAGCACCAGGAGTTCTAGCACCAGTCGCTTTGGCGGCCATGGCAGCCATGGCAGC
CATGGCAGCAAAGTATTTCGCGGATCGGGCCTAAAGGTGAAAAATCGTTAAAACTGCCTAAACAATATGTTTGCGGAAAC
AGCGTACCTTGACCTGATCGCTGGGCTGTCCAAAGTCATCTTCAGGCTCATAGGCTTCTTCGTCCTTTTCAGGGGTTGGT
GGTTCTTTGGGAGAGACAGGGACGTCCTCAGGAGATGTATAGAATACGCTTAGAGTGTTGGCCTCTCTCTGGTCCTGGTC
TTCCTTCGCAGGACTCTTCGGTGCCTTTTCGCCGCCAGTCTTGACAAAATTCCTTTCGCGATCGCTGGCCTCAAGGTCGG
TAAAATCGATTTCTACGGTGATGTTAGGATTGAAATAAGGAAGCACATGTTTTTGACATACCTGAAGGACAACGGTAAGC
CAGCATATCGTCGTCATCATCATCCTCGTCCAAATCGTCCAGACCGCGATGCATTTTGAGTGTTCGACCTTCTCCAGCAA
GGTCACTAACATCGCGCTTGGCACTGTCATCTCGGCCGATTTCCTCTTCTGGATCATGAGTGAACAACCGAACTTCGACT
AGACTATCATCAGGTTTCCAAGAGACTCGAAGTTTACGTCTTTCCTCCTTTCTGAGCCTCTTGGCCTTCTCTTCTTCCGT
CTCTGGTGGCAACTCCTCGACTGGTTTTGCCGAAGTGACCTCTTTAGGCTTGCTCAAATCAGCCAACGTTTCTGCAAACG
AGAAGGCTGGCCTCGGTGGAGGGCGTGGTGTTTCTTGTTCAGTTCTGCTTCCATTAACAAAGATATTCAAAACTGGGGAT
ATCTGGGGACAAGAAGGGAACTTACTTTGCTTTTTCTTTAGCAGCAGCGGCGGCAGCGGCAGCACGGGCGGCATTAGACG
TTCCCGGTTTCTTCGAGGCGGACATTAAACTGCTGAAGAGGCTCGGAGTCGGTTTAGGGGTAACGATGTTTGCCTTGGGT
TTGATAGGCTGGGTTGCATTTTGTGACGCCGGTTTATTGTCACTACCAGAGGCAATGCCACGCTGTGTGTTGGTTGCACT
GGCTGCCAGAGGCCTTGAAACTGTCTTTGCATTTGGTGGTGAGACTACTCGTTTTGGTGCTGGGCCATTGCTACCTTCAG
GCTCTCGAGCTCGTTTCTTGGCATTGGGCTGGCCAGGGTTTCGATTTAGGGCGTGAGGATAAGGGACCTCGGATAATTCT
TTCTTAACCTGTGTTGTATTTTCTTTTGTAGCAGCCTTGGCCGACTCGGATTTATTCTTTGTCGCCAGAGCTGCATTCTC
GAGGACGGCTTGTGCGAGCTTCTTAATGGTCTCGCCGCCCTTTTTGACAAACCGGGAGAGAATCTTATCGTTTTTGGTCT
TTTCAAGCATAGCTTGATCCATTGTTATGAATTTGGTCATCAACTACGAACATGTTAGTTACTACTTGAAGTGTGTGGAC
GGAGTATCTGTAGGTACCTTGAGTATATTGACCGTTAGTGCACCATCGCTATCGGCAGCGGTGTGACGGTCCAAAAGAAA
AGAATAAAATGCGGAGACGATAATTGGATGTTCACCGAATCTATATATTAAACAATAAGTATTTAGGTCTTACCATATCC
GACAAGATAACAAGCAAAAAGGGGAACTAATAAAAGCGCAAACAAAATTCAAAGGCTAAGGCTGTTTCTTGGATTATGGA
GTTCCATGGTGTAGCCGAGATAACCTCAGGCAGCAAAATCCACTCAACGCTATCCCCATCCCACTCAATGGTATCGAGGG
GAATTGGGGGAAATCCGTAATATTAAATTATTTGTAGCAACATGTAGTTGTATCAGTATTTCGTGAGCAATGGCCATATG
TGCTCATTCAATACACCGCATGCAGCTTCTCCAAGGACTTATGCCCTTGTTAGAAATGGCAGCGTTCGTTTCTTAGATTG
AGATGACATGCTGGAAGTCCAGACATTGACATGGCTACATAATAACCTTTCTCCATTTTGTTTCAAGCTTCTATCGACAA
ACTGACGAAGCAGCCAGCCATGAAGGAGGAGAAAAAAGTATCGAAAAAGTACGTACCTTTGAACATAAGAAGGGTGGCCG
TTGACAAGAGTGGTGTTGATGATGATATCCAGCAATCGTCGCTGCATGATGACCTCTCTTTTGATTGCCGGGATCTTATC
CTCTTGATTTTGATTTTCTGCAGCTTTGAGAGCCTCACTCCGAGACTTCCAAACGTCGCGTACACCTTTTACTAGGTCTG
AGAATAAAACCATCGCGTTTCGTATAGCGGGAGCTGATGGCTGTCGGTTCCTCGGAAACCAGACAATTTTCATTGCGTCA
TATTTGACGCCACCATCGAGGTCGGTAGGTCGCGATAGAGGAAGAGGCGACTGCTCCGGCGCTCCTTCCGTCTCAGAATC
TGATGAGGTGTCGCTGTCGGAGATGCGATCGCCATCCTGCTTTACTATTTTGACCTGATCCTTTTTTGCGGGGGCCTTCG
CCTTGGCCACAGGTTCTTTTTTCTTACGTGGTTGAATTGGCTTGGGAATCGCCGGGATTCCTTAATAGAAGTTGTGGTTA
ACAGGAGATACTTAACTACCAATTGCTAGGCACGGGGAGGCTTACCATTTTTAATCAGCTGCGGTTGGATGAGGTTTGCG
TGTTGGGATGAGAGGACAGTGGATTTGGCCACGCTGCCATTCGGAACCTGGACATTTCTGCCTTTGGGGTCAAAACTGAT
CATCCAGGTTTGGGAGGGATTGGGAGGCAAGACAAACCTCGTAGTATTAGTGCGTTCAAGATCTGCCGGGTTGACAACGA
AGACATTTCTCTGGCCCTGGTCAGGCTGAAGCATGGAATGTCGGGTAGCTGTAAGAAACTGAGGATCAATGGTATTGTGA
TAGCTAGGGGTCGGATATGTGGAGGCGAACGCAACCGGTCGCGGCTAAATCAGGGTTAGCTCACCTATCTTCAAGCCAAA
AAATAAAAAAAAATAAAAATAAAAATAAATCTAAAAATAAAAAATATATAGCAGGGGATTTTACCTGGATATTCGGTTGT
AGAGGTGGAGGAGCGGCATAAGGGGCGGGATGGCTTTCAAGAGAATTGTCTGTGACATTTTGTAGAGTGGCCCTTTGCAG
ATCCACCTGAGATTGTGCAAACGATGTGTTATGGGCCGGGAGAGAGTTCTGGTAATAGGGAGCTGGTTCGAAGGAGTACG
TTGGATATGCCGGGTTGGGTTGTGGTGGATTATCGTAGGACCGGGGGGGGGATTGCTGAGGAGGCTGCTGATAGGAGGTC
ATTCGAAAGTGGCTCTGAAGTTCGAAGTTCTGCTGTGGCTCGGTAACCACGCCCTGCTGGATCGGAGGTTGGTGCCATGC
GTGCTGAGGATGAGCATACAGGTCGGGCGTCTGCGACTGAGGGTGTGGGTGCGGGTGTGGATGGGAATGCGGATGTGGAT
GCGAGTCATGTTGTTGGAAAACGGGGTGATCCCACCCGATGCCAAAAGGCTGGTCGTGGGGCTGGTTGGACGGATATATG
GAGTTCACGCTATTCCAGTAGTCGGTTGAGAACGAGGGTGCCGGCGGTTCGACCGGCGGTTGAGGGTTTGAGTCGGTCGC
GGCGTCCATCGCGTCGTTTTGTGGACGATTCTGCCGAGAGCGTCGTGGTCACGTGCTCGAGACTACTCGGATAAAAGATT
TGCCGAATAATGATAGGCTAGTCGGATCGGGACTAGCGGTTGGGAGCTGCGGGCGAATCCGCGCCGAGCATGTGATCGCC
GTGCTTGGCTGGCTGCCTGAAACCGGGCTGGGCGGGCGAGAACGACGCTGCGCCTAAAAAAGCAAAACAGGGGCAAAAAT
GAAGGGAGCACCGCAGAGAAGAGCCAGACGGGCGAACCCTGGTCGGTGCGTGGGGTTAGGGGGTGGACGTCGTGTCTCTA
AGCAGGCTGCAGCCACAATTCCAGACCAGGAACTTGATGTCTGTCTCCCTCTCTCTGTGCCTCTCTTGACAAAACCGCCA
CCACGCACAGTTGTTGCAGTATTGGAGGGCTTAATCAAGGGGAAATAATGTAATAAAACAAAAAGAGGAACACCAAGGCC
TTCGTAGAGGTTTAATCCATTTGCTAAGAAGAGAAATTTTGGAATGGTCAGGCGTGGGTCACCGTGAATGGGTGGCGATG
GTCGATTCAGGCTGGCGATTTGCTTTGTACCCACCACACCGACTTTTTCCTTATTTCCAGGCCGCGCGCTTGGTTCCCTG
TTTGTCGAGAGCTCGCTCTTCAACGGTGGCCGCTGGTTTGCTTAATTAGGGGATTTTGCGCTTCAGATTTCAAAATAGTA
CCTGAACAAGGCACAGTAATACAAGGCTCTCTCCCTCCCCCTCTCTCTTTTTTTAAAAAAAAGAAAGGAAAAGAAAAAAG
AAAAAAGAAAGAAAAAAAAAAAAAAAAAACAAACGGTCTCTCAGTAAGCTGTCAAACGCTGTTAATCCAGTCGCTATGGA
GCAGACCGGCGTACACCCAGGGACGAAGCCCAGCTTCCCGTTTCTCCTTCTCTATGGAGATGCTCCGACTTAACTTCTCC
AATGTTATTAATCCTCCATCAGACTACCGACTTCGACGCCGAACTTTTCGGAGTTGTTTCTGCACGCGCGAGGCAAGGTG
TTCTTACAGAGCGCCAAGGGGAAGGAAATTCAAGCTCAGACGTGCGACATTGCTAGCGTTTGCCTTACCGTGTAATTGGG
GAGCAGGAAAAGAAGAGAACGCAGGGCACAGGCCCGGCTGATGATATAAGGACGCAGACAGACGTTATGAGAAGAAGTAC
GTGTGAGAGAGCGAGGATGAGGATGAGGATGAGGATGGGGAGAAGTGAGGAGTTGAGGTCGAAAACGGGCCGTCGCAGGT
TTGCAGGCGTCTTTTTATCGCCCTGGATGACTAATGGCGCAGCTAGTCACGTGGAAGCCGAGATGAGGTACATGATGATT
ACGTCAGCGACCGCTGGCCGCGCAGTGCTGGCAGAAGAGTGGCATCTTGCTGGCAGCTCGCGGAGTCCGCGAGATTTGTA
TCGACGCGGACGGTGCCTTGTTCGAATGATGAATTGGGTCGTCTAGTTTGAATTGTTCACTGCATCCTCCCAGCTGAGCA
TACCGAACGCATAACTCTTTAGACTTTCCCAACCACCGTATGCTCCGTGTCGTCATCAATCCAATCCTATAACGATGGCC
GCCAGCCCGTTCTCCCTGCGGCAGCGACAAATTGGTAAAGTCTTGCTCTGATCCAGGAGCTGCTGCTTTCCCTCAAGTTG
ATTTTGATGTCCCCGAGCTCCGCTAACTCAGTGATAGCCGCAATTGAGAGAATTTTAAACCTGAACCACGACCCTCCCGA
GACCACGGAATTTGGCAACGAGCCGCCTGCAGCCAACAGAGCTATAACTCACACTGCCCCTCTCCTGAACGAGGATGGCG
ATCCGATATGGAAGGTTCTTGTATTTGACAACCTGGGCAGAGATGTTATCAGTAGCGTATTACGTGTGAACGACCTTCGC
GGTTGGGGAGTCACCATCCATCTGTCTGTCTCGACCGTGCTAGAGACAACCCCGGTTCGATCACGTACTAACCGCTTCTC
AATAGTAACATCAATTCCCGCCGCTATCCCATTCCCGATGTTCCAGTACTTTACCTTGTCGAACCTACGGCCGACAACGT
CCAAATGATCACAAATGACCTTTCCAAAGGACTATACGCCCCCGCATATATTAACTTCCTTTCGTCTGTTCCACGGCCTC
TCCTCGAGGATTTCGCCGCCCAGATCGCCACGACAGGGACATCAGAGAAGGTGGCACAGATATACGACCAGTATTTAAAT
TTTATTGTCGCAGAGCCAGAGCTCTTTAGCTTGGGGATGGGCAAAGATACGTACTGGAAAATTAACAGTGCACAAACACG
AGATGAGGACTTGGATGCATTGATAGACAGAATCGTTAGCGGCCTGTTTAGCGTCAGCGTTACTATGGGTGAGCATTGCG
ACATCGCAGACTGGACATTCTTTGGTTGCTAAACGGCGAAATAGGCGCCATTCCTATTATCAGATGTCCAAAAGGCGGCG
CGGCAGAGCTGATTGCTACGAAACTCGATCGCAAGCTTCGAGACCATATCCTTAACTCTAAAGATAACCTTTTCACCAGT
GGCAGCCAGAGAGGTCTAAGTGTGCCGTCCGCCAGACCAGTTCTCATTATAGTGGATCGTAATGTCGACCTGGTTCCCAT
GCTGTCACATTCCTGGACATATCAATCCCTGGTTCACGACGTTTTAACGATGCATCTGAATCGCATAACCATGGAGGCTC
CGACTGATGATTCGAATCCGACTAAGGGTGCTACGAAGCGCTCGTACGACCTCACAGCTAGCGACTTCTTTTGGTCCCGC
AATGCTGGAGCCCCTTTCCCACAAGTTGCTGAAGATATCGACGCAGAGCTTACGAGGTACAAAGAGGATGCCAACGACAT
CACCAAGAAAACAGGAGCTTCTTCCATTGAGGATCTTCAGAACGACACTTCGTCCTCAGCGCAGTACCTGAAAGCCGCAA
TCACTCTCCTACCTGAACTTCGCGAACGCAAGGCTGTTCTTGATATGCATATGAATATTGCGACTGCATTGCTAAAAGGT
ATAAAAGACCGCCAGCTAGATAATTTTTTCCAAATGGAGGAAAACATCGGTAAACAAACTAAGCAGCAAATGCTCGAAAT
CCTTGCCGACCCCAACCGTGGAGATGATCCAACCGATAAACTCCGCCTCTTCTTAATATGGTTCCTCAGCATAGAATCCG
ATCTTTCGCGCGCTGAATTAACCCGATTTGAGGAAGCTCTCGTCCAAGCCGGATGCAAAGACGTTAGCTCCATCGCATAC
GTCAAACGTGTTCGCGAAATTACGCGTATGACAATGATGACCACTTCTGCCGCAACTCCTCAGCCTCCTTCCTCCGACCT
CTTCCGCGGCTTCTCATCTCTTTCCAACCGCCTAACAGACCGTATCGCATCAGGTGCACTCGGTGCAAACTTTGATTCCC
TAATATCGGGAGTTAAGAACTTCCTTCCTGTAAACAAAGACCTCACCCTAACCAAAATCACCGAATCCATAATGGACCCG
GCGTCTGCATCGAGCTCCGCTATAGCGAAGACTGAAAATTACCTTTACTTTGACCCTCGCAGCGCCAACGCCCGCGGCGC
TATGCCTCCATCGGCATCGTTACGCAACACTTCACAGGTCGGAATACCCGGGTCTTTAGGAGCACCCGGCCCCGGAACAA
GTGCCACATTTGGCCAGCGACGACAAGCGTTCAGCGAGGCAATTGTATTCACAGTGGGTGGTGGAAGTATGGAGGAATAT
GGGAACCTACAAGATTGGGTTAAGCGGACTGGTGGCGGAACAGGTGCAGGCCAGACGTCTACTGGCGGTGGTGCCAGCGC
TGTTGTCAGTGGAGTTCCCCAGCGGAGGGTTGTATATGGTAGTACAGAGCTTTTGAATGCTGGTGATTTCTTGAGGGAGG
CCTTAGAACCCTTAGGGAGGGAGAGTTAATTTTTCAGGACGTGTGAGCAGTTATTGCATCTTGCATACACTCTTCGTCGA
GTCTGGCGGCGCCTGTTGACGTCATATATATGTAATTACATGGGTGGGAGTTCAGCATGTTTGGTTTTCCCATCTGATGC
ACCGTTTCGGGTATCAGCTTTGATGAGTGAGGCAGCAAAGCAAAAATGATCAGATAGTTCCTGGCTCAGACAACATCATA
CAAGCAGTTGACCATAGAAACAAAACAATATGGAGATGATTAGTTTGGATAGGAGTGCGACTTCTGCACAAGAATCCCCA
AAAAAAGGGAAGAAAGCAATACCAGACGAAAGTCTTCACCCACTCTAAATGGTGTATCGTCCTTTGCAGCTCTACCACCA
AAAAAAAAAAGAAAAAAAAAAAAGGGAAGAAAGGAAAGAAGAAGAAGAAGAGAAATCGAAAATGAGGAGAGAAAGAGAAA
GAGAACAAGACATCATGGGATTCCTAATTCATGTATCATCCGTTCAACAATATTCTTGGTAAAATCTCTGGCAAACTGAG
TATCCCAACTACGCTAAGCACCACCAACTTCTCAGCTCCTGGTGCCAAGTCCCCGAGAGGAAGAAGCCGGATCATGCCTT
TCGCCCGGGCCAGTAAAGCGGGAGCCAAACTGGGATCTAGAAGTTCCACCGTTGACAGAACCGGAGGGGCTGGGCTGGCA
GAGCTGACAAGGGTATATGTGGTATCCATACCCCTTGCAGGAAGTGCATGGCTCACTTCTGACTCTAATACCAACAAAGG
AGGAAAATAATTGTAATTAATTGACGTTTTTGTAGGACTCATAAGGAGGAATAACCTACCGGGGAGGATTCCCGGCACAA
GCACGGCATGTTATAACAGTCGTGCCGTTAATACAGCTCTTCATGTGTGCTTCCAGCGAAAACGGCGATATAGAGCTGCT
TTGCGACATTTTCAACTTGCAAAAGTGTGTGTTATGTGTGGCAATAGAGGATTCAAGAGGCAAAAGGGGCAAGGTCTGTT
ACCAGGTCAAAGGTTGCAGCGGACCTTCCAGCTCGAGATAGCTAGGAAAGGAGAGATGGTATGAATACCAGGAGGTTCTA
ATTCGAAGGCAAAACTTGTGGTTTTCTCGAGGCCTAAAATTGAGAGAATGGGGGGAGCTGACAGGACATTTTATACTTCT
CCAGGCCATAATGTAAAGGAGTGCCCCCAACGGAATAATTAGGACGAAATAAGGGAAATGAGCCAATGGTGACAGAATTT
GATAGTAAGGCAACATTCAACATCCACGATGGCAAAAGGCCGTGTGACTTCTGGTCCAAGGTAGACCATAAGATGCGACG
CTGGACGGGCATATCCCGCTGTGGAAGCGCTATAAGGTCGAAAAGTATAGTGATGAACGGGTCTTCCGGAGATCCCGTCC
AATCATGACCTGCAACATCTCATCCCACTTTTCTACCTCATACTCATGCCGGTTACGCGATTCCAAAAAGCAAAAGAGTC
CAGCGGAGCCTTTAGCCCAGTAATGTCGGTATTGGAAAGGCAGAATATTGCTTGGAAGGGAGGACCCGAGGTCGGACGAT
AGCAATATCAAATCCGCTTGATATACGAGCTGATAGACCAACATTGACCATATTCACACGGGTTGTGGTAGCACCAGTCA
GCCATTGGCATTCATGGCAGAGTGAGGGATACGACGGCACGTGGGCATAGAAAATGACGTATGTTCGTCAGAAAGCTGAC
GTGAATATTGCTTTCTTGGTGCTCAAGGGGGAGGATGAGAACGAACATAAGATGCGAACTGACATCCGGACAGACTGGAA
CCGAAGAAAGGCCAATTCGAGTGCTGTGCAACCCGGAAAACACGGAGGCACATCTGGCATCGGCACCCAAGCCTAAATCG
ATTCCACCCGAGCGGGAGCCAGTCAGCAGCGGAGGCTGTTATTCGGTGGTACAGGCAGCCCTGGTCAGTGTTCACCGCCA
GAAGCGCTGGGGTAATTCCCCTTTTGTATGACACAGTCAAATACCGCAATTATCATGCCACAGCTCGGCATAATTTTGTG
GCGGTATCCGAGGCAGTTTAAAAAAAAAAAAAAAAGCAAAGGTAGCAAGGCCGTTGATATCATTGCACGCCGCCATTTAC
CTCAGGGCCCTTGGAGATGAAGCAGGTCAGATATCCATCGGGAATGACGACAGTCCAAGGAACATTCCAACGGAGACTTC
AGGCTGGCTGGGTATCGAAATCTGTTGTATTCTCGAGGCCAGCAAAGGGCCTGGAGAGAGAAAATGATTGAAAAAAAAAG
GAACGATGAGAGCCCGTCAATTGGAACCGCTGCCAAGTAGCTCATATGACCATATTTTAAAGTACCTGCTCTCAGGGTGC
CGCTTTTCCCTGGCTGGGATGTTGTCAGTTTTTTGACTAAGTGAGAAGGGAATAAAGACAAATGTTCAAGACGAGGTCAA
TAACAAAAAGACGGAATTGTCCGCTGCTCGTCAGAATTGGCATTGTGTACCCCCGAAGGTCATTAAAGAGAATGGGTGGC
CGTTTAACGACGGATTAATATGGAAGAAGCGTCTGAGGCGAGGCTGAGGTGATGCATGCATACATATACGGCTATACAGA
CCCAAAGACCAACCGGCGCACGGGAACAGGCGATGTATTCGCAGGTCGATTCAAACGCCGTTCAACCAAACCTCATGGTG
ACGGGAAGCCTTCCAATGGCTGGACTCACCGTGATTGGCTTTGAAACATCAAATTCCAACTTTTTCTGAGCCGAAAAGGC
CAACATGAGTGGCTCATCATAGAATGTTTCATGCAGGTATCCGAAATTGTAGGTGTATGCACGCTCAAACACACATACAT
ACTCCACACATATGTAGATGGGCAACCAGCTCGTATCATGTAATACGGTGATGTTAGGAGGCAAAAAAGCAGTGAGAGTG
ATCATATTATCTTCAGCAGAAGTCACACTCACGGTGTTTGAAGGGTAGAAATGGTTGTAGAGATATTGTCTGCCTAAGGC
AAGCAAGGATCATCAACATGTAGTTAACTACATAGTTTTCCTGCTTCCAAATCCTCTCTTTTGCACCTCCTGGCACCTCC
TGAGGTCTGTCAGTGACATGGCGTGGGATTCAGGTGCGGATTGTCCTGCTGAAGATCTCGCGGTTCGACGCTCTTTTCAG
CATCTTCTCCATCGCAATCCCGAGGCAGACTAAGTACATAGTCAGTTCGTTACCCAAAACCACGAGAAATATGTTGTTCA
ACTCACCCCATTCAGTGCAGTGCACCCAGGTCTCATCCCCAAAGTCTCAATTCCGTCCTACTCCCTCGGAAGATCACCCA
AGGCAATAGACACAGAAAATGAGCCTTCCGGGTAGCTATCCATAGCCCAATGTGTGTTGAATGATGACCTACACCCGGTG
TCTGTTTCCGCTAAAAATGTGTTTGGAAAACTAGCAACTTTTATATCGATAGGACCCAAATGGGACTTCACTGCTTATCA
CCGTCCGTGGTGAGCTCGGTGTTTCCCATCATTACTTCTCGTCGGGTTCGAAGAAAACCGGTTCCTCCATTCGTGGACAA
AGAATACACATTGATCGACACGTAAGCCCTCCGCCTGTCACACGTCCGAGAGCCAAGGCATATCACTCGAATGCCAGTCG
GTGCCCACGGGTCATTATGCTGTCTCTAAACAAAGTCCGGTGCCACGAGGGCGACACCTGACATAGCGAAGGGCAAATCC
CGAGGAGCTATTGTTGCCAGATTGGCCTGGATCATTTTTCGGTACCGATCCTCGCTGCAATTTTCAAGCAGCTTTCCCTA
TTTTTCCCCTGCACAGTTTATTCGGTGCCCCTTCTCAAATGAAATTTCCACTGATCTGCGAATCTGCGGGAGAGCCATGC
AATCATCAACTTTCTCCAAAGGACCCTAGGATCAGTGCCTGATTTCAGCTCGTTGCTCTCTGTTCTTCGTCAGCCACACG
ATCCCTCTCTCGTTTCATGCTCCGACGGACTCCTCATCTTGTCCCATTATATTGTGCTTCTACAGGGTGCATTCATCTGC
ACCCAAGAGTCTTGAATTGTGAGAGTTCCATAAATGTTGGTAACCAGAGAGCTGGGGGGTAGTTGTACACCTTCAGAGTT
GACAGAATTTATTAATGTGTATTTGTTATGGAGTACTCCATAGAATGTTGAACTAAATTGATAAAAAAGACATGAATAAA
AGTCAAAGGAACACAGGCCAAGACCCCTTTACACTCACAAACGCCCCACACCATCCTTCTGGAAATATGAAACTGGCGTC
CGCGCCATGAGTGGAGGGAATCAAACCTAAGATGAAGAAATTAAAAATTTTTACTGAGGGATAAATTAGTAGAACCATGC
AGGTACTGTGTGATAAGATGGGTGACATGAAGAATACCCATAGCAAGATTCAACTGCCCAAAAGGAGCAATTCGGTTTTT
TAGCTGAAAAAGTCGGGAGGCAAAGACGCCAGGGCCACAATGGCTCCCACTCCCCCAACAAACACGCCGACCGCCGCGGT
TGCCGCGTATCCAGCAATACTCTTCATCCGCGCAGGTCGTTCATTGTCAACTTTCGTTCGTTTGCTCGGCTGATGAGTGT
CAACCGGGCCAGGATCAACTTGTTCCTTTCTTGCTTCCGTAGAACCCGCTTCATTACGTGGGGAGTCAAACTCTGGTTTT
TTGGGAGCAGTGTCTCGTGGTTGTGGATAGGGCAGCGCTTCACCGTGAGAGAATGAATCGGTGCCTTGCTTGATCGATAT
GTCTGCTTCCTCAAATTTCCTTTTTAGGATCTTTCCTGTTGCTGCCCGAGCGGTTTGGCCCAGAATATTCTCTGCTTTAG
TGTTGGAGTGGCTGGATTCTGCAGTATTTCGGGTGTCGAAATGATTCGCGTCTTCTTTACACTCACACGATGTTCCCCAT
GGCGGGTTATCGTAGCCGGCGCCCGGAGGATCTAAAAGCGCTGAAGGCCTCCCGAGATCGAATTCGAATTCGGGAAGGAG
GGGGGCTGCTTTAGACGAGTAAGGCCCTTGCCAAAAATCCATGTAGTCGGGCCGGAGCTCTCTGCGAATAGCATATGTCT
CCGCCGGCATTTCCCCTGGAGTACTGCCTGCAAACGGACCCTCGGTATAAGGGGGTTTCGGCAAGTCAACGGGTCGCGAT
GCAGAGGGCCAAGAAGCCCAGCCGTTTAAGCCTGAGTCCACGGTTCTGAGGAGCGACGTGTGGCTGGAGTCTGTGAATGC
TTGCTTTTCCGACCTTCCGCGAGTGTCATTCTTTGTGGGTACTTTCAGAGACGGATAGGATGTGGTACTCTCCTGGTGGG
ATGGCTCTCTGGGGAATGCTCTGGGCCATTGTGGCAATTGACTCATGCTCGGGGACGCACACAACGGTTCACTCTCCTCT
GTTGACTGAGGCATCGGCTGCGCATGATTGGGCACAACAACAACTGACTCATCGCGTTGCATTGACTCGGGGGTAGAGGG
GAGGACAGCTTCACCAAGGCGCGCAATGACGGTCGCATTTTGGGTTACAACACGGTCATCTGCATCCGGAATCTGAGGGT
TATCGATAACCTCGAGTTCATCAGCTTCGTCCCCAAATTCATCCTCGGAATAGATGGACTCGACGCTGGAATCCTCTAAC
ACGTCGGACAAGAGGCCTTCAGCAATGACGGTGTAACCATCCTTTGGCGCATCCTCTGCCGGACCAGTGTTGTTCTTGCT
GACAGGGATGGCAACTTCGATGTCGTTCTCTTGTACAAATAGGCCAGAGGCGTCTGATCTTGCATATATATCTGATGAGG
GTCGATTTTCCTTGGGGCATTTTTCGGTACTATGATCGATAGGGGACGTTCGTGGAGAGTTATCCTCGTCCTCATCATCA
CCGTCGTCATCTCCCTCCTCTTTTGAGGATAAAGGAGGCGAATGCACATTTGACACAGCATCTGGGCCGGGAGCTATTTG
ATGCTCGGGTTCCGGATCGCATCCAAGGTCTCTTTCAACGTCAATCTTGCCATCTTCCGGGTCGTAGTCGTCATCAGGCA
CAACAAATGTGTTTGTCGGTCGAGGAACAGATTTCTTCGCTATTGCTCTTTAATAATACCCGAGTCAGTAGAGCTCTGCG
GGGCGTAGTTTCATTGAAAAAAGAAGAAGAAGAGAAAAAAAAATTCTCACCCATCACTGTCTCCTTTCGCCCAAGAGAGC
CCGAGGCGTACTCGGAGGGGTTCAAATGCCTCTGGATGGCGTTTGACGTTAGACGCAAGGAGAATTCAACCTCTGATGAT
CTATGGACGTACCTGTGCCTCGAGTAACTCTGGCTCCAAAAGTTATAATGTCACCATCCTCCAGTAGAGCTCTTTTGCCA
CTCGAAAGTTTGTGATCATTCACCCATGTTCCATGCATTGACTTGGTGTCTATCAGGTACGCTTCCTGAAAACATAGAAA
GAAGAAGAGTATCAGCTACAGTCATCGAGAGATGGGTTGGGAGACGGTAAGGGTACGGTACCTCCCGCCTTGCGATGATA
GTGAACTCTGCATGGTTGCGAGAGAGCACGGGGTTGTCGAACCATAGGTTGTTGGCGTAAGGAACGAGGTTCTTCGCTTG
AACTTTTGAAGAACGGCCAAGGACAATCCGATGGGTGTTAGAGTCCAAAGAGACGACTCGATCGGAGATTGGGTTGTGGC
CATCCAGGCAGTGAACGGTCAGGGTTACTGCCGACGAAGTTGCATCAGCACATCAACACATTGTAAAGTATCCCAAGAAG
TCAAAAACTGGAGCATCAGCAGAGCGGCGACGCCTGCATACATTGATTGCTCCCCATGGCTCGCTCTGCAGAAGATCTAG
AGGGCAAAAATCGGCAAGCAGCTACCGCGAGGCGAGGATGCGGGGTCGGTGGACTGAGAGTAGATGGGGGGGGAAACTAT
TAAAATGAAGGCAGATCGATGACCAGTTAGCTGGGGAGTGGAGTGTTAAAAACGAGATGATGAAGGAGGAAAAGAGCTGA
GCGTACTGATAACCCCGCTAGCAACCGGAGAGACCTCCACGTGTACGTGTGTACTTGATTCGAGGAGGGTCCGGGGCAGC
GTTTGTGGACGGAGAGTGGTAATAGAGCAAGCTGATAGTGTGGTAGAGCGGCAAGTCGTTCAATCTCTGACGATGGAGAG
AAGAGGGAGAGAAGAAGAAGGAAAAAAAAAAAAAGACAGAGAGAGAGAGAGAGAAGAGAGAAGATGAGAGTCTGTGCTGA
TGGGACATCGTTTGGGCGAGGTGGAGGTGGGGTACAAGGCCAGTGCAAGTTGAACACCCAAAGCGGAGTTTACCCAGCCA
GCTACAGCTGCCTAAAGCAGTGGGTTATCTAATGGCTCGCCGCTCGACCGACTGCCTAATGTTATATGCTGTGCTCTCCT
GTACATAGCTACATAACTAGATACACCCCAAAGCGGCTGAGCAGACAGCGCAAGGGCGCGGGCATCCTGCTGCTCCCCCA
GGCAGCTTTTCTCCTTTCCCTCCCCAAGTTTACATCATTGTGTCCACGCACTTGGCGGAGCTTGCCGGCTCAGGCTGGCA
GAATAGCCTTGCCTCAGGATGACAGGCGGAAACAAAAACGAACGATGGACAGATCCAGCTTCAGGATCCATGGTGCCGTG
GAGCATCTCACACTCGCACCCATGTCTGACGGTTCACTCGTCTCCGGTGTGTGTGTGTGTAGTACGGCGGGCGTAGACAC
ATCGTCGAGACCGGGCCGGCCTCAAGAGCTTTTCTATGGTCCGCACAAGCCCACCGGTAGAAATCTCAAAAGTTACCCAG
ACCAGGGTCTTCAACTTTTTCGAATTTTCTCAAAAGAAAAACGTTCTCTCTCTACCCCAAGCTGGGTGGTGATTCACAAT
GACATCAGCCAGCGGCTTATCAGCTCGAAGCTGAAACCTTATCGTACCCCACGGCGCTAGACCTAACTAGACCAAGTGGA
CCCATTGGCTACTCTCAAATGGCTTAGCGTCATTTGGGGCGGCATCGGACAATGAATTCCTCCGGGCACCTTCGAGGCAA
AGCTTCCACTTTGGAACCTTTGAAGTCCAAGGGCTGGCCCAACAGGAGTCAGAGAACCGCCCCATGCTTCCCGAGCCCAT
CCATCTCCGAGCCCGTCTCTCCGCTTGCGGCCGACGAAATCAATCCTCACATGCCATGACCACACCTTCCACCTTTCCCC
TTCCGCATTCCCCCTCTGCACCGTGCACAACCACGCATTCTCCGTTAGAACGGTGGTTGTGTTCGCGCCCCGTCCTTCTA
GAGACTTGCAGCCTGTCTAGGTGGTTCCAGGATGGATGGGCAGGGTGATCCACTTCTCAGCAGAGGCCACTGTTAAATCG
ACGTTTTATCTTTTCATATGTTATTCCGGAAAGATAACTAATCCCTAGAATTTTTCGAAACCCTGAGTTCCAAAAGTGTC
GAGGACTTGAAGCACAGGGCGCATTAAGCTAAACATGACGAAACCCAAAGAGACCACCAGACACCTTGTTAAGAGGGTCG
CCAACAGTACCCAATAGCTGATACCGCTGAATTTGACAAACACGTCACTCATTGATACTGCCGTACGGCTGAACGTCGCT
GGAGGAGTAGCTGGGATCCGACTCGCACATGTAGCCCTCAATGCTCCGTGCATCTGAAATAGTATTATTACCTTCCAATA
TGGCCCGGTCGGCGAGGCTAATGTGGATAGACGGGGATCTGCCCTAATGATTTGGAGCAAGACACATATATCACTGTTGA
CACAGGAGGCTCCAACCCTCGCGTGTGCGGAGTCACTTTGAAATAGAATTGTCAAATGGAAACTCAACATACAGGGGGTT
CACCGTAAACCGGACATCACGATGATCTGATCAACATATATGAGATGGACACAACGACTATATCTTGGTGAACTCTTCTG
GCATGTTATTCTCTCCTGATCAAATCTTTCTGGGTTGGAGACATTGTACCACCTGTGACGTGAGTTTTTGAATATATCTG
GATCCATGCTTGGTACCTGTGTATTCATTACTGTGCTAATCAAGACCAGTACCAAAAATTCTCTTTAATTCCGATTAATC
CAGGGTCAAGAGCCAGACCATAACGCCTTCATTCAACATAGAAAAAGTTATATACCTGGATATACCTAATGTACATGCGG
ACGTGAAGTAACTGAACCTATGGTCTTTTCAGAGTGCCGCAATGATCAAGTATACCAATGTGAACCCCAGCTTTCAATGA
AGCCAACAGTCCACCAGGTATCCTGTTGACAATGCATACACCGTCTTATGTAGCAATTCATAGGCTTGCTCGCTCGGCGG
CCAGTTCCTTTTGAATCGCATATTGTTAACAACAGATCGTATTAAATCGATTGAGAACTAAAATTTGCTCACCAAGGCCA
CGAGCCAACCCCACTCCAAACTTCCAGGGCCTGATCAACTGCCAGCCTCACCCCGACGAACAAGAAGTCGGCAATGGGCC
CCCGGATCCCGTGGAAACTCATCATGGCACGAGCCACACCCGCCACGGCGCCCTGGGTGTAACTCATCAATACATTGAGC
GAGAACATCTGGCTGTCGGGACGCGGGGTGAGTTTGAGGAGGCTTTCGAGAGCGCGGCCGGGAACAAGGGAACTAGGGCG
GCCGGTGAAGTACTGCTCCACCTTTTCGCCAACGGTCATGCTGGTGGATCAGACGTTGTTAGCAGCGCAATTGATAAAGT
AGTAGTTAATGTGAGTTCAGGGGATATATAAAGGGAACCCATACGCGGCAACGCCCAGGAGCCCGGCTCCAATGCCGTAC
ATGCACATTCCCATGCAGGTGACATTCGGCTCTGGCTCACGCCGGCTGGTTGGACGGCGTGAGGTCGACATGTTTAGGAG
TATTTTGGGAAGCTGAATCTGTAATGCTAGCAGTCAATCGAACAGAGTAAACCTATCAAGATGCTGCAACAGCCGTTCAA
TTTGTCGCTGCGAGACAGAACTGAGTATCGAGCAGCAATTGGTACACGCTCTGTAAAGTATGAGCTCTCCATCTGTTTGG
TCGTGGCGACAAATGACGTCAAGCTTTCCCTGCGGATATCGTATCGAGCGGGGAGTGTTGGTTAATGTGGGAGACCCGGC
AGGAGACCTGAAAAATCAAGATTTCTGACGCGGGCTAATTTTGATGTCTGTTGACCAGTGCCGAGGGCGATACATGGAAG
ACAAGGTGTTGATGTTTGCTGTGTTTGGTTTGGGGGGGTGGTTTTCCTTGACTTATGATGAGGTTATTTCTCACGATAAC
ATTTGCAGCATTGCCCCACCTATGGACATTGGTTGGCCTACCAATTAAGGCAATGCAACCGACTTCATGCTGCAGTTCTG
GAGTCAATGCCCGCTCCAGATTTCAAGAAGAATGCTGCCCCTTCCGCGGCGATACGAATGTGCATATTTGGTACTCCCCA
AGGTAGACCGTATAGATGACTGGTGTAGGTGTTCGGTATTTACCCGGCAGGGAACGCGTCCACTCTAACCCTTAAAGCCA
CGGAGAGAAGAGTCGTTCGATTAAAATTCATTTTATACACGGGCAGTCCTTAAATATTCATTCCCACCACAATCCGAGCC
GTATCCCCCTGTTTAGTTTGTTCTTTTGGAACAAGAACGCCCCGGCAAGGGAAAAAAAATGGATCTTTTAAGAAATTGAA
AGAACAGCAAAAAGGAAAAGAACGTAGCAAGGTAAAGTACAGCAATTCATAATACAAAAAATCTGAACAAAGAAGTTGCG
GGGAACATATCGTTGGGGCAACATTGCATGTACATCTGTGGGTACATACAGATAGATCACTAGGCAATATCATAAGGCCC
ACGCCCATGTCACAAGCAGATCGGAACAATAAAAGAAGCTCAGGATCAGAGGCAACAAGAAGCCAGGATAAAACAAAACA
TGGTTTATTAAAGTACAAAGTAGCGCGAGGCACCTCCGATCTGCTGAGAGTCTTGAATCTTGATATCACTGTATTCACAC
CATGGGCTTAGAAGACGCCGCCGAGACCCGGAGCACCGCCCATCTGGGCCAATCGGGCTGCCAGCTTGGGATATCGTTCC
TGGACGTCGAGTTGCGCGCGGGTGGCTTCAGCGTAGGAGATGGCATTGACCACTTCTGCTTCGGTACGTGCTAATTCGGC
TGCTCGCTCGAAATATTTAAGTGCCTGGGAGACTTTGCCTTGCTGGAGGAGCAGCTGGGCCAAGGTGGCAACAGCGATGT
CGCATTCGGGATCAACTGGAATCAATTGTCAGCATCATATGTAAAATGGGTTAAATGATGTGTGGTGGAGTGTGCATACT
GATCAATGCCTTCTGGCAGAGGTTTTCAGCTTCTTGAAAGTCATGCTTCCACTGGAAAAGAGCGAGGGCCTTATTGATGA
GAGGAAGCACATTGATACCCCAAGGCTTGTGGCTCTTCTCTAGCTCAACTGCTCGATCGAACTTTTCGATGGCCTCCGAA
AACTTCTGCTGATCGAGGAGCAATTCTCCGTAGTAGTTATAAACATCCGCAACGTCTTCAAAGTTCTTAAGGGTTCGTCG
GAATGTTGCCATAGCAGAAGCGACAGAGCCCATCTTATACTGTGCCACACCAAGCTGAATATGTGAGTAGATAAAGTCCC
GGTCCAAATCTATTGACTTTTGATAGTCCTTGGCGGCTTCGGCGAGTTCACCAAGGATGAAATGTAACTGGGCACGATGG
TAGTAGATATCAGGGTCATCCTTGTTCTGTTGCAGGGCCAGGTCAAAGTTGTCCGCGGCGGCTTCCCGGTTGCCCATCTC
CAGGTGTAAGCTGGCACGTTTGATGTAGCTCTGGACCAACGACGGGTCGAGTTCGATACTCTTGTTCAGGTCTTTCATAG
CACTGTCAGCGTCACCGGCTAGGTACGTAAAAGTTGCACGCATGTTTAGCGCGAGAGCTTCAAAGTCCTCCAATGCACCC
AACTCTAGGGCCTTCTCAAAAGCACGAGCAGCCTCTTCATAACCATCGCTGGTATGTTTGGCAATGCCCTGGAAGCCGTT
TCGTAGCTGGCCCTTGCCGCTCTCTTCATCCAGCTCTGCCTCTTCACTCAAGCCTTCTGGAGTTGCCTTGGGTCGGAAGC
TCTGGAGGTAGTTGGAAACAAAGGTAGCACTTGGAAGCTTTTTGCCTTTACCCTCCATGATAACTCGGGCCTTTTGTTCA
GCAAGCTTTTTGAGCAATCTTTCCACGGCTTGTTTGCTTGACTCCTTGGCAAAACCGTCGATGATACAGCTAGCAGTGTA
ATCCAAGAGCGCATCTCCATACTTCTCAAGCTTCTCGTAGGCGTTTGCTCTTCTATTCATTGCTTTGACATATTCATCGT
CCATCGCAATTGCCGCCGTCGTATCCTCCACTACTTTGTCCCATTCACTCAGCGCGTTATAGCAAGCAGCGCGGTTAGAA
TAGTAGACGGGGTCGGGCTTGCACAAAATAGCCTTTCCATAGAGTTCGATCGCTTTGTTGTAGTCTTTTGACCCGAAAGC
TTTATTGCCTGCAGCCTTTAATTTCCCAGCGTAGAGGGCGAGGGTCTAGGAGTAGCTTGAATTAGAACAGCACTTCAGTG
TAGTCCTTTACCCGGACATACCTCTGCATCCAAGGCTTGAACGGTTGTCTCATCGACTTCTGGAAGCTCCTCCGATTCTT
CTGTTGGTTTCGCCTCTACAAATCTCAAGTCAGTTCAATCAAGAAGTGGTACCATCATCTAAGAATTTGACAGAGCATAC
GCGATTCAGAAAGCTTTGCTGTCTCGGCCTTTTTCTCCTCCTCGGCCTTCTTCTTCTCTCGCCTCCGTTCCTTCTTGCTC
TTCCGCTTTTCTGCGGGCTGGATAGCGGCCTGCACTCGTCCGGAGTCGGACAAATAATACACAACTCCGGCGCTCGTTAC
AACGACGGCAACACCGGCAATCGTATAGACGAGGGCTTTGTGTTCAGATGCCCACTTGGAGACGCGATCCCAAAGCGAAG
AGGAAGATGATGAGACGGGTGTGGTGACGATGGTAGTTTCCGCGGCTGGAACCGGGACGACTGTGGCCTGGGAAGGCTTA
GCGGAAGACATGATGTGAGCCTTAGAGATAAAATCCGGATTGGGAGGAGCTCAATTGGAAGCCAGAGGGCGGCCGTGGGT
TGCGATGAGGGTGCCAATGAAGGATGGATAGAAGGAAGGTAAGACAAAAACAAAAAGAGGATGTGAAATTAACTCCAGCA
ACGGATCAGAATTATATAACTCATAAAGGGTAACGCAAACACGCCAATTGGGGGCCTTTTTAAAGCAAGGGGAGATGACA
GAAGCACGGACACCACTCCTTGGTCTTGATAGGATATGAGGGATAGTTGATATGTTAACACAGAGCTTCTTGTTCCTTGA
GAATTCCCGGAACAACGAAAAAATTGCTGCGATGCTGCGCGTGATTATGTAAACCTATGTAATAGTTGGTTCACCACGCT
CGCGACTCCAATTTGCCGACCACAAAACGTCTTGCCACTCAGTTAAACAACTCACAACTGTGTTGTTATCTTGTCTTTTC
AAGGCATAGGTTTGGAGATGTCCTTTCTGTGGAATTTTCAGTGGGAGCTTAAATAAGTCATCCTTTGCGTTAAAGAAAAC
GCTGAATAAGTAGCCATCGAATCCCGAAACAAAAGCCCAAAGACATACCACCAACGGCGACTCAGGGCCTTCGCAGAGCA
AGCAGAAAAGTTTCTGTCATCTCAGGTCAGCCATGCCAAGCCAGAATTCAGCATATGGGACTTAAGACCGGGCAAGGTCC
AATCCAAGCCTAGTGCTCTTTGCAGAACAAATACATCTAACGAACGGTCTTGTGGGCAAGAAAAGCAGCATACAAGATTT
CCAGAGTGGGCGCATGCTAAACTGGAGTCAAACAGGCCTTCTCCGTACTAACTTGGGTGGTAGATTAACTAGGAAGCGGT
AAGAAAGGCGATGTACCAAATCCTCAATTCGATTCGGCGATAATTAATAATTGTGGCAGTTAATACAAGATTCCGTCCAG
AGTACCTTGCCTAGAGCCTCTGTTCGAAGTTTTTGTTTTCGATATGGCGAATAATGACCCTCCAGTCGGCTTTCACCTTA
TCTCTACCCTTTGCTATGACCCTGCCCTCGCAACTCTGCGCTCGTCCCACAATTCTGCCTACTACCTGCTCCCTTACCAC
TATGACCGCTTACTATCCGCTGCAACCGACTTTCAGTGGACAAAAGCAGTGTCCCGCCTGCGAGAGTGCGGGCACGGGGG
CCTCTTGAAGCTCTTCGACCAGAAGATCCCTTCGCAATCGCAGCGGTGGCGGATGCGGATCCTGCTTGACCAGGAAGGTG
ATATTAAAGCCGAATTCACACCACTGACAGCACCTCTGCCGGGCGCTCTCTTTCTGCCCGCCCTCGATGGCCCATCTCAT
CCATTCTCGTCCGCACCTTCATATCCGTCCTGGGTTCTCAGGCTAGACTCACAGCCCACACAACCCTCCCCTTTCACACG
ACACAAGACTACCCAGCGTGAATTGTACGACGCAGCACGGAAGCGGGCAGGAATCAAGTCGCCCCAGCAGACAGTTGAGG
TACTACTATACAGTCCATCGGGAGAAGTGATGGAAGGGAGTATTACGACTCCGTACTTCAGGCGGAGCCGGATCCACTCT
GGCCGCGGTGGGCACGGACAGGAACTGGAAGAGGTGTGGGTTACGCCGCCGTTGAGCAGTGGAGGAAACGCGGGTACAAC
GCGTCGGTATGCTTTGGAAGAAGGACTATGTGTTGAAGAAGTTGTTGGGGTCGATGATCTGGTCGATGGCGAAGAGGTTT
GGTTAAGCAATGGCGTGCGGGGCTTCATCAGAGCCGTTCTCGAGCTTGGATGATCCAGCTACACATACGGAGTACGCAGT
GCTTACATATATTTAACCATGGAGGACTATGGATACATACATACATCTGCATTGGAGCACACACACGTGTATAAATCAAG
GCCCCTTTCTTGTATGCTTTCACCTTATAGATACAGCTGGCCAAGGTATTGAACATGTGGAAATTGTACGCAGCACGGAC
TACTGTACATATACATGCTTCCTCTCGACCGTCGCTTCGACCAACAACTGCATGCAACGCCCAGCCTAGCCCAGCCGAGC
CCCCGTGGCGGGTGGGGCCCCGGGGTGGCTTCTTTCCCGAAACAGACTAGCGGGCCGCGATCTCATCCAACCAGGACATC
CAAAGTCGTCAGCGAGGCTTCAAACCTTGTTATTCAGCGGCCGGAGTTACTTTTCGTCCGCCCAGGCTGCGGTCTAGTCC
AGATTTGGCCTAGTCCCTACACCGATTCTGGAAGCTCTACTCCGTATTGGACAGCCAAAAAGCAAGAAAAAAGTGAGCCA
GCAGGGAATACACCGACAAGCACGCACCAACTCGCACTCCTCGCCCCCAATTGACCAACTGCCATCCTGTCCATCGTTCG
CCTGCTCGACCCTCCGCCTCGTTGAACAATCTCTTTCTCTCTTTCCCTCTGTGGGGAGAATGTTGATGGCTTGAAACGAT
GAAGTTCTTCGAGAACACTTTCAATTACGACTACAGCTTCCCCGCCGTCTCCCTCGCCTTCTTCCTTCGCTACCCCAATC
CCTACTCTCGTCATGTTCTCACCTCCGATGTCATTGACCGCTATGTCGACCCCGAGACCCAGCGGCTGCACACCACTCGA
CTGCACCTGAAGCGGTCGAAGATCCCCTCGGCGATGCTCAAGTTGCTGCCCAAGGGCATTGGCGGCGCCGAAAATTCTGG
ACAGAGCTTTATCCTGGAGACCAGCGTTGTGGATGTGAAGGAGGGTTGGATGGAAACTGAATCTCGAAATATGGAGTGGA
CCGGCATCTTGAGCGTGGTGGAGAAACAGGTCTATCGGCGTTGTCTTCGATCGGATGATTCTAGCCCTGGCACGCCAGCG
TTTTCGTCAGCTCTCAGCATCGACGACAGACGGGACGAGTGGACTACCGTCAAAACGACGGTGACTTTCCGATCTCGACT
CGGCCAATCGATGCTCAACCGCTCCACCAAGGCCGATTCAGCGCCTGACTCCGACGAGGACTCTCACAAGAAAGGGTTTC
TTGCCGCATGGTCCACGGCCGGCCTCCAGCGAACCATCGAGCTTATCGGTGTGAAGCGAACCCGAGATGCGGTTCACAAA
AGCAAGCAGGGTATGAACATTGTGCTGGAGAGGCTACGCCATGGTGGAATCGTAGCTGTTCTCGAAGGCATGCGCCAGGA
TCGCGAGGCCGCCACCCTTGGCCATCACCACGAAGGTCCATGGAAGCGAGTTTGGCTTCACGGCACTAGCGGTGGCGACC
TCAACGAAAAGCATTCTTTCCCGCACGTTGAGGTCGATCATGCCGAGGACGACGGATGAACGAATGCGGGCCTTCCGAGG
GGCATGCGAACCGCTTCTTAACTGATCACGTCTTTTTTGATGTAGCGCGGCGTTTTTGGGTTTTGGGGTTTGGCGACGGA
AACTCTCCTATTTCGTTGAAATCTTTCTTCATTCTACATCTCCTTTCTTCCACTGTCTTATATATTTCTGCTTTTTCTGG
GGTTAACTACCTGTTCCCCTATTCTACTTTTCAGCTACTAAGCACAGAGCTTCTCGTTGCAGACGGCATTGTCGGAAATG
GATGATTGGGCAATTCGCATGGACAAAACATAGCGGCATGTATGGGAAAATGGCAGAATACCTACCATACATATGTACAG
TAAATGCTGTTTGATATGTGATATGGCATGGATATAAAAAATAATTAAGATATTGAAAGTCTTGAGGATATCAGTGAGCT
TTTAGAAAGAGAAGCAAACCACAGAGTATTGGCGGGTGCAGTTTGATTGCCTTTCTTCCTTAAAAAGCCTTGCTTCATGT
GACTGAGAGGAAGCAGCCCGCTATCTATTCTGCTCCATCGCTTCAATTTCCCAGGGCATAAGGAGACAAATCCTTATTGA
TGCTACAGCAATTAGAGTGAGTTTGCCGCAATAAGGTCTGCTGAACGTGTCATTTTGCACCAATGAAGCTGGCTGCTGGC
ATTGTGTAACTTAATGGCATCTCAGGGTTACATACCCATACTTTGGGCGAGAGCTTTCCTGTAACTAAGTTCCTTCACGT
CGGTGCTGTTCAATCATAAATTAGTTGAGGGCTTTTGTAGCTCTAGTTAAGATGATTGCACAGAACATCAGTCAGTATAA
TTAACTTACGTGGGTGGCAGTTTTGGTTTGCGAGAGAAACTCTGGTTGTTGGACGGTGGAGAAAAAGCATGTTGGTTCCA
ACAAAACAAACGCCAGTGGAAATCGCCGTCAGGAGAATCACGTTCTTGAACTCTCCCATTTCCCTAAGACCAAATGCACA
ACAGATTGCTGGCAGCATCTACAATCATCTAAAACTCAGACAAGCTGGTATGTGAATGCATCTCTTTGCTTCAGAGTTCC
CCAAGAACAAAATGAAAATTGTGGGGTTTCTTCAAATCTCCGCCATTGCGCCATCCCACTTTTGACCCGTTACGGAGCTC
ACCACCCTGCAACTCCACCTCCAAACGATTGGCCAAGGGCAAAAAAGAAGGCATTTATTGATGACTTTTGGATAGCTGCA
CACCATACATCCTCCATCAATGGGCATCAGGTCATCCTTCTTGAGAAAGCGATTACAGCAACTCTGAATCGGCACTGCCA
ACCCCGCTAGCCTACGGCTGTCATGGCTGCGGCCTTCGACGATGAAGACCTCTCCATATCTCTTCCGTCCTTTGACCGAG
ACGGGAAAGATGATCGAACTTCCCATAGCCATCCCTCCATGCCACCACCCTCGAGACCCTTCACGGTCCCTCCTGAACAG
TCACCTGCGACGGCCCGAGACATGCAGCGCTTGGAGCAGTACAAGACCGTGCGGATACTCGGCGAGGGGTCCTTTGGAAA
AGTTAAATTGGCGATTCACCAAGCGACCGGCAGGGAGGTAGCCTTGAAGATAATTTCAAGGCGGAAACTCTTATCAAGAG
ATATGGTCGGACGAGTAGAACGCGAGATTCAGTACCTGCAGCTCCTTAGACACCCGCACATTATTAAATTGTATGCTTCG
CTGCGTGCTGGAAAAAAAAAAAAAAAGAAAAAAAAATAGTTTTGGGGATCCATTTACTGACTGTTCGATTTGCAGATACA
CCGTCATCACTACGAAGACCGACATAGTCATGGTACTGGAGTACGCCGAACGGGAGTTATTTGATTACCTTGTAAGTCGC
GGGAAATGCAACGATGACGAAGCACGTACATTCTTCCAGCAGATCATTTGCGCAGTGGAGTATTGCCACCGTCATAAGAT
CGTGCATCGGGACCTCAAACCGGAGAATCTGCTGATGGATAGAGAGAAAAATGTCAAGATTGCTGATTTCGGATTGAGCA
ATATCATGACGGATGGGAATTTCCTAAGGACCAGCTGTGGCAGTCCTAATTATGCAGCGCCCGAAGTTATCTCCGGCAAA
CTCTATGCGGGCCCTGAGGTCGACGTCTGGAGCTGTGGTGTGATCTTATACGTGCTTCTGGTGGGAAAGCTTCCCTTTGA
CGATGAATACATCCCCAACCTATTCCGGAAGATTTCTGCCGGCAATTTTTACATGCCATCATATATTTCCACCGGTGCCG
CCAATTTGATCAGGCGGATGCTGCAGGTTCATCCTGTTCACCGGATCACTATTCCGGAAATTCGCCGGGACTCTTGGTTC
AAGAAGGACCTTCCACAATATCTACAGCATCCTGCAGAGGAGTTTGTCGCAACTGGAGCTGATCCGAATAAGGCCATTGA
CCTCCGTTCGATTGCACCTGGGAAGCCAGCTGCGGTTCGAGAGCGGATACGGGAAAATGCGGTATCAAAGTTAGAGAGGA
GAATGGGGTATGGTAAAGAGGATATTCAAGAAGCCTTACGAAAACCTGAACCTAGTGCTATTAAGGATGCGTTCTTTATC
GTGGTGGAGAATGAGATGATGCAGACAAACTGTGAGTTTGATGTTTTCTATATTTCAGCCTCTCGCATGTTACATGGCGG
GCGTAACTTGAATTGGCGTTGAGACCATGGAACTGACAAGCTTAGCCCCAACGGAGCTGGATGGCTGCCCTTCATCCCCT
CAGCCTAGAGAAGGCCAAGATGCCTCCTCCCAAGGCCCTGGCACCGCGGCCAGACCTGGATTTTCCACTCCTCGCGACAC
ACCTATTACGCCCCTTACGCCCTACCGCGTCACCCCGATTAACACCCCGGAATCTCGTGTGAGCCATGTGAGAATTCTCC
CCACCAGTCTTCCATACGTTCACGATCAAATCATGGATCAACGAACCAAGGATATGACTGCTCGTGCTGCTAGCCCGCCA
CAGGATTACTCTCAGCACATTGAGGTAGCCGACCTTTCAGGGACTCCTAGAGAGCGCTCGCCCGAAGAACAAGCTGCAAC
TGCTAGGGCGCTCAAGCCCCACTCACGAAGCGTGGTCGACCTGGAAAAACTTCAGTATGAACCTCCTGAGATGTTAACAC
AGGTCCCCAGTCAACCCAAGCGCTCTCGTAAATGGCAATTCGGTATTAGATCGCGCAATTTGCCGTATGAGGCGATGCTA
TGTCTCTATAAAGCGATCCAGGCTGAAGGGGGTGTCTGGGAAATACAACCAGCAGAGCCAGGTAAGTTCATTTTGCATGT
TTCACTTTCATGGGTTTCCATGTTCCTCGCTTATCTGATGCTATAGACAATCATGACGACGACCGAGTTCCGGAGATGAC
TTCTGAAATTCCTGGGCCGTTGCAGCGTAAATATCGGGACGTCCCATCCGAATATTATATTCCAAAAGATTTGTGGTTCA
TTCGTGCTCGTCTTTTGAAGCAAGGCGTGTTGGCTCCTGGCCCCGCAAGCAGTGCCCACAGCAGCAGGAGTGATTTAGAA
GAATTGCGCCGGCGCGTAAGCCTCAAGGGCGGAGTGCTACATCAGGAGGACAAGTCTGTTTCCGGGAGTGCGGGGTTTGG
AGCTGGGTTGTCAGCAGCTTCTTCTTTATCATCCCATTCGGCGACCTTGAGTTACGGCGTTTGGGTGTTTATTGACATTC
AGCTCTACCAACTTGAACGGGACAATTACATGGTCGACTTCAAGTGTGACGGCTATCAAAATGTCGTGCGCATTGAGGGT
GATGGCAGTGCAACTGAATGGCGGCCCATCAGCAAGCGGTTCCGGAATAAAGAAAAGGAAATTACGAGTCCATATCCATT
CTTAGATGTTGCATCGGATTTGGTGGCGCAATTAGCGGCAGCGACTTAGATCGTCCCCTTTTTGCAACTTTCTGTTTCCT
CATCCAGCTGGCCTTTCTTTGTGGGGTGGGGGTACGGCGTCGCTCAGCCAGAAAAGGTTTGCTTTTTGATCAGTTTTTTG
TTGGTACAATGGCATTATGATGAATGAGCATCATGATACTGATGACTGTTGGGCCTCGTGGGCTAACATGCTTTTAATTG
GGATATAAGGGCATTCGTCTTTGTTTTACATTCAACGTCATTCTTGGCTACCTGTATAACACAACGGAGTATATGTTGGT
TTCTTCAAACTGTCCCGAGCCGTCAAACCTAATAATGGTCGCCATTTCCACGGCCATATGTCGGTTCGAGGACACCATCA
AATTAGGGTTACGGGCAATCAATAAGCTGCGTGTTAAGATTTTTCCCACATGGCTTTTTCCTCCACTTGACAAGGAGCCT
CCAACGGTCCAAAGCATCTCGTGCATTGGTTTCTCACTAGATATTCCACTTCGGGGACCTTGTTGCAACTCGACAAATCA
GGGTTATGACAACCACCGGTCCTCTTCTATATGCTTCTAAAGGACAAATCCACGCTCTGATGAATAAAGCCACGTGGAAA
AGTTTAACAGAAGTCGCCGAAAAAGTTTAGTGAGTCGGCCAGCATTTTTGGATTGTGAGCAATGACGTATGGGAGCCAGG
TTGCCCATATCGTCATGACTGGTCCGCGAGGTCCGGAGTTCGCGCGGACCGGGATAAAAGCTCTGCACTCTCCTATTCCC
TGATTTCTGGTACAGCTCGTCCGACGAGTTCTTTTTACAAGTTGATGCAATTCCATTGTCGGAATTTGAACGATTCGCTT
TATCTCTGTGCATTTCGGATACTGCGTACAAAAACCGATCACTTTAATTCTAGGACGATTTCATCACAGTTGATACTGTA
CTTGGCTATAGTGAGCTACTCGCTATTAATACCGCCAACATGGTCCCAATGAAGCCATTGAATTTGTTCCTCAGGGCGTT
GCAGGTATGCACTTATCCAAATTGACCATGATTACATTCGTTGTAGCTATGTATGGGTGTTTTGCTGATGTACGTGATTC
TATTTGATCTAGGTTGCATTCGCAACCATTGTGATGGGCCTGATCGGTGATATGTTGAATGACTACGATGACCACAGTCA
GTCGACAGTGAACTATGTTATGTTCGCAGTAGCTTTCTCATTGGCAACGCTATTCTATCTCATAGCTGCTAATGCCAGTG
AGATGTTCATGATTCACCCAGTCATTTTGTTCCTTGTGGACTTGTTGAACACACTTTTCATCTTCTGCGCTGCTGTGGCG
CTGCCATCGAAATTGCATGTGCCAGATTGCAGTAATGATGTATGTTCATGATTGCCTTGGAAGAAAAGAAGGCAAGGACT
TTGAATACTGACGCCTTTCATTCCAGGATGAGCTCCGTGACAACTCTATCACGAAGCAGTCACGATCTCTGTCGAAGACT
TGCCGCGAGGCGAAGGCATCAACTGCTTTTCTTTGGTTCTTGTGGTTTACCTTCCTCCTCACCACGATCTTCTCAGGAAT
GACTATGACTGGGGGATGGATGGGTATTAGCCGCCGGGCGCATCGACGATCATCCCGAGTTGCGCCGCAGCCAACGATGT
CTCAAGTCTGAACGAAAGTATTGCGGGCTGTGGGTATATGGTTGGCAGTGACTGGCCTGCTCGATCACTACCTTCTAGAA
ACGGTTGACTGCTTTAGAAGAGGGGAGATAACGCATAAGATGGAGTTGGGGCGGAAAGGTATCTCTTCGTATAAAGCTGG
AGTTTTGATGTGACTTTGGTTGATTGGATGTGGGTGAGTTGCACGAGAGTCATAGGAAGACTTTCGGAAAAAGGAAAAAA
AGAAAAAAAAAAAGGAAAGGAAACTGAAAACATTTTAAGCATTTGTCATGATACTCCCCAGGACAGAGACGCAGGCTCTT
ATGTATCATTTGAGCTCTTTTTTTTTTCCCCATTCGCGTACACTCTACTCCCCTTGGCATATTCGCTCGTTGTGGACTGG
TTTCAAAGCTTGTGAATTTCGGGACTCATGTTGTACTAATATCTAATGATTTTGCGTCTCGATTTTCTTCGATTTGTGTG
TAATCATAACCAATGCAGTACATATATGTATGTAGTTTCATGAAGTTAATTCTATTCATTCTTAAAAGGTTAATTGGATC
TCAACATCAGCGATGTTGTGGGGTGTTTTTACCTTTCAATTTTGGCTGCACAGTTGAGAGCTGTAGGTCGAAGTCTTCTT
AACTGGGAGCCTCCGTTCAAGGTTCAGGATGATATGTGGCTCTGGTGTTTGACGTGCGCCGTACCAAGCTCTTACCGCTG
TCAGGAGCCATGTGGGGCCGGACGCTAAACACCATTGTCCAATGGCAGCCACGGAATGACGATGCGGCGCGGCTATTGGT
TGGAACAAATGGATTACATCACAGCCACCCGCTGGGAAACTGCGCCATTGCCAAGCTCGGACATCCAAAACTAGTGTCTT
GGCATATGACTGCTTCGAGCTTTCTCCGGCTCCTTTCACCTTCAACCTCAATAATATCTCGAAATTTGATCGGTTACTGT
CTCGTGACATGGGAAAAAGCAGGTCTAATTCCCCTTGAAGAGGTCCATTCAACTCCTCGGGAGAAGAAGTAATACGAACC
CACAGAGTGTTTGGTTCCGGGATACGGAGCGCCTGGTGACTAGCAGTTTAGGAACAACACAATCCACATTAGCGTTTGTG
GTACCACGCGCTATTTCCCTGGCCCACCGGAGCGGGAGCACAATCAAAGCTGAGCCGTCAATATGGTGCTTCAGGCGACT
GCCGAAATATCGTGCCCAGATTCTTTATTTTGGGACAGAAAGTCACCAGGCCTTATGGACTTCTGATTCCATAATCTCCC
CTGCGCTGGGTTTGTTGGAGCTTTCCCAACGATAGTTCGGCTGCCGCTTTTGCTTAGTTATACCCTGCCTCCTCAGCAAA
ACAAAGTCTGCGTAGGCCTTTTTTCTCTCCCCCTTTGGTCTCGCAGAGTGGAAAATATGAAAGCGCATACCATCCTGCTG
TGTTGCTTCGCGGCTGTTTGCGCCGCGGATCTCATCCACATCAGAGTCCGAACCGGCAAGGACAAAGAGGTCGGCCTTCT
CGCGAATATGGATGAGTTGGAAAGAACACATCGTATGCCACCACTTTTCTCCGATGCACTGCACTCTTCCTGGGAACTCA
CCTTCGTTTCTAGGCTTTGCTGCCTCCGGTATCGGTGCGTCTGTGACCGACAAACACGTTTACTGCCAGGCCTTCAGTGA
CCCTCACGGCCGCGATGAGCTGGGGGACGCCTTCTCTGCGGCCAACGACGCCACGTTCACTTCGTCAAAGGACGCCGAAG
CAGTTCCTATCGGCTCATTCTACTGCTCGGACAGCCTGGACAAATTGGAGCCGCCGGGACAAAAGCCGTTATCGCTGAAG
AAGTCGGACGGCAAAAAGACGGACAAGACGGTGAGAATACAGTTTCGGACGGGCTTCGACGACTTCACGCAGGGAGATGT
CAAGCTAGGAGAGACTGTGCCACTTGGTATGCGAACCGTATCGGTTCTAGAACATCTGTTTCGGCTAGCGCTAACCAGAC
GCGTCTGTAGGGAGACATTCCAGGCTTGGCAACACTGTGCTTGAAGCAATGGTGGTCTCGGCGACTGGCGACGTGAACTG
GGCCAAAGTGCAGTGCCAGCTCTATGAGGATACAGAGGGCAAAGAAGAGGTTGGCAAAGCGTTCTCGATGTACGGCGAGA
CTTACGGAACGGAGCCGGAGAAGGTTGCGGCCGTAAGATGCGAAGCATGAGAGATAGCTAGATTCTCAATAGGTCAATTC
CAATTGGAAGCAATTTTGAGTCATCTGCTCATCCAAGTCTTCAATAGTTACGTCTGACTCGTTTTCCGAGGATGCTCGCA
GAAACGCAACAGCAAGCTTATGCTGCGCCGTGCAGCCAGCGGTTGAACCTCCAGCCTGCCCTTCACGTTCAGCCGCAGCA
TTGAGTTCGAGTGCGGGCGGCGGTGACATAATCCTGCCTGACTCATCCAAATTTCAGCGATCTGATTGGATGGGACAAGC
ATTGCCCTGGCGGCGTCGGAGTCCCGATACGGTTTAGCGGGAAGACGGGCGTCGCCTGATTCGACTCTCCGTTTAGCCCG
CCAGCGGTGGATAAGAACCTCGCGACAGGCAGCCATCTGCGCCGGCCCTCCCTCTTCCTTTTCCTTTTCCTCTTTTCCTC
TTGTTCTTCATCTGTTTTCATCTTCTCCTCTCATTGATTGTGTGTCTTCAAATCGAAAACTTGTTTTAGGCTGGACATAA
CTTGTAGAAGAGGATCAGGAGAAACAACCTCCTACGCATAAGTTTATCATTCGTTGCGACATCAAGTTCCTCCTTCAGTC
ACATTGCCGTGTCCTATCGCTGCTGAAAAAAGCGGGCCCTCGGCGCCTGGTAGGGATAGTCGCACACGACCTGCTTGGAA
TGATTCTGAGTAACAGATAACTATTCGAGATTCTCGGACAGCTCCTTGCATCCACCGCCCAACACGCCAATTAGCCACCT
GCCGATATCTGGTGAGCCTGGTACGTGAGCAGCCGTCGGCGTACCAGAAACGTACCCAACTAACCTGTTATTATTCAGAT
TCTACACATGTCACAACAACTCAACATGGCCATGGAATCGACTTTCTCTACTCGCCAAGGAACCGATGCTCAGCCCCTTT
CTGAAATGAGCGGCTCATTTGTCTCCAACCAGTCAAACTACAGCGGCAGCCCTGTGACTGAAACCATCGTTGATGTTGAG
CCGTGGATGCAAGAGATGCTGAACGAGGATCTCTTCTCCACTCCTCCTTTAGAATTTGGCTCTGCATACCCTGGGTTCAT
GGCCGCTGCCTCCGAGACTTCGCCCTCCGCACCCACAATGAACGATTCTGAATTGTTGGCACCCAACACATGGCCTACTT
TCGCCACCGACAACTACGGCTTTGTGCAAAACGGAGACTCCGCTTTTGTGCCTGAAGCTGCAGATTTCCCTTCGTTCAGC
ACTTCGACGGCCTTTGACGAAGAATTGGCCTCTTTTCTATCCGGACACCAAGCCTTCGATGACGGTGCGGCTCTCGCCGA
AATGAACGCTCAACAAAATTTCGATGCGTTCTCTGAACCTTTGCCAACCCCCGGGAACCGTGATGACAATTCGCAGACCG
CTTTTAACCAAATCGCAGCTGCTTTCCGGGATTTGGCCCGTGCGAGAGCTGAGGCTGACCCTCGCCCGATGTCCCGCAAG
CAAAAGCAGCGCGACGCGTCAATTGCTTTGTATTTGGAGAGACTACGGGATGCGTGTGATGACGCCGTCGCCGTTATTAA
TTCCTCCAATGCTTCCAACCAATCCGATAATGGTTCCAGCTTCAGCTCACCAAACATGAGTTCACTCCAGAATTCGTTTC
ACAACGACCAGGTTCCAGTGGCGTGGGGACAGGGTTCAGCGAGCGAATGCAACTCCGCCCTTTTCGACAATGCCATCCTA
ACAGACCTCACTTCGCAACAATGCTCACCCGGCGAATCCTCCGCAGCCTTCACCACTTCCGTTTCCACTCCAAGTTCGGA
CGTCCCGTCAAAACAACAACCAGCGGCAAGGCCCCCAGTGACTGGGGGGTTGGAGTTGGTGATGGACCTAAATATGAATG
CTGCCACAAGCTTACCCCGCCGTCATCGCCCTCGAACCCAAGCACAGCGAGAGCGATACCTTGCGGTGCGCAGTCGTGGT
GCATGCGAAAAGCATAAGAAGCAGCACAAGAGGGTAAGGAACCTTTTCAATTTCGTCCCATTTTGGTTTTCTGGGGGGAG
GTTAACTAACGAGACCCATAGTGCACCTGCGTCGATAAAGAACTCGCCTCGAAGCAAAATGCCGGGCAGCGCGTGGTGAA
TTCAAAACTTTGCGATGCCATGCTCCGCAGACAGTCCTCAACCGTTCATTCTCAGAATGTCGATTCATCTCGATCGACGA
CGAACTCACCCACGGAGGGCTACGTTTGGTGTCCGGGAGGCAGTCTAGACCCGAAGGGACCGTGTGAATGCACGAGTTGC
CATGAGGATATGCTTCGTTGGCAATATCTCCAAAACCTCGACAAAGCTGCTGCTCTTGACCCCATGCAGAAACTTGTGCA
TACTCAATGCCAGGCAAAACAGAAACGGTTTTGTGTCGGGAAAACTTTGCAGTCTGGGGACTCTGGGGAAGGCAGTGTGC
AAGATGCGTCACCCTCTGCATCCCAAAGACCGGCTAATCTTCCTCTTGTTGGCACCATCGCCCATGCTAGTCTAGCCCAA
CGCTACAGGGCCGACAACCAGCTACAAGCTGCTGCGCAGAGCTCGCCATGCATGCCAACCCACACCTCGCCAGTCTCATC
ATTCAAACTTGGACGCACCACGAACAAAGGCACAAATACACTCGCAGACGTAAGAATGTCGTCCGTTGGTGTCAAGGTTG
ACACAGACAATGTCCACGTGCGTTACACGGGCCATAATGCTACTGTTCAGCCATCCGGAGCTCGCAGGACCCTGATTGAG
ACGTCCGCTTCAACGGAGAGCCACGTTCTTCTCGATCAACATATTCCGGAAAGCTCTACCCCCAACGCTGCTCAATCTTG
TTCACAACGATTTGTCAGCGCTACCGTGCCGTCGTCCTCTTCATCCCGATCCAGCACTGCCCCCCACGCCCGCCAAAGCC
CCACTGACAGCAGTAACTTCTCCAAACTGGACCAGGCGTCAGGCTACACGACCACCTTCCAACAAAGATATCGGTGGATC
CTCGAGGGGAGGACCACAGTCGGCGGAAGCCGTTTTACTGTGGTGATTCAAGCCACCACGTCGATGGTACCAAACAACAT
TTTGGTGCTGGCTCATTGGTTTGCGGAACATAGTTGCAGCGTGTCACGCGCCCTTCACCTCGAGCCCACGCACAAGGCGC
AAACACTTCGTGCCCACGGTTCGTTCCGAATCTGGTTGGCTATTTGGGCATTCGCCGTGGTCTGGACGTCGTTCCTCCGA
AATGTGTTGGTATAACCTTGTCGTTTGAGGTTACCGGCCCCACATCGGTCCCCTCGAATGAGTCCACCGTGATCGAGTAA
GGGCATGTCTATCTTTGTACATGATTTTCATTTTGGAGCGTTTATTTTCCAGAAAGCGTGCATCTATTATGTCTTCTTCA
TCCCTCTCTTTGCTATCGTTTTGCATCCAGCTGGTGGCTCCTCGCCGCTCGATACCCCTGGATGTTTGGTACATGGCTGT
ATTGCCTGATTTGCTCAGGATGCGAGTTTAGGCGACTAGATGAAAGCATAGGTGAAGTGTCTAGCAGAAGAATGTGAAAA
CTTTTACTGCTCTGCCTGGTCATGAACAGTTGCTTCCGTTTCCTTAGTACTTTTCAAAAAGAAAAAGTCAAAATTAAGCT
AAGAATGTGAAGATTACAGTGCGTAGATGGCACCAGGTTAGCCAAAGGGGACCCTCTCCAAGTCTCGAAGTGCAAATTTT
CACCATGACAACATCTGCTCATGTTATAGCCAAGTCGATAGGATCGCTACATCAAAAAGCTGCCTGGTTAGCTCAATCGG
TAGAGCGTGAGACTCTTAATCTCAAGGCTGCGGGTTCGAGCCCCGCATCGGGCTTTTCCTTTTTGACCCTTTTTTTTGCG
AGTTTTGTTTGTTACAGTTTTGCTGCGACTACCGACACAAGCTGTCAGAATTTTTTCTTTTTTTTTTTTTTTTTTTTTTT
CCCTCCGTGGCTCACGTGCTTCAAGACATGGATGAGTTTTGCGGGCAACAAGTTCCTTTTCCCATCTTGGTCAGGAGTAG
CGCGTTTTGCTCCCAACGATCTCGCAAACGCTATCTGGGTGACAGACAACGGCGAAAGATGTCGCTCGATGAGTCCGTAT
CCTCAAACAGGCAGGTATTCTGGCGATGATAATAAGCTGCTTCGGCAAAAATGGCGTTTCTCTCATCGTTAAAAGCGATA
ATGCTGCGCTATATCCCTCCCGGATCGAATGCGGATCGGCCACTCCGGCAGAGCCCGCGCTGTGACTCCATTCTCAGCCT
TCCAAAGGTTGCAAGTAACTTCGCCGGCTATTTTGATGCTTGCCAATATACCGCTTGAGGCTGAATAAACCACTGGCGCC
GAGAGCTTAAGTCATTACCTATCTCGAAATCCACAAACGGATAGCTCAATTGACTCCTCACGCTAAATTTTACACACCAT
GTGGCCTGTCAACATCCCTACGAAGCCCTGAGCTACAAATCAATCGGGTCGTTTTCCCAAGAAGGGAAGCTTCCCAGCAT
GGAAGGATTTCCGCTTGAGGATATCTTTAACGGCTGCTGGCAAAAGGGAACTTTTCTCTGCACAAGATATACTCAAGTCC
CGCGAGCAGGTCAGTGTATTGAATAAGCCGAAAGGAGCTAAAGTCTTGGAGTACGGAACTATAAACACATCACCAGATCA
AAGACACATGCGATGCTGAACCCTCGCTTCCTAGAACCTCCTCTCCATGCCCTTCTCTCCCTTTCGCCCTCAGTTTCAGC
TTGATGGGCCCGATCCCTCTGCTGGCTAACCACTGCTTATCTTCTGCACCTCGCTCTCCGTGCACCCAGACGGTACACTC
GCTCCCTTCACCCTCCACTGGCAATCCCAGCTTAAACACGCTGCCAATTCCGGACTCACTCGTACCCGGCTGCGTGGCAG
TGAAATTGGCAAGTAATTTGAGGTAGTTTGCTTCGTGCGAACTCGGAACAAGCACTTCAATCTGATCTACACCCGTTGCG
CCACATGGATGTGTCGTCCGTGATGGATCTCCAAACCGCAGTCTTGTTTCCCGAGGTGTCCCGTCGTAACATAGGAACGG
CGCATCTAGACGTCCTGTGCGAAAGAATTTCCCTGCGTCCGGTGTGTTTGCTGTGTCGTGGAATTCTGGGTTTGCACGCG
TCCAATGGAACTTCTTGCCTTCTGGTGTCGTTCGTCCTTGGCTGGTCGGTATTGGGTACCGTACCCCGAGCCCCCCATCC
CCATCTTGACTTTTGTTTACACGCATGTCGATGCCATGGTAATGCTCATCCCTGCTCTGCGCAGATGTGCATGAGATGCT
CCAGTCAATCAAGCCTGGCTCTTTACGGCCCCAGCTGTGGTTGCTTGGTGGCGGTCCCCACCAGTTGAAGAGCTCTAGGT
AGGTACCATCCTCAAAGATTATGAGCTTCAGCTGGCTAGCCTGGCCTAAACCGGTTCACAAATCTCTATGTCAGCGCGCT
TCTTTCTTCTCTTCTTGGAGAAGTGGTATACGAACCGGTATGTTTACCACCCTCGATGATAGTGAAGTTCTCGCTAAGCC
ATGGAGGTAGGGTTTCAAACTCTTCTTCGGAGAGGATAATTGTGATGTGGTCAATCCTTGAAGCGGTAATAGAACCCATT
GTTGAGCAGTGACGCTGTCCGGCTGGCCGGGATCTCTCTCTCTCTCTCTCTCTCTCTCTCTAAAATTTTTGTGGTAGTGG
AAGTGAAGTGATATCTCAGCTGGTCTGACCCACTCAAAAGTGTTTGAAGAAGTACGGAGTATAGAGGTAGATGTTGGAAA
CGGCGGATACCACCGGTCTTATACATCCTAGTTGAGAAAATGGGGCCGGTGTAATATGCAAGCCCTTCGACACATCACTT
CTGCACGCGGATCACCGTTCCCCGCTGCCAACAACATTTTCCCGCTAACATTCCTCCAATGGAGCTACTCCACCTTACAA
CAGTCCTTACCGAGTATCCTTTTCCTATTTTACTAAATTTCGAAGCGTGATGCTAGAAGTATTGGCATTTCCTCGTCACA
GAACAGGTCTATCTGCTTCGAAAGACAGCTTTTCTTGAGCCAATCAGCCAATACTACCAATGACGCCTTATCCTACTCGC
TTAATTTCACAATTTCGGGAACCTACTTTCTGGGTCCCATCGCTGTTTTAACTCTCTCAATCTTCTAACTCTTTCCACTC
CTTTGTAACGCCATTCAAGAGGATCCTCCCGATTACTGTTGGTGTACGAAATATATTTGTCTTCTGCTGAGCCCTTCCGT
CCAACACGGGTGGCTTCAGATACAAAATTTGCAACTATTGCACGACTACTAACATCTCCATACCAAGTAAGGAGATTCCT
TTACGAATGTCGAGTCGCCGTCAGTTAGAAAGAAAGAAAATGGAAACAGGTGAAGGAGAAGGCTTACAGCCAAAGGAGGC
GACCTGCATTTCCAAATGCGGTATCAGTTACCGGCGCCGAGGAACCTGACGCCCGCCAACCGATGATTACCTGAGTCAAC
TCAGCATCTGGACATTGGGTAATGAGTTCTCGATGTAGCGATGCAAGAGCGATGAACTTCTCAGTCGTGAATTCGTCCAG
AGCACTCAGGTTGAGACGTCTAAAGCGCCTAATACTATCTTTGCATAGGGGCTCATCACCATTATTTTCGAATGAAATTT
TGCGACAGCTTAATTTCATTGGACCGAGATCGTAGAGCGGTTTGAATGAAAATGCCCCGGCTGCAGGGTTTCCAATATAA
TGGGCATTCACCACGATAATCTGCTCAAATTTCGGCGGCTGAGCCATGATCATTAAATGACCGGCAGTAGGCTGCGAGCG
GTTCTGTATGATGTTTTCCATCACGGCACCAACCTCCCTCACTTTGGAGATTGGGAAAAAGAACCGACTGAAATAATGAG
TTCCTATCTCACTCCCAATTAAGGAGAGTGGGTACGTCCTAATCGTCAATTCGGTCACGATCCCGAAAAATTGCCCAGCG
CCGCGAAGTGCCCAGAAGAGATCCGAGTTCAAAGTGTCGCTTACATGAAGTAGGGACCCATCGGCCGTAACAATGCGACC
GGAGAGGATGTTGTCGGACCCGAAGCCGAAACGACCAGAAAAGATGCTGATCCCTCCGCCGATAAAGTATGGGATGACAC
CGATATTTTGTGCATCTCCAACAACTACATACACACAGAGGAATGCTTTGTCAGTACCCATACCTAGGCCTTTCGTAACT
CATTACGGTAGATAGTCACCTGTGCACTGGCCTTGACGAGCTAAGGCCACCTGGAACTCCTTATGCAGGACACCACCACG
GACTTTTACAGTGCGGGCAGTTGGGTCAACGTCAATTGTGCTATATGACGACATGTCAATGATAAAGCCGTGTTTCTTAA
TGGAAGACCAGGGGCTGTGGCAACCAGTAGCCACTGCGAAAGGCGTTGACGTGATTTTTGCATATTTGACCTAATACCAA
GGTGTTACCGCTATCACATCAAGGCAACTCTGTTCGTATAAAAAGAGTCACTCCGCCCTCCTTGAACTTACTATTTGAAT
AACATCATCTTCGCATCCGGGCCTTACAATCGCTCCCGGGACTTGAAACCCATCATCTGACCACCTTTTCTCCCAGAACG
TCGAATCGAACGCTCCGGTGAGCACTTCTGCTCTTTCTGAAAGCCGGGTTTTGATTACCGACAGAAATGTATCGAGTGTC
ATATCCCCTGATGAAGAAGTTGCAAAGTCGTCCGGTCGGGTTCATTCAAATTTTGGAGCACAAAACCAGTGGCTTTCCGA
GGGATCTCCCTACCTCGTTTCCGCCCTCTTTATAGACTGATGGCTCTGGAATATTGAGGGTCAGCAGCGATATATGCCTC
TGCATATGTTGAAAACCTCTAACCGATTCATGATCGAGGAGTGGAGCGAAAATGCTGGATAAATGTGTCGGTGGCTTGTG
AGATGCAACCTGTGAAAGCGCTTATGCATGACATTGAAGGATTGAATTGTTCACCTGCTTTTCAACCTTAACTACGGAGT
ACTCCGCGGATCGTGCAGTAAAGGAAATCCTCGACGCAACGAAACCCTGTTTTCCAATTTGAAGTATGCGGTCGTGCCTT
GAGCTCCTGAGACAGTAGAGGTGCATGCCAACTTTGAGCTCCGAATCTTACGGGGAACTGCCATTCCCTATCACTTCTGT
CTTTACAACAGCGACAATAATAGATGTGCCCCGTATTCGCATAAAGACGCTCGACATATGATCGTCATGACAACAGTTAG
AGTTAGCTGACATCGATACGGAGTACCCTGTCGATCTTTTAGTTACTGGACAGCGTGTTGCGCCGAGCAGAGACCGCTCT
TGCAGCATTCCTTAGTAACAAGGCTGGCATCTAATGCCACATATTCTGGAGGAAAGAGGAAATAATACGTACTCAGTACA
TACTCCGTACATGTCCTATACTCTGAACTTCGAGTAACGCCCGTAAACTACGCAGAAGGAAGTCTAAACGAAGAACGGGA
CACAGCTTTTTAGCGTTCTAATTTATTTGGCTCCAGTAAGTATATCCAGCCAGCCACCTCCCAGCCGCGATCTCCTAGCT
TGAATATCTTGCATCAACACCACAAACTTTGAAGGTGCATACTTTAGCGTACAGATGGAAAAGATCATCTCTCTTTCAGG
GGAAGCCACTCGCATATTCTTCCAATTTAGAGCTCTCTGAGTGGATGAACCATGTCCAAACAGTCTACGGAGTACATATC
AACTGCTCTAGTGGCAGATTCACAACGTATGGAGTCTGCTTCCTGGAGGCTTTAGTTTTGTGATGCGAGTACTCCGTACA
CCAGCACCCCATTGGATGTGCCGTTAAATTCCTTACCAGTGCGACTTCTATCAATGGCTTGCTTCACTCAATAGACGGCC
CGAGCACCAGGATCCACGAAGACACGTATTATCATCAGTCCGGATAGAGAGCAGTGAAGAAGGCTGTCTAATTCTAATTC
GGCGACTGCGACATCGGTATCTATCACCTTCCTTTGACTAGAATACGCCGACATCGGAGGAGCACCCGGCATCAGGCTAG
AAGAAGCGACTATTCCTCCTTGGCTGAATGGCTCTTTCGTGATGTTTGATGCTAATATTCGACAAATCTAAATCTAGATT
TTGGCCAATAGTTATCCATAGACTCACCAAAACAAAGGCCACAAACACAGGTAATATGTCATAACTGTGAAATTGTCAAG
ATGTGGATGAATAATATCTACTCTGAAGGTGGTGGCGGTTGCACATAACTGCCACAGTGGCCATGATAGCATTTTAAAGG
CTTTCCCATCTTGGATTTGATATAGTTGGTGGTTGGATTAAGTACTTCAACGGGACCCAGCAACCAATATCGAGAAAACA
TAGATAATGGGTATGATTGATCTTATATTAATATTAATGCATGCCTAAGAACGATACCAGGTGCGATTAAGCAGAGCTAG
TTCAAATTTTGCGGAGCCGCAGTAGGATCAACTGTGCATTCTGGCGGCGGAGTCCAGGGCTGGACGGTTCGATGTGGTGC
TTGACCAGGCTTCTTTTCAACTTGTACAAAAACGGGTATCACGGCTCCGGGAGGAAGAGCAAAATCCCTGTGTCCAACGG
CCCCGAGTATAGACCTAATCGTTCCTGAGTGAGCTGTCATAGAGATAAATGTGTTGTTGTCATGTGTGAATACATCATTG
AGAAGGGTTCGCAGGCGCTCTCTGTGCGCAGTAGAAGATTCACGAAGATTAGGCGCCCAGAGAGAATCAGACTCGGCGAA
TCCTGGCTCGATGATATACGTTGGGTAGTTCTCCTGGATATATGTTCGGGAGCTACGTCGGTCGCATGTGTGGACTCCAA
TAGTTTCCCGGAGGAGCTTACGAGAGAATTGTTTTTAGTTAACTTCTTAGGGGAGACTTAGACTCATACCAAAGGTTAGA
GTATGAATATACATACCTCTTTTACGGTAGGAACGAATGGTTTTGACTTGGGAAGGTCTAGCGTGCTGAATGTAATTTTG
GCAGTGTCTAAGCAGCGAGAGAGAGGGCTCGTATAATAGCTTTGGGGAACCGGAATTCCATTTTTCATTTGAGTCACCCA
GGTTTCGTTCGCAACTTTAGCATCCGCTATGCCTTGATCTGTGAGATGCGCATCTGCCCAATTGGTGGTTCCGTTTCCGT
CAAGCATGGACCAGTAACACTAATGAAGTCAGCTCTTCAGAAATTTGAATCGATAGAAGTGTATCAAAACGCACGTCCCA
AGCAGCAGTTCCGTAGTGACTTTCCGCCACGTTATGGTAGCCCTGACCATGTCTCCCTAGATAAAGCAGGGCATACCTTA
CTTCTGGTCCAGCATCGCGATTGAGTGTCAGGACTTTATGTTTAAAGCGTTCCCATTGGGACTTGCTACGATCGGGGTCA
AATAACTCGTCAGTATCGTAAGTTTGGTCGATGAGGCCAAAGCCTGTCGATGCCTATTGCGAATGAGTAATTCCAGCCTC
TATGCGGGAAAGATTTCCGCATACATAGTCAAATTTTGCGGGATCAGTTGCAGGGTCGTCTTGCAAGAAATATCCCGTCA
CAGTAGAATACTCCAGGTGGGAGACGGGCGCTAAGTCTCCCATCCTGACGAAAGAGGGGGTGATAAGAACTGTGGAAACA
AGAAGAAAAGGACTAGCCAGCATTGTGTCAGTCCATACAAATACTGCACAATTAAAGGAAAACAAAAATAACTGGGGCAA
GCCCATAGTAGTGCTAAGAAGAAATGACAAGCTGCTGGATCACCAACAACTACCTTCAAGAGTTATCATGCTTTCATTAC
TTTAACTTACATGACAAATGCTATCCGGTAGCAGTTTAACGATGGTAGTCTCCCCGGCTCTATTCTCGGGTGCATCTATT
AAACATCCTCCTGTCGGGAAAAAAACGGTGTACCCGTCGGCAGAGCGCGGCGGAACAACTGACCCGCCAAACTTAACTTG
CTGTCGTTGAAATAAACTACGAGAACAAGCTTCAAGTGCCCCACAAAACTCGGGAATCCACAGGGGTATGTACGTTAACT
TGTTAGTCGGTTTTTATGTAAGGCTTACGCCGGAATGAAGGCGAATACTCCAAGGAGCGCCGGCGAAGAAAACCAGTAGG
GTGGGGGCTCAAGAGCCACGCCTCCCACCCGTTAGTTAGTTAGTTAAACTAGTTAACGGGTGACAGCCTGAAGCTGCTGC
GTTGAAGTAACAACTCTAAACTCTTGGTTAGTTAATCTAAAATGTTTGTTTTTTGGTCATCCTAATCAAGGCCTAAATCC
ATTATACTAGAAGTAGATAATATTATATCACAATCCTATATACAGGCTTGAGCCCTGATAGAAAGGTATCGAGTGGTAGT
GAACGCCTGAACCCAGTAGTTTCGTGGTTCCTAGAGGTTCCGCGTATACCTCACATAGGTCCGTAGGCCTCTGATATGGC
ATTCCTAGGTCTTTCTAAAGGACCCATGAGTCTTTGATTTGTTTCGTCGATGCCAAATCTCAGCTGTCAAGTCCTTTGAT
TTGTCAAACCCTCCTTATGAGTTGCTTCAATCTAGGCAACAGTAAGGTTTTCACATGTCTGCAGGTTGTACCCCTCTCCC
GACGGATATATGTTCATTCTCTGCTTCAATTCCAGGAGATGGAGTAATTGGCGCGCTGGAAGTGGTCTCTACCCCACCAG
GCCGGACGCATGGCGGCACCAAAACTTCTCGAGCTTAATAAAGCCTGCTGGCTTGACAGCTCGTAAGAAGTTCACACCCA
TTCAAACGTGGGAACCAACTTCGCCTGCTCTTCGCAACACAATCGCCACCATGCAGCAGCATTCTGCTGCCTGTCAGGAT
GTCCGTGATATGGCACCTATATGTACCAAGGCCAACCGCAGGGGGTTTGCAACTTTTTCAAAAAGCAAATGACCTGCTAG
GTTGGATCTCTGGTGGTTTCAGTACAAGCAGGAGTATTCAGTACCCGCCAACTAGCACACCACTTGGATAATATTTTATG
CATGTGTGGCATACATCATACCGAAAAAGTCTATAGCGTGTTGTATTTGCGTTGTTTGAAGCAATAGACTGCGTGATTTC
AAAGGGCTCTAGAACCGAACTTTGACAATAGGTGATTAGAGACCGTACCAGCTTCTGCCGAGCTGGCACTTCTTTCTCGC
CGTTGCATAAATATATTTGGTAAAGGCAGAAGGTGACAGCACCATTCAGCGGCTTGACAACAGTGGGAGTTCGAAATGTA
AGTCACTTTAGGAAGAGTAGGGCTGTAATATCGACAATTCTTCGAGATTCGATATGAATCATGATTTTGTAGGATAGTTC
CAGGGAAAGCCAATAAGGCAATATTTAATTTAAGTTGGTAAGTATAATTTCAAATTTGAAGAATTTGGACTAGATTCAGC
ATATTTCTATAGGCCCGGACAAGATATATCGTGCGTTACACTTGCTAGAGTGTTTTTGGAGGTCCCAAAATTATTTGTTA
AAAGGAAAGATGGAAAATTGAAAAAGAGGGTTAAGAGGCTGCAGAGTCTTATATATTAGCGGCGATTGCTGAATGAGTAA
GCTGAGGGGTTGAGAAGGTGAATAGCTGCCTGTACAGTGAGATGTAATGACCCATTCAACATAAAGTGAATATTGAGTGA
AAAGAAAGTAAAGGTTGAAGTGATAGGATGAGCAACAGAGCTGTGTCTGCTGTAACTCATTCATTGACATTGAGGTTACT
TTTGACTGCTCCTCATTAAGTCATGGAGCGTTGCTATCAAGATCGAAGTGCCTCAAGGGTCCGAAACCATAGAGCTCCTT
TACTGTTAATAATCACTAGCTTGAGCTATTAGGAAAGTCTACTGCTTTCCATCCCAAGCTAACTGATTGAGAATGCGCCT
TCTTGGTGCAAAGGGCTCTTCGCCAATTTGCACTGAACGGCCATCCCACTGGTCGAGTTGCAAACCTTCCGGTATTGCGG
CTAGCAAAGCGTATTGGTGTATCGATCCAGCGTCAGGATTTGGCTTCTTTCTTTATCCCTACGCTTTCTGTGTTTGTATC
CTCCGTAAAACCACGTTTCTCCTCCCCAGTAGATGATCCGCCCTGAGTTCCGATTTTCAGAAAGAATACCAAGACAAATC
CTAATCCTGCGAAACCGGCCGAGAGCCAATATGTAGATAGATACGGCTCGATATGCGATGGATCAGGATTCTTATGGTCC
ATTGCCACATAGATCGCAGTAGTCATGCCCAAACCAATATTTTGGCAGAGTTTCGTCAGGGTGTTGAATATCCCACCAGC
TAAGGATTGCTGGTCCGTAGGTAGAGACGACATTACATACATCTATCGGCGCCTTTGTTAGGTAGCGGTCAAAAGGGACA
CATGATGTGACGAAGACTCACATTAACAACATTAAACTCAATATCAGCCCCCACCACCGAAAGTAAAAGGGCGGGGAACA
TAAATGCCCAGTAGGTCACATCTTCTTTCATAAAGCTGAGGATGAGAAAACAGGCAACATATGAGAGTGCACCGATGCCC
ATCAAAAGCTTGTTGTTCACCCGATGGAGGATTAAGCCTGCGACAATATTGACCAGGATTCCGTTGATAACCTGGGGAAG
AAGATAAAGAGCGACTTGAAGCGCGTCTAGGCCTTTGATTCGCTGAAGGTACAGGGCCAGCCAGAACGAACCCGATGAGA
ATCCCATAAATCCCAAGCCGAGAATTATATTCAGCTAGAAACAAAAAGATACATTAGCTTGTTTGACACACGACTGAGAG
GTACAATATTTTCCTTACTAGAGAAAAATCTCGGTCCTTCCATATATACAATGGCATCAATGGGTACTTAGCGACAGACT
GCCAGAACAAAAACCCGGCGACAAGTACCACGCCGACAACCAAAAGGGCAATAACGTATCCTGTTTTCCAGCCATCCGGA
GCATCTCCAGCAAGTCTACCGCCCCTTTCGTCAGCATCTTTACGGTAAAGCGGAGTGATGTGAAACAGCAACTCACGTCA
AGGAACTCGAGAATAGGGCCAACCCGGTGACGATCAACATCGACCCCACCAGGTCAAATTTCTTCAACGCCTCCCAACTC
AGCTTCTCCCTCGGGTGTGCATCTGGCGGGACCGTCCAAATCGTCATCACAGAGAATATGGCATATACAGCCGCCAACGC
CCAATACGACGCCCGCCAGTTGTACAATCTAGACGCGACACCGGATATTATCGCCCCACCTACGAAGCCGAGCGGGTTAC
CTGCGCTAAAGCAGGAAAAAGCGATATTTTTCCGCTTCGAGGGCTTATCGTAGGCAGCTCCCAGGGCGCCTACGGCGGGT
GGGACGACGGCTGCCGAGCAAAGCCCGACGAGGCCGGAGAAGATATCGAGAAACAGTGCATTCGGAGCAAAGCCGGCAGC
GAGAACAGCAACAGTGAAGGCCAGCATAGAGGTGACGAACATGGCCTTTCGGCCAAAGAGGTCGGCCAATTTGCCAAAGG
AGAGAAGAAACGCCCCGCTGCTGAGTCTACATTTATACGGAGGTGATCAGTGGAATGTTGCCAAACTGGTGAGATGCCAA
TGATACGTACGAAGCCCCCGCCGTGATCCAAGTGATCTCCGCAGATGTCATGTTCAGAGCGTTCCCGATGGAGGCTGAGA
TACCGATATTTATCCCGGTGAAAAAAGTTGCCTGTCCGATTGCCATTGTCGTCGTCGCGACAAAGATACACTCCTGGATG
GTGGACCTGAAGCAGGCTGGCCGCTCGCCCTTGCTCCCGGCTTTGATGGAATCATCGTTTGAATTTGAGTTTGCTTCCTC
GTCTATTGGCTGACGGGAGGATTGGGCGCCATTCGACTCCGTATAAGTTGCCATCCCGAGGAGAGATAGAGGTGAAAGTG
CACCGCGAACTCGATCAAATAAACCCAGTCCCTCGTGAACCAGACGCCGTTCCACTTCAGTTTTGCTCGAATAATTGATG
CTGAGAGAGGCCGACAGGCTGCGCGCGAAACCTCCCAAAATCGACCGTCCCTTGTGCCTGCCAACCCGGAGACTCTCGAA
CAGCGCCTATCATCCTCGCAGAGGCCGGCTGATGGCTTATATATATAGCCATAACACACATGGCTCAGCTCCAGGCCGAG
GGAGAGTTCTTTTCCCCAGGGCCCCGAACCACGATCATAGGCGGAGTGGATGGTCCGGCTTGCAAATATTGAGTAAGCAT
CAGCGGTGGAATTCCGCGGAAGCCGGTCCGTCTCGGCATCCGATTGGCTAGTGTGCGTCTCGGGTGGCGGGTCGCGGCTA
TCTTATCTGATCGGATCAAAACTATTAATCAGCGCCTGGAGCGGCCCGTGAACGATGGCAATGTGCTTGAAGAAGTCTGT
GGAGAAGATATCAAAGAGCTCCATGTTGATGAATGTGCCCTTTTTACAGGTATCACCACAGCCATCAAGTTCAATGACTT
GCAATTCTCTGCCCACCACACTATAGCAGCTCCACTTATGTCAAATTCCTTCACTCCTTTCTGAAACATGACCACTCCAA
TGCATGAATCAGTGTAGTATATAAGCTAGGGTGCGGTAACAAATGAGTGACACAACACTTCAAGGAAGGTATCCTATCAG
ACCCTTTCACCTATGCCAATCACTCCTGCTTGCTTTGAATGACTTTCTTGTTATGTTTATAATTGGTCTTGCTCTTGTTG
ATAATATTCTTCTTCTCCAAGTCACCCAGAAGCTCAAGGATATAGTCCTGACAGTTATAGCCTGGATATTAGTTGTGGAT
AACCACATTTTTCGCAGCATTCTTAATTGTGCCAATTTTAGAAGTGTCCATGTCACACAAGTGAACCATTATGAGTGTTT
GAGTTCCTCATATTGAAATGATATCTGGTAGAGGAACCCATGATTTGGAGGAGGGCCTTTTCTGCATCTGTTGGCCTGTT
GATGAAGAGACTTCAGTGATTACATACACCACCATCATCAAAGATGGCAATATATAGTCCAATAGTTGAAGACATATTGA
GAATTTTCCACTATTGTAGGTTTGAAAGCTTGTAGGCCTGCCGCAGCGACGCTGATGAATCAGGGGCCGGATGAAAAGGA
AAAGTTCGAGTAAGGCAGCCTGAGAAGGAAGTCGTTGAGCGAATAGATCACCTAGCGTTACCCTGGAGAATTTTGGATGC
TTTTATGTTGACTCTCCCGAGGCTCCAAAAGAAGTGAGATGTTGAGACGTCCTTAGCGTGACGTCAACGGGAACAATGAT
ATCCAATCTTTAAGTATCGAGAGATCTGGATGTAACATTGGCTGGTCTTTGACGCCGCACGGCGTTATGCTAGATGCACC
TTGAGCTCCGTGCGAATGCGAAGTCGCATCCGATAGCAATGCATCGCGCATTTCCTCTTAAACATACATGAGAAATGCAT
CAGATCTTAGCTGACCACCAGGTATATCAGGCTGCAGCCGGGGAGTCCAACAGGACGTTGGATCTAACGCAGAAAGGACG
CAGCGTTGCCTATCGTATCCCCCGTTTACGCAGAACCGTATTTCATCTACGTATGGATGACAAAATTCTGACTTGATAAT
AACAGCAATGAGCAATGGTATAAAAAATCGAGACCTGTAATCACAGCAGATGCTCCAAAGTGGTTCTTTGGTAAAAGATT
AAACTCCTTGGTCAGGTGGGATAGACCTTCTGCAGTCACTGCTTCGAAGCCCAGAGTGTGCTGAGGGAATCCTTGGCGGG
TTGGCAGCTGGAAGCGGCTTCAAAACCGACCCATTTTGGCCGGGCAGCTCGCTAGTTATATGATCGTGGAAAGGAGTAAA
TATAAAACAGAAACAAAGGGAAAAAAAAAAAAAAAAAAAAGAAAAAAAAAAAAGGAAAAGAAAAAAAAAAAAAAGAAAAA
AAAAAAGGAAAAGAAAAAAAAAATTAAACCCTGACAAAAAAGGATAAGCCCGATGCGGGGCTCGAACCCGCAGCCTTGAG
ATTAAGAGTCTCACGCTCTACCGATTGAGCTAACCAGGCGGCTGTTATTAGTAAGCTCTAAATTAAAAACTTCAAAACTA
GTTAATTTAAACTGGATTACTTCGTTGGATTGACACCAGGAGAAGATCACGGAGACGGATGAAAGTGGGAAAAAGAAGAA
GGGCCATGGCACGTACTCCGTGTTTAGATATGATACTGGCAAAGTTCGCGATACATCCATACATAGAACATCCAGAGCCC
AAAGCCACAACTCCCAACTCCTCACGCTTGAAGTCTTCCTCCCATACCGATATTCGAAACGATCCTTTTCAACCCCAACA
AGCGAGAATTCCTACAGTTCTTAACCAAAGCCATTCGAGCTTGCACTCGACGATCCTGCGCCTGATCCGTATCCGAACCC
CTGGCTACTGCTAAGGGTTGGTGTTTGAGCTGTATCAGAACTTGCGGAAGAAAATAACCCAGGGCTCCTGAGAGGCTCCG
ATGTCCTTAAGCTCATCGAACTGCCAATTCTCGATCCGCCTACTCCTGACGCCGCAATCGTGTTTATGCTAGCCATCGGC
CGAAGCCCCGGGTTCGACTGCTGCGTTGCACTGGTATTGATGGCCAAGGGCTGCTTCTTCGTGCTCCCAAGCCTTGCATG
CTTCGGGTTGTCGCTCGTGGGACTCTGTACATATGGGAACACGGACCCTTCGTGATAGAAATTATCCGGAGATCCCGTGA
ATGGGTCTAACATATTAAAGTCGACAAATCGCCGTGCCAGAGCAACCGCCAAATCGGCTGCAAATTCCGGACACTGAGGC
AGGAAATTCATGGCATTCGCCGTCTTATACCATTCAAAATCGACATGCCACACCAGCCACGCAACTATTAACTGGCGCAG
TGGCGACCGGACCCGCGTGTTCTCATAGACGTATGAGATGACATCGACCTGTGGAGGCTTGCCTGGGCTCAGCTTCATGA
GGAACATCTCGTTGATTATGTTATGTTTCAGCGCGGGTACTTCAAGCTTATCAGCAAGAACATAGAGCTGTGCAAGCTGC
ATATATCGCTCGTCTACCTCCTCGTCGCTCCCGATCCCCGACAGAACATATGTGCCTGAATATACCCATTGCAGAAACCG
TTCAAACGTATCTGGATCGTCTTCCGGTAGGGTGATGGCGTGTTCGGCTGCCTCCTTAAAATCAGAGGTGAGGGCGCCGT
TGAAGAATGGGGATTTCTGGCATAGGAGGTCCTTGTGGGCTTGGAACTGAGCTTCGGACTCGCCAACAGTGATCGTAATC
ACGGTCACGCCACGAAACCTGCCATGCTTTAGTACAAGCCCGATCACAACCAAAACATAAGAGACCATTCGGTCAGAAGA
TGGAACCTTAGGGAAGTCATGCTGAGGTATTTCTACGCGAGTAGAAATGCTGTGGAATGTGGTGATGCTCTAGGCGAGGA
CCTAGGAACAGGCAAGGGCTATGCGAAAGAAAATATGTGTTCGGGAGGGCTGGCAAAGTATTCCAGGAGTAGGTCCGGAG
TATGTATGTGCAAAGTCACTGATGTCAAGTAGATACACCTGCACAGGCTCATCAAGATGCCAGAATTTACTGGACCTGTT
TCTTAAATACGCTGAAATCTTCTAATTGCTTCCAACGATAAGTTTGTTGCAAGTTGGGCGGCATTCAAAGCTGTGATGAG
CTGTCATCAGGCTAACACGGAACAACCCTGTTCCGCAGCAAGTGAGGCTGCTTCCTGGGCAACAAGAGCAGGGAGAAAAG
TAACTTTGCCCCAGAGCAATCGATTTGACGGTGGATGATTCGTTGCGTCGGATTCGAGGATGGATATTGGTTAGTTACTC
GATGGATGATTGGAGGATGCAGGTATGCATGCACCACCATCGCCGTTGGGTCTTCGATAAAAAGCAACATCAGATCTTGA
AACGCAAATGAAATAGAGGCAAAAAACCGGATGGGAACCAACTGGGCGTCACAAATTTATTTAAAGCTAGGACAAAGAAC
AAGAAAAAGAGGTTCAGGAAAGCTAGCCAAGCGCCGGGTTGTTAGTATCGAATAATGCGACATCACAGGATTATCACTCG
TTATTAAGATCAAAGCTGAAAGCATGAATATCCACCACTAGAAAAAACAAAGATACATCGATCGGAAAATGGTATACGTA
GAGATAGATGGAGAATCATTAGGAATTATCGGCAATCAGTTCGTATCCACCCTCGGACGGCAGGGTGCGAATGGTCATAT
AAATGATGACCGCGTTGAAACCAGCCAGGCACATGCTGACCACACTCATAATCCAAGATTTATCCAATTTCCAGCCGGGA
TAGAACCGTTCATCGTTGTCAAAGAGATACGACTACAAACGCAGAGTCAGGAGGCTGACCTGAATAACGGCTTGACAAGG
ACAGACTGTCGCTCGGACTTACCACCAGCGCCATCGCGGCGCATTGCACTAGGGTTATAAATACCAAAAACAACGTTAGA
ACTTTCCACCCGGTTTCTCGCATTTGCTTTCCACCCGCGAGAATGAAAATGTATGTGATTAGTGTCATTCCTTCAAGCAC
GATCGCGAACGACATCAGAAAGGCGACGGAGCGCCACATCGAGCAGAAGGACCCGTCATTGTCGCCGTGACAATCTTCAT
ATTGTGGGAATGGGTCGCAAGACTGGGTAAGGGAGGAGCAGCGGCGATGAAGGCCATAGGAGTAATGGAATTTCGTGCCA
GATGGCTAGATATTTAACGACCACAATCAGTCAGCGAGCTGGACACGCTCACTCTAGCGAAGTAGAGAAAGCGAATAATG
GGCAAAGCAGGTAGATACACACCGTCTCACTGTAATAGCTGACCCATTTCGGCACGATGATTGACGCCAGCGTCAGAGCA
GAAGCTGCCCGACCCGATGCGTCAGTTTCAAGTTACTGATGGGTTTTTCCTGCGACGCAGGCCGGGGAAGGCGGATAACG
TACCAGTTAAGAAAACGAGTAAGGTGGCGGAGTAGAGGATCGTCTTGGTGACGAATCCAGTGTAGTTCCTTCGCCCTTCC
CCGGGCACCAGATGGAAATCCAGGATGGCGGCTGGTCTCACAGTGTATGTTTTGGTCGGTTGGTAATGGCCTTCCCTCCC
AACGTTCGAAGAATACACACTTCAGAGAATCTGTTTGCCAGGCGAGTCGACTGGCGTTGAGCGAAAGAAGGCCTTTCCGG
TGAGACCTATCCCCGGCGACGACGACGATGGGGGCAAAGTCGTCAACTAAATACCAAGGTGGTGTGGACCCTGAAGGTCA
GTGGTTGGAGGAACACCGTCCTCGTGAACAACTGCTGGTGGGATCGTCTTCAGAGGGGGTTTTGGTGCACGGATGACGGC
ACCAGGACTCTTTCAGTTACGAGTTTGCCATCAAATAGTAGAGCCAGAAGCGACGTTGCGTCGGCTGCCGTCGTTGAATG
GGCAGGACGGCGTGTAACAACTCTGCGCTATTTTGCTGCCTGCGCTTTGAGGGCACGGTGACGCACGTGGTGGGATGATC
CATGCAGGTTGCTTCCAGGTATCGGGTACCAAAAGAGTCCACCTTTTCGTCACCGGTTTTCAGGTTAGAGGTACCTGAAG
GGTACTCCGTTTTTAATGCACTGGACATACCCTCACATTGTTCATAAATGTACTCCGTACGGAGTACGGAGTAGACTTTT
CGTAAAAAGCTTTCTACAGCAATACTCTATATTTATCGCTTCGCTCAGCTACTGGATATAATGCAACAGCTCAACGCTGT
ATTGATTGCTTAGCATCGCGACCACACCCCTTAAGCCATGTAACTCGCCACATATTTGCATTATAACTCCTTTCTTAACT
GCATGATCATCATGTTGGAGTTGTGAAAGCACTTCATAGCGTACATTATCATGCTCCAAAACAAAACCAGTTTGCGAAAA
GCACTTTACTCCCCCGATGCGTACAATGCGTTTGGGAATTCAAGGAGGCAGAATAGAAAAATAACTAAATGCAAAGCTGA
ATGTTTTCCTCCCCTCTAGCCCTTTCACCTCCATTATCATTCAGAGCCGAGTAACCCATGCCACACGACAGGAAAAAAAA
AAAAAAGAAAGAACAACATGCAAAGAACACAATAATACTGCAGAGGATTAATACAGGGGAGTCACAATTTAAGAAGAAAG
CTTGAAAAAAAAAGAAAAAGAATTGAACAAGACACATATGGTAAAAACCTTGAGGTGGGCTGAAAAACAAAGCATCAGGG
GGTGCAGATGAGGATTTGCTGGAATGGGTAACATGAACAAGAATACACTGAAAAAACAAAGGCAATATATAGAGAAACAA
AGCGTGAAAAAATTAAAAGAAAGATCAAACATAGCAGTAGAACAAGATCAGGTAGCTATGTCATGCCCATATAGAGAATT
AAAAAGATGATGAAAAAGGCAGGGATGGGGAAGTAAAAAGTCATACCGTCCACCCATCACCAGCCCTCCCGTTGTGCCAA
TCCTAGCTAACTGGCGTCTTCCGCCTTTTTAGGGAGAGAAGAGACGGGAGGCAAACCACACCCGGCTGCCAGTGGACCAT
TAGCAATTAAAATTTTTTGGGTTGTCCTTATTCGCGGTCTCGTTTTCCGTTTTGCCATTCAACTTCTGTTTTTTTCTTTT
CCTCCCTTAACCAGCCCGAAATCATTACTTTGTCACATAAAAGAAATATATATATAATAAAAGAAACAACGCCAGCGCTG
ACTGGATAGAAGAGCCGGCAAATTCATGATTTTATTTATGCATGAATTTTATTCATATCTCCTCTGACTTAGTCTTGGGT
TGACTTAACATGGCTCGGAAATCGTCATTGCTCTTTGGCTTCGGAGCCTCGGATAATATGTGATCATGGGAGGAAACTCG
ATCTGCAGAAGACTGCTGTGCTTCTGCTTTCGTGGCAATTGAAGCGGGCCCAATTTTCCCGTTGAAGGCGCCTTTCTTTA
CACCTAGTCCGCCTCTTCTTCCCGCACGACCCTGTTGACCAGGTCTCGAAATGGGTGCGGCAGGCTGGACCATGAGCGCC
GGCTTTTGCTTTTGCTTTTGCTTTCCAACTTGAAGACGATCCACTTTATGCTCGGGCGGCTGCTTCAGCATTTCTGATAC
TGGTCCAACGCGAATCTGACGACCCGGAGCAATCTCCTGGCCGTCGAGCCCAAGGGCCGCCTTTCCAGCATCACCCACGT
CCATGAACTCGACAATAGCACCTTGATGGTCAGGGCGAAGAATTATCTTCACAAGAGGTCCATACGGCTCGACTAGAGTG
CGAATACGGGCATCGTTGACGGTGTCGGGAATATTCATTAGACCGAGAGTGCGAAGGTTCCTTTCACCAACTGGTAAGTC
GGCTTGATTGACCGAAGCGGTGGATGGCGAAGCCCCTCCATTTGGTTCCATGGATGGAGACTTGGACCGCCCAACGCGCG
AAATTATGGTAGTAGATTGGCGTTTTGCGCCGGTGTGCGTAGACAGTCTGACACGGAGCGGTCGGGAGCGAAACTCTTTC
TGATCCATCGCCAAAGCAGCATTTGCAGCTTCCTATAGCACTGTGAGTTAACCCAGTTTTGCTCAAGGAGGTATGTTGCA
CCCGGGTATGAGCTTACCGGTGTGGAAAATGCTACAAACCCAAACCCCTTACTGCCACCGTCGGCCTTCGTTGGGATGCG
CGCAACTTCGACTTTGCCAAAAGCCGTAAAGAGCTCAATTAGGTCGTCTTCAGTAGCCTTCCAATCAAGGTTTGAGATAT
GGATTTCCCGGCCTTCCTCGAACGCACCAGAACGAGCTTGGCGTTTCGAGGGGTCGGATATCTTCACCACGAGGTTCAAA
TTTTCCCCCACAGACTTGTGATCTAACTCGAGTGCATCATGCGCATCGGCTGCAGAAGCAAACTGCACATAACAGAACCG
CCTGTGGGTATTAAACTTGAGAGACGGGAACCGCACCTCAACAATCTCACCATGCTACAGAGACCATCAGCACATAGCCA
AGGACCGGGAAGGCATTCACGAGAAGCAGCTTACTGGGCTGAATATCCGTCGAATGTAGGACTCGTCGGCTTCGGGTGGG
AAGTTTGTAACAAAAAGTGTTGCTTTGGTTTCCAATTGGACGCTAAGCACACGCCCTTCCAAAACCTTTTGATCCCGCGT
CTGAGCAACTTCCGCATCATCTTTCGAGTCGAACTCGACGATCGCAGAGGCAGAATCACCATCCGCCGGGAGGAGTGTGA
CGGCGTTGATTTTCCCACACTGAAAGAGGTCAGCTTGGTCAAAAAAAAAAAAAAAAAAAAAAAAAAAAAAAAAAAAAAAA
AAANNNNNNNNNNAAAAAAAAAAAAAAAAAAAAAAAAAAAAAAAAAAAGAAAAAGGAAATGCACAGCTTTCACAATAGAC
TCACATCACGGAAAAACTGCCGGATTTTGAGGGTTCGGACATCCCTAGGCAGGTTTTTGACCGAAACACTCGAATTTTCC
CGGTCGCGTTTGGGAGCATGCTCCGCCTCTGGTTCCGCAGGTTTGGCTTCGCTAACCTCGGCCTTTGGTTTTTTGCTAGC
CAAGCCGTTGACGTCTGCGGATTCACGTTTTCGCTTTCCAACATGCACCGTGTCTTCAGCGTTATTCTGAACTGCCTGCA
CTGCCTGAGCAACCGCTGCTTGCTGCTGAGCCGCTGCCTCCAAAGCTTCTTTTTCTCGTCGCTTCGCAACCTTTTTGGAG
ACCCTTCGGATCTCGACGATGGCCAGCTGAAGCTCCTCGGCATCTTCGTACTGCTCGCAATGCGCGATATATGTATCCAT
TATCTTTTCGGGCCAGTCCAAGTCATCTCTTTGCAGCGCCTGCTTCAGCACCGCCGTCGCGTAGTGAGGACTGGGGGCTT
TCCGGGGACCGTCACCTTGTGTAAATTTACTCCAGCACAAGAGCTCCCACGTATAAAACATGAGCCAAAACTCGTAGGTA
TGACCATGACGCCCAACCAGGCCCTTGAATGTTTCTCTGGCACTATCCCAGCTGCCGCTTTCGCTCAGATAACGGATATA
TATCCGTTCGAGGCGGAAGAGAGGATCGTTCGGGACCGTCTTGTCGCCTTTGTCGCCTATAGCTTGGACACTCTCGATCG
CGGACCGCATCCCCACTTCTGCCACGTCTAAATCCTCATCCGTAGAATTGGACTGAAACGGCAGCCGCCGGAGGTAGCTG
CACCAGGTGGTGTGAACTTTCAACACCTCATCGACACCTGCAGCCTCGAGCAATCCGGTACGGGTGGCCCTATGTTTCAA
ATCGGATATGTCCTGGAAGGAATAGCCGGCTCGCTCCGCGGATAATAAGAGTTGAGACCAGAGAGAACCGGACCAGGGAC
AGTGCCTTGCAGCACGCTCTAGGATAGGAATGACGGGCTCATTGGTGCGGCGATGCATCGACTCATTGACGATGTATATG
ACGTAGTCATCCCAGAGACTCGCATCAGTCGGGAATCGCAGCAGAGCACGCTGGAACAACGCCGTTATCAACTGAAAGCC
GTACAAAGGCTTCTTGTACTTGTGCGTAGTTTCCAACTCGAGATACTGGCTGTATGCGGTCCATTCAGCCGTAGTGTCAT
TCGACTCGACGGCACGCTGCAGGGCCAATTCGCTTGTCTCTCTGGCATCACAAATGGCTTTTATTTCGCCGGCTTTCGCA
TTAGTACTGACCATGATATCCTCATAGTTGGCATTGTAGTAAGTTGAAACAAAATTGGAAAATATTTGAAACGTCTGGTC
CCAGGCCATGTGAGGAGTCTGCAGTCTGCTTTCGAACAAGGCTCGGACTTGGGATGCCTTTTCGGAGGTGGGTGAGCTGG
CAAGATCTCGCATGGCAAGCTCGAGATATCGATTCCAGACGAGGTGGCTGTCGCTAATACGCCACCTCGTGGCCTCGGCG
CCTTTCCTCCACACATCCATAACTGACTGCCAGCCAAACACCTCACGACCCACGACCTTATCCTCCTCTGACCATTGCGC
CTGAGAAGCCGCCGGCTCTCCAGAATTGGAAGCGGAATTGTAGAGATATAACATCCAGTCCCCATAGATAATCCAGAGTC
TAGTACTTCCAAATTCCTCTTCGACGGATCTCTGACACAGTTCCATCACAGAGATGCGTTCCTCTACTGTGCGAGCAAGC
AGGCTCTCGTCCTGTATCCATTCCACCCAGAGGTCCTCGCCGATCGCGAATAGGTTGTCCAATTCCTCACGGGCCGCGCG
GAGGTCCTTGAGGACATCGTACTTCTGGGGATCTCCGCGAGAGCCAGGCGACGACGGAGGATAGACGTGGTCAACAAAGC
CCTGGTGGAGCAGCTTGATGAACTTGACGCGGGCGTCGTAGGCATGGGGATTGCGCTGGATCTCGGCGCAAAGCTCGGTC
GCTTGCTTACGGGCATCCGGGGCGAGGCAGGTGTTGGAATAATCTCTCCTCGGTGTATCACTGGACCCATCGGCCGCATT
GCTTTCAAAGGGGCGAGGCGTCGGAGTGGTGTGGGTAACCGGAGGTACGTTTGGGTACATCGTCGACGGGGAGAGCTGGC
TTTCGTAGGATTCGGCATTCCTCAGTCTCGGGGCGTTAGACCGCTGTGGCTGATGCTGCTGCATCGAGGCGAGATCAGCG
AGGGTATCCATTCCCGGAGTCGACGCCTGTCTGGGCGGAGGCAAATCGGAGGAAGGTGGAGTCCCGCCGCTGGATCGCAC
AGGCCCAATTACAGGACTGATGGCAGGCGGGGACGGTTCGCGCAGATTCGAAGGCGTAAGAACCTGGTGAACGAGGGGAG
AAGAGGTCATGTTCTGCCTCGCTGGGTTGGAGCGAAGATTGTGAGACGGCCTTCTGCGAGGCGAGTTGGCCGAGGGATTA
CGAGCCTGACTCGAGGGCGTCGAGTCGTGGGACAAGAGCGAATTTATATCCATGATTGAGCTAAGGCAGTTCCCGGCGAC
CGAGGTCTTGCACTGGAATTTTAGCAAACGGAGGGGGGGAAAACAAAAAAGGAGAGAAAAGAAAAGTGACAAAACAAAGA
TATCAAGACGAATCGCCGAGACCAAGGTAGGAGAAAGCAACGCTTCAGGCGATTGTCTACGGCCCGGAGGAGATGGAACG
AGGAGCAAATGATCCAGTTCAGTCTGCGAATCAAGCACTAGTGATATTCTCCAAACTGGACGTTCGCAAGGTCCATGATC
CTCTCGCCGTCGTTTCCAATGAACACGTCCAAAGGGTCCCAGGACAGGGAAGGCTCTCTCGGCTTGCTTTTATACTTGTT
TTGCTTTTTTTTAAAAAAAAAAAAAAAAAAAAAAAAAAAAAAAAANNNNNNNNNNAAAAAAAAAAAAAAAAAAAAAAAAA
AAAAAAAATCTTTTTAGGAGGTGCCTCCAAAAGCCTTTTTCTCGAGGTGGTATTCTGCTACCAGAGTCGCTCGCGTGGCT
ATGACCTCGTCGGCGCAGCCTCGATTCGACGGAACTCGCGACGGCGGCAGAATTTTTCGACGTCAGATGCTCACGCCGGG
GAGAAACCTAGCGCAGCGGCGGCAGGGCAAGGGTGAGCGATGATCTGCAGGAGAGATCTTCGGAATGAAGCATAAATGCG
GCAAGAGGGCGAGAGGAGAAGGGAAACCGTGAAGGGGAGAGGGGTGCGTGCGTGCGTGTGTGTGTGTATGTGTGTATCTG
TGTGTGTGTGTGTGTGTGTGTGTGTGTGTGTGCGTGCGACGGTGGCCCGAGTGCCGGCGAAGGGGATGCGAAAGGCGTGC
GAAGGGCAGGGTGAGGAGGTCGGGCAGGGGAAGATGGTTGGGGGACGGAGATCGAAGAGATAATTTGGCGACAGAGAGCG
ACGGCGACGGACGGCAGAGTTCGAGGGATCTCGTCGTCTGGGGTCTCGGTGGGTCGTGCTTCTGGAGGGCGAGCAGGAAG
GGCGGCGGGTTAAAAAGGGCCCATCGTGCAAAGAATTGAGCGAGGAGGAAAGGGGAGGGGGGGAGGTGATGTGCGAGTGA
GAAATCGAGAGCAAAGAGGGTGGTGTGAGAGGGAAAAGTGGATAAGAAAGATGCCACGGGGATTGGTGAAGGGAGAGGAT
GGCGGACGATGAAGGTTGGCGATGCGAGTGATTGTCGCCCAGCCGGTCAGTGCCAGTGAAAGCGTGCTCTCTGAGTCTCT
CCCGCCGCCCGCAAGGAGGAAAAAATAAAAAAATAAAAAATAAAAATAAAAATAAAAAAAAAAGGGAAAAAAATTCCACA
CCATCAAAGCCGCTGCGGTCGACTTTCTTTTGCTCTGCCCTGCACCTCTCGACAGAACGATATTCACATCATCAAATCAC
AGAGCAAGAAGACTATTTTAAACAGAAAATTCCAAAAATGACTAGATATGACTTTTACAGAGGATAGTTATGTAGCTACT
TTGGCTTTGTCCGTGCTCTCTTAGGTTAACGACTCCAGCTCAACCCTCCCTCCGCCGTCCACACACAGAGAGAGAGAGAG
AGAATGAGAGAGAATGAGTGTGTGAGAGAGAGAGAGAGAGTATCTCCCATACCAGCTGTCTCTGCAGCGAACATCCATCG
ACCAGCAAATTCCTCGATGATTCCAGCAACCCCCGTTCCCATGACCCCCTTCGTTCCTCAAGCCATCCCGGGCTCGAGCC
CTAGTCAGAGCCGGCCGGGCGTATTCTAGACCGTCGCGCCCGAAGTCACCGTCCGGATCCCTCTGCCTCTCCTGCCTCTG
CATCATTCTGCAATCTACATCTCCCTCTCATGTTTTTACTTTCTACTTCTACATCTCCCTCCTATGTTTTGACTTCCCCC
GAAGCAACCGTGGCAGCCAGGTCAACTCACCTTCGAGGAAGTGAAAGATACCACATACTTTCGGCGGCGTTTTTTCCCAC
TGCTGAAACAACAACAGCCACCCCACAGAGAGAATGGAAAAAAATAAAAATAAAAATAAAAGCTTAAGAAAATCAAAATT
GTAGATTGCGGGACTTCTCGGCGCCGAACGAAAAGGAAAGCAAAGAGTTCTCCTCCACCAGCTTTTTAAGTGTTGTTTTT
TTTTGTCCGTTATCTAACTAGGTAACTAACTATCTTACTCCGGACGTTGGTCAAGGGAACCCAGCTCTCGATCCCGCATG
GTTGTGTGTGTTTTAACTCCAGCATCACCTTGGTAACGAGCATCTGCCAGCGCCCTTGCCGCCCCCAGCGCTGCCGAGGG
GGGGAGCACAGACGGCCGCCGGGCGAGAAAGTCCGCCTATTCGCCAAAACAAAAAAAAAAAAAGGTGCAGCCGTCGACGG
TGGAGAAAAGGGAGATATGGAAAAACAGGAGTTGATCCGTCGCCCGCGTTCCCATCCCCCATTTCTCGCTTCATCGAGCC
AGTCACGCTCGGCTGATTTTTCAGTCGGAGGGGGACGTGAGTGACGATTCGCCCGTCTTTCTTCGTTCACTTGGAAATTC
ATCCGGCCCGCGGACAGCTGTTGTGAAGCTCTCGGAGCTAATCGATGTTCGCGTCCGCTTTTCTTTCGACGTCATCGCCG
GTATCCACAGGCAAATCGAGTGCTGATCCTCCGAAACTGGCCGCATTCGTCGCCAATCCCGCTGCTCTACGATACTTACA
TACCTCACTCCTGCAGAACAACTACTTATCTACATGATTCCATCTCAGCGAGTTCTGCGTTGGTAGACAAAAGGTCTCCA
CGGTAGTCAGGCTTCAGTGAATATCCCAATTTCCCCAAAGGGCGTTTGCCTGCCGCGCAAGCCCCCTTTTTACGAGAAGG
TCCAGAACACGAAGGCATCCGGTTCTTTCTAGAAAAAAAAGAACAAAGTCGGAAAAAGAAAAAAGAAAGAAAAAAGTAAA
AGGAGAGAAGAAAAAGAAAATGAAATGAAATGAAAAAGCTTCCTTTTCCACTGCCCCTTCGCAGGTAACGAGATACATGT
GTACATCAACGGCCTGCCGTGGCTCTGCCCTTTATTTATCATCCACGACTTCTCCAACATTGAGTGGATGTATTCTCCTA
CATCAAAGGCGCTATCTCATACATACCATGTTCTGCTCAACCTTACTTCTATTGAGCCCAGAACGCTCCAAGAGATCTTT
ACCCAGATTTCCTCCGTAGGGCTTTTCACAGGGCTATTGCCACTCAGCCACCACCCTCTTGGACCAACCAACATACCCCT
CCCCCCCTTGAATGACATACCCCCATGCTCCCATTGGGCAGTTAAATTCCACAGCGCGAAGTCTGGACTGGCATTCATGG
GAAGCAAGCCAGTCAAATTTCACATCATCAGGTGTCAATTTGTCCCCATTACCGGGGGGTGACGAAAGGCTGCAATCGCA
TGGGACAGGTGAGATGCCATGCAAATGAGACTTTTCTTTTTGTTGCAGGATTGCAACGTCATCGGCTTCGCCAGCCACAA
AATCAGATTGCTCCTCGGCCCCCTTTTTTCCTTGTCAGGCCTGGCCAGTTTCGTGCAAGATCCAAAAGCCAATGACTTCC
CCACAATCGCGGCGTCTGGCCCTGTGGCTTGAAAATATATATTCTCCGTATACTCCGTACTCCGTATATTTAAAAAAAAA
TAAAAAAGAAAAAAAAAAAAAAAAGGGGAAAAAAATAAGAAGTTGGCGTAGAGGAAGTAAAGATTCGACGGTCTTGGATC
CTAAAAGCCCGCGGAAAACACTAACAACGACACCACCACCCCACTAACATGCGGGACGAATGGATGTCGAGCGTATGCTA
GCTTTTCCGTGTGCGAATGGCAACTAGGGCTTCTCCGGGGGCTTTTTCAAGGTGCTCATGCAATGTAGGCGTAAGGTAGC
TGGATTGGATATATGGCTCCCGCCGTGACGTTAGCAATTGGTCTTTCGCTCATGATAGTAAAGTACCTAAATATGTACGT
CATACGAAGTACGGAGGAGATAATTCACAGCCTGGGAGGGTAAAACATTTTCTGTCCCGGGGAGAAGAGCAAATGTTCCG
ACATTCACACCGTACTGCGTTTGACCTGTGGCAGGTTTTGGCAAAGAGTTGAATTTCGGCAACGCCGGACCAGCAGCCCG
GTCTTCGCAACTTTTTGATGGCTATGATGATGTCGACAAATGAGCTTCCCTGCGTGTCACATCTCACGCCACAACGATCT
AGAACCACTCGGCATGCACTTGGCCGGCTGCAAAAGATGGCCAAACTGCAGCGACCTCAGGGCTCCCACGGAGCACGGAG
CACGAAACGCCAGTTCTAATGGACCGGAACGGCGAGTTCCGACCCGGCTCGGCGCCAAGACTTACATAATGACGCCAAGA
CGAAATCCTGCTGATGTAATCTATTTGACGATGAGACTAGCCGTCTCGGGACTAGCGCCATGTTGACCTTTTTCTCAGTC
CGAGAGCAAAAGCATCGAAAAGTTGCAACGGAGCACGCCGACTCGCCAGGCAATTGTGAAAGAGTTCAAGCGAGAATGGC
GGCCGTGTGCGCTGCGTTCGCTTCTCGCCAATTGGCTCGCTCAGGTAGGTGCCATATGTTCCCTGTCAATCGCCACGGTT
GCGCAGCCTGCTAAAGCTGCTTTCTCCGGTTCCAGCGAGAAATCGACTCCCCCAGATCTCCCGCCGAGGATTTTTGTCAA
CCCCCTTCCTTACCTCAACGGAGCCCTCTACGTCGTCAGTTGATTCTCCGGACACGAAATCTGGGCCCAAGGTCTCCTTC
CGTCCGCCCCCTGTCAAGCGTGGCTCCCTCGCATCGGGCTCCATCTTCGCCGATGGGGAGGATTTCCCCAAAATCACCAC
CGGAGGCCGAACCCCCAAACGTCGCTCAGAGGCGGCTGCTGAGGCCGAAGCACAGGATGGCGAGGCGCAGACGACCATCG
TTGACCTGAGCGAACGTGACACCGCGAGTCTCGAGAGATCGCTCAACCCCCACCCGAACCGCCGTGCACGATGGCAGCGC
AAGATGGTAATACGGACCATCCACCGACGTGGCCGGCTAACGCGAAAGGAGAAAATAATGCAGTCTGAGCGAGAACTGTC
CTCCAAATCACACTGGTTCAAGACCTCGGTGAAGAAACTCGGGCCGTTGGCGAGGCAGATCGCGGGCAAAAATATAGACG
AGGCCATCCTGCAGATGAGATACAGCAAGAAGAAGGCCGCCAAGGATGTAAAAGCATTCCTGGAACAAGCCAAGAACGAA
GCTATTGTCTCACGGGGTATGGGCTTGGGTCAGGCTGAGGCCCAGGCCGCCGCGACTGAAACCGCCGAAGGAGAAGCACA
AGTTGAAGTAACTGCCGTTGCCACCGCCGACGCAGCTCGCCCCGTTACGCTCACGCTGAAGGATGGCAAGCGCCTGGTGG
TGACAGATCCAACCTCCATCTACATCGCCCAGGCATGGGTCGGTCGGGGCCCGTTCGGAAGAGAAGCCTCCCCTCGCGGC
AGAGGCAACACCCACATCTTACGACCTCCGTACACGTCCATCAGCGTGATACTCAAGGAAGAAAAGACTCGCATCCGTGA
GTGGCAGGAACGTGAGCAGAAGGATATCAGGCGGCGGAAGGCAAAGGTCTGGAGACAGCTGCCAGATCGACCGTTGACGA
TGCGCAACCAGTATTATGCATGGTAAGCGAGGCGGGGCTTCGGAGTCACTACTACATGCTTGTACGACATACATGTGTGT
GTGTATCATAGATTATCCCTTTTCTTCGGCTCTTTGTTTGAAATTTTTTTTTTTTTTTTTAATTTTCTCTTTTTCTTTCT
GTTGAGTTTTCACTTCCTGTTCTACGGGCGTTATATAAATGGAAATGGCAGTCAGCTATCATTATCGGTAAGCTTCAAAT
ATTCAACTACAACTCTTGATAAATTGATCGAATTTGGATAACGGGGCGGTTGGCGCCGCTTGGGGTCTCTGCCCTCCGCA
GGAGCCTCCTTGATATCGAATGAGGCAATGCATACCTTCAACACTCACATTTATAAGGTGTTGTTGGGAATCCCGACAGT
CGCTCCACTGTAGCCAGGAGAGAAGCAACTGGCTCCTGTTCATGACGGCATCGACTCGTTTAGCATTGCTATGTGAAGCG
TTATATTTAAAATGGAAGGGCAAGAGAACAACGTACATTTCTCCGGGTCCATTATTACTATTGAGATGTCGCTGCAAATC
ATGAACTGGCAGGGGCAAGTGGATAAAATCTTCAAGAAAAACTACACAGACGCACGACACAGAAATATCAAAGAAATCTA
AAAAAAGGCAAGAAAAGAAAAGAAAAGAAAAATAACAGGATTAAACACCCCGAAGCCATAATCGCCCATAAACCGCCTCC
AAGACCGTGTTCGAAGATGCCAGAGCTTAAAACCGGAGACCTCGAACGGGGGTATCTGGTCGGGAGAACATAAATTACAA
AGAAGAGGAAAGCCAGAACCACGAAACTATCAAAGCCAAAAACCAATATACCACAGAAAAAGGAGAGCAAGAAAATAAAA
TAAGCAAAAAAAAAAAAAAAAAAGAAAAAAAAGCCATGAAGCCCAATAATTTCAAAGCCGCGCAATTTAGCCCATAGCAG
TTGACATTACGGGTGGGCATGAGGCTGGGCCAGAATAGGCCGTTGAGGATCAGTCAAAATCGATCGCGGCTCAGTACCTC
GAAGACGGTGCTATAAGGAGAAGAGAAAATATCCAGCGACTTCCTTGAATAATATGCCACGATCCCTCACTTCTTTACCA
CTTTCGCAACGGCACCGCGAGAAGAGACCCGCCGCGATTTGCTCGCAGCCGTATGGAGTGGAGGGGGCCGGTGACGAAGA
TTGGGTAAAATTTCGATATCCGGGAAGTGGGCTTCATAACCATTCTCGATACGTTGCTGGAGATGTTGTCGAAGATCACG
CAGCACTTGAAGGGTCTGACTGAACGTCTTATGGTTTCCAATACGGGAATAGAGCCAGTCAGGGACGGGGCGAGGTATGA
TCCGTGGCGAACGCTTTTTAGGCTCCGAGGACTCCCCAGGTTCGTCAGGGTTGAAGCCACGTCCGTCTTTAACAGCAGCT
TCAGCAGAAGAATCTTCATCGTTGGCATCAGCATCATGGGTAACGATGGACTCCCCAGTTTCGTGACCCGTAGATTGCAC
AGTAGAGTCATCTTCCTCGAATTGGCCTTCGTTTCCCGTGCTTCGTTGAGTCTCTCGGCGGCGAAGTTGAAGATTGAAAT
CCTCTACTCCACCCCAGGCACGCATGTTCTTGATCGTATCGATGGCGAGGTCGCACTGTCTGAAAGGCCATTCCCCAGTT
CGATACCGCGCACGTTGGTAATGCTTCCGGCAATAATAGATCCAAACGAAGTTTGGGACACCGATTGTGCAGCGCTTATT
TCTCCCGAAGATATGAGATATGACTTTGCGATAGTGAGGCGACTCCGTGGAGCATGCCTCCCCGCTAAATTGGCAACGGG
GGTGTGGTGGTTCTTCCGAGTTTTTCATTATGCTACTCTCACACTGACGTTAGACTCTGTGAGAAACTGCAAATTTCAAT
TTCCTTTTCTCTGTTTTGTTTAAATAGTTCTCTCTTGTTGATGATAGCTGGTTTAACAATCCTAGAGAGAAAAAAGGAGG
CAAAAGAACTAGAGAACACTCACCAAGAGGCGGAGGTGAACAAGAATAAATACCGGAGGGTATGGGGGAAGAAGTGACGG
CAACTCACGTTGAGCGGAGGTGGTGAATCCCGATAAGGGGATCACACAGTGGAAAGTGAAGAGACGCAGCCGAGTTCGAC
ACCAAGCGCCAAGATAGAACTGAATAAGGCGAGAGACTCAAATAATCTGGAAGACGGAATGGGAGGATTAGAAAATCAAG
AAAGAAACAAGGCAGTCTCGATGAACTCAAGTATGGCGAGGTGCGGGATATGAAGGTGGAGCGAGATGCAGGTTGTGATT
CAAAGAGAAAGTCAAAGTCGACAAATGACTCAAAAAAAGGTCAAACCGTGGAAAACCGAGTTACAGGCAGATGACTGTGA
AGAGGAAGAAATTTCTTCGCTCTGTAAGGAGGTGAATAGGGGCACAATAGTATTGGTCAGAGGGTGAATGGGAAGAATCG
AGTATTCAATGTCGGAGGGGGAAAATTAATACAGGCTGTGAAAGGTCGATATTCGCCTGATCTCAAGGCCACAGCCGGAC
AAAGACTATATCAGGAAATTTCCGGTCCATTCGTCCCAATATGGACCGGAAGAGCGTTTTACTCTCAAGACCTGAAGCAA
TTCAGAGGTATGTTCCTTCAGGATGAAAGGATAGCGCCAACGATGAATGCATTACGAGATGGAAGTGATATCAGAAGGAT
AAGGGTGAGTGCGGAAAGGTAGGTAACAGGCGTAGCATAGGGAAGATGAGAAAACTTGGAGAGACCAAAAAAAAAAAAAA
AAAAAAAAAAAAAAAAAAAAAAAAAAAAAAATTTGCTAATCAGGAGTTGCCCTGGCACCTGGCCAAATGCATTCAAAAGA
TGAAAGACATGGTCGGGTGACAACTAGACCAAGATTCGAAACGCATCTCTATTTAATATTACCACACACAGGGCTTCGGA
CACGCAGCATCTTCTCCTGGTCAGCACTGGTTTTCTGTACTCCGAGTAGGCTTTGGATTGCTATACAGAAGCAAAAAGGG
GGCATTTGGCGACTACAGATAAGACAATGACTGAGGAGGTTAGATGCTGCACGAGATCTTTCAAGGGATAAAAGGGGCAT
AGCTGAAACATCGCGTAAGATATTTCAAGGCCGGGATAGGCGCCTCGCATCTCGTTTCCATATACCGTCTCGTGATACGT
TTCCCGGGTGTCGGGAGAGCGTTCAGACCTAGCATGGAAGACGTCAGTTGAAAGGATTTCAAACCACCGACCCGGGTACC
ACGAAGCATGCCACTTTTGAAGAGAGGAGGAAGAATGGTGACGAGGGGAGTCGGCAATTCATTGCTACCTGCCCACTTAA
GAAGCGCTTTTAGGCCTCGGTTTCGAAGTCCTGCTTCCGCTGGAGCGCGTGAGGGCTCTACGAGCACCTGCAAGTGTCGA
AGAAGGATTAACGCCATTCAGCCATATACCTGAACGTTGACAGTTGTAAATAAAGATTCAACCAAAGCTGCCTAACTGGG
GAAACGGGGGCAGCGGATAAAGACCAGAGTCCGGCGGAAGACAATGAAGAGCATGAAGAGAGGGAAGAGAAGAAAAAGGA
AACAAGCACTGCTTAGTCGTGCGGCTTGTCCTGCATGAAATATACAGCACGATGCTTTATGCACATGGCAATATACAGGT
GTTCCTAGCCATGGTATCCAAGTACCCAAGGCTGATGGGACGAAAGTTAACAAGTGGGTGCACACGTGATGCCATTATGA
TGATCAATGCACCTCCATCTATGTGTGCAAACTATATACTATCTTTTTTGAAAGATAATAAACCTGTACTCTGTATGGTT
GTTTTAAATTGCAACACTACCTCTCGCGGGCAGTGTGTTTGTTGGTGGTTGATGCGCTGTTGGGATGAGATGAGGTTTGA
GGTGAAGGTGAGGCTCTCGGCTTCTTGGCGTAGTGGCCCTTGTGGCTGTGTGTGGCATGGCACCTCCAGCCACACCCAAA
CATACATAACGCACAGCCAGCCTTACAGTACACCACCAGTGCGTAAATTACACTAGTTAGTTACGGTAACGTATTGCTTA
GCTAATCCTGCGAGTCCCGCTGCAACCACTTCCGCGGTCGACTCTTCTGTCTCTCTCTCTCTCTCTCTCACGCTCTCACT
CTCACTCTTCACCACCACAACAACAATTCATAAACACCCTTGCAGGCCGGGTTGAAATCTGAACAAGGTGATGGTCCTCT
GCAAAATGGACACCTGTTTTGCTGCATTCCCATTATGACACCAGAATCTATAAAGACTGCGGCTTCTGCCTCGATTGTGA
TGCGCCGCTGTATGTCAGCCCAATTCACCTCACTCCAAACTCGGAGGCATCGCGGCAGTGTAAATAGTAAATACTGACCA
TAGAATAGCTGGGAACTTTTGATTCGAGGCCATACATCTGCTGTGGTCGCTGACTTAGATTTCCTGCAGCAGCTGATCAA
CTTTGTAGGATCACTGTTTCTCATACACAAAAGTCCTGTCGACTATTTTCGTTAATCCAGCATATGATCCGTTTTCCTTT
CTTTTACCTTTTTTCCTTTTTTTTGGGGGGATGAAAGAAATATCATTATTTTAGGTCTACATGAATCCATGTCCCAAAAT
GTCGGCACTCAAGCCGTTCAAGATCCCACCGCGCAAAGCAGCCATTCGCATTATCAACCCTGCTAACGGCGAAGAAATCG
ATGTTCCCACGGACCAACCCGGCATTCGGACGGCAGAAAGCACGATACCACCGCGCACAGAACTCCCTCGAGGCCAGACA
AAAAGGCTCCAGAATGGGGACCACGCGCACGAAAACCGAGAACCCCCGAGCGCAGCCGAATCGGGAGCCGGAGAGCAAGC
ATCGCTTGACACCGCAGCGGACGAGGGCTTGACTGCATCTTCCCGCGAGAATGATACTGATACCTTTGTCCAAGGAGGTC
AACGTTCCCCGCAGACCACGACTCCGAAGCAGAGTGCTGCCGTCCCTCGATCATGTCGCACGGGCTGGAAGCCGGACATT
AATACCCCTCCTTATATTCCCTCTTATCTTTGGGCTATCCAGCAATCTCCTGTGATGAATCGATTCTCAAAGCAGTTAGA
CTCTATCGACTTTGGAACATACATCCAAAGCTTTGCTGGTACCCGTTATCTGAAGCCTGTCCCGGAAACCCACCCAGAGA
TTAGCAAAGTGCGTGTCACCCTTTCCCGACATCCTAGAAACCTTGCTGTCGACAACTACTTTGAATACTTTTCGGAGTGC
CTTAAACTGGAGGCATTTGCCCATTCCGCCACTCTATCGCGCCTAACTCTTTTCAACACTACGCTCGAACTGTCAGACCG
ACACCAGCACCTCTACGCGCTTAGGGTTCCGGGACTCAGGGATAACACTCCAAGTCTCGATATCGGTGATGCAGTTGCTG
[truncated: 28,251,810 more chars]
