# Supplementary material for: Transcriptomic atlas throughout Coccidioides development reveals key phase-enriched transcripts of this important fungal pathogen
Source: PLoS Biol. 2025 Apr 15;23(4):e3003066. doi: 10.1371/journal.pbio.3003066 (PMC12077801; doi:10.1371/journal.pbio.3003066)
Supplement: S1 Code — Folder containing README document describing the scripts used to analyze the data and generate figures in this manuscript, as well as the scripts themselves and custom python three modules used in the scripts. (ZIP) [file pbio.3003066.s025.zip]

Archive with 116 entries (112 files):
- Custom Code/
- __MACOSX/._Custom Code
- Custom Code/.DS_Store
- __MACOSX/Custom Code/._.DS_Store
- Custom Code/lib/
- __MACOSX/Custom Code/._lib
- Custom Code/README.txt
- __MACOSX/Custom Code/._README.txt
- Custom Code/notebooks/
- __MACOSX/Custom Code/._notebooks
- Custom Code/lib/SafeMath.py
- __MACOSX/Custom Code/lib/._SafeMath.py
- Custom Code/lib/DnaSearch.py
- __MACOSX/Custom Code/lib/._DnaSearch.py
- Custom Code/lib/GenomeParsers.py
- __MACOSX/Custom Code/lib/._GenomeParsers.py
- Custom Code/lib/GffFile.py
- __MACOSX/Custom Code/lib/._GffFile.py
- Custom Code/lib/BlastGenomeAssembly.py
- __MACOSX/Custom Code/lib/._BlastGenomeAssembly.py
- Custom Code/lib/GenomeFactory.py
- __MACOSX/Custom Code/lib/._GenomeFactory.py
- Custom Code/lib/FeatureTable.py
- __MACOSX/Custom Code/lib/._FeatureTable.py
- Custom Code/lib/.DS_Store
- __MACOSX/Custom Code/lib/._.DS_Store
- Custom Code/lib/MacsTools.py
- __MACOSX/Custom Code/lib/._MacsTools.py
- Custom Code/lib/HdfTools.py
- __MACOSX/Custom Code/lib/._HdfTools.py
- Custom Code/lib/cluster_methods.py
- __MACOSX/Custom Code/lib/._cluster_methods.py
- Custom Code/lib/ReadCountTools.py
- __MACOSX/Custom Code/lib/._ReadCountTools.py
- Custom Code/lib/ConsensusSearch.py
- __MACOSX/Custom Code/lib/._ConsensusSearch.py
- Custom Code/lib/Sequence.py
- __MACOSX/Custom Code/lib/._Sequence.py
- Custom Code/lib/PromoterTools.py
- __MACOSX/Custom Code/lib/._PromoterTools.py
- Custom Code/lib/Collisions.py
- __MACOSX/Custom Code/lib/._Collisions.py
- Custom Code/lib/MySQLGenomeFactory.py
- __MACOSX/Custom Code/lib/._MySQLGenomeFactory.py
- Custom Code/lib/LimmaTools.py
- __MACOSX/Custom Code/lib/._LimmaTools.py
- Custom Code/lib/HistoPlot2/
- __MACOSX/Custom Code/lib/._HistoPlot2
- Custom Code/lib/FastaFile.py
- __MACOSX/Custom Code/lib/._FastaFile.py
- Custom Code/lib/Locus.py
- __MACOSX/Custom Code/lib/._Locus.py
- Custom Code/lib/MsvUtil.py
- __MACOSX/Custom Code/lib/._MsvUtil.py
- Custom Code/lib/PCA.py
- __MACOSX/Custom Code/lib/._PCA.py
- Custom Code/lib/annotate_mysql.py
- __MACOSX/Custom Code/lib/._annotate_mysql.py
- Custom Code/lib/UnionedGenomeFactory.py
- __MACOSX/Custom Code/lib/._UnionedGenomeFactory.py
- Custom Code/lib/TempWrapper.py
- __MACOSX/Custom Code/lib/._TempWrapper.py
- Custom Code/lib/Gff3.py
- __MACOSX/Custom Code/lib/._Gff3.py
- Custom Code/lib/CdtAnnotator3.py
- __MACOSX/Custom Code/lib/._CdtAnnotator3.py
- Custom Code/lib/Genome.py
- __MACOSX/Custom Code/lib/._Genome.py
- Custom Code/lib/CdtFile.py
- __MACOSX/Custom Code/lib/._CdtFile.py
- Custom Code/lib/LocusTransform.py
- __MACOSX/Custom Code/lib/._LocusTransform.py
- Custom Code/lib/FastaGenome.py
- __MACOSX/Custom Code/lib/._FastaGenome.py
- Custom Code/lib/Colors.py
- __MACOSX/Custom Code/lib/._Colors.py
- Custom Code/notebooks/FigS3B.ipynb
- __MACOSX/Custom Code/notebooks/._FigS3B.ipynb
- Custom Code/notebooks/Fig4_and_S4_without_motif_finding_and_6C.html
- __MACOSX/Custom Code/notebooks/._Fig4_and_S4_without_motif_finding_and_6C.html
- Custom Code/notebooks/Fig5.ipynb
- __MACOSX/Custom Code/notebooks/._Fig5.ipynb
- Custom Code/notebooks/FigS3A_and_S4E.html
- __MACOSX/Custom Code/notebooks/._FigS3A_and_S4E.html
- Custom Code/notebooks/Fig2.html
- __MACOSX/Custom Code/notebooks/._Fig2.html
- Custom Code/notebooks/Fig5.html
- __MACOSX/Custom Code/notebooks/._Fig5.html
- Custom Code/notebooks/Fig2.ipynb
- __MACOSX/Custom Code/notebooks/._Fig2.ipynb
- Custom Code/notebooks/Figure1_and_S1_and_6B.ipynb
- __MACOSX/Custom Code/notebooks/._Figure1_and_S1_and_6B.ipynb
- Custom Code/notebooks/FigS3B.html
- __MACOSX/Custom Code/notebooks/._FigS3B.html
- Custom Code/notebooks/Fig4_and_S4_motif_analysis.html
- __MACOSX/Custom Code/notebooks/._Fig4_and_S4_motif_analysis.html
- Custom Code/notebooks/Fig4_and_S4_motif_analysis.ipynb
- __MACOSX/Custom Code/notebooks/._Fig4_and_S4_motif_analysis.ipynb
- Custom Code/notebooks/FigS3A_and_S4E.ipynb
- __MACOSX/Custom Code/notebooks/._FigS3A_and_S4E.ipynb
- Custom Code/notebooks/Figure1_and_S1_and_6B.html
- __MACOSX/Custom Code/notebooks/._Figure1_and_S1_and_6B.html
- Custom Code/notebooks/Fig4_and_S4_without_motif_finding_and_6C.ipynb
- __MACOSX/Custom Code/notebooks/._Fig4_and_S4_without_motif_finding_and_6C.ipynb
- Custom Code/notebooks/Fig3_and_S2_and_S3.ipynb
- __MACOSX/Custom Code/notebooks/._Fig3_and_S2_and_S3.ipynb
- Custom Code/notebooks/Fig3_and_S2_and_S3.html
- __MACOSX/Custom Code/notebooks/._Fig3_and_S2_and_S3.html
- Custom Code/lib/HistoPlot2/core.py
- __MACOSX/Custom Code/lib/HistoPlot2/._core.py
- Custom Code/lib/HistoPlot2/browsers.py
- __MACOSX/Custom Code/lib/HistoPlot2/._browsers.py
- Custom Code/lib/HistoPlot2/search.py
- __MACOSX/Custom Code/lib/HistoPlot2/._search.py
- Custom Code/lib/HistoPlot2/glyphs.py
- __MACOSX/Custom Code/lib/HistoPlot2/._glyphs.py
