# Supplementary material for: Transcriptomic atlas throughout Coccidioides development reveals key phase-enriched transcripts of this important fungal pathogen
Source: PLoS Biol. 2025 Apr 15;23(4):e3003066. doi: 10.1371/journal.pbio.3003066 (PMC12077801; doi:10.1371/journal.pbio.3003066)
Supplement: S1 Code — Folder containing README document describing the scripts used to analyze the data and generate figures in this manuscript, as well as the scripts themselves and custom python three modules used in the scripts. (ZIP) [file pbio.3003066.s025.zip › Custom Code/README.txt]

This file documents the scripts used to analyze the data and generate figures for “Transcriptomic atlas throughout Coccidioides development reveals key phase-enriched transcripts of this important fungal pathogen”.

Within the ‘Custom Code’ zip folder, there are 2 folders: 
-Notebooks: contains the Jupyter notebooks (ipynb files) needed to generate the figures, tables, and derived files used in the manuscript. This folder also contains html exports of the notebooks.
-lib: contains python3 modules needed for the notebooks.

The contents of notebooks and lib are released under the GPLV3 license except for lib/cluster_methods.py, which is taken from Michael de Hoon’s PyCluster and is distributed under the Python license. 

Additional dependencies for the code are: 
-python3
-jupyter
-the following python3 libraries: 
	-h5py
	-matplotlib
	-numpy
	-glob
	-os.path
	-sys
	-csv
	-scipy
	-math
	-re
	-matplotlib_venn
	-upsetplot
-R and rpy2 python module
-the following R libraries: 
	-limma
	-edgeR
-Biopython
-MySqldb

Please note, this depends on our MySql database environment to run. Please contact the authors if you would like to replicate the database environment.

Figure1_and_S1_and_6B.ipynb: analyzes the RNA-Seq data presented in Figure 1 and creates the tables used to generate the heatmap in Figure 1C, the Pearson correlation plot in Figure S1D, and the PCA plot in Figure S1F. Additionally, the notebook generates the values used to create Figure S1E (done manually in Excel). Finally, the data was used to generate Figure 6B (expression of the spore-associated cluster of transcripts discussed later on in the manuscript). 

Fig2.ipynb: analyzes the RNA-Seq data presented in Figure 2 and creates the tables used to generate the heatmaps in Figures 2C and 2F. 

Fig3_and_S2_and_S3.ipynb: analyzes the RNA-Seq presented in Figure 2 by merging the spherule and hyphal analysis. It then goes on to define subsets of transcripts based on the RNA-Seq data that are 1) strictly Ryp1-dependent, 2) Ryp1-dependent in all spherule timepoints (day 1-6), 3) Ryp1-dependent in all hyphal timepoints (day 1-6), 4) Ryp1-regulated in arthroconidia, or  5) morphology-dependent. It generates the figure panels: 3A, 3B, 3C, 3E, 3F, 3G. Additionally, it generates the data for Figure 3D and 3H (final figures created in Adobe Illustrator). This notebook generates the values used to create Figure S2C and S2E (done manually in Excel). It generates the graphs in Fig S3C, S3D, and S3E. Finally, it generates some of the numerical data in the text section describing the Ryp1-dependence of Coccidioides transcription factor expression.

FigS3A_and_S4E.ipynb: analyzes the RNA-Seq presented in Fig S4 to generate Figure S3A. Additionally, this notebook compares the RNA-Seq data from Figure S4 to Figure 2 and to the ChIP-Seq data presented in Figure 4 to generate the list of morphology-dependent, Ryp1-bound transcripts used to generate the graph in Fig S4E.  Note, you must run the Fig4_and_S4_without_motif_finding_and_6C.ipynb notebook to generate some of the input files required for this notebook. 

FigS3B.ipynb: combines the arthroconidia-specific RNA-Seq data from Fig 1, Fig 2, and Fig S4, to generate Fig S3B.

Fig4_and_S4_without_motif_finding_and_6C.ipynb: parses the output of MACS for Ryp1 ChIP-Seq analysis and generates the data presented in Table S10. It generates a heatmap of all the ChIP-Seq peaks assigned to individual genes (used as input in FigS3A_and_S4E.ipynb above). Additionally, it creates the ChIP-Seq coverage plots presented in Fig 4A, 4B, 4C, S4D, and 6C. It generates plots presented in Fig 4D, 4E, S4C, and the data used as the basis for Fig 4F (final figure created in Adobe Illustrator).

Fig4_and_S4_motif_analysis.ipynb: first combines peaks from replicates based on the schematic in Fig S4F and then compares/contrasts which peaks are present in spherule or hyphal datasets to generate the peak sets used for motif analysis with Meme. Then, the script uses the output of Meme motif searches (detailed in the methods) and output from the above Jupyter notebook to generate statistics related to the number of motifs assigned to each gene’s promoter. Analysis continues to compare the transcript subsets (ryp1-regulated, morphology-regulated) defined by RNA-Seq to the status of Ryp1-binding by ChIP-Seq in the corresponding promoter for that gene. This generates the panels presented in Fig 4H, 4J, S4H, S4I, S4J, S4K, and 4L.

Fig5.ipynb: adds expression data from Figure 2 to the manually-generated list of Coccidioides transcription factors to create the basis for the heatmap in Figure 5A. Then merges RNA-Seq data from Figure 1 and Figure 2 to create the list of endospore-associated genes and generate the basis for the heatmap in Figure 5B. Finally, this script uses cysteine content, signalp presence, and RNA-Seq data from Figure 2 to generate the list of candidate effectors and the basis for the heatmap in Figure 5C.
