# Supplementary material for: Transcriptomic atlas throughout Coccidioides development reveals key phase-enriched transcripts of this important fungal pathogen
Source: PLoS Biol. 2025 Apr 15;23(4):e3003066. doi: 10.1371/journal.pbio.3003066 (PMC12077801; doi:10.1371/journal.pbio.3003066)
Supplement: S1 Code — Folder containing README document describing the scripts used to analyze the data and generate figures in this manuscript, as well as the scripts themselves and custom python three modules used in the scripts. (ZIP) [file pbio.3003066.s025.zip › Custom Code/lib/DnaSearch.py]

#!/usr/bin/env python3
# Time-stamp: <DnaSearch.py 2025-02-10 12:17:21 Mark Voorhies>
"""Class hierarchy for search engines that take a single genome
assembly as their target and return a list of (possibly structured)
loci with names and scores.
"""

# Copyright 2025 Mark Voorhies, Christina Homer
#

#
# This program is free software: you can redistribute it and/or modify
# it under the terms of the GNU General Public License as published by
# the Free Software Foundation, either version 3 of the License, or
# (at your option) any later version.
#
# This program is distributed in the hope that it will be useful,
# but WITHOUT ANY WARRANTY; without even the implied warranty of
# MERCHANTABILITY or FITNESS FOR A PARTICULAR PURPOSE.  See the
# GNU General Public License for more details.
#
# You should have received a copy of the GNU General Public License
# along with this program.  If not, see <https://www.gnu.org/licenses/>.

import os
import sys
from subprocess import Popen, PIPE
import tempfile
from Locus import Locus, ParseCoords, spanningLocus
from MsvUtil import argmax, hdict, Table
from Collisions import SortLoci, LocusDiff

class ScoredHit:
    def __init__(self, locus, name, score):
        self.locus = locus
        self.name = name
        self.score = score

    def __repr__(self):
        return str(self)

    def __str__(self):
        return " ".join(map(str,(self.name, self.locus, self.score)))

    def Locus(self):
        return self.locus

    def __cmp__(self, rhs):
        return cmp((self.score, self.locus.ref, self.locus.start),
                   (rhs.score, rhs.locus.ref, rhs.locus.start))

    def __lt__(self, rhs):
        return ((self.score, self.locus.ref, self.locus.start) <
                (rhs.score, rhs.locus.ref, rhs.locus.start))
    
    def __hash__(self):
        return hash((self.locus, self.name))
    
# TODO: MotifHit is a variant of ScoredHit that is compensating
#       for MastDnaSearch returning hits relative to queries (e.g.,
#       intergenics) rather than contigs.  If we fix this at the
#       level of MastDnaSearch, then MotifHit will become identical
#       to ScoredHit and can be dropped.
class MotifHit:
    def __init__(self, hit, genome = None):
        """Initialize intergenic (locus) and event (hit) coordinates
        from current idiosyncratic GFFv3 dump of MAST results from
        MetaMotif."""
        self.locus = ParseCoords(hit.Locus().ref, genome = genome)
        self.hit = Locus.fromPrototype(
            self.locus, 
            start = self.locus.start + hit.Locus().start-1, 
            stop = self.locus.start + hit.Locus().stop-1,
            strand = hit.Locus().strand)
        self.score = hit.score
    def __float__(self):
        return self.score
    def Locus(self):
        return self.locus
    def __str__(self):
        return " ".join(map(str,(self.locus, self.hit, self.score)))
    def __repr__(self):
        return str(self)

class DnaSearch:
    """Search engine for an arbitrary query vs. a genome assembly.

    Currently, we init with query and search parameters and construct
    a search result object.  A better design might be to distinguish
    the search engine (factory) from the results."""
    # TODO: think about making it easy to batch over multiple subjects
    def __init__(self, genome = None, **kw):
        # TODO: Any generic genome/database initialization
        self.genome = genome

# TODO: Derive from PssmDnaSearch once we have a second back end
#       (PssmDnaSearch might also be a good place to aggregate
#        parsing of various PSSM formats, adding pseudocounts, etc.)
class MastDnaSearch(DnaSearch):
    """PSFM motif search (e.g., using MEME output).

    memefile = filename of motifs in MEME format
    motifnum = index (from 1) of motif in memefile
    targets = list of target sequences (default = HcG217B genome)
    motif_threshold = MEME E-value threshold
    bfile = filename of background model in MEME format"""
    def __init__(self, memefile, motifnum, targets = None,
                 motif_threshold = None, bfile = None, **kw):
        # TODO: Add PSSM input and MAST parameters
        DnaSearch.__init__(self, **kw)

        mast_params = ["mast",memefile,
                       "-",
                       "-hit_list",
                       "-mi",str(motifnum),]

        if(motif_threshold is not None):
            mast_params += ["-mt",str(motif_threshold)]

        if(bfile is not None):
            mast_params += ["-bfile",bfile]

        temp_fasta = None
        if(targets is None):
            fasta = Popen(("blastdbcmd",
                           "-entry","all",
                           "-db",self.genome.assemblyBlastDb(),),
                          stdout = PIPE)
            lcl_fix = Popen(("sed","s/lcl|//"),
                            stdin = fasta.stdout,
                            stdout = PIPE)
            mast = Popen(mast_params,
                         stdin = lcl_fix.stdout,
                         stdout = PIPE)
        else:
            mast = Popen(mast_params,
                         #stdin = open(temp_fasta),
                         stdin = PIPE,
                         stdout = PIPE)
            
            for (n,i) in enumerate(targets):
                mast.stdin.write(
                    i.Locus().Sequence().FormatFasta(name = "sequence%d" % n).encode())
            mast.stdin.close()
            mast.wait()

        mast_output = []
        for line in mast.stdout:
            line = line.decode()
            fields = line.split("#",1)[0].rstrip().split()
            if(len(fields) > 0):
                if(len(fields) != 8):
                    raise ValueError("Bad parse of MAST output for %s\n" % line)
                mast_output.append(fields)
        
        mast.stdout.close()
        mast.wait()
        
        if(mast.returncode != 0):
            sys.stderr.write("Non-zero return code from MAST %s\n" % mast.returncode)

        try:
            self.hits = [ScoredHit(
                Locus(targets[int(ref[len("sequence"):])].Locus(),
                      int(start), int(stop), motif[0], self.genome),
                "%s-%d" % (motif[1],i),
                float(pval))
                         for (i,(ref, motif, motif_id, motif_alt_id, start, stop, score, pval))
                         in enumerate(mast_output)]
        except ValueError:
            sys.stderr.write("Unexpected MAST output\n")
            for (n,line) in enumerate(mast_output):
                if(len(line) != 8):
                    sys.stderr.write("%s %s\n" % (len(line),line))
                    break
            raise
                    
        self.hits.sort()

        if(temp_fasta is not None):
            os.remove(temp_fasta)

from ConsensusSearch import Promoter
from Collisions import RefCollisions
class PromoterMap:
    def __init__(self, hits, genome, db, promoter = 1000, template = None):
        self.hits = hits
        self.genome = genome
        self.db = db
        self.psize = promoter

        if(template is not None):
            assert((self.genome == template.genome) and
                   (self.db == template.db) and
                   (self.psize == template.psize))
            self.promoters = template.promoters
            self.gene2promoter = template.gene2promoter
            
        else:
            self.promoters = map(lambda x: Promoter(x[1], size = promoter),
                                 genome.Genes())

            self.gene2promoter = dict(map(lambda x: (x.Gene(), x),
                                          self.promoters))

        self.hit2gene = RefCollisions(self.hits, self.promoters)

    def __repr__(self):
        return "%d occurences in %s overlapping %d promoters." % (
            len(self.hits), self.genome.Name(),
            len(self.PromoterHits()))

    def __str__(self):
        return self.__repr__()

    def PromoterSize(self):
        return self.psize

    def Hit2Promoters(self, hit):
        return self.hit2gene.OverlapA(hit)

    def Promoter2Hits(self, promoter):
        return self.hit2gene.OverlapB(promoter)
    
    def PromoterHits(self):
        """Return as a list the subset of promoters with at least one hit
        to the query."""
        return filter(lambda x: len(self.hit2gene.OverlapB(x)) > 0,
                      self.promoters)

    def Uid2Promoter(self, uid):
        if(type(uid) == str ):
            gene = self.db.Oligos()[uid].Cognate()
        else:
            gene = uid.Cognate()

        return self.Gene2Promoter(gene)

    def Gene2Promoter(self, gene):
        if(type(gene) == str ):
            gene = self.db.GetGeneByName(gene)

        promoter = self.gene2promoter[gene]
        return promoter

    def WriteGff(self, fout = None, feature = "hit"):
        """Write a GFF track of all hits to fout."""

        if(fout == None):
            import sys
            fout = sys.stdout

        from GffFile import GffFile
        gff = GffFile.fromLoci(
            self.hits,
            source = "ConsensusHit",
            feature = feature).Write(fout)

# TODO: Merge Intergenics with PromoterMap
class Intergenics:
    """Set of sequences flanked by given gene set.  Does not include
    contig ends or contigs with no genes.  If no gene set is given,
    defaults to the default gene set for the given genome."""
    def __init__(self, genome, genes = None, strip_ends = True):
        if(genes is not None):
            sval = SortLoci(genes)
        else:
            sval = SortLoci([i[1] for i in genome.Genes()])

        self.intergenic = dict((cname,
                                LocusDiff(genome.GetContig(cname), cgenes))
                               for (cname, cgenes) in sval.items())

        if(strip_ends):
            for (cname, loci) in self.intergenic.items():
                if(len(loci) < 1):
                    continue
                flag = False
                if(loci[0].start == 1):
                    start = 1
                    flag = True
                else:
                    start = 0
                if(loci[-1].stop == len(
                    loci[-1].genome.GetContig(loci[-1].ref))):
                    stop = -1
                    flag = True
                else:
                    stop = len(loci)
                if(flag):
                    self.intergenic[cname] = loci[start:stop]

    def __iter__(self):
        for loci in self.intergenic.values():
            for i in loci:
                yield i

    def __len__(self):
        return sum(1 for i in self)

# Utility function for intergenics
def cdsfootprint(gene):
    loci = gene.CdsLoci()
    if(len(loci) < 1):
        return None
    else:
        return spanningLocus(loci)
    
def intergenics(genome):
    """Special intergenics set up for MetaMotif.py and IntergenicBackgrounds.py."""
    if(genome.Name() == "HcG217B"):
        # Special case: use full footprints of validated genes
        #   (could cut to CDS as well here)

        sys.stderr.write("%s: %s\n" % (genome.Name(), "defining intergenics in terms of validated"))

        # Code based on RypEvents.py (TODO: put this table in SQL)
        eow_path = "/home/mvoorhie/papers/WGTA/EOW.csv"
        eow = Table.fromCsv(eow_path)
        validated = [genome.getGene(i["gene"]) for i in eow 
                     if(sum(map(int,(i["wgtaValid"],
                                     i["exprValid"],
                                     i["orthoValid"]))) >= 2)]
        return Intergenics(genome, validated)

    else:
        sys.stderr.write("%s: %s\n" % (genome.Name(), "defining intergenics in terms of CDS"))
        # define intergenics relative to CDS
        return Intergenics(genome,
                           genes = filter(None, (cdsfootprint(i[1])
                                                 for i in genome.Genes())))
    
def best_per_target(hits):
    """Given a sorted list of ScoredHits, return a sorted
    list of the best hit from each target locus."""
    ni = hdict(hits, lambda x: x.locus.ref)
    tn = []
    for i in ni.values():
        tn.append(i[0])
    tn.sort()
    return tn

class MemeMotif:
    def __init__(self, fname, pos):
        self.fname = fname
        self.pos = pos

    def search(self, targets, motif_threshold = None,
               multihits = None, bfile = None):
        """Return a list of one or zero motif hits for each target.
        Hits are sorted best to worst and contain the best hit for
        each target if it exists (or all hits if multihits == True).
        motif_threshold is MAST p-value threshold (-mt) or MAST
          default if None.
        Targets are assumed to come from a single genome.
        """
        #print(targets)
        m = MastDnaSearch(self.fname, self.pos,
                          targets = targets,
                          genome = next(iter(targets)).genome,
                          motif_threshold = motif_threshold,
                          multihits = multihits,
                          bfile = bfile)
        if(multihits):
            return m.hits
        return best_per_target(m.hits)

class MotifControl:
    """Positive + Negative control set for motif evaluation.
    Intended for generating ROC plots and estimating FDR.
    """
    def __init__(self, pvals, fdr, tpr):
        self.pvals = pvals
        self.fdr = fdr
        self.tpr = tpr

    @classmethod
    def fromControls(cls, motif, positives, negatives):
        """Initialize MotifControl by searching motif
        against positive and negative control loci."""

        return fromHits(motif.search(positives),
                        motif.search(negatives),
                        len(positives),
                        len(negatives))

    @classmethod
    def fromHits(cls, phits, nhits, np, nn):
        """Initialize MotifControl from MAST results
        for positive and negative control loci.  phits
        and nhits are sorted lists of ScoredHits
        (e.g. from best_per_target).  np and nn are the
        number of positive and negative targets (which
        may be larger than the respective hit lists)

        Use this in place of fromControls when search
        results need to be shared among multiple MotifControls"""

        if(len(phits) == 0):
            raise ValueError("MotifControl is undefined for no positive hits")
        if(len(nhits) == 0):
            raise ValueError("MotifControl is undefined for no negative hits")
        
        (pvals, cp, cn) = roc_dist(phits, nhits)
        np = float(np)
        nn = float(nn)
        fdr = [i/nn for i in cn]
        tpr = [i/np for i in cp]

        return cls(pvals, fdr, tpr)

    @classmethod
    def fromTdt(cls, fp):
        pvals = []
        fdr = []
        tpr = []
        for line in fp:
            v = map(float, line.rstrip("\r\n").split("\t"))
            pvals.append(v[0])
            fdr.append(v[1])
            tpr.append(v[2])

        return cls(pvals, fdr, tpr)

    def writeTdt(self, fp):
        fp.write("\n".join("\t".join(str(j) for j in i)
                           for i in zip (self.pvals, self.fdr, self.tpr))
                 +"\n")

    def roc_plot(self, fname = None,
                 main = None, xlab = None, ylab = None,
                 ax = None, color = "blue", label = None):

        if(xlab is None):
            xlab = "Fraction false positives"
        if(ylab is None):
            ylab = "Fraction true positives"

        import matplotlib.pyplot as plt
        if(ax is None):
            (fig,ax) = plt.subplots()
            ax.set_xlim(0,1)
            ax.set_ylim(0,1)
            ax.set_xlabel(xlab)
            ax.set_ylabel(ylab)
            if(main is not None):
                ax.set_title(main)
            ax.plot([0,1],[0,1],"k--")
        else:
            fig = ax.figure

        ax.plot(self.fdr, self.tpr, color = color, label = label)

        if(fname is not None):
            fig.savefig(fname)

        return (fig,ax)

    def fdr_to_thresh(self, fdr):
        """Given a target false discovery rate, return the p-value
        and false discovery rate closest to the requested value.
        """
        # TODO: interpolate between two closest values instead.
        (p,f,t) = argmax(zip(self.pvals, self.fdr, self.tpr),
                         lambda x: -abs(fdr-x[1]))

        return (p,f,t)

def cummulative_dist(hits):
    """Given a sorted list of ScoredHits, return a tuple of
    (scores, counts) where scores is a list of unique scores
    (ascending == best to worst) and counts is the cummulative
    count of hits with score <= the corresponding element of
    the score vector."""
    # TODO: Consider binning the hits rather than just counting them.
    #       Would be easy to make this a generic variant of hdict
    counts = [1]
    scores = [hits[0].score]
    for i in hits[1:]:
        if(i.score != scores[-1]):
            scores.append(i.score)
            counts.append(1+counts[-1])
        else:
            counts[-1] += 1
    return (scores, counts)

def roc_dist(phits, nhits):
    """Same as cummulative_dist but for two lists of ScoredHits, generating
    output appropriate for ROC plots."""
    # TODO: fix docstring
    pcounts = [0]
    ncounts = [0]
    scores = sorted(set(i.score for i in phits).union(
        set(i.score for i in nhits)))
    for (counts, hits) in ((pcounts,phits),(ncounts,nhits)):
        sp = iter(scores)
        curscore = sp.next()
        for i in hits:
            while(i.score != curscore):
                curscore = sp.next()
                counts.append(counts[-1])
            counts[-1] += 1
        try:
            while(1):
                curscore = sp.next()
                counts.append(counts[-1])
        except StopIteration:
            pass
    return (scores, pcounts, ncounts)

def best_per_target(hits):
    """Given a sorted list of ScoredHits, return a sorted
    list of the best hit from each target locus."""
    ni = hdict(hits, lambda x: x.locus.ref)
    tn = []
    for i in ni.values():
        tn.append(i[0])
    tn.sort()
    return tn
