# Supplementary material for: Transcriptomic atlas throughout Coccidioides development reveals key phase-enriched transcripts of this important fungal pathogen
Source: PLoS Biol. 2025 Apr 15;23(4):e3003066. doi: 10.1371/journal.pbio.3003066 (PMC12077801; doi:10.1371/journal.pbio.3003066)
Supplement: S1 Code — Folder containing README document describing the scripts used to analyze the data and generate figures in this manuscript, as well as the scripts themselves and custom python three modules used in the scripts. (ZIP) [file pbio.3003066.s025.zip › Custom Code/lib/GffFile.py]

#!/usr/bin/env python3
"""# Utilities to read and write the GFF format as specified by
http://www.sanger.ac.uk/resources/software/gff/spec.html
"""

# Copyright 2024 Mark Voorhies

# This program is free software: you can redistribute it and/or modify
# it under the terms of the GNU General Public License as published by
# the Free Software Foundation, either version 3 of the License, or
# (at your option) any later version.
#
# This program is distributed in the hope that it will be useful,
# but WITHOUT ANY WARRANTY; without even the implied warranty of
# MERCHANTABILITY or FITNESS FOR A PARTICULAR PURPOSE.  See the
# GNU General Public License for more details.
#
# You should have received a copy of the GNU General Public License
# along with this program.  If not, see <https://www.gnu.org/licenses/>.

import re

class Gff:
    """GFF record."""
    def __init__(self,
                 seqname,  # Reference sequence for this feature
                 source,
                 feature,
                 start,
                 end,
                 score,
                 strand,
                 frame,
                 rest):
        self.seqname = str(seqname)
        self.source = str(source)
        self.feature = str(feature)
        self.start = int(start)
        self.end = int(end)
        try:
            self.score = float(score)
        except:
            if(score == "."):
                self.score = None
            else:
                print("Bad score:", score)
                raise
        self.strand = str(strand)
        try:
            self.frame = int(frame)
        except:
            if(frame == "."):
                self.frame = None
            else:
                raise
        self.rest = rest
        if(self.rest is None):
            self.rest = ""

    def Locus(self, genome = None):
        from Genome import Locus
        return Locus(ref = self.seqname,
                     start = self.start,
                     stop = self.end,
                     strand = self.strand,
                     genome = genome)

    def Write(self, fp):
        fp.write("\t".join(
            (str(i) for i in
             (self.seqname,
              self.source,
              self.feature,
              self.start,
              self.end,
              ((self.score != None) and self.score) or ".",
              self.strand,
              ((self.frame != None) and self.frame) or ".",
              self.rest)))
                 +"\n")

    def __hash__(self):
        # Two GFF instances are identical if they correspond to
        # identical lines of text in a GFF file.
        # TODO: Implement similar logic for GFFv3
        return hash((self.seqname,self.source,self.feature,
                     self.start,self.end,self.strand,self.frame,
                     self.rest))

    def __eq__(self, rhs):
        return hash(self) == hash(rhs)
        
class GffFile:
    """Collection of GFF records."""
    gff_re = re.compile(r"^[\s]*"+
                        # From the spec:                        
                        # All of the above described fields should be
                        # separated by TAB characters ('\t'). All
                        # values of the mandatory fields should not
                        # include whitespace (i.e. the strings for
                        # <seqname>, <source> and <feature> fields).
                        #
                        # We currently allow whitespace in seqname for
                        #  backwards compatibility with the BROAD's
                        #  initial gene call for WU24
                        
                        r"(?P<seqname>[^\t]+)\t"+
                        r"(?P<source>[^\t]+)\t"+
                        r"(?P<feature>[\S]+)\t"+
                        r"(?P<start>[\d]+)\t"+
                        r"(?P<end>[\d]+)\t"+
                        r" *"+
                        r"(?P<score>(?:-?[\d]+)|(?:-?[\d]*\.[\d]*(?:[eE]-?[\d]+)?))\t"+
                        r"(?P<strand>[+-.])\t"+
                        r"(?P<frame>[0-3.])"+
                        r"(?:\t(?P<rest>.*))?") # Attributes & comments

    def __init__(self, fp = None, loci = None):
        self.features = []
        if(fp):
            for line in fp:
                if(line[0] != "#"):
                    p = GffFile.gff_re.search(line)
                    if(p != None):
                        self.features.append(
                            Gff(seqname = p.group("seqname"),
                                source = p.group("source"),
                                feature = p.group("feature"),
                                start = p.group("start"),
                                end = p.group("end"),
                                score = p.group("score"),
                                strand = p.group("strand"),
                                frame = p.group("frame"),
                                rest = p.group("rest")))
                    elif(len(line.strip()) > 0):
                        import sys
                        sys.stderr.write(
                            "Skipping unrecognized GFF line: %s\n" %
                            line)

        if(loci):
            self.features += loci

    @classmethod
    def fromLoci(cls, loci,
                 source = "source",
                 feature = "feature",
                 score = ".",
                 frame = ".",
                 rest = ""):
        """Generate a GffFile from an iterable of loci."""

        if(type(source) == str):
            source = lambda i, locus, s = source: s
        if(type(feature) == str):
            feature = lambda i, locus, s = feature: s
        if(type(score) == str):
            score = lambda i, locus, s = score: s
        if(type(frame) == str):
            frame = lambda i, locus, s = frame: s
        if(type(rest) == str):
            rest = lambda i, locus, s = rest: s

        return cls(loci = [Gff(seqname = locus.Locus().ref,
                               source = source(i, locus),
                               feature = feature(i, locus),
                               start = locus.Locus().start,
                               end = locus.Locus().stop,
                               score = score(i, locus),
                               strand = locus.Locus().strand,
                               frame = frame(i, locus),
                               rest = rest(i, locus))
                           for (i, locus) in enumerate(loci)])
        
    def __len__(self):
        return len(self.features)

    def __getitem__(self, i):
        return self.features[i]

    def Write(self, fp):
        for i in self.features:
            i.Write(fp)

        
if(__name__ == "__main__"):
    print("Hello, world")
