# Supplementary material for: Transcriptomic atlas throughout Coccidioides development reveals key phase-enriched transcripts of this important fungal pathogen
Source: PLoS Biol. 2025 Apr 15;23(4):e3003066. doi: 10.1371/journal.pbio.3003066 (PMC12077801; doi:10.1371/journal.pbio.3003066)
Supplement: S1 Code — Folder containing README document describing the scripts used to analyze the data and generate figures in this manuscript, as well as the scripts themselves and custom python three modules used in the scripts. (ZIP) [file pbio.3003066.s025.zip › Custom Code/lib/BlastGenomeAssembly.py]

#!/usr/bin/env python3
"""
GenomeAssembly implementations based on NCBI-BLAST format sequence databases.
"""

# Copyright 2024 Mark Voorhies, Christina Homer, Claire Dubin, Jessie Uehling
#

#
# This program is free software: you can redistribute it and/or modify
# it under the terms of the GNU General Public License as published by
# the Free Software Foundation, either version 3 of the License, or
# (at your option) any later version.
#
# This program is distributed in the hope that it will be useful,
# but WITHOUT ANY WARRANTY; without even the implied warranty of
# MERCHANTABILITY or FITNESS FOR A PARTICULAR PURPOSE.  See the
# GNU General Public License for more details.
#
# You should have received a copy of the GNU General Public License
# along with this program.  If not, see <https://www.gnu.org/licenses/>.

from FastaFile import FastaFile
from Genome import GenomeAssembly, MemGenomeAssembly
from Sequence import DnaSequence

from subprocess import Popen, PIPE
import re
import sys

class BlastGenomeAssembly(GenomeAssembly):
    """GenomeAssembly where sequences are stored in a database
    generated by the NCBI-BLAST formatdb program."""
    # TODO: Consider using a proxy class for lazy evaluation of
    #       sequence retrieval (e.g., this could retrieve only
    #       partial sequences if we're just slicing a contig).
    #       Mod would require making Sequence more abstract, and
    #       this could be a false economy given the size of typical
    #       contigs.  The place we really want to economize is
    #       getmany, and this may be better accomplished by
    #       caching contigs as we retrieve them.

    # 6/19/2006: A proxy class makes sense when doing one-off
    #            sequence retrievals for WU24 genes: a quarter
    #            of these genes are in the 7Mb supercontig 1.1

    # 11/9/2006: Added code for direct parsing of nin and nhr files.
    #            This code is currently commented out as I think
    #            about its impact.  Some of the new code may make
    #            sense in LazyBlastGenomeAssembly (or it may be
    #            possible to merge the Lazy code into the base
    #            class without loss of efficiency).

    class Error(GenomeAssembly.Error):
        def __init__(self, e = "BlastGenomeAssembly error"):
            self.e = e
    
    def __init__(self, db):
        self.db = db
        self.fastacmd = "fastacmd"

    def __getitem__(self, i):
        qstring = (self.fastacmd,
                   "-d",self.db,
                   "-s",str(i))
        try:           
            p = Popen(qstring, stdout = PIPE)
            seq = p.stdout.read().decode()
            p.stdout.close()
            status = p.wait()
        except:
            raise BlastGenomeAssembly.Error("Error running fastacmd")

        if(status):
            if(status & 255):
                raise BlastGenomeAssembly.Error("fastacmd killed by the server")
            else:
                sys.stderr.write(str(qstring)+"\n")
                raise BlastGenomeAssembly.Error("Unknown fastacmd error")

        seq = re.sub("^>[^\n]*\n",
                     "",
                     seq)
        seq = re.sub("[\s]+","",seq)

        return DnaSequence(seq)

class BlastDnaSequence(DnaSequence):
    class Error(BaseException):
        def __init__(self, e = "BlastDnaSequence error"):
            self.e = e
        def __repr__(self):
            return self.e
        def __str__(self):
            return self.e

    def __init__(self, db, name):
        self.db = db       # formatdb database to use
        self.name = name   # sequence name for retrieval
        self.fastacmd = "fastacmd"

    def __str__(self):
        """Return a string representation of the full sequence.
        with no whitespace.  Note that any caching of the result
        must be done by the client."""
        return self.__runfastacmd()

    def __add__(self, rhs):
        # Implementing __add__ requires a more complicated
        # internal structure, which could be at odds with
        # our implementation
        raise BlastDnaSequence.Error("__add__ not implemented")

    def __eq__(self, rhs):
        raise BlastDnaSequence.Error("__eq__ not implemented")

    def __le__(self, rhs):
        raise BlastDnaSequence.Error("__le__ not implemented")

    def __lt__(self, rhs):
        raise BlastDnaSequence.Error("__lt__ not implemented")

    def __gt__(self, rhs):
        raise BlastDnaSequence.Error("__gt__ not implemented")

    def __ge__(self, rhs):
        raise BlastDnaSequence.Error("__ge__ not implemented")

    def __ne__(self, rhs):
        raise BlastDnaSequence.Error("__ne__ not implemented")

    def count(self, sub):
        raise BlastDnaSequence.Error("count not implemented")

    def __runfastacmd(self, L = None):
        """Run fastacmd, strip header and whitespace,
        and return result as string.  Client is responsible
        for catching range errors by checking length of
        returned sequence (alternatively, we could trap
        stderr and throw an exception)"""
        
        qstring = [self.fastacmd,
                   "-d",self.db,
                   "-s",self.name]

        if(L is not None):
            qstring += ["-L","%d,%d" % L]
        try:
            p = Popen(qstring, stdout = PIPE)
            seq = p.stdout.read().decode()
            p.stdout.close()
            status = p.wait()
        except:
            raise BlastDnaSequence.Error("Error running fastacmd")

        if(status):
            if(status & 255):
                raise BlastDnaSequence.Error("fastacmd killed by the server (%s)" % qstring)
            else:
                sys.stderr.write(str(qstring)+"\n")
                raise BlastDnaSequence.Error("Unknown fastacmd error")

        seq = re.sub(r"^>[^\n]*\n",
                     "",
                     seq)
        # See if we can tweak fastacmd to avoid this step
        seq = re.sub(r"[\s]+","",seq)

        return seq

    def __getitem__(self, i):
        """Return subset of sequence.  If the specified slice is out of range,
        the range is clipped before returning the sequencing (see implementation).
        If a single index is given, return just that base.

        This matches the Python string implementation, but may not match some
        of my other Sequence implementations (need to check)."""
        
        if(isinstance(i, int)):
            j = i+1
        else:
            j = i.stop
            i = i.start

        # fastacmd coords are like GFF
        # 1 = first base of sequence
        # range is inclusive

        seq = self.__runfastacmd(L = (i+1, j))

        #  On a range error, fastacmd ignores the sequence location, returning
        #  the whole contig.  A message is sent to stderr, but status looks normal;
        #  therefore, we need to check for this case explicitly.
        #  Additionally, we appear to lose the last base when fastacmd throws out the range
        #   =(
        if(len(seq) != j - i):
            # Re-run fastacmd to get the full contig sequence,
            # then clip it manually
            seq = self.__runfastacmd()
            seq = seq[max(i,0):min(len(seq),j)]

        return DnaSequence(seq)

    def __len__(self):
        """Return length of the full sequence.  Note that this requires
        a call to fastacmd and the result is not cached, so this is
        inefficient.  For typical use of this class, the contig lengths
        should be tracked separately."""
        return len(self.__runfastacmd())

    def find(self, sub):
        raise BlastDnaSequence.Error("find not implemented")

class LazyBlastGenomeAssembly(BlastGenomeAssembly):
    """GenomeAssembly where sequences are stored in a database
    generated by the NCBI-BLAST formatdb program.  Optimized
    for retrieving a small number of gene-sized sequences."""
    
    def __init__(self, db):
        BlastGenomeAssembly.__init__(self, db)

    def __getitem__(self, i):
        # Note: should throw IndexError if name is not in db
        return BlastDnaSequence(self.db, i)

    def items(self):
        # Get contig list from fastacmd

        qstring = (self.fastacmd,
                   "-d ",self.db,
                   # Dump all sequences as accession/version
                   "-D","3")

        try:           
            p = Popen(qstring, stdout=PIPE)
            names = [i.decode().rstrip() for i in p.stdout.readlines()]
            p.stdout.close()
            status = p.wait()
        except:
            raise BlastGenomeAssembly.Error("Error running fastacmd")

        if(status):
            if(status & 255):
                raise BlastGenomeAssembly.Error("fastacmd killed by the server")
            else:
                sys.stderr.write(str(qstring)+"\n")
                raise BlastGenomeAssembly.Error("Unknown fastacmd error")

        # Return list of (name, BlastDnaSequence)

        return map(lambda x: (x, self[x]), names)

class EagerBlastGenomeAssembly(MemGenomeAssembly):
    """GenomeAssembly where sequences are stored in a database
    generated by the NCBI-BLAST formatdb program.  Caches all
    contigs in memory with a single run of fastacmd."""
    
    def __init__(self, db):
        self.db = db
        fastacmd = "fastacmd"
        p = Popen((fastacmd, "-d", db, "-D", "1"),
                  stdout = PIPE)
        fasta = FastaFile(p.stdout)
        p.stdout.close()
        contigs = {}
        for (name, seq) in fasta.seqs.items():
            # N.B. older fastacmd (e.g., in Debian jessie) prefixes
            # names with lcl|, but newer fastacmd (e.g., in Debian
            # stretch) does not.
            if(name.startswith("lcl|")):
                name = name[4:]
            contigs[name] = DnaSequence(seq)
        MemGenomeAssembly.__init__(self, contigs)

if(__name__ == "__main__"):
    print("Hello, world")
