# Supplementary material for: Transcriptomic atlas throughout Coccidioides development reveals key phase-enriched transcripts of this important fungal pathogen
Source: PLoS Biol. 2025 Apr 15;23(4):e3003066. doi: 10.1371/journal.pbio.3003066 (PMC12077801; doi:10.1371/journal.pbio.3003066)
Supplement: S1 Code — Folder containing README document describing the scripts used to analyze the data and generate figures in this manuscript, as well as the scripts themselves and custom python three modules used in the scripts. (ZIP) [file pbio.3003066.s025.zip › Custom Code/lib/FeatureTable.py]

#!/usr/bin/env python3
# Time-stamp: <FeatureTable.py 2024-08-02 01:32:18 Mark Voorhies>
"""
Classes supporting the DDJB/EMBL/GenBank feature table format specified by
http://www.ebi.ac.uk/embl/Documentation/FT_definitions/feature_table.html

Includes extensions for handling VNTI files.
"""

# Copyright 2024 Mark Voorhies, Christina Homer, Claire Dubin, Jessie Uehling
#

#
# This program is free software: you can redistribute it and/or modify
# it under the terms of the GNU General Public License as published by
# the Free Software Foundation, either version 3 of the License, or
# (at your option) any later version.
#
# This program is distributed in the hope that it will be useful,
# but WITHOUT ANY WARRANTY; without even the implied warranty of
# MERCHANTABILITY or FITNESS FOR A PARTICULAR PURPOSE.  See the
# GNU General Public License for more details.
#
# You should have received a copy of the GNU General Public License
# along with this program.  If not, see <https://www.gnu.org/licenses/>.

import re, sys

class FeatureLocation:
    """Base class for all location types allowed by the
    FeatureTable format."""
    def __init__(self):
        pass

    def __str__(self):
        # N.B.: Concrete children of FeatureLocation should
        #       implement __str__
        raise NotImplementedError

    def __repr__(self):
        return str(self)

    @classmethod
    def fromString(cls, s):
        sub = s.strip().replace("\n"," ").replace("\r"," ")

        p = re.search("^[\d]+$", sub)
        if(p != None):
            return FlIndex(offset = int(sub))

        p = re.search("^complement\((?P<span>.*)\)[\s]*$",sub)
        if(p != None):
            return FlComplement(
                span = FeatureLocation.fromString(p.group("span")))

        p = re.search("^join\((?P<spans>.*)\)[\s]*$",sub)
        if(p != None):
            return FlJoin(
                # TODO: fix this.  It should currently work for simple
                #       cases, but will break for certain nested cases
                #       (some of which are forbidden by the spec).
                spans = [FeatureLocation.fromString(i)
                         for i in re.split("[\s]*,[\s]*",p.group("spans"))])

        p = re.search("^order\((?P<spans>.*)\)[\s]*$",sub)
        if(p != None):
            return FlOrder(
                # TODO: fix this.  It should currently work for simple
                #       cases, but will break for certain nested cases
                #       (some of which are forbidden by the spec).
                spans = [FeatureLocation.fromString(i)
                         for i in re.split("[\s]*,[\s]*",p.group("spans"))])

        p = re.search("^(?P<start>[\d]+)\.(?P<stop>[\d]+)[\s]*$",sub)
        if(p != None):
            return FlIndeterminate(FlRange(FlIndex(p.group("start")),
                                           FlIndex(p.group("stop"))))

        p = re.search("^(?P<start>[\d]+)\^(?P<stop>[\d]+)[\s]*$",sub)
        if(p != None):
            start = int(p.group("start"))
            stop = int(p.group("stop"))
            assert(start + 1 == stop)
            return FlBetween(start)

        p = re.search("^(?P<fuzzystart><?)"+
                      "(?P<start>(?:[\d]+)|(?:[\d]+\^[\d]+))\.\."+
                      "(?P<fuzzystop>>?)"+
                      "(?P<stop>(?:[\d]+)|(?:[\d]+\^[\d]+))[\s]*$",
                      sub)
        if(p != None):
            return FlRange(
                start = FeatureLocation.fromString(p.group("start")),
                stop = FeatureLocation.fromString(p.group("stop")),
                fuzzystart = (len(p.group("fuzzystart")) > 0),
                fuzzystop = (len(p.group("fuzzystop")) > 0))

        p = re.search("^(?P<fuzzystart><?)"+
                      "(?P<start>(?:[\d]+)|(?:[\d]+\^[\d]+)"
                      "|(?:\([\d]+\.[\d]+\)))\.\."+
                      "(?P<fuzzystop>>?)"+
                      "(?P<stop>(?:[\d]+)|(?:[\d]+\^[\d]+)"
                      "|(?:\([\d]+\.[\d]+\)))[\s]*$",
                      sub)
        if(p != None):
            return FlIndeterminateRange(
                start = FeatureLocation.fromString(p.group("start").strip("()")),
                stop = FeatureLocation.fromString(p.group("stop").strip("()")),
                fuzzystart = (len(p.group("fuzzystart")) > 0),
                fuzzystop = (len(p.group("fuzzystop")) > 0))

        # This pattern occurs as <656163 in
        # GCF_000149585.1_ASM14958v1_genomic.gbff.gz
        # (HcWU24)
        # Currently interpretting this as <656163..656163, but need
        # to check the feature table docs
        p = re.search("^(?P<fuzzystart><)"
                      "(?P<stop>[\d]+)$",
                      sub)
        if(p != None):
            return FlIndeterminateRange(
                start = FeatureLocation.fromString(p.group("stop")),
                stop = FeatureLocation.fromString(p.group("stop")),
                fuzzystart = True,
                fuzzystop = False)
        
        # NB: this should only occur in peptide records?
        p = re.search("^bond\((?P<start>[\d]+),(?P<stop>[\d]+)\)[\s]*$",sub)
        if(p != None):
            return FlBond(FlIndex(p.group("start")),
                          FlIndex(p.group("stop")))

        # Bond can also list only one position (indeterminate acceptor)
        p = re.search("^bond\((?P<start>[\d]+)\)[\s]*$",sub)
        if(p != None):
            return FlHalfBond(FlIndex(p.group("start")))

        raise ValueError("Unparsable location string: %s" % sub)
    
class FlPosition(FeatureLocation):
    """A determinate location (at a base or between two bases)."""
    def __init__(self, offset, ref = None):
        self.offset = int(offset)
        self.ref = ref

    def __str__(self):
        raise NotImplementedError

class FlIndex(FlPosition):
    """An FlPosition located at offset (counting from 1 as the first
    sequence element)."""
    def __init__(self, offset):
        FlPosition.__init__(self, offset)

    def __str__(self):
        return str(self.offset)

    def __int__(self):
        return self.offset

    # TODO: think about what these should be called, etc.
    def Start(self):
        return self.offset-1

    def Stop(self):
        return self.offset

class FlBetween(FlPosition):
    """An FlPosition located in the space between offset and the following
    sequence element (counting from 1 as the first sequence element)."""
    def __init__(self, offset):
        FlPosition.__init__(self, offset)

    def __str__(self):
        return "%d^%d" % (self.offset, self.offset+1)

    # TODO: think about what these should be called, etc.
    def Start(self):
        return self.offset

    def Stop(self):
        return self.offset

class FlSpan(FeatureLocation):
    """A range spanning one or more, possibly disjoint locations."""
    def __init__(self):
        pass

class FlRange(FlSpan):
    """A continuous range of sequence.  One or both ends may be
    indeterminate."""
    def __init__(self, start, stop, fuzzystart = False, fuzzystop = False):
        self.start = start
        assert(isinstance(self.start, FlPosition))
        self.stop = stop
        assert(isinstance(self.stop, FlPosition))
        # TODO: implement comparison operators for FlIndex so that we
        #  can make this assertion
        #assert(self.start <= self.stop)
        self.fuzzystart = fuzzystart
        self.fuzzystop = fuzzystop

    def __str__(self):
        return "%s%s..%s%s" % (
            (self.fuzzystart and "<") or "",
            self.start,
            (self.fuzzystop and ">") or "",
            self.stop)

    def Start(self):
        return self.start

    def Stop(self):
        return self.stop

class FlBond(FlSpan):
    """An out-of-sequence link between two determinate positions (e.g.,
    a disulfide bond)."""
    def __init__(self, start, stop):
        self.start = start
        assert(isinstance(self.start, FlIndex))            
        self.stop = stop
        assert(isinstance(self.stop, FlIndex))
        # TODO: implement comparison operators for FlIndex so that we
        #  can make this assertion
        #assert(self.start <= self.stop)

    def __str__(self):
        return "\bond(%s,%s)" % (
            self.start,
            self.stop)

    def Start(self):
        return self.start

    def Stop(self):
        return self.stop

class FlHalfBond(FlPosition):
    """An out-of-sequence link between one determinate position
    and one unkown position."""
    def __init__(self, start):
        self.start = start
        assert(isinstance(self.start, FlIndex))            

    def __str__(self):
        return "\bond(%s)" % (
            self.start)

class FlComplement(FlSpan):
    """The sequence complementary to a given span."""
    # Can also contain an FlIndex (single position)
    # e.g. polyA site in S. pombe genome
    def __init__(self, span):
        self.span = span
        assert(isinstance(self.span, FlSpan) or
               isinstance(self.span, FlIndex)) 

    def __str__(self):
        return "complement(%s)" % self.span

    def Start(self):
        return self.span.Stop()

    def Stop(self):
        return self.span.Start()

class FlJoin(FlSpan):
    """A sequence of spans, merged into a continuous sequence."""
    def __init__(self, spans):
        self.spans = spans
        for i in self.spans:
            assert(isinstance(i, FlSpan) or isinstance(i, FlPosition))

    def __str__(self):
        return "join(%s)" % ",".join(map(str,self.spans))
        
class FlOrder(FlSpan):
    """A sequence of spans.  Unlike FlJoin, it may not be valid
    to treat the spans as a single merged sequence."""
    def __init__(self, spans):
        self.spans = spans
        for i in self.spans:
            assert(isinstance(i, FlSpan) or isinstance(i, FlPosition))

    def __str__(self):
        return "order(%s)" % ",".join(map(str,self.spans))

class FlIndeterminate(FeatureLocation):
    """An indeterminate position known to exist within a given range.
    (Note that this is deprecated in the FeatureTable format)."""
    def __init__(self, range_):
        self.range = range_
        assert(isinstance(self.range, FlRange))

    def __str__(self):
        return "%s.%s" % (self.range.Start(), self.range.Stop())

class FlIndeterminateRange(FlSpan):
    """Extension of FlRange to allow indeterminate start and/or stop.
    This may be outside of the spec."""
    def __init__(self, start, stop, fuzzystart = False, fuzzystop = False):
        self.start = start
        assert(isinstance(self.start, FlPosition) or
               isinstance(self.start, FlIndeterminate))
        self.stop = stop
        assert(isinstance(self.stop, FlPosition) or
               isinstance(self.stop, FlIndeterminate))
        # TODO: implement comparison operators for FlIndex so that we
        #  can make this assertion
        #assert(self.start <= self.stop)
        self.fuzzystart = fuzzystart
        self.fuzzystop = fuzzystop

    def __str__(self):
        return "%s%s..%s%s" % (
            (self.fuzzystart and "<") or "",
            self.start,
            (self.fuzzystop and ">") or "",
            self.stop)

    def Start(self):
        return self.start

    def Stop(self):
        return self.stop        

class BaseFeature:
    """An entry in the feature table."""
    def __init__(self, key, location = None, qualifiers = None):
        self.key = key
        self.location = location
        self.qualifiers = qualifiers
        if(self.qualifiers == None):
            self.qualifiers = []

    def __str__(self):
        return "Feature: %s\nLocation: %s\nQualifiers: %s\n" % (
            self.key, str(self.location), str(self.qualifiers))

    def __repr__(self):
        return str(self)

    def Key(self):
        return self.key

    def Location(self):
        return self.location

    def Qualifiers(self):
        return self.qualifiers

class FeatureTable:
    """Parser for the DDJB/EMBL/GenBank feature table format specified by
    http://www.ebi.ac.uk/embl/Documentation/FT_definitions/feature_table.html
    """
    def __init__(self, features = None):
        self.features = features
        if(self.features == None):
            self.features = []

    def __str__(self):
        return "\n".join(map(str,self.features))

    def __len__(self):
        return len(self.features)

    def __getitem__(self, i):
        return self.features[i]

    def __getslice__(self, i, j):
        return self.features[i:j]

    @classmethod
    def fromString(cls, record, skip_bad = False):
        features = []
        for entry in re.finditer(
            "^[\s]{5}(?P<feature>[\S]{1,15})[\s]+"+
            #  This may break on empty lines...
            "(?P<rest>.*\n(?:^[\s]{6}.*\n)*)",
            record, re.M):

            t = re.search("(?P<location>(?:[^/]*\n)*)", entry.group("rest"),
                          re.M)
            if(t != None):
                t2 = t.group("location").strip()
                try:
                    location = FeatureLocation.fromString(t2)
                except ValueError as e:
                    sys.stderr.write("WARNING: feature with location parse error:\n%s\n%s\n" % (t2,e))
                    if(skip_bad):
                        continue
                    else:
                        raise
            else:
                location = None

            # TODO: Read the spec. for qualifiers and reimplement this!

            qualifiers = []
            for i in re.finditer(
                '/(?P<qualifier>[\w]+)=(?P<value>(?:"[^"]+")|(?:[\S]+))',
                entry.group("rest"), re.M):
                qualifiers.append((i.group("qualifier"), i.group("value")))

            features.append(BaseFeature(entry.group("feature"),
                                        location,
                                        qualifiers))
        
        return cls(features)

class BaseMolecule:
    """Base class for the set of molecules described by
    DJBB/EMBL/GenBank/VNTI/etc. records (i.e., heteropolymers
    such as DNA, RNA, polypeptides, etc.)
    """
    def __init__(self):
        pass

class BaseLocus:
    def __init__(self, s = ""):
        self.raw = s

    def __str__(self):
        return self.raw

    def __repr__(self):
        return self.raw

    @classmethod
    def fromString(cls, s):
        return cls(s)

class BaseSource:
    def __init__(self, s = ""):
        self.raw = s

    def __str__(self):
        return self.raw

    def __repr__(self):
        return self.raw

    @classmethod
    def fromString(cls, s):
        return cls(s)

class GbMolecule(BaseMolecule):
    """Isomorphic to a GenBank .gb record.
    c.f. http://www.ncbi.nlm.nih.gov/Sitemap/samplerecord.html
    """
    def __init__(self):
        BaseMolecule.__init__(self)
        
        self.locus = BaseLocus()
        self.definition = ""
        self.accession = None
        self.version = None
        self.gi = None
        self.keywords = []
        self.source = BaseSource()
        self.references = []
        self.features = FeatureTable()
        self.sequence = None


class EmblMolecule(BaseMolecule):
    """Isomorphic to an EMBL .embl record."""
    def __init__(self):
        BaseMolecule.__init__(self)
        
        self.locus = BaseLocus()
        self.definition = ""
        self.comments = []
        self.keywords = []
        self.source = BaseSource()
        self.references = []
        self.features = FeatureTable()
        self.sequence = None

    def Features(self):
        return self.features

    def Sequence(self):
        return self.sequence

    @classmethod
    def fromFile(cls, fin, skip_bad = False):
        """Init from first EMBL record in stream."""
        records = [i for i in fin.read().split("\n//")
                   if(len(i.strip()) > 0)]
        if(len(records) < 1):
            raise ValueError("ERROR: no records in EMBL file!\n")
            
        if(len(records) > 1):
            sys.stderr.write("WARNING: multiple records in EMBL file!\n")
            print("Record 1:", records[1])

        return cls.fromString(records[0], skip_bad)

    @classmethod
    def fromString(cls, record, skip_bad = False):
        """Init from EMBL record as character string."""

        retval = cls()
        
        for entry in re.finditer(
            # Every EMBL line starts with a two letter line type.
            # Fields are separated by XX lines (so the current
            #  regex is overly restrictive).  The sequence line
            # follow the feature table without an XX separator.
            "^(?P<field>.{2}) {3}(?P<value>.*\n(?:^[^XS].*\n?)*)",
            record, re.M):

            field = entry.group("field")
            # TODO: fix this massive hack!
            
            #value = re.sub("^"+field+"   ", "",
            #               re.sub("\n"+field+"   ","\n",
            #                      entry.group("value"), re.M))
            value = "\n".join(
                ("     "+i[5:])
                for i in (entry.group("field")+"   "+
                          entry.group("value")).split("\n"))

            if(field == "ID"):
                retval.locus = BaseLocus.fromString(value)
            elif(field == "DE"):
                retval.definition = value
            elif(field == "CC"):
                retval.comments.append(value)
            elif(field == "KW"):
                retval.keywords.append(value.strip())
            elif(field == "OS"):
                retval.source = BaseSource.fromString(value)
            elif(field == "RN"):
                # TODO: Furthur parsing!!! (Reference is factored as
                #       RN,RX,RA,RT,RL,...)
                retval.references.append(value)
            elif(field == "FH"):
                header = "     Key             Location/Qualifiers\n     \n"
                try:
                    assert(value[:len(header)] == header)
                except:
                    print('"'+value[:len(header)]+'"')
                    raise
                retval.features = FeatureTable.fromString(value[len(header):],
                                                          skip_bad)
            elif(field == "SQ"):
                a = value.find("\n")
                assert(a > -1)
                from Sequence import DnaSequence
                retval.sequence = DnaSequence(re.sub("[^A-Za-z]",
                                                     "", value[a:]))

            else:
                sys.stderr.write("WARNING: Unrecognized field: %s\n" % field)

        return retval

class VntiMolecule(BaseMolecule):
    """Isomorphic to a VNTI .gb record (as determined by comparing
    files generated by VNTI to the GenBank documentation).
    """

    def __init__(self):
        BaseMolecule.__init__(self)
        
        self.locus = BaseLocus()
        self.definition = ""
        self.accession = ""
        self.version = ""
        self.dbsource = ""
        self.comments = []
        self.keywords = []
        self.source = BaseSource()
        self.references = []
        self.dblinks = []
        self.features = FeatureTable()
        self.sequence = None

    def Features(self):
        return self.features

    def Sequence(self):
        return self.sequence

    @classmethod
    def fromFile(cls, fin, multi = False, skip_bad = False, warn = True):
        """Init from first GenBank record in stream.
        If multi is true, instead return a list of all
        records in the stream."""
        records = [i for i in fin.read().split("\n//")
                   if(len(i.strip()) > 0)]
        if(len(records) < 1):
            raise ValueError("ERROR: no records in VNTI file!\n")

        if(not multi):
            if(len(records) > 1):
                if(warn):
                    sys.stderr.write("WARNING: multiple records in VNTI file!\n")
                    sys.stderr.write("Record 1: %s\n" % records[1])

            return cls.fromString(records[0], skip_bad, warn = warn)
        else:
            return [cls.fromString(i, skip_bad, warn = warn) for i in records]

    @classmethod
    def fromString(cls, record, skip_bad = False, warn = True):
        """Init from GenBank record as character string."""

        retval = cls()

        basecount = None
        
        for entry in re.finditer(
            # GenBank field names occur in the first 10 columns
            #   and are anchored in column 0.
            "^(?P<field>[\S].{0,9})(?P<value>.*\n(?:^[\s].*\n?)*)",
            record, re.M):

            field = re.sub("[\s]+$","",entry.group("field")).upper()
            value = entry.group("value")

            if(field == "LOCUS"):
                retval.locus = BaseLocus.fromString(value)
            elif(field == "DEFINITION"):
                retval.definition = value
            elif(field == "ACCESSION"):
                retval.accession = value.strip()
            elif(field == "VERSION"):
                retval.version = value.strip()
            elif(field == "DBSOURCE"):
                retval.dbsource = value.strip()
            elif(field == "COMMENT"):
                # TODO: parse extra VTNI fields that get folded into
                #       comment fields.
                retval.comments.append(value)
            elif(field == "KEYWORDS"):
                retval.keywords = [i.strip()
                                   for i in re.sub("\.[\s]*$",
                                                   "",value).split(";")]
            elif(field == "SOURCE"):
                retval.source = BaseSource.fromString(value)
            elif(field == "REFERENCE"):
                # TODO: Furthur parsing!!!
                retval.references.append(value)
            elif(field == "DBLINK"):
                retval.dblinks.append(value)
            elif(field == "FEATURES"):
                a = value.find("\n")
                assert(a > -1)
                b = value[:a].strip()
                assert(b == "Location/Qualifiers")
                retval.features = FeatureTable.fromString(value[a+1:],
                                                          skip_bad)
            elif(field == "BASE COUNT"):
                basecount = value
            elif(field == "CONTIG"):
                # TODO: do a proper parse of this
                #       GenBank gbff.gz files _can_ contain a CONTIG field
                #       between the feature table and the ORIGIN field.
                #       Looks like a a join of shotgun fragments with gaps,
                #       so should be compatable with my Scaffold.py framework.
                contig = value
            elif(field == "ORIGIN"):
                from Sequence import DnaSequence
                retval.sequence = DnaSequence(re.sub("[^A-Za-z]",
                                                     "", value))

            else:
                if(warn):
                    sys.stderr.write("WARNING: Unrecognized field: %s\n" % field)

        return retval
