# Supplementary material for: Transcriptomic atlas throughout Coccidioides development reveals key phase-enriched transcripts of this important fungal pathogen
Source: PLoS Biol. 2025 Apr 15;23(4):e3003066. doi: 10.1371/journal.pbio.3003066 (PMC12077801; doi:10.1371/journal.pbio.3003066)
Supplement: S1 Code — Folder containing README document describing the scripts used to analyze the data and generate figures in this manuscript, as well as the scripts themselves and custom python three modules used in the scripts. (ZIP) [file pbio.3003066.s025.zip › Custom Code/lib/MacsTools.py]

#!/usr/bin/env python3
# Time-stamp: <MacsTools.py 2025-02-10 12:21:19 Mark Voorhies>
"""Tools for parsing MACS2 output."""

# Copyright 2025 Mark Voorhies, Christina Homer
#

#
# This program is free software: you can redistribute it and/or modify
# it under the terms of the GNU General Public License as published by
# the Free Software Foundation, either version 3 of the License, or
# (at your option) any later version.
#
# This program is distributed in the hope that it will be useful,
# but WITHOUT ANY WARRANTY; without even the implied warranty of
# MERCHANTABILITY or FITNESS FOR A PARTICULAR PURPOSE.  See the
# GNU General Public License for more details.
#
# You should have received a copy of the GNU General Public License
# along with this program.  If not, see <https://www.gnu.org/licenses/>.

from Genome import Locus

class MacsPeak:
    def __init__(self, row, genome = None, sample = None):
        (ref, start, end, self.length, self.abs_summit, self.pileup, self.p, self.lfc, self.q, self.name) = row
        self.locus = Locus(ref,int(start),int(end),"+",genome)
        self.length = int(self.length)
        self.abs_summit = int(self.abs_summit)
        self.pileup = float(self.pileup)
        self.p = float(self.p)
        self.lfc = float(self.lfc)
        self.q = float (self.q)
        self.sample = sample
    def Locus(self):
        return self.locus
    def __repr__(self):
        return str(self)
    def __str__(self):
        return "MACS peak: %s %s %s %s %s %s %s (%s)" % (
            self.locus,
            self.length,
            self.abs_summit,
            self.pileup,
            self.p,
            self.lfc,
            self.q,
            self.sample)
    
def parse_MACS_xls(fname, genome, sample = None):
    peaks = []
    flag = True
    for line in open(fname):
        row = line.strip("\r\n").split("\t")
        if((len(row) < 10) or (line.startswith("#"))):
            continue
        if(flag):
            flag = False
            assert(row == ["chr","start","end","length","abs_summit","pileup","-log10(pvalue)",
                           "fold_enrichment","-log10(qvalue)","name"])
        else:
            peaks.append(MacsPeak(row,genome,sample))
    return peaks

class MacsBroadPeak:
    def __init__(self, row, genome = None, sample = None):
        (ref, start, end, self.length, self.pileup, self.p, self.lfc, self.q, self.name) = row
        self.locus = Locus(ref,int(start),int(end),"+",genome)
        self.length = int(self.length)
        self.pileup = float(self.pileup)
        self.p = float(self.p)
        self.lfc = float(self.lfc)
        self.q = float (self.q)
        self.sample = sample
    def Locus(self):
        return self.locus
    def __repr__(self):
        return str(self)
    def __str__(self):
        return "MACS peak: %s %s %s %s %s %s (%s)" % (
            self.locus,
            self.length,
            self.pileup,
            self.p,
            self.lfc,
            self.q,
            self.sample)

def parse_MACS_broad_xls(fname, genome, sample = None):
    """Parse 9 column MACS2 xls output (as produced, e.g., by MACS2 in broad peak mode"""
    peaks = []
    flag = True
    for line in open(fname):
        row = line.strip("\r\n").split("\t")
        if((len(row) < 9) or (line.startswith("#"))):
            continue
        if(flag):
            flag = False
            assert(row == ["chr","start","end","length","pileup","-log10(pvalue)",
                           "fold_enrichment","-log10(qvalue)","name"])
        else:
            peaks.append(MacsBroadPeak(row,genome,sample))
    return peaks

def parse_MACS_unknown_xls(fname, genome, sample = None):
    """Parse 9 or 10 column MACS2 xls output, autodetecting the type and calling the appropriate parser."""
    fp = open(fname)
    for line in fp:
        row = line.strip("\r\n").split("\t")
        if(row[0] == "chr"):
            break
    else:
        raise ValueError("No header")

    fp.close()
    
    if(len(row) == 9):
        return parse_MACS_broad_xls(fname, genome, sample)
    else:
        assert(len(row) == 10)
        return parse_MACS_xls(fname, genome, sample)
