# Supplementary material for: Transcriptomic atlas throughout Coccidioides development reveals key phase-enriched transcripts of this important fungal pathogen
Source: PLoS Biol. 2025 Apr 15;23(4):e3003066. doi: 10.1371/journal.pbio.3003066 (PMC12077801; doi:10.1371/journal.pbio.3003066)
Supplement: S1 Code — Folder containing README document describing the scripts used to analyze the data and generate figures in this manuscript, as well as the scripts themselves and custom python three modules used in the scripts. (ZIP) [file pbio.3003066.s025.zip › Custom Code/lib/HdfTools.py]

#!/usr/bin/env python3
# Time-stamp: <HdfTools.py 2024-08-02 01:44:56 Mark Voorhies>
# Does not seem to need any alterations for python3. 2022.01.09 chomer
"""Common utilities for working with hdf5 files via h5py"""

# Copyright 2024 Mark Voorhies, Christina Homer, Claire Dubin, Jessie Uehling
#

#
# This program is free software: you can redistribute it and/or modify
# it under the terms of the GNU General Public License as published by
# the Free Software Foundation, either version 3 of the License, or
# (at your option) any later version.
#
# This program is distributed in the hope that it will be useful,
# but WITHOUT ANY WARRANTY; without even the implied warranty of
# MERCHANTABILITY or FITNESS FOR A PARTICULAR PURPOSE.  See the
# GNU General Public License for more details.
#
# You should have received a copy of the GNU General Public License
# along with this program.  If not, see <https://www.gnu.org/licenses/>.

def create_uncompressed_dataset(group, name, data):
    return group.create_dataset(name=name, maxshape=data.shape, data=data)

def create_compressed_dataset(group, name, data):
    return group.create_dataset(name=name, maxshape=data.shape, data=data,
                                compression="gzip", chunks=data.shape)
