# Supplementary material for: Transcriptomic atlas throughout Coccidioides development reveals key phase-enriched transcripts of this important fungal pathogen
Source: PLoS Biol. 2025 Apr 15;23(4):e3003066. doi: 10.1371/journal.pbio.3003066 (PMC12077801; doi:10.1371/journal.pbio.3003066)
Supplement: S1 Code — Folder containing README document describing the scripts used to analyze the data and generate figures in this manuscript, as well as the scripts themselves and custom python three modules used in the scripts. (ZIP) [file pbio.3003066.s025.zip › Custom Code/lib/cluster_methods.py]

# Helper functions from Michael de Hoon's Pycluster that have been
# dropped from Bio.Cluster
#
# From COPYING in the Cluster3 source code:
# """
# Pycluster is an extension module to the scripting language Python. It is
# covered by the Python License (same license as Python itself).
# """

import numpy

def _treesort(order, nodeorder, nodecounts, tree):
    # Find the order of the nodes consistent with the hierarchical clustering
    # tree, taking into account the preferred order of nodes.
    nNodes = len(tree)
    nElements = nNodes + 1
    neworder = numpy.zeros(nElements)
    clusterids = numpy.arange(nElements)
    for i in range(nNodes):
        i1 = tree[i].left
        i2 = tree[i].right
        if i1 < 0:
            order1 = nodeorder[-i1-1]
            count1 = nodecounts[-i1-1]
        else:
            order1 = order[i1]
            count1 = 1
        if i2 < 0:
            order2 = nodeorder[-i2-1]
            count2 = nodecounts[-i2-1]
        else:
            order2 = order[i2]
            count2 = 1
        # If order1 and order2 are equal, their order is determined
        # by the order in which they were clustered
        if i1 < i2:
            if order1 < order2:
                increase = count1
            else:
                increase = count2
            for j in range(nElements):
                clusterid = clusterids[j]
                if clusterid == i1 and order1 >= order2:
                    neworder[j] += increase
                if clusterid == i2 and order1 < order2:
                    neworder[j] += increase
                if clusterid == i1 or clusterid == i2:
                    clusterids[j] = -i-1
        else:
            if order1 <= order2:
                increase = count1
            else:
                increase = count2
            for j in range(nElements):
                clusterid = clusterids[j]
                if clusterid == i1 and order1 > order2:
                    neworder[j] += increase
                if clusterid == i2 and order1 <= order2:
                    neworder[j] += increase
                if clusterid == i1 or clusterid == i2:
                    clusterids[j] = -i-1
    return numpy.argsort(neworder)

def _savetree(jobname, tree, order, transpose):
    # Save the hierarchical clustering solution given by the tree, following
    # the specified order, in a file whose name is based on jobname.
    if transpose == 0:
        extension = ".gtr"
        keyword = "GENE"
    else:
        extension = ".atr"
        keyword = "ARRY"
    nnodes = len(tree)
    outputfile = open(jobname+extension, "wt")
    nodeindex = 0
    nodeID = [''] * nnodes
    nodecounts = numpy.zeros(nnodes, int)
    nodeorder = numpy.zeros(nnodes)
    nodedist = numpy.array([tree[node].distance for node in range(nnodes)])
    for nodeindex in range(nnodes):
        min1 = tree[nodeindex].left
        min2 = tree[nodeindex].right
        nodeID[nodeindex] = "NODE%dX" % (nodeindex+1)
        outputfile.write(nodeID[nodeindex])
        outputfile.write("\t")
        if min1 < 0:
            index1 = -min1-1
            order1 = nodeorder[index1]
            counts1 = nodecounts[index1]
            outputfile.write(nodeID[index1]+"\t")
            nodedist[nodeindex] = max(nodedist[nodeindex],nodedist[index1])
        else:
            order1 = order[min1]
            counts1 = 1
            outputfile.write("%s%dX\t" % (keyword, min1))
        if min2 < 0:
            index2 = -min2-1
            order2 = nodeorder[index2]
            counts2 = nodecounts[index2]
            outputfile.write(nodeID[index2]+"\t")
            nodedist[nodeindex] = max(nodedist[nodeindex],nodedist[index2])
        else:
            order2 = order[min2]
            counts2 = 1
            outputfile.write("%s%dX\t" % (keyword, min2))
        outputfile.write(str(1.0-nodedist[nodeindex]))
        outputfile.write("\n")
        counts = counts1 + counts2
        nodecounts[nodeindex] = counts
        nodeorder[nodeindex] = (counts1*order1+counts2*order2) / counts
    outputfile.close()
    # Now set up order based on the tree structure
    index = _treesort(order, nodeorder, nodecounts, tree)
    return index
