# Supplementary material for: Transcriptomic atlas throughout Coccidioides development reveals key phase-enriched transcripts of this important fungal pathogen
Source: PLoS Biol. 2025 Apr 15;23(4):e3003066. doi: 10.1371/journal.pbio.3003066 (PMC12077801; doi:10.1371/journal.pbio.3003066)
Supplement: S1 Code — Folder containing README document describing the scripts used to analyze the data and generate figures in this manuscript, as well as the scripts themselves and custom python three modules used in the scripts. (ZIP) [file pbio.3003066.s025.zip › Custom Code/lib/ReadCountTools.py]

#!/usr/bin/env python3
"""
Tools for count based normalization and thresholding, including pseudocounts.
"""

# Copyright 2025 Mark Voorhies, Christina Homer
#

#
# This program is free software: you can redistribute it and/or modify
# it under the terms of the GNU General Public License as published by
# the Free Software Foundation, either version 3 of the License, or
# (at your option) any later version.
#
# This program is distributed in the hope that it will be useful,
# but WITHOUT ANY WARRANTY; without even the implied warranty of
# MERCHANTABILITY or FITNESS FOR A PARTICULAR PURPOSE.  See the
# GNU General Public License for more details.
#
# You should have received a copy of the GNU General Public License
# along with this program.  If not, see <https://www.gnu.org/licenses/>.

from CdtFile import CdtFile, CdtRow
from MsvUtil import Table
from SafeMath import safelog
import os.path

from math import log
log2 = log(2)
log2million = log(1e6)/log2

def mask(value, t):
    if(value < t):
        return None
    else:
        return value

class PseudoCPMs:
    """log2(CPMs) w/ pseudocount and depth-based filtering tools."""
    def __init__(self, counts, cpms, log2depths):
        self.counts = counts
        self.cpms = cpms
        self.log2depths = log2depths

    @classmethod
    def fromCounts(cls, counts, pseudocount = 1):
        """Initialize from count matrix in CDT format plus pseudocount"""
        pseudo = CdtFile.fromPrototype(
            counts,
            probes = [CdtRow.fromPrototype(
                i, ratios = [j+pseudocount for j in i])
                      for i in counts])

        log2depths = [log(sum(i[j] for i in pseudo))/log2
                           for j in range(len(pseudo.fieldnames))]

        cpms = CdtFile.fromPrototype(
            pseudo,
            probes = [CdtRow.fromPrototype(
                i, ratios = [log(j)/log2+log2million-d
                             for (j,d) in zip(i,log2depths)])
                      for i in pseudo])

        return cls(counts, cpms, log2depths)

    def depth_filter_all(self, threshold):
        """Return a new PseudoCPMs object cut to just genes with >= threshold
        (pseudocount adjusted) counts in _all_ samples."""
        t = [log(threshold)/log2+log2million-d for d in self.log2depths]
        cpms = CdtFile.fromPrototype(
            self.cpms,
            probes = [i for i in self.cpms
                      if(all([j >= k for (j,k) in zip(i,t)]))]
        )
        counts = CdtFile.fromPrototype(
            self.counts,
            probes = [self.counts.GetUid(i.Uniqid()) for i in cpms])
        return PseudoCPMs(counts, cpms, self.log2depths)

    def depth_filter_mask(self, threshold, completeness, zero_counts = False):
        """Return a new PseudoCPMs object with (pseudocount adjusted) counts <
        threshold set to None, cutting to genes where >= completeness samples
        are not set to None.
        If zero_counts is True, zero out masked values in the count matrix."""

        t = [log(threshold)/log2+log2million-d for d in self.log2depths]
        masked = CdtFile.fromPrototype(
            self.cpms,
            probes = [CdtRow.fromPrototype(
                i, ratios = [mask(j,k) for (j,k) in zip(i,t)])
                      for i in self.cpms]

        )
        cpms = CdtFile.fromPrototype(
            masked,
            probes = [i for i in masked if(i.Completeness() >= completeness)]
        )

        if(zero_counts):
            def zero_row(row, mask):
                return CdtRow.fromPrototype(
                    row,
                    ratios = [((j is None) and 0) or i
                              for (i,j) in zip(row,mask)])
            
            counts = CdtFile.fromPrototype(
                self.counts,
                probes = [zero_row(self.counts.GetUid(i.Uniqid()),i)
                          for i in cpms])
        else:
            counts = CdtFile.fromPrototype(
                self.counts,
                probes = [self.counts.GetUid(i.Uniqid()) for i in cpms])

        return PseudoCPMs(counts, cpms, self.log2depths)

    def __len__(self):
        return len(self.cpms)

def annotate_null(cdt, warn=True):
    """Pass-through place holder for when we don't have a CDT annotator."""
    return cdt
    
def merge_kallisto(sname2kallisto, snames = None, annotate = annotate_null):
    """Given a dictionary of {sample name => kallisto abundance.tsv
    filename infer the transcript names from the abundance files,
    confirm that the transcript set is identical across all files, and
    return a tuple of 2 CDT files:
    tpm_trans (a merge of the kallisto TPM estimates) and
    trans_counts (a merge of the kallisto estimated counts, rounded to integers)

    Optional arguments:

      snames: list of sample names, to be used as the fieldnames in
              the output CDTs.
              (must be a strict subset of the keys of sname2kallisto)
              Default: use the sname2kallisto keys in alphabetical order
      annotate: transcriptome-specific function to map a CDT to an annotated CDT
              Default: don't annotate the output CDTs

    """
    if(snames is None):
        snames = sorted(sname2kallisto)
    
    genes = None
    cols = []
    counts = []
    for i in snames:
        table = Table.fromTdt(open(os.path.join(
               sname2kallisto[i],
              "abundance.tsv")))
        if(genes is None):
            genes = table["target_id"]
        else:
            assert(genes == table["target_id"])
        cols.append([float(i) for i in table["tpm"]])
        counts.append([int(float(i)+.5) for i in table["est_counts"]])

    tpm_trans = annotate(CdtFile(
        probes = [CdtRow(gid = i[0], uniqid = i[0], name = i[0],
                         ratios = [safelog(j) for j in i[1:]])
                  for i in zip(*([genes]+cols))],
        fieldnames = snames,
        eweights = [1]*len(snames)), warn=False)

    trans_counts = annotate(CdtFile(
        probes = [CdtRow(gid = i[0], uniqid = i[0], name = i[0],
                         ratios = i[1:])
                  for i in zip(*([genes]+counts))],
        fieldnames = snames,
        eweights = [1]*len(snames)), warn=False)

    return (tpm_trans, trans_counts)
