# Supplementary material for: Transcriptomic atlas throughout Coccidioides development reveals key phase-enriched transcripts of this important fungal pathogen
Source: PLoS Biol. 2025 Apr 15;23(4):e3003066. doi: 10.1371/journal.pbio.3003066 (PMC12077801; doi:10.1371/journal.pbio.3003066)
Supplement: S1 Code — Folder containing README document describing the scripts used to analyze the data and generate figures in this manuscript, as well as the scripts themselves and custom python three modules used in the scripts. (ZIP) [file pbio.3003066.s025.zip › Custom Code/lib/ConsensusSearch.py]

# Time-stamp: <ConsensusSearch.py 2025-02-10 12:39:40 Mark Voorhies>
"""Classes for motif searches."""

# Copyright 2025 Mark Voorhies, Christina Homer
#

#
# This program is free software: you can redistribute it and/or modify
# it under the terms of the GNU General Public License as published by
# the Free Software Foundation, either version 3 of the License, or
# (at your option) any later version.
#
# This program is distributed in the hope that it will be useful,
# but WITHOUT ANY WARRANTY; without even the implied warranty of
# MERCHANTABILITY or FITNESS FOR A PARTICULAR PURPOSE.  See the
# GNU General Public License for more details.
#
# You should have received a copy of the GNU General Public License
# along with this program.  If not, see <https://www.gnu.org/licenses/>.

from Collisions import RefCollisions
from Locus import Locus
from PromoterTools import Promoter, CdsWrapper
# To support legacy imports
from PromoterTools import coding_promoters, intergenic_promoters
    
class ConsensusHits:
    """Hits to a consensus site."""
    def __init__(self, regex, genome, db, promoter = 1000,
                 from_ATG = False):
        self.regex = regex
        self.genome = genome
        self.db = db
        self.psize = promoter

        self.hits = []
        for (name, seq) in genome.Contigs():
            self.hits += (
                [Locus(ref = name, start = i.start()+1,
                       stop = i.end(),
                       strand = "+", genome = genome)
                 for i in self.regex.finditer(str(seq))]+

                [Locus(ref = name, start = len(seq) - i.end() + 1,
                       stop = len(seq) - i.start(),
                       strand = "-", genome = genome)
                 for i in self.regex.finditer(str(seq.Complement()))])

        # TODO: find a way to share the promoter set

        self.promoters = []
        for (name, gene) in genome.Genes():
            if(from_ATG and (len(gene.Cds()) < 1)):
                continue
            self.promoters.append(Promoter(gene, size = promoter,
                                           from_ATG = from_ATG))

        self.gene2promoter = dict(map(lambda x: (x.Gene(), x),
                                      self.promoters))

        self.hit2gene = RefCollisions(self.hits, self.promoters)

    def __repr__(self):
        return "%d occurences of %s in %s overlapping %d promoters." % (
            len(self.hits), self.regex.pattern, self.genome.Name(),
            len(self.PromoterHits()))

    def __str__(self):
        return self.__repr__()

    def PromoterSize(self):
        return self.psize

    def Hit2Promoters(self, hit):
        return self.hit2gene.OverlapA(hit)

    def Promoter2Hits(self, promoter):
        return self.hit2gene.OverlapB(promoter)
    
    def PromoterHits(self):
        """Return as a list the subset of promoters with at least one hit
        to the query."""
        return filter(lambda x: len(self.hit2gene.OverlapB(x)) > 0,
                      self.promoters)

    def Uid2Promoter(self, uid):
        if(type(uid) == str ):
            gene = self.db.Oligos()[uid].Cognate()
        else:
            gene = uid.Cognate()

        return self.Gene2Promoter(gene)

    def Gene2Promoter(self, gene):
        if(type(gene) == str ):
            gene = self.db.GetGeneByName(gene)

        promoter = self.gene2promoter[gene]
        return promoter

    # N.B.: Because we can't recover the original regex from
    #       the re object, we have to ask the client for a
    #       name.  If it's not too disruptive, it would be
    #       better to compile the regex ourselves so that:
    #        1) The regex string would be available for output
    #        2) We could choose to complement the regex directly
    #           rather than complementing the genome assembly.
    def WriteGff(self, fout = None, feature = "regex"):
        """Write a GFF track of all hits to fout."""

        if(fout == None):
            import sys
            fout = sys.stdout

        from GffFile import GffFile
        gff = GffFile.fromLoci(
            self.hits,
            source = "ConsensusHit",
            feature = feature).Write(fout)

    def WriteCsv(self, fout = None, restrict = None):
        """Write de-normalized CSV output to fout (defaults to stdout).
        Allowed values for restrict:
           None     --> Write all hits (default)
           "genes"  --> Write only hits in gene promoters
           "oligos" --> Write only hits in promoters of probed genes
        """
        if(fout == None):
            import sys
            fout = sys.stdout

        fout.write("# %s\n" % str(self))

        from csv import writer
        out = writer(fout)

        out.writerow(("contig","start","stop","strand",
                      "sequence", "orientation",
                      "gene","oligo"))
        for hit in self.hits:
            promoters = self.hit2gene.OverlapA(hit)
            if(len(promoters) < 1):
                if(restrict in ["genes", "oligos"]):
                    continue
                out.writerow((hit.Locus().ref,
                              hit.Locus().start,
                              hit.Locus().stop,
                              hit.Locus().strand,
                              str(hit.Locus().Sequence()),
                              None,
                              None,
                              None))
            else:
                for promoter in promoters:
                    if(promoter.Gene().Locus().strand ==
                       hit.Locus().strand):
                        orientation = "sense"
                    else:
                        orientation = "antisense"
                    oligos = self.db.Oligos().CognateSearch(promoter.Gene())
                    if(len(oligos) < 1):
                        if(restrict == "oligos"):
                            continue
                        out.writerow((hit.Locus().ref,
                                      hit.Locus().start,
                                      hit.Locus().stop,
                                      hit.Locus().strand,
                                      str(hit.Locus().Sequence()),
                                      orientation,
                                      promoter.Gene().Name(),
                                      None))
                    else:
                        for oligo in oligos:
                            out.writerow((hit.Locus().ref,
                                          hit.Locus().start,
                                          hit.Locus().stop,
                                          hit.Locus().strand,
                                          str(hit.Locus().Sequence()),
                                          orientation,
                                          promoter.Gene().Name(),
                                          oligo.Uid()))
