# Supplementary material for: Transcriptomic atlas throughout Coccidioides development reveals key phase-enriched transcripts of this important fungal pathogen
Source: PLoS Biol. 2025 Apr 15;23(4):e3003066. doi: 10.1371/journal.pbio.3003066 (PMC12077801; doi:10.1371/journal.pbio.3003066)
Supplement: S1 Code — Folder containing README document describing the scripts used to analyze the data and generate figures in this manuscript, as well as the scripts themselves and custom python three modules used in the scripts. (ZIP) [file pbio.3003066.s025.zip › Custom Code/lib/Sequence.py]

#!/usr/bin/env python3
# Time-stamp: <Sequence.py 2024-08-02 01:51:13 Mark Voorhies>
"""Protein and nucleotide sequence classes optimized for string-like behaviour
and transformation (complementation, translation, etc), specialized for the
quirks of upstream fungal genome annotations (particularly CGD's C. albicans
annotation).
"""

# Copyright 2024 Mark Voorhies, Christina Homer, Claire Dubin, Jessie Uehling
#

#
# This program is free software: you can redistribute it and/or modify
# it under the terms of the GNU General Public License as published by
# the Free Software Foundation, either version 3 of the License, or
# (at your option) any later version.
#
# This program is distributed in the hope that it will be useful,
# but WITHOUT ANY WARRANTY; without even the implied warranty of
# MERCHANTABILITY or FITNESS FOR A PARTICULAR PURPOSE.  See the
# GNU General Public License for more details.
#
# You should have received a copy of the GNU General Public License
# along with this program.  If not, see <https://www.gnu.org/licenses/>.

import re
alpha_aa = "ACDEFGHIKLMNPQRSTVWY"

class Sequence:
    """A case insensitive protein or nucleotide sequence."""
    def __init__(self, seq):
        self.seq = str(seq).upper()

    def __str__(self):
        return self.seq

    def __repr__(self):
        return self.__str__()

    def __add__(self, rhs):
        """Concatenate this sequence with any object that
        can be converted to a string."""
        return Sequence(self.seq + str(rhs))

    # NOTE: At the cost of some speed, should add uppercasing
    #       on all of the casts.

    # NOTE: Comparisons are currently very permissive.  We may
    #       want type specificity
    #        e.g. DnaSequence("ATG") != ProteinSequence("ATG")
    #       On the other hand, throwing protein and dna sequences
    #       in a common grab bag is already asking for trouble.

    def __eq__(self, rhs):
        return self.seq.__eq__(str(rhs))

    def __le__(self, rhs):
        return self.seq.__le__(str(rhs))

    def __lt__(self, rhs):
        return self.seq.__lt__(str(rhs))

    def __gt__(self, rhs):
        return self.seq.__gt__(str(rhs))

    def __ge__(self, rhs):
        return self.seq.__ge__(str(rhs))

    def __ne__(self, rhs):
        return self.seq.__ne__(str(rhs))

    def count(self, sub):
        return self.seq.count(str(sub))

    def __getitem__(self, i):
        if(isinstance(i, int)):
            return self.seq[i]
        else:
            return self.__class__(self.seq[i.start:i.stop])

    def __len__(self):
        return len(self.seq)

    def find(self, sub):
        return self.seq.find(str(sub))
    
    def rfind(self, sub):
        return self.seq.rfind(str(sub))

    def FormatFasta(self, name = "Sequence", annotation = None, w = 80):
        line1 = ">"+name
        if(annotation != None):
            line1 += " "+annotation
        line1 += "\n"
        return (line1+
                re.sub(r"(.{%d})" % w, r"\1\n", self.seq)+
                "\n")

# DNA global dicts

_universal_code = {
    "TTT":"F","TTC":"F","TTA":"L","TTG":"L",
    "CTT":"L","CTC":"L","CTA":"L","CTG":"L",
    "ATT":"I","ATC":"I","ATA":"I","ATG":"M",
    "GTT":"V","GTC":"V","GTA":"V","GTG":"V",

    "TCT":"S","TCC":"S","TCA":"S","TCG":"S",
    "CCT":"P","CCC":"P","CCA":"P","CCG":"P",
    "ACT":"T","ACC":"T","ACA":"T","ACG":"T",
    "GCT":"A","GCC":"A","GCA":"A","GCG":"A",

    "TAT":"Y","TAC":"Y","TAA":"*","TAG":"*",
    "CAT":"H","CAC":"H","CAA":"Q","CAG":"Q",
    "AAT":"N","AAC":"N","AAA":"K","AAG":"K",
    "GAT":"D","GAC":"D","GAA":"E","GAG":"E",

    "TGT":"C","TGC":"C","TGA":"*","TGG":"W",
    "CGT":"R","CGC":"R","CGA":"R","CGG":"R",
    "AGT":"S","AGC":"S","AGA":"R","AGG":"R",
    "GGT":"G","GGC":"G","GGA":"G","GGG":"G"}

_ambiguity_codes = dict(
    #(i,re.compile(j)) for (i,j) in
    (("R","[AG]"),
     ("Y","[CT]"),
     ("W","[AT]"),
     ("S","[GC]"),
     ("K","[GT]"),
     ("M","[AC]"),
     ("B","[CGT]"),
     ("D","[AGT]"),
     ("H","[ACT]"),
     ("V","[ACG]"),
     ("N","[ACGT]"),
     # for completeness/convenience:
     ("A","A"),
     ("T","T"),
     ("C","C"),
     ("G","G")))

class TranslationTable:
    """{codon => amino acid} translation table with
    lazy "learning" of ambiguous codons."""
    def __init__(self, base_code):
        # make a copy of the base_code dictionary for quick lookup
        # and caching
        self.code = base_code.copy()
        # freeze a copy of the unambiguous code for resolving
        # ambiguous codons later
        self.base_codons = tuple(self.code.items())
    def __getitem__(self, codon):
        try:
            return self.code[codon]
        except KeyError:
            if(len(codon) != 3):
                return "X"
            p = re.compile("^"+"".join(_ambiguity_codes[i] for i in codon)+"$")
            aa = set(val for (key,val) in self.base_codons
                     if(p.search(key) is not None))
            if(len(aa) > 1):
                return "X"
            assert(len(aa) == 1)
            a = list(aa)[0]
            self.code[codon] = a
            return a

# TODO: Check that this doesn't break agreement with, e.g., GSC
_genetic_code = TranslationTable(_universal_code)

# C. albicans genetic code (CTG->S).  
# https://www.ncbi.nlm.nih.gov/Taxonomy/taxonomyhome.html/index.cgi?chapter=cgencodes#SG12
# Translating initiator CTG->M for SG12 is implemented in Translate below
_SG12_base = _universal_code.copy()
_SG12_base["CTG"] = "S"

_SG12 = TranslationTable(_SG12_base)

# P. tannophilus genetic code (CTG->A)
#https://www.ncbi.nlm.nih.gov/Taxonomy/taxonomyhome.html/index.cgi?chapter=cgencodes#SG26
# Allows CTG start, as for Ca
_SG26_base = _universal_code.copy()
_SG26_base["CTG"] = "A"

_SG26 = TranslationTable(_SG26_base)

# NOTE: we _could_ automatically infer these as well...
_comp = {"A":"T","T":"A","C":"G","G":"C","N":"N",
        # ambiguity codes (c.f. page 21 of the BLAST book)
        "R":"Y","Y":"R","W":"W","S":"S","K":"M","M":"K",
        "B":"V","V":"B","D":"H","H":"D"}

class DnaSequence(Sequence):
    """A single stranded DNA sequence."""

    def __init__(self, seq):
        Sequence.__init__(self, seq)

    def Complement(self):
        """Return complementary sequence.  Throws a KeyError if the
        sequence contains any non-standard letters."""
        return DnaSequence("".join(_comp[x] for x in reversed(self.seq)))

    def Antisense(self):
        """Return antisense (3'->5') sequence.  Throws a KeyError if the
        sequence contains any non-standard letters."""
        return DnaSequence("".join(_comp[x] for x in self.seq))

    def Translate(self, genetic_code = None, from_start = False):
        """Return the protein sequence obtained by translating this
        sequence with the universal genetic codes.  Ambiguous codons
        are translated as X, and stop codons as *.  The entire sequence
        is translated, so this is not as naunced as biological
        translation.  Trailing partial codons are treated as ambiguous
        codons."""

        if(genetic_code is None):
            code = _genetic_code
        elif(genetic_code == "SG12"):
            code = _SG12
        else:
            raise ValueError("Unknown genetic code %s" % genetic_code)

        # Special case for non-canonical initiators.
        # We assume that the calling function knows the translation
        # initiation site.
        (first, init) = (0, "")
        if(from_start and genetic_code == "SG12"
           and self.seq.startswith("CTG")):
            (first, init) = (3, "M")

        return ProteinSequence(
            init+"".join(code[self.seq[i:i+3]]
                         for i in range(first, len(self.seq), 3)))

    def Format3frame(self, w = 80, genetic_code = None):
        """Return 3 frame translation formatted a la DNA Strider."""
        nt = str(self)
        f0 = "".join(map(lambda x: x+"  ",
                         str(self.Translate(genetic_code = genetic_code))))
        f1 = "".join(map(lambda x: " "+x+" ",
                         str(self[1:].Translate(genetic_code = genetic_code))))
        f2 = "".join(map(lambda x: "  "+x,
                         str(self[2:].Translate(genetic_code = genetic_code))))
        retval = ""
        i = 0
        while(i < len(nt)):
            retval += nt[i:i+w]+"\n"
            retval += f0[i:i+w]+"\n"
            retval += f1[i:i+w]+"\n"
            retval += f2[i:i+w]+"\n"
            i += w
        return retval

    # Tm member functions.  We may want to factor these into an
    # energy class EGAD/AOS style

    def GC(self):
        """Returns fraction GC = (Ng+Nc)/N"""
        return (self.seq.count("G")+self.seq.count("C"))/len(self.seq)

    def Tm1(self):
        """Calculate Tm from "the standard formula" as given in
        GenomeRes_16_271.  Assumes pure [ATGC] composition."""
        
        return 64.9 + 41.0*(self.seq.count("G")+self.seq.count("C")-16.4)/len(self.seq)

    def disjoint_cds(self, minlen = 3, startcodons = None, closecds = False,
                     bothstrands = False):
        """Given a DnaSequence object, return a list of (start,stop)
        coordinates for all open reading frames that do not overlap in a
        common frame of reference.  (start,stop) follow the convention of
        Gene.Cds(): 1-based coordinates relative to the transcript, stop
        is the last base, stop codon not included.  If startcodons is None
        then all non-stop codons are permitted.  If closecds=True,
        then final, unterminated CDS are allowed.  If bothstrands=True,
        then all six reading frames are considered (with antisense CDS
        having start>stop)."""
        cds = []

        gen = [(str(self), lambda x: x)]
        if(bothstrands):
            gen.append((str(self.Complement()), lambda x: len(self)-x+1))

        for (s,t) in gen:
            starts = [None,None,None]
            stopcodons = ("TAA","TGA","TAG")
            for i in range(len(s)-2):
                f = i % 3
                c = s[i:i+3]
                if(starts[f] is not None):
                    if(c in stopcodons):
                        # string indexing
                        if(i+3-starts[f] >= minlen):
                            cds.append((t(starts[f]+1), t(i)))
                        starts[f] = None
                elif((not c in stopcodons) and (
                    (startcodons is None) or (c in startcodons))):
                    starts[f] = i
            if(closecds):
                for j in starts:
                    if(j is not None):
                        # Note that this allows the final codon to be ragged
                        cds.append((t(j+1), t(len(s))))
        return cds

class ProteinSequence(Sequence):
    """An amino acid sequence."""
    # Molecular weights in daltons (from Creighton, page 4)
    __mass = {
        "A":71.09,
        "R":156.19,
        "N":114.11,
        "D":115.09,
        "C":103.15,
        "Q":128.14,
        "E":129.12,
        "G":57.05,
        "H":137.14,
        "I":113.16,
        "L":113.16,
        "K":128.17,
        "M":131.19,
        "F":147.18,
        "P":97.12,
        "S":87.08,
        "T":101.11,
        "W":186.21,
        "Y":163.18,
        "V":99.14,
        # Use average weight for unknown amino acid
        "X":119.40,
        # Stop codons weigh nothing =)
        "*":0.0}
    def __init__(self, seq):
        Sequence.__init__(self, seq)

    def mass(self):
        """Return molecular weight in daltons
        (not a perfect match to ExPASy's ProtParam)"""
        return sum(ProteinSequence.__mass[i] for i in self)

# Unit test
if(__name__ == "__main__"):
    dna = DnaSequence("CATATGGAGGAGTGACAT")
    import sys
    sys.stdout.write(dna.FormatFasta(name="dna",annotation="test"))
    sys.stdout.write(dna.Complement().FormatFasta(
        name="dna",annotation="complemented"))
    sys.stdout.write(dna.Antisense().FormatFasta(
        name="dna",annotation="antisense"))
    sys.stdout.write(dna.Format3frame())
    protein = dna.Translate()
    sys.stdout.write(protein.FormatFasta(name="protein",annotation="translated"))
    print("mass",protein.mass())
    print(dna.disjoint_cds())

                     
def disjoint_cds(seq, **kw):
    """Deprecated.  Use DnaSequence.disjoint_cds instead (identical behavior)"""
    return seq.disjoint_cds(**kw)


        
