# Supplementary material for: Transcriptomic atlas throughout Coccidioides development reveals key phase-enriched transcripts of this important fungal pathogen
Source: PLoS Biol. 2025 Apr 15;23(4):e3003066. doi: 10.1371/journal.pbio.3003066 (PMC12077801; doi:10.1371/journal.pbio.3003066)
Supplement: S1 Code — Folder containing README document describing the scripts used to analyze the data and generate figures in this manuscript, as well as the scripts themselves and custom python three modules used in the scripts. (ZIP) [file pbio.3003066.s025.zip › Custom Code/lib/PromoterTools.py]

#!/usr/bin/env python3
"""General utilities for working with promoters."""

# Copyright 2025 Mark Voorhies, Christina Homer
#

#
# This program is free software: you can redistribute it and/or modify
# it under the terms of the GNU General Public License as published by
# the Free Software Foundation, either version 3 of the License, or
# (at your option) any later version.
#
# This program is distributed in the hope that it will be useful,
# but WITHOUT ANY WARRANTY; without even the implied warranty of
# MERCHANTABILITY or FITNESS FOR A PARTICULAR PURPOSE.  See the
# GNU General Public License for more details.
#
# You should have received a copy of the GNU General Public License
# along with this program.  If not, see <https://www.gnu.org/licenses/>.

from Collisions import LocusDiff, RefCollisions, SortLoci
from Locus import Locus

class Promoter:
    def __init__(self, gene, size = 1000, from_ATG = False):
        self.gene = gene
        if(from_ATG):
            locus = self.gene.CdsLoci()[0]
        else:
            locus = self.gene.Locus()
        self.locus = locus.side(size, side = "5'")
    def Locus(self):
        return self.locus

    def Gene(self):
        return self.gene

    def __len__(self):
        return len(self.Locus())

def coding_promoters(genome, from_ATG = True, min_size = 10, size = 1000):
    """Return a list of one fixed length (size) Promoter for each coding
    gene in the genome.  Clip promoters to contig ends and filter any
    promoters smaller than min_size.  Promoters are defined relative
    to TSS or, if from_ATG = True, CDS start.
    """
    return [p for p in (Promoter(i, from_ATG= from_ATG, size = size) for (name,i) in genome.Genes()
                        if(len(i.Cds()) > 0))
            if(len(p) > min_size)]
    
def intergenic_promoters(genome, genes = None, from_ATG = False,
                         max_size = 10000, split_divergent = False):
    """Return a list of one Promoter per gene (or all genes in genome if
    genes is None).  Each promoter is the full intergenic sequence
    from the 5' of the target gene to its nearest 5' neighbor.

    If from_ATG is True then define intergenics relative to CDS
    sequence and ignore ncRNAs.

    Truncate promoters to max_size if it is not None.

    If split_divergent is True then split divergent promoters at their
    midpoints.

    """
    # This is an update of DnaSearch.Intergenics, adding explicit gene binding
    # and splitting divergent promoters into two Promoter objects

    if(genes is None):
        genes = [i[1] for i in genome.Genes()]

    if(from_ATG):
        genes = [CdsWrapper(i) for i in genes if(len(i.Cds()) > 0)]

    intergenics = dict((cname,
                        LocusDiff(genome.GetContig(cname), cgenes))
                       for (cname, cgenes) in SortLoci(genes).items())
    
    class DisplacementWrapper:
        def __init__(self, feature):
            try:
                self.gene = feature.gene
            except AttributeError:
                self.gene = feature
            self.locus = feature.Locus().side(1, "5'")

        def Locus(self):
            return self.locus

    P1 = [DisplacementWrapper(gene) for gene in genes]
    C1 = RefCollisions(intergenics,P1)

    promoters = []

    for (cname, val) in intergenics.items():
        for intergenic in val:
            hits = C1.OverlapA(intergenic)
            assert(len(hits) < 3)
            if len(hits) == 0:
                continue

            if((len(hits)) == 2 and (split_divergent)):
                mid = intergenic.midpoint()
                left = Locus.fromPrototype(intergenic, stop = mid)
                # Special case: 1bp intergenic
                if(mid > intergenic.stop):
                    right = None
                else:
                    right = Locus.fromPrototype(intergenic, start = mid + 1)
                for (side, hit) in zip(
                        (left,right),
                        # N.B.: By construction, the hits don't
                        # overlap, so sorting on start is sufficient
                        sorted(hits, key = lambda x: x.Locus().start)):
                    if(side is None):
                        continue
                    size = len(side)
                    if(max_size is not None):
                        size = min(max_size, size)
                    promoters.append(Promoter(gene = hit.gene,
                                              size = size,
                                              from_ATG = from_ATG))
            else:
                size = len(intergenic)
                if(max_size is not None):
                    size = min(max_size, size)
                    
                for hit in hits:
                    promoters.append(Promoter(gene = hit.gene,
                                              size = size,
                                              from_ATG = from_ATG))

    return promoters

class CdsWrapper:
    """For convenient collision on CDS instead of full gene."""
    def __init__(self, gene):
        self.gene = gene
        self.locus = Locus.fromPrototype(spanningLocus(self.gene.CdsLoci()),
                                         strand = self.gene.Locus().strand)
    def Locus(self):
        return self.locus

    def __le__(self, rhs):
        return (self.locus, self.gene) <= (rhs.locus, rhs.gene)
        
    def __lt__(self, rhs):
        return (self.locus, self.gene) < (rhs.locus, rhs.gene)

    def __ge__(self, rhs):
        return (self.locus, self.gene) >= (rhs.locus, rhs.gene)
        
    def __gt__(self, rhs):
        return (self.locus, self.gene) > (rhs.locus, rhs.gene)

    def __ne__(self, rhs):
        return (self.locus, self.gene) != (rhs.locus, rhs.gene)
