# Supplementary material for: Transcriptomic atlas throughout Coccidioides development reveals key phase-enriched transcripts of this important fungal pathogen
Source: PLoS Biol. 2025 Apr 15;23(4):e3003066. doi: 10.1371/journal.pbio.3003066 (PMC12077801; doi:10.1371/journal.pbio.3003066)
Supplement: S1 Code — Folder containing README document describing the scripts used to analyze the data and generate figures in this manuscript, as well as the scripts themselves and custom python three modules used in the scripts. (ZIP) [file pbio.3003066.s025.zip › Custom Code/lib/MySQLGenomeFactory.py]

#!/usr/bin/env python3
# Time-stamp: <MySQLGenomeFactory.py 2024-08-02 01:48:14 Mark Voorhies>
"""MySQL implementation of GenomeFactory API.  This is the default API
for Sil Lab HistoBase deployments."""

# Copyright 2024 Mark Voorhies, Christina Homer, Claire Dubin, Jessie Uehling
#

#
# This program is free software: you can redistribute it and/or modify
# it under the terms of the GNU General Public License as published by
# the Free Software Foundation, either version 3 of the License, or
# (at your option) any later version.
#
# This program is distributed in the hope that it will be useful,
# but WITHOUT ANY WARRANTY; without even the implied warranty of
# MERCHANTABILITY or FITNESS FOR A PARTICULAR PURPOSE.  See the
# GNU General Public License for more details.
#
# You should have received a copy of the GNU General Public License
# along with this program.  If not, see <https://www.gnu.org/licenses/>.

from BlastGenomeAssembly import EagerBlastGenomeAssembly, LazyBlastGenomeAssembly
from Collisions import RefCollisions, SortLoci
from Genome import Genome, Contig, MemGene
from GenomeFactory import GenomeFactory
from Locus import Locus

import MySQLdb
import re
from subprocess import Popen, PIPE

class BlastFastaStream:
    """Convenience class for passing a BLAST database as if it were a
    read-once FASTA file."""
    def __init__(self, blastdb):
        print("Streaming FASTA")
        self.p = Popen(("blastdbcmd", "-db", blastdb, "-entry","all"),
                       stdout = PIPE)
        self.read = self.p.stdout.read
        self.close = self.p.stdout.close
        self.fileno = self.p.stdout.fileno

class MySQLGenome(Genome):
    def __init__(self, conn, genomeID, name = None,
                 genus = None, species = None, strain = None,
                 blastndb = None, assembly = "lazy",
                 geneset_caching = "eager",
                 genetic_code = None):
        self.name = name
        self.genus = genus
        self.species = species
        self.strain = strain
        self.genomeID = genomeID
        self._genetic_code = genetic_code

        self.conn = conn

        cursor = self.conn.cursor()
        cursor.execute("""SELECT name, blastndb, genetic_code
        FROM Genome WHERE GenomeID = %s""",
                            (self.genomeID,))
        (db_name, db_blastndb, db_genetic_code) = cursor.fetchone()

        if(self.name is None):
            self.name = db_name

        if(blastndb is None):
            cursor.execute(
                """SELECT blastndb FROM Genome WHERE GenomeID = %s""",
                (self.genomeID,))
            blastndb = db_blastndb

        if(assembly == "eager"):
            self.assembly = EagerBlastGenomeAssembly(blastndb)
        else:
            assert(assembly == "lazy")
            self.assembly = LazyBlastGenomeAssembly(blastndb)

        if(self._genetic_code is None):
            self._genetic_code = db_genetic_code

        self._initContigs()

        self.geneset_caching = geneset_caching
        
        if(self.geneset_caching == "eager"):
            self._initGenes()
        elif(self.geneset_caching in ("cached","orthogroup")):
            self.genes = None
        else:
            raise ValueError("Bad geneset_caching value %s" % geneset_caching)

        self.gene_index = None
        
    @property
    def full_name(self):
        return " ".join(((i and str(i)) or "")
                        for i in (self.genus,self.species,self.strain))

    @property
    def genetic_code(self):
        """Return name of alternate genetic code or None for universal
        genetic code."""
        return self._genetic_code
    
    def _initContigs(self):
        cursor = self.conn.cursor()
        cursor.execute("""
        SELECT name, length FROM Contig WHERE GenomeID = %s
        """, (self.genomeID,))

        self.contigs = dict((name, Contig(name, length, self.assembly, self))
                            for (name, length) in cursor.fetchall())

    def getGene_no_cache(self, name):
        """Return gene object corresponding to name.
        Raise KeyError if the name is not known.

        Do _not_ cache full gene set as a side-effect."""

        cursor = self.conn.cursor()
        cursor.execute("""
        SELECT Gene.GeneID, Contig.name, fstart, fstop, fstrand, 
        GROUP_CONCAT(DISTINCT Exon.start), GROUP_CONCAT(DISTINCT Exon.stop),
        GROUP_CONCAT(DISTINCT Cds.start), GROUP_CONCAT(DISTINCT Cds.stop)
        FROM (Gene,Locus,Contig) 
        LEFT JOIN Exon ON Gene.GeneID = Exon.GeneID
        LEFT JOIN Cds ON Gene.GeneID = Cds.GeneID
        WHERE Gene.LocusID = Locus.LocusID
        AND Exon.GeneID = Gene.GeneID
        AND Locus.ContigID = Contig.ContigID
        AND Contig.GenomeID = %s
        AND Gene.name = %s
        GROUP BY Gene.GeneID
        """, (self.genomeID, name))

        if(cursor.rowcount != 1):
            assert(cursor.rowcount == 0)
            raise KeyError
        
        (geneID, ref, start, stop, strand,
         exon_starts, exon_stops,
         cds_starts, cds_stops) = cursor.fetchone()

        if(exon_starts is not None):
            exons = [(int(i),int(j)) for (i,j) in
                     zip(exon_starts.split(","), exon_stops.split(","))]
        else:
            exons = []
        if(cds_starts is not None):
            cds = [(int(i),int(j)) for (i,j) in
                   zip(cds_starts.split(","), cds_stops.split(","))]
        else:
            cds = []

        return MemGene(name = name,
                       locus = Locus(ref = ref,
                                     start = int(start),
                                     stop = int(stop),
                                     strand = strand,
                                     genome = self),
                       exons = exons,
                       cds = cds)
        
    def _initGenes(self):
        cursor = self.conn.cursor()
        cursor.execute("""
        SELECT Gene.GeneID, Gene.name, Contig.name, fstart, fstop, fstrand, 
        GROUP_CONCAT(DISTINCT Exon.start), GROUP_CONCAT(DISTINCT Exon.stop),
        GROUP_CONCAT(DISTINCT Cds.start), GROUP_CONCAT(DISTINCT Cds.stop)
        FROM (Gene,Locus,Contig) 
        LEFT JOIN Exon ON Gene.GeneID = Exon.GeneID
        LEFT JOIN Cds ON Gene.GeneID = Cds.GeneID
        WHERE Gene.LocusID = Locus.LocusID
        AND Exon.GeneID = Gene.GeneID
        AND Locus.ContigID = Contig.ContigID
        AND Contig.GenomeID = %s
        GROUP BY Gene.GeneID
        """, (self.genomeID,))
        
        self.genes = {}
        for (geneID, name, ref, start, stop, strand,
             exon_starts, exon_stops,
             cds_starts, cds_stops) in cursor.fetchall():

            if(exon_starts is not None):
                exons = [(int(i),int(j)) for (i,j) in
                         zip(exon_starts.split(","), exon_stops.split(","))]
            else:
                exons = []
            if(cds_starts is not None):
                cds = [(int(i),int(j)) for (i,j) in
                       zip(cds_starts.split(","), cds_stops.split(","))]
            else:
                cds = []
                
            self.genes[name] = MemGene(name = name,
                                       locus = Locus(ref = ref,
                                                     start = int(start),
                                                     stop = int(stop),
                                                     strand = strand,
                                                     genome = self),
                                       exons = exons,
                                       cds = cds)

    def getGenesByLocus(self, locus):
        """Return a list of genes with _any_ overlap to locus."""
        if(self.genes is None):
            self._initGenes()
        if(self.gene_index is None):
            self.gene_index = SortLoci(self.genes.values())
        
        return RefCollisions((locus,), self.gene_index).OverlapA(locus)

    def getGene(self, name):
        """Return gene object corresponding to name.
        Raise KeyError if the name is not known."""
        if(self.genes is None):
            if(self.geneset_caching == "orthogroup"):
                # TODO: Make sure we get name fixes for G186AR and BROAD
                return self.getGene_no_cache(name)
            self._initGenes()
        try:
            return self.genes[name]
        except KeyError:
            # Histo6_pep FASTA/ACE mismatch
            if(self.name == "HcG186AR"):
                return self.genes[re.sub(r"_new$","",name)]

            # Many of the BROAD gene sets distinguish alternate
            # transcripts of a gene as T0,T1,... (whether or not
            # there are multiple transcripts).  We will trap this
            # here until we have a robust way of making clients
            # always see "gene" names...
            elif(type(self.name) == "<class 'list'>"):
                return self.genes[name[0]]
            elif("," in self.name):
                return self.gene[name.split(",")[0]]
            else:
                return self.genes[re.sub("T0$","",name)]
            
    def assemblyBlastDb(self):
        """Return path to nucleotide BLAST database for genome assembly."""
        return self.assembly.db

    def proteinBlastDb(self):
        """Return path to protein BLAST database for gene set."""
        # TODO: Add this to the Genome database from germinate.py so
        #       that we can retrieve it from the database here.
        #       For the moment, we assume the the BLASTP database
        #       has been built and is in the same location as the
        #       assembly database, with name predictable from genome name
        s = self.assembly.db
        offset = s.rfind("/")
        assert(offset > -1)
        return s[:offset+1]+self.name + "_pep"

    # TODO: current implementation of protein_fasta_stream may be slow for, e.g., Lucien2.py
    
    def protein_fasta_stream(self):
        return BlastFastaStream(self.proteinBlastDb())

    def Genes(self):
        """Iterator over all genes in the genome."""
        if(self.genes is None):
            self._initGenes()
        return self.genes.items()
    
class MySQLGenomeFactory(GenomeFactory):
    def __init__(self, db = "Genome", assembly_caching = "lazy",
                 geneset_caching = "eager"):
        """Initialize a GenomeFactory connected to the given SQL database.

        Optional parameters control optimizations:

          assembly_caching:
            lazy: Contig sequences are loaded from BLAST database when queried
            eager: Full assembly is pre-loaded from BLAST database

          geneset_caching:
            eager: Full gene models are pre-loaded from SQL database
            cached: Full gene models are loaded on first gene query
                    (typical use is to bypass gene models for code
                     that just wants to dump the BLASTP database directly)
            orthogroup: Optimized for queries limited to a single orthogroup
                    (e.g., for gene detail page).  Single gene queries
                    result in one-off SQL queries with no caching.
                    Locus-based queries and iteration over the full gene
                    set trigger caching of full gene models
        """
        self.conn = MySQLdb.connect(user = "apache", host = "localhost",
                                    db = db)
        
        self.assembly_caching = assembly_caching
        self.geneset_caching = geneset_caching

        self._initGenomes()

    def _initGenomes(self):
        cursor = self.conn.cursor()
        cursor.execute("""SELECT name FROM Genome""")
        self._genomes = [i[0] for i in cursor.fetchall()]

        self._name2genome = {}
        
    def __len__(self):
        """Return the number of genomes in the factory."""
        return len(self._genomes)

    def genomeNames(self, annotated = False, PE = False):
        """Return list of available genomes (strings that are suitable
        inputs for getGenome).  If annotated = True, return only genomes
        with gene annotations (otherwise, return all genomes).
        If PE = False, do not return the paired-end genomes from Gilmore et al.
        """

        cursor = self.conn.cursor()
        if(annotated):
            cursor.execute(
                """SELECT DISTINCT(Genome.name) FROM Genome, Contig, Locus, Gene
                WHERE Genome.GenomeID = Contig.GenomeID
                AND Contig.ContigID = Locus.ContigID
                AND Locus.LocusID = Gene.LocusID
                """)
        else:
            cursor.execute("""SELECT name FROM Genome""")
        hits = [i[0] for i in cursor.fetchall()]
        if(not PE):
            hits = [i for i in hits if(not i.endswith("_PE"))]
        return hits

    def getGenome(self, name):
        """Return a reference to the named genome.  Throw KeyError if the name
        is not known.
        """

        try:
            return self._name2genome[name]
        except KeyError:
            cursor = self.conn.cursor()
            if(cursor.execute("""
            SELECT GenomeID, genus, species, strain FROM Genome
            WHERE name = %s
            """, (name,)) < 1):
                raise KeyError("Unrecognized genome name %s" % name)
            (genomeID, genus, species, strain) = cursor.fetchone()

            genome = MySQLGenome(self.conn, genomeID, name,
                                 genus, species, strain,
                                 assembly = self.assembly_caching,
                                 geneset_caching = self.geneset_caching)
            
            self._name2genome[name] = genome

            return genome

    def unlink(self, name):
        """Forget about named genome.

        Caveats:
          This unlinks the named genome with respect to this GenomeFactory
             instance.  If any other object references the genome (e.g.,
             via a Locus) then the genome will remain in memory.
          If the genome is reloaded with getGenome, it may have a different
             memory location, so default hashes on the genome may change.
        """

        del self._name2genome[name]

    def gene_link(self, gene):
        """Given a gene name or gene object, return an external
        database reference for that gene, or None if no URL exists (e.g.,
        unregistered genome).  Raise KeyError for unrecognized gene
        names.

        The returned reference is (path, scheme) with scheme = None
        for local paths and scheme != None for external web servers
        (as for WebPages.RedirectPage)
        """

        url = self.gene_url(gene)
        if(url is None):
            return None

        # TODO: in place of this hack, separate scheme and path in Genome.sql
        #       and reverse the call order of gene_link and gene_url
        t = url.split("/")
        return ("/"+"/".join(t[3:]),"/".join(t[:3]))

    def gene_url(self, gene):
        """Given a gene name or gene object, return an external
        database URL for that gene, or None if no URL exists (e.g.,
        unregistered genome).  Raise KeyError for unrecognized gene
        names."""

        cursor = self.conn.cursor()
        if(isinstance(gene, str)):
            name = gene
            if(cursor.execute("""
            SELECT geneurl FROM Gene, Locus, Contig, Genome
            WHERE Gene.name = %s
            AND Gene.LocusID = Locus.LocusID
            AND Locus.ContigID = Contig.ContigID
            AND Contig.GenomeID = Genome.GenomeID
            """, (name,)) == 0):
                raise KeyError("Unknown gene name %s" % name)
        else:
            genome = gene.Locus().genome
            name = gene.Name()
            try:
                cursor.execute("""
                SELECT geneurl FROM Genome
                WHERE GenomeID = %s
                """, (genome.genomeID,))
            except AttributeError:
                if(cursor.execute("""
                SELECT geneurl FROM Genome
                WHERE Genome.name = %s
                """, (genome.name,)) == 0):
                    raise KeyError("Unknown genome %s" % genome.name)

        url = cursor.fetchone()[0]
        if(url is None):
            return None

        return url % name

    def getGene(self, name, genome = None):
        """Given a gene name as a string, return the corresponding
        Gene object."""

        # Map gene to genome
        if(genome is None):
            cursor = self.conn.cursor()
            if(cursor.execute("""
            SELECT Genome.name FROM Gene, Locus, Contig, Genome
            WHERE Gene.name = %s
            AND Gene.LocusID = Locus.LocusID
            AND Locus.ContigID = Contig.ContigID
            AND Contig.GenomeID = Genome.GenomeID
            """, (name,)) == 0):
                raise KeyError("Unkown gene name %s" % name)

            if(cursor.rowcount > 1):
                raise KeyError("Ambiguous gene name %s (%d matches)" % (
                    name, cursor.rowcount))

            genome = self.getGenome(cursor.fetchone()[0])

        else:
            genome = self.getGenome(genome)
        
        return genome.getGene(name)
    
    def getOrthologs(self, gene, minscore = None, report_scores = False,
                     as_strings = True):
        cursor = self.conn.cursor()
        if(minscore is not None):
            raise NotImplementedError
        if(report_scores):
            raise NotImplementedError
        cursor.execute(
            """SELECT B.name FROM Gene AS A, Gene AS B, OrthoGroup
            WHERE A.name = %s
            AND (
              (A.GeneID = OrtoA AND B.GeneID = OrtoB) OR
              (A.GeneID = OrtoB AND B.GeneID = OrtoA))
            """, (str(gene),))
        if(as_strings):
            return [i[0] for i in cursor.fetchall()]
        else:
            # TODO: speed this up by using database GeneIDs directly
            #       (and figure out a "lazy" geneset_caching variant that
            #        loads only the requested genes) 
            return [self.getGene(i[0]) for i in cursor.fetchall()]

    # TODO: This is a temporary port of OrthologyDb.getOrthologPairs
    #       pending a proper merge of OrthologyDb with GenomeFactory...
    #       (There are ideas in get_big_GO_graph that should be merged here...)
    #       Also, this is strictly string based for the query and return
    #       value.  Probably worth moving to (optional) genome objects in
    #       the query and (lightweight?) gene objects in the return value.
    def getOrthologPairs(self, genomeA, genomeB, minscore = None,
                         report_scores = False):
        """Return a list of gene name pairs for all orthologous
        genes between genomeA and genomeB.  The gene pairs should match
        the ordering of the genomes in the function call.
        If minscore is given, restrict results to ortholog pairs with
        InParanoid score >= minscore.
        If report_scores is True, return triples of (gene,gene,score)"""

        cursor = self.conn.cursor()
        
        # Map taxa
        if(cursor.execute(
            """SELECT GenomeID FROM Genome WHERE name = %s""", (genomeA,)) != 1):
            raise ValueError("Ambiguous genome %s" % genomeA)
        genomeAid = cursor.fetchone()[0]

        if(cursor.execute(
            """SELECT GenomeID FROM Genome WHERE name = %s""", (genomeB,)) != 1):
            raise ValueError("Ambiguous taxon %s" % genomeB)
        genomeBid = cursor.fetchone()[0]
        
        # Find the appropriate InParanoid run

        orthology = None
        select_clause = "A.name, B.name"
        if(cursor.execute(
            """SELECT OrthologyID FROM Orthology
            WHERE GenomeIDa = %s AND GenomeIDb = %s
            """, (genomeAid, genomeBid)) > 0):
            assert(cursor.rowcount == 1)
            orthology = cursor.fetchone()[0]

        if(cursor.execute(
            """SELECT OrthologyID FROM Orthology
            WHERE GenomeIDa = %s AND GenomeIDb = %s
            """, (genomeBid, genomeAid)) > 0):
            assert(cursor.rowcount == 1)
            assert(orthology is None)
            orthology = cursor.fetchone()[0]
            select_clause = "B.name, A.name"
        if(report_scores):
            select_clause += ", OrthoGroup.score"

        # Do the query

        where_clause = """WHERE OrthoGroup.OrtoA = A.GeneID
        AND OrthoGroup.OrtoB = B.GeneID
        AND OrthologyID = %s"""

        args = [orthology]

        if(minscore is not None):
            where_clause += " AND Score >= %s"
            args.append(minscore)

        cursor.execute(
            " ".join(("SELECT", select_clause,
                      """FROM OrthoGroup, Gene AS A, Gene AS B""",
                      where_clause)), tuple(args))
        
        return cursor.fetchall()
    
if(__name__ == "__main__"):
    print("Hello, world")
