# Supplementary material for: Transcriptomic atlas throughout Coccidioides development reveals key phase-enriched transcripts of this important fungal pathogen
Source: PLoS Biol. 2025 Apr 15;23(4):e3003066. doi: 10.1371/journal.pbio.3003066 (PMC12077801; doi:10.1371/journal.pbio.3003066)
Supplement: S1 Code — Folder containing README document describing the scripts used to analyze the data and generate figures in this manuscript, as well as the scripts themselves and custom python three modules used in the scripts. (ZIP) [file pbio.3003066.s025.zip › Custom Code/lib/LimmaTools.py]

# Time-stamp: <LimmaTools.py 2024-08-02 01:45:10 Mark Voorhies>
"""Convenience wrappers for limma."""

# Copyright 2024 Mark Voorhies, Christina Homer, Claire Dubin, Jessie Uehling
#

#
# This program is free software: you can redistribute it and/or modify
# it under the terms of the GNU General Public License as published by
# the Free Software Foundation, either version 3 of the License, or
# (at your option) any later version.
#
# This program is distributed in the hope that it will be useful,
# but WITHOUT ANY WARRANTY; without even the implied warranty of
# MERCHANTABILITY or FITNESS FOR A PARTICULAR PURPOSE.  See the
# GNU General Public License for more details.
#
# You should have received a copy of the GNU General Public License
# along with this program.  If not, see <https://www.gnu.org/licenses/>.

import h5py
from math import log
log2=log(2)
import numpy as np
import matplotlib.pyplot as plt

from CdtFile import CdtFile, CdtRow
from Colors import ColorServer
from HdfTools import create_compressed_dataset, create_uncompressed_dataset
from MsvUtil import Table, revdict, multirevdict
from PCA import pca_plot
from SafeMath import safelog
        
# -------------------------------------------------------
# Fit classes
# -------------------------------------------------------

class LimmaFit:
    """Generic class for serializing a limma fit."""
    def __init__(self, parameters, obs, transcript2index,
                 parameter_names, obs_samples = None):
        # For a fit of P parameters over N genes and M observations
        #   NxP matrix of fit parameters
        self.parameters = parameters
        
        #   NxM matrix of normalized observations (log2(cpm))
        #   v$E in limma analysis
        #   Note that subclasses are currently responsible for annotating obs.
        #   Ideally, this base class would record the original (unannotated)
        #   unique sample names.
        self.obs = obs
        
        #   Mapping from gene names to 1-based (R) gene indices
        self.transcript2index = transcript2index
        
        #   List of P parameter names
        #     (For a single factor model, these are simply the levels)
        #     colnames(fit$coefficients) in limma
        self.parameter_names = list(parameter_names)

        if(obs_samples is None):
            self.obs_samples = [str(i) for i in range(self.obs.shape[1])]
        else:
            self.obs_samples = obs_samples[:]
        
    def toHDF5(self, hdf):
        """Write complete data for this fit to the given path in hdf5 format."""
        assert(isinstance(hdf,str))

        hdf = h5py.File(hdf,"w")
        
        # Use variable-length ASCII strings for feature index
        string_type = h5py.special_dtype(vlen=bytes)

        self._create_hdf5_datasets(hdf, string_type)

        hdf.close()

    def _create_hdf5_datasets(self, hdf, string_type):
        """Write class-specific data to open hdf5 file.  This method is
        an implementation detail which should be composable with derived
        subclasses."""
        
        hdf.create_dataset("transcripts",
                           data = [i[0].encode() for i in
                                   sorted(self.transcript2index.items(),
                                          key = lambda x: x[1])],
                           dtype=string_type)

        create_compressed_dataset(hdf, "parameters", self.parameters)
        create_compressed_dataset(hdf, "obs", self.obs)

        hdf.create_dataset("parameter_names",
                           data = [i.encode() for i in self.parameter_names],
                           dtype=string_type)

        hdf.create_dataset("obs_samples",
                           data = [i.encode() for i in self.obs_samples],
                           dtype=string_type)

    @classmethod
    def fromHDF5(cls, hdf):
        assert(isinstance(hdf,str))
        hdf = h5py.File(hdf,"r")

        kw = {}

        cls._read_hdf5_datasets(hdf,kw)

        return cls(**kw)

    @staticmethod
    def _read_hdf5_datasets(hdf,kw):
        kw["parameters"] = np.array(hdf["/parameters"][:,:])
        kw["obs"] = np.array(hdf["/obs"][:,:])
        kw["transcript2index"] = dict(
            (i.decode(),n+1)
            for (n,i) in enumerate(hdf["/transcripts"]))
        kw["parameter_names"] = [i.decode() for i in hdf["/parameter_names"]]
        try:
            kw["obs_samples"] = [i.decode() for i in hdf["/obs_samples"]]
        except:
            kw["obs_samples"] = [str(i) for i in range(kw["obs"].shape[1])]
                    
class SingleFactorFit(LimmaFit):
    """Generic class for simple single-factor fits as in YM_Limma4a.ipynb."""
    def __init__(self, parameters, obs, transcript2index,
                 parameter_names, obs_names, parameter_order = None,
                 obs_samples = None):

        LimmaFit.__init__(self, parameters, obs, transcript2index,
                          parameter_names, obs_samples)

        #   List labeling the M observations with corresponding parameter name
        #     (For a single factor model, each observation is classified
        #      as a single factor level)
        self.obs_names = list(obs_names)
        #   {parameter name => [columns observing that parameter]}
        #   Preferred ordering of parameters for plotting
        if(parameter_order is None):
            self.parameter_order = self.parameter_names
        else:
            self.parameter_order = parameter_order
        
        self.plot_cols = [self.parameter_names.index(i)
                          for i in self.parameter_order]
        self.parameter2obs = multirevdict(dict(enumerate(obs_names)))

    def _create_hdf5_datasets(self, hdf, string_type):
        """Write class-specific data to open hdf5 file.  This method is
        an implementation detail which should be composable with derived
        subclasses."""

        LimmaFit._create_hdf5_datasets(self, hdf, string_type)
        
        hdf.create_dataset("obs_names",
                           data = [i.encode() for i in self.obs_names],
                           dtype=string_type)

        hdf.create_dataset("parameter_order",
                           data = [i.encode() for i in self.parameter_order],
                           dtype=string_type)

    @staticmethod
    def _read_hdf5_datasets(hdf,kw):
        LimmaFit._read_hdf5_datasets(hdf,kw)
        
        kw["obs_names"] = [i.decode() for i in hdf["/obs_names"]]
        kw["parameter_order"] = [i.decode() for i in hdf["/parameter_order"]]
        
    def toCdtFile(self, obs = True, parameters = True):
        fieldnames = []
        if(obs):
            fieldnames += self.obs_samples[:]
            
        if(parameters):
            fieldnames += self.parameter_order

        eweights = [1.]*len(fieldnames)
        probes = []
        
        for (transcript, index) in self.transcript2index.items():
            # Index of current gene
            gi = index - 1
            ratios = []

            if(obs):
                ratios += map(float, self.obs[gi])
                        
            if(parameters):
                prow = self.parameters[gi]
                ratios += [float(prow[j]) for j in self.plot_cols]

            probes.append(CdtRow(gid = transcript, uniqid = transcript,
                                 name = transcript, ratios = ratios))

        return CdtFile(fieldnames = fieldnames, eweights = eweights,
                       probes = probes)

    def get_transcript(self,transcript):
        # Look up transcript index, correcting for python vs. R indexing
        i = self.transcript2index[transcript]-1
        return SingleFactorFitGene(
            self, self.parameters[i],
            # We use a ragged list of lists rather than an np.array
            # here to support experiments with different n for
            # different parameters
            [[self.obs[i][j] for j in self.parameter2obs[parameter]]
             for parameter in self.parameter_names])
    
class SingleFactorFitGene:
    def __init__(self, fit, parameters, obs):
        # Back reference to full fit object
        self.fit = fit
        # List of lists giving observed values for each of the P fit parameters
        self.obs = obs
        # np.array of P fit parameters -- parallel to first dimension of obs
        self.parameters = parameters

    @pca_plot
    def plot_fit(self, ax = None, parameter2color = None, ymin = None,
                 ymax = None, vlines = None, parameter_order = None,
                 xticklabels = None, rotation = 90,
                 sample2shape = None, markersize=None, fontsize=None):
        """Plot observations and fit values.

        parameter2color is a dictionary of parameter names to colors for
           the corresponding observations.  Parameters not in the dictionary
           will default to blue.
        
        ymin and ymax set the y-axis limits (default is to let matplotlib
           set the limits to fit the data).

        vlines gives x coordinates of vertical blue lines to break up the plot.

        parameter_order gives the parameter names in the order that they
           should be plotted.  Parameters not listed in parameter_order
           will not be plotted.  Default is to use the fit's default
           parameter order (e.g., as saved to the hdf5 file).

        xticklabels gives labels for each parameter on the x-axis (so, must
           be the same length as parameter_order).  Default is to use the
           parameter names.

        rotation gives the tick label rotation in degrees.
        """

        if(parameter_order is None):
            plot_cols = self.fit.plot_cols
            parameter_order = self.fit.parameter_order
        else:
            plot_cols = [self.fit.parameter_names.index(i)
                         for i in parameter_order]

        if(sample2shape is not None):
            offsets2sample = {}
            for (i,parameter) in enumerate(parameter_order):
                for j,k in enumerate(self.fit.parameter2obs[parameter]):
                    offsets2sample[(i,j)] = self.fit.obs_samples[k]
            
        if(xticklabels is None):
            xticklabels = parameter_order
        else:
            assert(len(xticklabels) == len(parameter_order))
            
        colors = ["blue"]*len(parameter_order)
        if(parameter2color is not None):
            for (n,i) in enumerate(parameter_order):
                try:
                    colors[n] = parameter2color[i]
                except:
                    pass
        
        for (x,(i,c)) in enumerate(zip(plot_cols,colors)):
            # Plot data

            ys = self.obs[i]

            if(sample2shape is None):
                ax.plot([x]*len(ys),ys,marker="o",color=c,linestyle="none",
                        markersize=markersize)
            else:
                for (n,y) in enumerate(ys):
                    marker = "o"
                    if(sample2shape is not None):
                        try:
                            marker = sample2shape[offsets2sample[(x,n)]]
                        except KeyError:
                            pass
                    ax.plot([x],[y],marker=marker,
                            color=c,linestyle="none",
                            markersize=markersize)

            # Plot fit parameters

            y = self.parameters[i]
            ax.plot([x-.25,x+.25],[y,y],"k-")

        if(vlines is not None):
            for x in vlines:
                ax.axvline(x)
            
        ax.set_ylabel("log2(cpm)",fontsize=fontsize)
        ax.set_xticks(range(len(xticklabels)))
        ax.set_xticklabels(xticklabels, rotation=rotation)
        if((ymin is not None) or (ymax is not None)):
            ax.set_ylim(ymin, ymax)

        if(fontsize is not None):
            ax.tick_params(labelsize=fontsize)
