# Supplementary material for: Transcriptomic atlas throughout Coccidioides development reveals key phase-enriched transcripts of this important fungal pathogen
Source: PLoS Biol. 2025 Apr 15;23(4):e3003066. doi: 10.1371/journal.pbio.3003066 (PMC12077801; doi:10.1371/journal.pbio.3003066)
Supplement: S1 Code — Folder containing README document describing the scripts used to analyze the data and generate figures in this manuscript, as well as the scripts themselves and custom python three modules used in the scripts. (ZIP) [file pbio.3003066.s025.zip › Custom Code/lib/FastaFile.py]

#!/usr/bin/env python3
# Time-stamp: <FastaFile.py 2024-08-02 01:31:30 Mark Voorhies>
"""Tools for parsing a FASTA file or stream to a dict-like collection
of strings.  This module is intended for lightweight string-oriented
manipulation of sequences.  Use Sequence.py for more"biological"
representations of protein and nucleotide sequences.
"""

# Copyright 2024 Mark Voorhies, Christina Homer, Claire Dubin, Jessie Uehling
#

#
# This program is free software: you can redistribute it and/or modify
# it under the terms of the GNU General Public License as published by
# the Free Software Foundation, either version 3 of the License, or
# (at your option) any later version.
#
# This program is distributed in the hope that it will be useful,
# but WITHOUT ANY WARRANTY; without even the implied warranty of
# MERCHANTABILITY or FITNESS FOR A PARTICULAR PURPOSE.  See the
# GNU General Public License for more details.
#
# You should have received a copy of the GNU General Public License
# along with this program.  If not, see <https://www.gnu.org/licenses/>.

import re

comp = {"a":"t","t":"a","c":"g","g":"c","n":"n",
        "A":"T","T":"A","C":"G","G":"C","N":"N"}
def complement(sequence):
    """Return the reverse complement of sequence, stripping
    any non-nucleotide (atgcn) characters."""
    retval = ""
    for i in range(len(sequence) - 1, -1, -1):
        try:
            retval += comp[sequence[i]]
        except KeyError:
            pass
    return retval

class FastaFile:
    """A set of named sequences with optional annotations, read
    from a FASTA formatted text file or stream.  Sequences are
    Python strings rather than higher-level sequence objects."""
    def __init__(self, file):
        """Initialize from filename or file stream in FASTA format.
        """

        # Make a compiled regular expression to parse the file
        # (Note: This is __way__ faster than parsing line by line)

        fasta_re = re.compile(
            # Header lines are marked by the '>' sign
            # We allow headers to begin in the middle of a line
            # We remove whitespace at the ends of the header
            ">[\s]*(?P<header>.*?)[\s]*$"+
            # Sequence is anything that is not a header line
            # We currently count any text in comments (';.*$') as
            # sequence (could parse this out at the same time as
            # whitespace)
            "(?P<seq>[^>]*)",
            # Use multiline mode to parse an entire FASTA file in one go
            re.M)
        name_re = re.compile(
            "^(?P<name>[\S]+)")

        seq_re = re.compile("[^A-Za-z]+")

        # Parse file
        if(isinstance(file, str)):
            text = file
        else:
            text = file.read()
            if(isinstance(text, bytes)):
                text = text.decode()
        parsed = fasta_re.findall(text)
        
        # Strip garbage and index sequences/annotations by name
        self.seqs = {}
        self.headers = {}
        self.key_order = []
        for i in parsed:
            k = name_re.search(i[0]).group("name")
            self.key_order.append(k)
            if(k in self.seqs):
                print("WARNING: overwriting", k)
            # Note: could use a user-supplied re for garbage removal
            self.seqs[k] = seq_re.sub("",i[1])
            self.headers[k] = i[0]

    def __repr__(self):
        return "<FASTA file object "+self.seqs.__repr__()+">"
    def __str__(self):
        return "FASTA file with %d sequences" % (len(self.seqs))
    def __len__(self):
        return len(self.seqs)
    def __getitem__(self, i):
        return self.seqs[i]
    def __iter__(self):
        for key in self.key_order:
            yield (key, self.seqs[key])

# Input/output stream versions.
# TODO: fold these into the original FastaFile class
#       to avoid redundant implementation.

def fasta_stream(fp):
    header = None
    seq = None
    for line in fp:
        if(line.startswith(">")):
            if(seq is not None):
                yield header, seq
            header = line[1:].rstrip("\r\n")
            seq = ""
        else:
            assert(header is not None)
            seq += re.sub("[\s]+","",line)
    if(header is not None):
        assert(seq is not None)
        yield header, seq

class FastaFormatter:
    def __init__(self, out):
        self.out = out
    def write(self, stanza):
        (header, seq) = stanza
        self.out.write(">%s\n%s\n" % (
            header,
            re.sub(r"(.{80})", r"\1\n", seq)))

if(__name__ == "__main__"):
    print("Hello, world")
