# Supplementary material for: Transcriptomic atlas throughout Coccidioides development reveals key phase-enriched transcripts of this important fungal pathogen
Source: PLoS Biol. 2025 Apr 15;23(4):e3003066. doi: 10.1371/journal.pbio.3003066 (PMC12077801; doi:10.1371/journal.pbio.3003066)
Supplement: S1 Code — Folder containing README document describing the scripts used to analyze the data and generate figures in this manuscript, as well as the scripts themselves and custom python three modules used in the scripts. (ZIP) [file pbio.3003066.s025.zip › Custom Code/lib/Locus.py]

#!/usr/bin/env python3
# Time-stamp: <Locus.py 2024-08-02 01:45:41 Mark Voorhies>
"""This module defines Locus, the core genome coordinate class that
HistoBase is built on.
"""

# Copyright 2024 Mark Voorhies, Christina Homer, Claire Dubin, Jessie Uehling
#

#
# This program is free software: you can redistribute it and/or modify
# it under the terms of the GNU General Public License as published by
# the Free Software Foundation, either version 3 of the License, or
# (at your option) any later version.
#
# This program is distributed in the hope that it will be useful,
# but WITHOUT ANY WARRANTY; without even the implied warranty of
# MERCHANTABILITY or FITNESS FOR A PARTICULAR PURPOSE.  See the
# GNU General Public License for more details.
#
# You should have received a copy of the GNU General Public License
# along with this program.  If not, see <https://www.gnu.org/licenses/>.

from MsvUtil import prototypeable

@prototypeable
class Locus:
    """A Locus is a specific location in a genome.  It is very
    similar to a GFF feature but with fewer explicit fields.
    Public member data:
    ref = Reference sequence name (e.g. contig)
    start = Offset of first nucleotide relative to ref, starting at 1
    stop = Offset of last nucleotide
    strand = + or -
    genome = Genome object containing reference sequence
    """
    def __init__(self, ref, start, stop, strand, genome):
        """Simple constructor.  Enforces stop >= start by flipping
        strand if necessary."""
        self.ref = ref        
        self.start = int(start) 
        self.stop = int(stop)   
        self.strand = strand  
        self.genome = genome  

        if(self.start > self.stop):
            if(self.strand == "+"):
                self.strand = "-"
            else:
                self.strand = "+"
            (self.start, self.stop) = (self.stop, self.start)

    @property
    def five_prime(self):
        """Return strand-oriented first position"""
        if(self.strand == "+"):
            return start
        else:
            return stop

    @property
    def three_prime(self):
        """Return strand-oriented last position"""
        if(self.strand == "+"):
            return stop
        else:
            return start

    @classmethod
    def fromCoords(cls, coords, genome = None):
        return ParseCoords(coords, genome)

    def Locus(self):
        return self

    def Coords(self):
        """Return gbrowse formatted coordinates for this locus."""
        if(self.strand == "+"):
            return "%s:%d..%d" % (self.ref, self.start, self.stop)
        return "%s:%d..%d" % (self.ref, self.stop, self.start)

    def Sequence(self):
        """Return genomic sequence corresponding to this locus."""
        #This is somewhat redundant to Genome.GetSequence, but
        #avoids messy constructions like locus.Genome().GetSequence(locus).
        #The simple construction may make it easier to apply generic
        #algorithms to heterogenous collections of things that have sequences.
        
        return self.genome.GetSequence(self)

    def __repr__(self):
        # Gbrowse style representation
        return "%s:%d..%d (%s)" % (self.ref,
                                self.start,
                                self.stop,
                                self.strand)
    def __str__(self):
        return self.__repr__()

    def __len__(self):
        """Return length of locus in nucleotides."""
        return self.stop - self.start + 1

    def midpoint(self):
        """Return the center coordinate of this locus, rounded down to the
        nearest integer.
        """
        return (self.start+self.stop)//2
        
    def Overlap(self, locus):
        """Return overlap between two loci, in base pairs.

        Overlap is defined as 0 for loci on different contigs
        and <= 0 for non-overlapping loci on the same contig.
        Strand and genome are not considered."""

        if(self.ref != locus.ref):
            return 0
        
        return min(self.stop, locus.stop) - max(self.start, locus.start) + 1

    def pad(self, pad, side = None):
        """Return a copy of this Locus, padded by pad bases on both sides,
        clipped to contig boundaries (if available).
        If side is set to 5' or 3', pad only on the given side.
        """
        if((side is None) or
           (side == "5'" and self.strand == "-") or
           (side == "3'" and self.strand == "+")):
            s = self.stop+pad
            try:
                stop = min(s, len(self.genome.GetContig(self.ref)))
            except:
                stop = s
        else:
            stop = self.stop

        if((side is None) or
           (side == "5'" and self.strand == "+") or
           (side == "3'" and self.strand == "-")):
            start = max(1,self.start-pad)
        else:
            start = self.start

        return Locus.fromPrototype(
            self,
            start = start,
            stop = stop)

    def side(self, pad, side):
        """Return a locus as for Locus.pad(pad, side) but omitting the
        locus part.  (e.g., Locus.pad(500,"5'") gives a 500 bp promoter)
        """
        assert(side is not None)
        if((side == "5'" and self.strand == "-") or
           (side == "3'" and self.strand == "+")):
            s = self.stop+pad
            try:
                stop = min(s, len(self.genome.GetContig(self.ref)))
            except:
                stop = s
        else:
            stop = max(1,self.start-1)

        if((side == "5'" and self.strand == "+") or
           (side == "3'" and self.strand == "-")):
            start = max(1,self.start-pad)
        else:
            s = self.stop+1
            try:
                start = min(s, len(self.genome.GetContig(self.ref)))
            except:
                start = s

        return Locus.fromPrototype(
            self,
            start = start,
            stop = stop)
    
    def trim(self, trim, side = None):
        """Return a copy of this Locus, trimmed by trim bases on both sides.
        Raise ValueError if Locus would be entirely trimmed.
        If side is set to 5' or 3', trim only on the given side.
        """
        if(side is None):
            if(trim >= 2*len(self)):
                return None
        elif(trim >= len(self)):
            return None
        
        if((side is None) or
           (side == "5'" and self.strand == "-") or
           (side == "3'" and self.strand == "+")):
            stop = self.stop - trim
        else:
            stop = self.stop

        if((side is None) or
           (side == "5'" and self.strand == "+") or
           (side == "3'" and self.strand == "-")):
            start = self.start + trim
        else:
            start = self.start

        return Locus.fromPrototype(
            self,
            start = start,
            stop = stop)

    def __le__(self, rhs):
        return ((self.ref, self.start, self.stop, self.strand) <=
                (rhs.ref, rhs.start, rhs.stop, rhs.strand))
        
    def __lt__(self, rhs):
        return ((self.ref, self.start, self.stop, self.strand) <
                (rhs.ref, rhs.start, rhs.stop, rhs.strand))

    def __ge__(self, rhs):
        return ((self.ref, self.start, self.stop, self.strand) >=
                (rhs.ref, rhs.start, rhs.stop, rhs.strand))
        
    def __gt__(self, rhs):
        return ((self.ref, self.start, self.stop, self.strand) >
                (rhs.ref, rhs.start, rhs.stop, rhs.strand))

    def __ne__(self, rhs):
        return ((self.ref, self.start, self.stop, self.strand) !=
                (rhs.ref, rhs.start, rhs.stop, rhs.strand))

def ParseCoords(s, genome = None):
        """Return the Locus corresponding to a string generated
        by Locus.Coords."""
        
        import re

        # Temporary hack allowing negative values
        p = re.search("^(?P<ref>[^:]+):(?P<start>-?[\d]+)\.\.(?P<stop>-?[\d]+)", s)

        # Note that Locus.__init__ should do the correct strand flipping
        # for stop > start
        return Locus(ref = p.group("ref"),
                     start = int(p.group("start")),
                     stop = int(p.group("stop")),
                     strand = "+",
                     genome = genome)

def spanningLocus(loci, genome = None, strand = "+"):
    """Return a locus spanning an iterable of loci.  Use user supplied
    strand if given, or"+" by default.  If strand is "auto", assert that all
    loci are on the strand and use that strand for the returned
    locus."""
        
    gen = iter(loci)
    locus = next(gen).Locus()
    
    if(genome is None):
        genome = locus.genome

    if(strand == "auto"):
        strand = locus.strand
        strand_flag = True
    else:
        strand_flag = False
        
    retval = Locus(ref = locus.ref,
                   start = locus.start,
                   stop = locus.stop,
                   strand = strand,
                   genome = genome)

    for i in gen:
        locus = i.Locus()
        assert(locus.ref == retval.ref)
        if(strand_flag):
            assert(locus.strand == strand)
        if(locus.start < retval.start):
            retval.start = locus.start
        if(locus.stop > retval.stop):
            retval.stop = locus.stop

    return retval

if(__name__ == "__main__"):
    locus = Locus("contig",10,1000,"+",None)
    print(locus)
