# Supplementary material for: Transcriptomic atlas throughout Coccidioides development reveals key phase-enriched transcripts of this important fungal pathogen
Source: PLoS Biol. 2025 Apr 15;23(4):e3003066. doi: 10.1371/journal.pbio.3003066 (PMC12077801; doi:10.1371/journal.pbio.3003066)
Supplement: S1 Code — Folder containing README document describing the scripts used to analyze the data and generate figures in this manuscript, as well as the scripts themselves and custom python three modules used in the scripts. (ZIP) [file pbio.3003066.s025.zip › Custom Code/lib/MsvUtil.py]

#!/usr/bin/env python3
# Time-stamp: <MsvUtil.py 2024-08-02 01:47:42 Mark Voorhies>
# Generic utility functions

# Copyright 2024 Mark Voorhies, Christina Homer, Claire Dubin, Jessie Uehling
#

#
# This program is free software: you can redistribute it and/or modify
# it under the terms of the GNU General Public License as published by
# the Free Software Foundation, either version 3 of the License, or
# (at your option) any later version.
#
# This program is distributed in the hope that it will be useful,
# but WITHOUT ANY WARRANTY; without even the implied warranty of
# MERCHANTABILITY or FITNESS FOR A PARTICULAR PURPOSE.  See the
# GNU General Public License for more details.
#
# You should have received a copy of the GNU General Public License
# along with this program.  If not, see <https://www.gnu.org/licenses/>.

def transpose(a):
    """Given rectangular list of lists a, return its transpose as a
    list of lists."""
    return [[j[i] for j in a] for i in range(len(a[0]))]

def gapped_fp(fp, skips):
    """Yield all lines in a filestream except for line numbers
    in skips (counting from zero)."""
    for (i,line) in enumerate(fp):
        if(i in skips):
            continue
        yield line

def bin_to_text(fp):
    """Simple wrapper to autodecode binary streams to text"""
    for line in fp:
        yield line.decode()
        
def hexdump(data, offset, lines):
    """Return data[offset:offset+lines*16] formatted like hexdump -C"""
    for i in range(lines):
        curoff = offset+16*i
        return "%08x  %s  %s  |%s|" % (
            curoff,
            " ".join("%02x" % ord(data[curoff+j]) for j in range(8)),
            " ".join("%02x" % ord(data[curoff+j]) for j in range(8,16)),
            # TODO: replace dots with characters for "printable" characters
            "................")

def array_index(a,i):
    """Return index to first occurence of i in sequence a.
    Intent is to provide the equivalent of list.index for numpy arrays."""
    for (n,j) in enumerate(a):
        if(j == i):
            return n
    raise ValueError("%s is not in array" % i)
    
# N.B. Removed function base2string(i) was equivalent to builtin bin(i)[2:]

# Naive median function for when R is not available or not cooperating.
# Note that we could probably get away with a partial sort.
def median(s, remove_none = True):
    """Return the median value of iterable s, assuming that
    there is a meaningful rank-ordering of s's contents."""
    if(remove_none):
        s = [i for i in s if(i is not None)]
    t = sorted(s)
    if(len(t) == 0):
        return None
    p = int(len(t)/2.0)
    if(len(t) % 2 == 0):
        return float(t[p-1]+t[p])/2.0
    else:
        return t[p]

# MySQL short-hand
def get_last_insert_id(cursor):
    import MySQLdb
    try:
        cursor.execute("SELECT LAST_INSERT_ID()")
        return cursor.fetchone()[0]
    except MySQLdb.Error as e:
        sys.stderr.write("Error getting insert_id!\n%s\n" % e)

# Decorator to add a "prototype" constructor to a class
#  Usage:
#   from MsvUtil import prototypeable
#   @prototypeable
#   class MyClass:
#      def __init__(self, ...):
#         ...
#   a = MyClass(...)
#   b = MyClass.fromPrototype(a, ...)
#
#  Note that this currently fails for classes with member data that is
#    not taken directly from __init__ parameters

def fromPrototype(cls, prototype, **kw):
    for (key,val) in prototype.__dict__.items():
        if(not (key in kw)):
            kw[key] = val

    return cls(**kw)

def prototypeable(cls):
    cls.fromPrototype = classmethod(fromPrototype)
    return cls

class ParenIndex:
    """An bi-directional index of matching left/right parens on a string."""
    def __init__(self, s, left = "{", right = "}"):
        self.pairs = []
        stack = []
        for (i,c) in enumerate(s):
            if(c == left):
                stack.append(i)
            elif(c == right):
                self.pairs.append((stack[-1],i))
                stack = stack[:-1]
        assert(len(stack) == 0)
        self.left_index = dict(self.pairs)
        self.right_index = revdict(self.left_index)

    def find_after(self, i):
        """Return first pair with left paren at or after i.
        Raise IndexError if there is no such pair."""
        for p in sorted(self.pairs):
            if(p[0] >= i):
                return p
        raise IndexError

    def find_enclosing(self, i):
        """Return pairs spanning index i, sorted parent to child."""
        r = []
        for p in self.pairs:
            if(p[0] <= i <= p[1]):
                r.append(p)
        r.sort()
        return r

# N.B.: cmp_index and cmp_f can usually be replaced with the key argument
#       of the standard sort function.

class cmp_index:
    """Class for comparing indexable containers on one or more indices."""
    # TODO: extend to arbitrary number of indices
    def __init__(self, i):
        # Iterable check from
        #  http://mail.python.org/pipermail/python-list/2006-July/394493.html
        try:
            it = iter(i)
            self.i = i
        except TypeError:
            self.i = (i,)
            
    def __call__(self, lhs, rhs):
        for indice in self.i:
            t = lhs[indice].__cmp__(rhs[indice])
            if(t):
                return t
        return 0

class cmp_f:
    """Class for comparing objects on one or more observables."""
    def __init__(self, i):
        """Init from a callable or iterable of callables."""
        # Iterable check from
        #  http://mail.python.org/pipermail/python-list/2006-July/394493.html
        try:
            it = iter(i)
            self.i = i
        except TypeError:
            self.i = (i,)
            
    def __call__(self, lhs, rhs):
        for f in self.i:
            t = cmp(f(lhs),f(rhs))
            if(t):
                return t
        return 0

def f_args(f):
    """Return the names of the arguments of function f as two tuples: a
    simple tuple of required arguments and a tuple of (name, default)
    for optional arguments.
    """
    args = f.__code__.co_varnames
    defaults = a.func_defaults
    n = len(args)-len(defaults)
    return tuple(args[:n]),tuple(zip(args[n:],defaults))

def f_defaults(f):
    """Return a dictionary of the default arguments of function f."""
    return dict(get_args(f)[1])
    
def revdict(d):
    """Return a reverse mapping for the 1-to-1 mapping represented by
    d (which supports the dict.items() interface).
    """
    return dict((b,a) for (a,b) in d.items())

def multirevdict(d):
    """Return a reverse mapping for the many-to-1 mapping represented by
    d (which supports the dict.items() interface).
    """
    retval = {}
    for (key, val) in d.items():
        try:
            retval[val].append(key)
        except KeyError:
            retval[val] = [key]

    return retval

def hdict(s, f = lambda x: x):
    """Return a "histogram" dictionary for a sequence or
    function of a sequence.

    Note that this is equivalent to indexing s on f(s[i])"""
    retval = {}
    for (key, val) in ((f(j), j) for j in s):
        try:
            retval[key].append(val)
        except KeyError:
            retval[key] = [val]

    return retval

def argmax(s, f = lambda x: x):
    """Return the element of sequence s corresponding to the first
    maximum value of f(s[i]).
    Return None for empty sequence (note that sequences with None
    elements have ambiguous return values)."""
    retval = None
    best = None
    for i in s:
        val = f(i)
        if((best is None) or (val > best)):
            best = val
            retval = i

    return retval

def argmin(s, f = lambda x: x):
    """Return the element of sequence s corresponding to the first
    minimum value of f(s[i]).
    Return None for empty sequence (note that sequences with None
    elements have ambiguous return values)."""
    retval = None
    best = None
    for i in s:
        val = f(i)
        if((best is None) or (val < best)):
            best = val
            retval = i

    return retval

# CSV wrapper class

class Table:
    def __init__(self, header, rows):
        self.header = header
        self.rows = rows
        self.name2col = dict((i,n) for (n,i) in enumerate(self.header))
        
    def __getitem__(self, i):
        if(isinstance(i, slice)):
            return self.getslice(i.start, i.stop)
        if(isinstance(i, int)):
            if(0 <= i <  len(self.rows)):
                return TableRow(self, i)
            elif(-len(self.rows) <= i < 0):
                return TableRow(self, len(self)+i)
            else:
                raise IndexError
        else:
            try:
                j = self.name2col[i]
                return [k[j] for k in self.rows]
            except KeyError:
                # N.B. Changing exception type for backwards compatibility
                #      with old implementation.
                raise IndexError

    def getslice(self, i, j):
        if(i is None):
            i = 0
        if(j > len(self)):
            j = len(self)
        assert((type(i) == type(j) == int))
        assert(0 <= i < len(self))
        assert(0 <= j <= len(self))
        # TODO: support negative indices
        return Table(header = self.header,
                     rows = self.rows[i:j])

    def keys(self):
        return self.name2col.keys()
    
    def __len__(self):
        return len(self.rows)

    def pad(self, null = ""):
        """Pad ragged rows to match length of header with null value.
        Raise ValueError if any row is longer than the header."""
        for i in self.rows:
            n = len(self.header) - len(i)
            if(n < 0):
                raise ValueError
            if(n > 0):
                i += [null]*n

    @classmethod
    def fromCsv(cls, fin, skip = 0, comment = None):
        """Generate a Table from a CSV file.
        fin is a filename or an object
            supporting the file interface.
        """
        from csv import reader
        if(type(fin) == str):
            fp = reader(open(fin,"rt"))
        else:
            fp = reader(fin)

        for i in range(skip):
            dummy = next(fp)
            
        return cls(header = next(fp),
                   rows = [i for i in fp
                           if((comment is None) or
                              (len(i) == 0) or
                              (not i[0].startswith(comment)))])

    def writeCsv(self, fout):
        """Write the table to fout in Excel-compatible CSV format."""
        from csv import writer
        out = writer(fout)
        out.writerow(self.header)
        for row in self:
            out.writerow(list(row))

    @classmethod
    def fromExcelTdt(cls, fin, comment = None, skip = 0):
        """Generate a Table from a TDT file.
        fin is a filename or an object
            supporting the file interface.
        Uses Excel rules for things like quoting.
        Skip lines starting with comment, if given.
        """
        from csv import reader, excel_tab
        if(type(fin) == str):
            fp = reader(open(fin,"rt"), dialect = excel_tab)
        else:
            fp = reader(fin, dialect = excel_tab)

        for i in range(skip):
            dummy = next(fp)

        if(comment is None):
            return cls(header = next(fp), rows = [i for i in fp])

        else:
            header = next(fp)
            while(header[0].startswith(comment)):
                header = next(fp)

            return cls(header = header,
                       rows = [i for i in fp if(not i[0].startswith(comment))])
        
    @classmethod
    def fromTdt(cls, fin, skip = 0, comment = None):
        """Generate a Table from a TDT file.
        fin is a filename or an object
            supporting the file interface.
        This is a naive parse of \t delim with \r\n or \n EOLs
        and does not support field quoting.
        """
        
        if(type(fin) == str):
            fp = open(fin,"rt")
        else:
            fp = fin

        for i in range(skip):
            dummy = next(fp)
            
        return cls(header = next(fp).rstrip("\r\n").split("\t"),
                   rows = [line.rstrip("\r\n").split("\t") for line in fp
                           if((comment is None) or
                              (not line.startswith(comment)))])

    @classmethod
    def fromMacTdt(cls, fin):
        """Generate a Table from a TDT file with \r EOLs.
        fin is a filename or an object
            supporting the file interface.
        This is a naive parse of \t delim
        and does not support field quoting.
        """
        
        if(type(fin) == str):
            fp = open(fin,"rt")
        else:
            fp = fin

        lines = fp.read().decode().split("\r")

        return cls(header = lines[0].split("\t"),
                   rows = [line.split("\t") for line in lines[1:]])

    def writeTdt(self, fout):
        """Write the table to fout in Excel-compatible Tdt format."""
        from csv import writer, excel_tab
        out = writer(fout, dialect = excel_tab)
        out.writerow(self.header)
        for row in self:
            out.writerow(list(row))

    @classmethod
    def fromXls(cls, fin):
        """Generate a Table from an XLS (Excel binary) file.
        fin is a filename.
        """

        from subprocess import Popen, PIPE
        p = Popen(("xls2csv",fin), stdout = PIPE)
        retval = cls.fromCsv(p.stdout)
        # xls2csv appends a line-feed character at the end of each
        #   page.  Currently, we assume only one page and kill the
        #   final linefeed.  Alternatively, we could split on linefeeds
        #   and generate a separate Table instance for each page.
        assert(retval.rows[-1][0] == '\x0c')
        retval.rows = retval.rows[:-1]
        return retval

    def varcol(self):
        """Print summary of unique elements in each table column."""
        print("Total rows:", len(self))
        for (n,i) in enumerate(self.header):
            print("%s: %d" % (i, len(set(j[n] for j in self))))

class TableRow:
    def __init__(self, table, row):
        self.table = table
        self.row = row

    def dict(self):
        """Return a dict of {colname => value} for this row.

        N.B.: TableRow implements __getitem__ and keys(), which
              makes it a python mapping.  Therefore, it is usually
              preferable to treat a TableRow as a dict; 
              e.g.:
                x = row["foo"]
                "{foo}.{bar}".format(**row)
              
              The dict method is provided for cases where an actual
              independent dict instance is required.  E.g., when
              using this row as the starting point for a dict to
              be augmented with additional keys (c.f. RnaSeqPipeline.ipynb).
        """
        return dict(zip(self.table.header,
                        self.table.rows[self.row]))

    def keys(self):
        return self.table.keys()
    
    def __str__(self):
        return "\n".join("%s:\t\t%s" % i
                         for i in zip(self.table.header,
                                      self.table.rows[self.row]))
    def __repr__(self):
        return str(self)
    
    def __getitem__(self, i):
        if(isinstance(i, slice)):
            return self.getslice(i.start, i.stop)
        if(type(i) == int):
            return self.table.rows[self.row][i]
        else:
            try:
                return self.table.rows[self.row][self.table.name2col[i]]
            except KeyError:
                # N.B. Changing exception type for backwards compatibility
                #      with old implementation.
                raise IndexError

    def getslice(self, i, j):
        """Return row values for columns i through j.
        i and j can be given (independently) as indices or
        column names.  Indices are interpreted as for python
        lists (first index is 0, i is the index of the first
        returned element, j is one past the index of the last
        returned element).  Column names are interpreted as
        for R data.frames (i is the column of the first returned
        element, j is the column of the last returned element).
        """
        if(type(i) == int):
            ii = i
        elif(i is None):
            ii = None
        else:
            try:
                ii = self.table.name2col[i]
            except KeyError:
                raise IndexError

        if(type(j) == int):
            jj = j
        elif(j is None):
            jj = None
        else:
            try:
                jj = self.table.name2col[j]+1
            except KeyError:
                raise IndexError

        return self.table.rows[self.row][ii:jj]

    def __len__(self):
        try:
            return len(self.table.rows[self.row])
        except IndexError:
            print(self.row)
            raise

class IterTable:
    """Partial implementation of Table for streaming.
    TODO: Table should inherit from this class or a common abstract base
    """
    def __init__(self, header, rowiter):
        self.header = header
        self.rowiter = rowiter
        self.name2col = dict((i,n) for (n,i) in enumerate(self.header))

    def __iter__(self):
        for row in self.rowiter:
            yield IterTableRow(self, row)

class IterTableRow:
    def __init__(self, table, fields):
        self.table = table
        self.fields = fields

    def dict(self):
        """Return a dict of {colname => value} for this row.

        N.B.: TableRow implements __getitem__ and keys(), which
              makes it a python mapping.  Therefore, it is usually
              preferable to treat a TableRow as a dict; 
              e.g.:
                x = row["foo"]
                "{foo}.{bar}".format(**row)
              
              The dict method is provided for cases where an actual
              independent dict instance is required.  E.g., when
              using this row as the starting point for a dict to
              be augmented with additional keys (c.f. RnaSeqPipeline.ipynb).
        """
        return dict(zip(self.table.header,
                        self.fields))

    def keys(self):
        return self.table.keys()
    
    def __str__(self):
        return "\n".join("%s:\t\t%s" % i
                         for i in zip(self.table.header,
                                      self.fields))
    def __repr__(self):
        return str(self)
    
    def __getitem__(self, i):
        if(isinstance(i, slice)):
            return self.getslice(i.start, i.stop)
        elif(isinstance(i, int)):
            return self.fields[i]
        else:
            try:
                return self.fields[self.table.name2col[i]]
            except KeyError:
                # N.B. Changing exception type for backwards compatibility
                #      with old implementation.
                raise IndexError

    def getslice(self, i, j):
        """Return row values for columns i through j.
        i and j can be given (independently) as indices or
        column names.  Indices are interpreted as for python
        lists (first index is 0, i is the index of the first
        returned element, j is one past the index of the last
        returned element).  Column names are interpreted as
        for R data.frames (i is the column of the first returned
        element, j is the column of the last returned element).
        """
        if(type(i) == int):
            ii = i
        elif(i is None):
            ii = None
        else:
            try:
                ii = self.table.name2col[i]
            except KeyError:
                raise IndexError

        if(type(j) == int):
            jj = j
        elif(j is None):
            jj = None
        else:
            try:
                jj = self.table.name2col[j]+1
            except KeyError:
                raise IndexError

        return self.fields[ii:jj]

    def __len__(self):
        try:
            return len(self.fields)
        except IndexError:
            print(self.fields)
            raise
