# Supplementary material for: Transcriptomic atlas throughout Coccidioides development reveals key phase-enriched transcripts of this important fungal pathogen
Source: PLoS Biol. 2025 Apr 15;23(4):e3003066. doi: 10.1371/journal.pbio.3003066 (PMC12077801; doi:10.1371/journal.pbio.3003066)
Supplement: S1 Code — Folder containing README document describing the scripts used to analyze the data and generate figures in this manuscript, as well as the scripts themselves and custom python three modules used in the scripts. (ZIP) [file pbio.3003066.s025.zip › Custom Code/lib/PCA.py]

"""Classes for PCA of expression profiling data."""
# Time-stamp: <PCA.py 2024-08-02 01:48:24 Mark Voorhies>

# Copyright 2024 Mark Voorhies, Christina Homer, Claire Dubin, Jessie Uehling
#

#
# This program is free software: you can redistribute it and/or modify
# it under the terms of the GNU General Public License as published by
# the Free Software Foundation, either version 3 of the License, or
# (at your option) any later version.
#
# This program is distributed in the hope that it will be useful,
# but WITHOUT ANY WARRANTY; without even the implied warranty of
# MERCHANTABILITY or FITNESS FOR A PARTICULAR PURPOSE.  See the
# GNU General Public License for more details.
#
# You should have received a copy of the GNU General Public License
# along with this program.  If not, see <https://www.gnu.org/licenses/>.

from CdtFile import CdtFile, CdtRow, toFloat

from numpy import ndarray, array, zeros, mean, median, dot, ones_like, logical_xor
from numpy.linalg import svd, norm
from matplotlib.pyplot import figure, plot, subplots
from matplotlib.colors import LinearSegmentedColormap
from mpl_toolkits.mplot3d import Axes3D

from decorator import decorator

# Simple green->red non-overlapping gradient
cdict = {"red":((0.,0.,0.),(.5,0.,0.),(1.,1.,1.)),
         "green":((0.,1.,1.),(.5,0.,0.),(1.,0.,0.)),
         "blue":((0.,0.,0.),(.5,0.,0.),(1.,0.,0.))}
# map gradient to 256 actual RGBA values
cmap_rg = LinearSegmentedColormap("rg",cdict,256)

# Simple blue->yellow non-overlapping gradient
cdict = {"red":((0.,0.,0.),(.5,0.,0.),(1.,1.,1.)),
         "green":((0.,0.,0.),(.5,0.,0.),(1.,1.,1.)),
         "blue":((0.,1.,1.),(.5,0.,0.),(1.,0.,0.))}
# map gradient to 256 actual RGBA values
cmap_yb = LinearSegmentedColormap("yb",cdict,256)

def masked_transform(data, mask, transform):
    """Given MxN arrays data and mask, where mask is False for missing
    values, and NxL array transform return MxL pair (DT, new_mask)
    representing the product of data and transform with missing values
    propagated only where they participate in non-zero terms.
    """
    DT = dot(data, transform)
    maskT = ones_like(transform, dtype = "bool")
    maskT[transform == 0] = False
    MT = dot(logical_xor(mask,True), maskT)
    new_mask = ones_like(DT)
    new_mask[MT != 0] = 0
    DT[MT != 0] = 0.
    return (DT, new_mask)

@decorator
def pca_plot(f, self, *args, **kw):
    ax = args[0]
    fig = None
    if(ax is None):
        (fig, ax) = subplots(1)
    f(self,ax,*args[1:],**kw)
    return fig

@decorator
def pca_3plot(f, self, *args, **kw):
    ax = args[0]
    fig = None
    if(ax is None):
        fig = figure()
        ax = fig.add_subplot(111, projection="3d")
    f(self,ax,*args[1:],**kw)
    return fig

class PCA:
    def __init__(self, data, mask, rows, cols, normalization = "mean_center"):
        # Bind original data
        
        # MxN array of floats
        self.data = data
        # MxN array of bools with 0's indicating NaNs in data
        self.mask = mask
        # list of M row names
        self.rows = rows
        # list of N column names
        self.cols = cols

        assert(self.data.shape
               == self.mask.shape
               == (len(self.rows),len(self.cols)))

        # Apply normalization

        self.normalization = normalization
        if(normalization is None):
            # "vanilla" SVD
            self.g = zeros((len(self.cols),))
            self.scale = 1.
            self.c = self.data
        elif(normalization == "mean_center"):
            # "vanilla" PCA
            self.g = mean(self.data, axis=0)
            self.scale = 1.
            self.c = self.data - self.g
        elif(normalization == "median_center"):
            # non-standard -- possibly better centering at the
            #   expense of making the interpretation of the
            #   singular values less obvious
            self.g = median(self.data, axis=0)
            self.scale = 1.
            self.c = self.data - self.g
        # elif(normalization == "3q_center"):
        #     # 3rd quartile centering, prompted by some RnaSeq literature
        #     import rpy
            
        #     self.g = median(self.data, axis=0)
        #     self.scale = 1.
        #     self.c = self.data - self.g
        elif(normalization == "correlation"):
            # "correlation PCA" -- centered and scaled to unit norms
            self.g = mean(self.data, axis=0)
            c = self.data - self.g
            self.scale = norm(c, axis=0)
            self.c = c/self.scale
        elif(normalization == "scale"):
            # Don't center the data but do scale variance
            # E.g., for cases where 0 is already a meaningful pivot point, but
            #       dynamic ranges are different across dimensions.
            self.g = zeros((len(self.cols),))
            c = self.data
            self.scale = norm(c, axis=0)
            self.c = c/self.scale
        else:
            raise ValueError("Invalid normalization type: %s" % normalization)

        # re-apply mask post-normalization

        self.c[mask == 0] = 0.

        # SVD
        
        (self.u, self.s, self.v) = svd(self.c.T, full_matrices = False)

        # Project genes onto principal components
        (self.projected, self.pmask) = masked_transform(self.c, self.mask,
                                                        self.u)
        
    @classmethod
    def fromCdt(cls, cdt, rows = None, cols = None, mask_missing = True, **kw):
        """Initialize from a CDT file.  
        If mask_missing==True, mask missing values.  Otherwise, set them to 0."""
        if(isinstance(cdt, str)):
            cdt = CdtFile.fromCdt(open(cdt))
        (data, mask) = cdt.masked_pair()
        if(not mask_missing):
            mask = ones_like(mask)
        # TODO: better would be to match CDT annotation fields exactly
        if(rows is None):
            rows = [i.Uniqid() for i in cdt]
        if(cols is None):
            cols = cdt.fieldnames[:]
        return cls(data, mask, rows, cols, **kw)

    @pca_plot
    def plot_transformed_data(self, ax = None, vlim = None,
                              title = "Normalized data",
                              cmap = cmap_yb):
        if(vlim is not None):
            (vmin,vmax) = vlim
        elif(self.normalization == "correlation"):
            (vmin,vmax) = (-.1,.1)
        else:
            (vmin,vmax) = (-4,4)
        ax.imshow(self.c,interpolation="nearest",aspect="auto",
                  vmin=vmin,vmax=vmax,cmap=cmap)
        ax.set_yticks([])
        ax.set_ylabel("gene")
        ax.set_xticks(range(len(self.cols)))
        ax.set_xticklabels(self.cols)
        ax.set_title(title)

    @pca_plot
    def plot_transformed_dist(self, ax = None, vlim = None, ticks = False,
                              title = "Normalized data"):
        ax.boxplot(self.c)
        if(ticks):
            ax.set_xticks(range(1,len(self.cols)+1))
            ax.set_xticklabels(self.cols, rotation=90)
        else:
            ax.set_xticks([])
        ax.set_title(title)

    @pca_plot
    def plot_original_dist(self, ax = None, vlim = None, ticks = False,
                           title = "Untransformed data"):
        ax.boxplot(self.data)
        if(ticks):
            ax.set_xticks(range(1,len(self.cols)+1))
            ax.set_xticklabels(self.cols, rotation=90)
        else:
            ax.set_xticks([])
        ax.set_title(title)
        
    @pca_plot
    def plot_singular_values(self, ax = None, title = "singular values"):
        ax.plot(self.s,marker="o")
        ax.set_title(title)
        ax.set_xticks([])

    @pca_plot
    def plot_relative_variance(self, ax = None, ticks = True,
                               title = "relative variance"):
        ax.plot(self.relative_variance,marker="o")
        ax.set_title(title)
        ax.set_xticks([])
        if(not ticks):
            ax.set_yticks([])

    @pca_plot
    def plot_basis_heatmap(self, ax = None, ticks = True,
                           title = "singular vectors",
                           cmap = cmap_yb):
        ax.imshow(self.u,interpolation="nearest",
                  vmin = -1, vmax = 1, cmap = cmap)
        ax.set_title(title)
        ax.set_xticks([])
        if(ticks):
            ax.set_yticks(range(len(self.cols)))
            ax.set_yticklabels(self.cols)
        else:
            ax.set_yticks([])

    @pca_plot
    def plot_basis_lines(self, ax = None, start = 0, stop = 3, ticks = True,
                         title = "singular vectors"):
        if(stop is None):
            stop = len(self.cols)-1
        for i in range(start,stop):
            ax.plot(self.u[:,i],marker="o",label=str(i+1))

        ax.legend(fontsize="small")
        if(ticks):
            ax.set_xticks(range(len(self.cols)))
            ax.set_xticklabels(self.cols, rotation=90)
        else:
            ax.set_xticks([])
        ax.set_title(title)

    def plot_summary(self, ticks = True, cmap = cmap_yb):
        (fig,axes) = subplots(2,2)
        self.plot_basis_heatmap(axes[0][0], ticks = ticks, cmap = cmap)
        self.plot_relative_variance(axes[0][1], ticks = ticks)
        self.plot_transformed_dist(axes[1][0], ticks = ticks)
        self.plot_basis_lines(axes[1][1], ticks = ticks)
        return fig

    @pca_plot
    def plot_2D_projection(self, ax = None, x = 0, y = 1,
                           color = "black", marker = ",", fillstyle="full",
                           rows = None,
                           linestyle="None"):
        if(rows is None):
            X = self.projected[:,x]
            Y = self.projected[:,y]
        else:
            X = self.projected[rows,x]
            Y = self.projected[rows,y]
    
        ax.plot(X,Y,
                color = color, marker = marker, fillstyle=fillstyle, linestyle=linestyle)
        ax.set_xlabel("PC%d (%3.2f%% of variance)" %
                      (x+1, self.relative_variance[x]*100))
        ax.set_ylabel("PC%d (%3.2f%% of variance)" %
                      (y+1, self.relative_variance[y]*100))

    @pca_3plot
    def plot_3D_projection(self, ax = None, x = 0, y = 1, z = 2,
                           color = "black", marker = ",",fillstyle="full",
                           rows = None, linestyle = "None"):

        if(rows is None):
            X = self.projected[:,x]
            Y = self.projected[:,y]
            Z = self.projected[:,z]
        else:
            X = self.projected[rows,x]
            Y = self.projected[rows,y]
            Z = self.projected[rows,z]

        ax.plot(X,Y,Z,
                color = color, marker = marker, fillstyle=fillstyle, linestyle=linestyle)
        ax.set_xlabel("PC%d (%3.2f%% of variance)" %
                      (x+1, self.relative_variance[x]*100))
        ax.set_ylabel("PC%d (%3.2f%% of variance)" %
                      (y+1, self.relative_variance[y]*100))
        ax.set_zlabel("PC%d (%3.2f%% of variance)" %
                      (z+1, self.relative_variance[z]*100))

        # give axes equal scaling
        L = 0
        for i in (ax.get_xlim3d, ax.get_ylim3d, ax.get_zlim3d):
            (a,b) = i()
            L = max(L, -a, b)
        ax.set_xlim3d(-L,L)
        ax.set_ylim3d(-L,L)
        ax.set_zlim3d(-L,L)

    def plot_projections(self, x = 0, y = 1, z = 2,
                         color = "black", marker = ",",
                         rows = None, linestyle = "None"):
        fig = figure()
        ax = fig.add_subplot(221)
        self.plot_2D_projection(ax,x,y,color,marker,rows,linestyle)
        ax = fig.add_subplot(222)
        self.plot_2D_projection(ax,z,y,color,marker,rows,linestyle)
        ax = fig.add_subplot(223)
        self.plot_2D_projection(ax,x,z,color,marker,rows,linestyle)
        ax = fig.add_subplot(224,projection="3d")
        self.plot_3D_projection(ax,x,y,z,color,marker,rows,linestyle)
        # TODO: link axes
        return fig

    @pca_plot
    def plot_2D_weights(self, ax = None, x = 0, y = 1, color = "black", marker = ",", fillstyle="full", rows = None, linestyle = "None",scale=1.):
        if(rows is None):
            X = self.u[:,x]*scale
            Y = self.u[:,y]*scale
        else:
            X = self.u[rows,x]*scale
            Y = self.u[rows,y]*scale

        ax.plot(X,Y,
                color = color, marker = marker, linestyle=linestyle, fillstyle=fillstyle)
        ax.set_xlabel("PC%d (%3.2f%% of variance)" %
                      (x+1, self.relative_variance[x]*100))
        ax.set_ylabel("PC%d (%3.2f%% of variance)" %
                      (y+1, self.relative_variance[y]*100))

    @pca_3plot
    def plot_3D_weights(self, ax = None, x = 0, y = 1, z = 2, color = "black", marker = ",", fillstyle="full", rows = None, linestyle = "None",scale=1.):
        if(rows is None):
            X = self.u[:,x]*scale
            Y = self.u[:,y]*scale
            Z = self.u[:,z]*scale
        else:
            X = self.u[rows,x]*scale
            Y = self.u[rows,y]*scale
            Z = self.u[rows,z]*scale

        ax.plot(X,Y,Z,
                color = color, marker = marker, linestyle=linestyle, fillstyle=fillstyle)
        ax.set_xlabel("PC%d (%3.2f%% of variance)" %
                      (x+1, self.relative_variance[x]*100))
        ax.set_ylabel("PC%d (%3.2f%% of variance)" %
                      (y+1, self.relative_variance[y]*100))
        ax.set_zlabel("PC%d (%3.2f%% of variance)" %
                      (z+1, self.relative_variance[z]*100))

    @pca_plot
    def label_2D_weights(self, ax = None, x = 0, y = 1, column = None, text = None,scale=1.):
        assert((column is not None) and (text is not None))
        ax.text(self.u[column,x]*scale,self.u[column,y]*scale,text)

    @pca_3plot
    def label_3D_weights(self, ax = None, x = 0, y = 1, column = None, text = None,scale=1.):
        assert((column is not None) and (text is not None))
        ax.text(self.u[column,x]*scale,
                self.u[column,y]*scale,
                self.u[column,z]*scale,
                text)
    
    @property
    def relative_variance(self):
        v = self.s**2
        return v/sum(v)

    def project_vector(self, X):
        """Return gene vector X, projected on the principal components.
        """
        if(not isinstance(X, ndarray)):
            X = array([toFloat(i) for i in X])
        return dot((X-self.g)/self.scale,self.u)

    def projected_cdt(self):
        """Return a heatmap with rows corresponding to projections of the
        original data onto the principal components (e.g., rows as
        genes for gene space PCA.
        """
        return CdtFile(
            probes = [CdtRow(gid=name,uniqid=name,name=name,
                             ratios = list(p))
                      for (name, p) in zip(self.rows, self.projected)],
            fieldnames = range(len(self.cols)))

    def appended_cdt(self):
        # Would it be better to unmask the whole matrix at once?
        def unmask(d,m):
            if(m):
                return d
            else:
                return None
        def unmask_v(vec_d, vec_m):
            return [unmask(d,m) for (d,m) in zip(vec_d,vec_m)]

        return CdtFile(
            probes = [CdtRow(gid=name,uniqid=name,name=name,
                             ratios = unmask_v(d,m)+list(p))
                      for (name, d, m, p)
                      in zip(self.rows, self.data, self.mask, self.projected)],
            fieldnames = self.cols+range(len(self.cols)))

    def weighted_cdt(self):
        """Return a heatmap with rows corresponding to the PCA weights on each
        dimension (e.g., rows as genes for sample space PCA).
        """
        return CdtFile(
            probes = [CdtRow(gid=name,uniqid=name,name=name,
                             ratios = list(p))
                      for (name, p) in zip(self.cols, self.u)],
            fieldnames = range(len(self.rows)))
