# Supplementary material for: Transcriptomic atlas throughout Coccidioides development reveals key phase-enriched transcripts of this important fungal pathogen
Source: PLoS Biol. 2025 Apr 15;23(4):e3003066. doi: 10.1371/journal.pbio.3003066 (PMC12077801; doi:10.1371/journal.pbio.3003066)
Supplement: S1 Code — Folder containing README document describing the scripts used to analyze the data and generate figures in this manuscript, as well as the scripts themselves and custom python three modules used in the scripts. (ZIP) [file pbio.3003066.s025.zip › Custom Code/lib/annotate_mysql.py]

#!/usr/bin/env python3
# Time-stamp: <annotate_mysql.py 2025-02-10 09:24:37 Mark Voorhies>
"""collection of functions for accessing genome4 annotation table in mySQL and converting between gene calls or annotating CDT files"""

# Copyright 2025 Mark Voorhies, Christina Homer
#

#
# This program is free software: you can redistribute it and/or modify
# it under the terms of the GNU General Public License as published by
# the Free Software Foundation, either version 3 of the License, or
# (at your option) any later version.
#
# This program is distributed in the hope that it will be useful,
# but WITHOUT ANY WARRANTY; without even the implied warranty of
# MERCHANTABILITY or FITNESS FOR A PARTICULAR PURPOSE.  See the
# GNU General Public License for more details.
#
# You should have received a copy of the GNU General Public License
# along with this program.  If not, see <https://www.gnu.org/licenses/>.

import MySQLdb
from CdtFile import CdtFile, CdtRow

class Annotation:
    def __init__(self, gene_id):
        conn = MySQLdb.connect(db = "Genome4", user = "apache", host = "localhost")
        cursor = conn.cursor()
        cursor.execute("""SELECT CpSilV3, gene_short, CpSilV2, Cp_anno, CiRS, CiRS_anno, HcG217B, HcG217B_anno, class,signalp FROM Annotation WHERE %s in (CpSilV3, CpSilV2, CiRS, gene_short, HcG217B);""", (gene_id,))
        result = cursor.fetchall()
        #print(result)
        self.CpSilV3 = result[0][0]
        self.gene_short = result[0][1]
        self.CpSilV2 = result[0][2]
        self.Cp_anno = result[0][3]
        self.CiRS = result[0][4]
        self.CiRS_anno = result[0][5]
        self.HcG217B = result[0][6]
        self.HcG217B_anno = result[0][7]
        self.ryp1_class = result[0][8]
        if result[0][9] == True:
            self.signalp = "Yes"
        else:
            self.signalp = "No"

def return_annotation(gene_id):
    conn = MySQLdb.connect(db = "Genome4", user = "apache", host = "localhost")
    cursor = conn.cursor()
    cursor.execute("""SELECT * FROM Annotation WHERE %s in (CpSilV3, CpSilV2, CiRS, gene_short, HcG217B);""", (gene_id,))
    result = cursor.fetchall()[0][0]
    conn.commit()
    

def cocci_exchange_genotype(gene_id,desired_genome="CpSilV3"):
    #convert between Silveira Nanopore (CpSilV3), posa Broad2 (CpSilV3), and imitis (CiRS). Default returns Silveira nanopore annotation since that is what we are using as our standard.
    conn = MySQLdb.connect(db = "Genome4", user = "apache", host= "localhost")
    cursor = conn.cursor()

    if(desired_genome not in ("CpSilV3","CiRS","CpSilV2","HcG217B")):
        raise ValueError("Incorrect genotype")

    query = "SELECT "+desired_genome+" FROM Annotation WHERE %s in (CpSilV3, CpSilV2, CiRS, gene_short, HcG217B)"""
    if(cursor.execute(query, (gene_id,)) == 1):
        result = cursor.fetchall()[0][0]
    elif(cursor.rowcount == 0):
        raise KeyError("Unknown gene %s" % gene_id)
    else:
        # TODO -- is there a reasonable way to prioritize multiple hits?
        #         or, should we redirect to a disambiguation page in this case?
        raise KeyError("Ambiguous gene %s" % gene_id)

    return result

def cocci_get_name(gene_id):
    #convert between gene_id from any cocci genome to short name (if it exists)
    conn = MySQLdb.connect(db = "Genome4", user = "apache", host="localhost")
    cursor = conn.cursor()
    cursor.execute("""SELECT gene_short FROM Annotation WHERE CpSilV3 = %s OR CpSilV2 = %s OR CiRS = %s;""", (gene_id, gene_id, gene_id))
    result = cursor.fetchall()[0][0]
    return result
