# Supplementary material for: Transcriptomic atlas throughout Coccidioides development reveals key phase-enriched transcripts of this important fungal pathogen
Source: PLoS Biol. 2025 Apr 15;23(4):e3003066. doi: 10.1371/journal.pbio.3003066 (PMC12077801; doi:10.1371/journal.pbio.3003066)
Supplement: S1 Code — Folder containing README document describing the scripts used to analyze the data and generate figures in this manuscript, as well as the scripts themselves and custom python three modules used in the scripts. (ZIP) [file pbio.3003066.s025.zip › Custom Code/lib/TempWrapper.py]

#!/usr/bin/env python3
# Time-stamp: <TempWrapper.py 2024-08-02 01:52:11 Mark Voorhies>

# Copyright 2024 Mark Voorhies, Christina Homer, Claire Dubin, Jessie Uehling
#

#
# This program is free software: you can redistribute it and/or modify
# it under the terms of the GNU General Public License as published by
# the Free Software Foundation, either version 3 of the License, or
# (at your option) any later version.
#
# This program is distributed in the hope that it will be useful,
# but WITHOUT ANY WARRANTY; without even the implied warranty of
# MERCHANTABILITY or FITNESS FOR A PARTICULAR PURPOSE.  See the
# GNU General Public License for more details.
#
# You should have received a copy of the GNU General Public License
# along with this program.  If not, see <https://www.gnu.org/licenses/>.

from os import chdir
import os.path
from tempfile import mkdtemp
from shutil import rmtree

class TempDir:
    """Convenience class for creating and implicitly cleaning up a temp dir

    Usage:
    
    with TempDir() as tmp_dir:
       # do stuff relative to tmp_dir
    """
    def __init__(self, move_to_tmpdir = False):
        self.move_to_tmpdir = move_to_tmpdir
    def __enter__(self):
        self.tmp_dir = mkdtemp()
        if(self.move_to_tmpdir):
            self.olddir = os.path.abspath(os.curdir)
            chdir(self.tmp_dir)
        return self.tmp_dir
    def __exit__(self, type, value, traceback):
        if(self.move_to_tmpdir):
            chdir(self.olddir)
        rmtree(self.tmp_dir)

if(__name__ == "__main__"):
    import os.path
    with TempDir() as temp_dir:
        fname = os.path.join(temp_dir,"test")
        s = "Hello, world\n"
        open(fname,"w").write(s)
        assert(open(fname).read() == s)
        print("Passed")
