# Supplementary material for: Transcriptomic atlas throughout Coccidioides development reveals key phase-enriched transcripts of this important fungal pathogen
Source: PLoS Biol. 2025 Apr 15;23(4):e3003066. doi: 10.1371/journal.pbio.3003066 (PMC12077801; doi:10.1371/journal.pbio.3003066)
Supplement: S1 Code — Folder containing README document describing the scripts used to analyze the data and generate figures in this manuscript, as well as the scripts themselves and custom python three modules used in the scripts. (ZIP) [file pbio.3003066.s025.zip › Custom Code/lib/Gff3.py]

#!/usr/bin/env python3
# Time-stamp: <Gff3.py 2024-08-02 01:34:58 Mark Voorhies>
"""Reader/writer for GFFv3 files as defined by
http://www.sequenceontology.org/gff3.shtml
"""

# Copyright 2024 Mark Voorhies, Christina Homer, Claire Dubin, Jessie Uehling
#

#
# This program is free software: you can redistribute it and/or modify
# it under the terms of the GNU General Public License as published by
# the Free Software Foundation, either version 3 of the License, or
# (at your option) any later version.
#
# This program is distributed in the hope that it will be useful,
# but WITHOUT ANY WARRANTY; without even the implied warranty of
# MERCHANTABILITY or FITNESS FOR A PARTICULAR PURPOSE.  See the
# GNU General Public License for more details.
#
# You should have received a copy of the GNU General Public License
# along with this program.  If not, see <https://www.gnu.org/licenses/>.

import re
from collections import defaultdict
from urllib.parse import unquote
from Locus import Locus

class Gff3record:
    seqid_str = r"[a-zA-Z0-9.:^*$@!+_?\-|]+"
    seqid_re = re.compile(r"^"+seqid_str+"$")
    field_str = r"[^\t\n\r;=%&,]*"
    field_re = re.compile(r"^"+field_str+"$")
    float_str = (
        # sign
        r"[+-]?(?:"+
        # mantissa >= 1
        r"(?:[\d]+\.?[\d]*)|"+
        # mantissa < 1
        r"(?:\.[\d]+))"+
        # exponent
        r"(?:[eE][+-]?[\d]+)?")
    gff3_re = re.compile(r"^"+"(?P<seqid>"+seqid_str+")\t"+
                         r"(?P<source>"+field_str+")\t"+
                         r"(?P<_type>"+field_str+")\t"+
                         r"(?P<start>[\d]+)\t"+
                         r"(?P<end>[\d]+)\t"+
                         r"(?P<score>(?:\.|(?:"+float_str+")))\t"+
                         r"(?P<strand>[+-.?])\t"+
                         r"(?P<phase>[012.])"+
                         r"(?:\t(?P<attributes>[^\t]+))?$")
    def __init__(self,
                 seqid,
                 source,
                 _type,
                 start,
                 end,
                 score,
                 strand,
                 phase,
                 attributes):
        # Landmark for local coordinate system
        self.seqid = seqid
        # Feature generator (algorithm or method).
        # In practice, a qualifier to the type
        self.source = source
        # (Previously, "method").  Data type from a Sequence Ontology
        self.type = _type
        # First feature position relative to landmark, counting from 1
        self.start = int(start)
        # Last feature position relative to landmark, counting from 1
        #   end >= start.  (For circular landmarks, end wraps past the
        #   last position of the landmark; length zero features imply
        #   an interstitial feature on the positive side of start)
        self.end = int(end)
        # Optional floating point score
        try:
            self.score = float(score)
        except:
            self.score = "."
        # Strand: +,-,. (unstranded), ? (unknown)
        self.strand = str(strand)
        # Phase: 0,1,2 (for CDS features only)
        try:
            self.phase = int(phase)
        except:
            self.phase = "."
        # dict of one to many key=[value,...] lists
        self.attributes = attributes
        
    @classmethod
    def fromString(cls, s):
        """Parse a GFF3 record based on the standard defined at:
        http://www.sequenceontology.org/gff3.shtml."""
        p = cls.gff3_re.search(s)
        try:
            assert(p is not None)
        except AssertionError:
            print(s)
            raise
        args = p.groupdict()
        if(args["attributes"] is not None):
            t = defaultdict(lambda : [])
            for i in p.group("attributes").split(";"):
                (key,val) = [j.strip() for j in i.split("=")]
                t[key].append(unquote(val))
            args["attributes"] = t
        else:
            args["attributes"] = {}

        return cls(**args)

    def isValid(self):
        """Return True if the state of this record conforms to the GFF3
        standard, False otherwise.

        N.B. The current implementation of this function is incomplete.
        N.B. A current copy of the Sequence Ontology must be available
             for validation of the type field."""

        return all((
            Gff3record.seqid_re.search(self.seqid) is not None,
            Gff3record.field_re.search(self.source) is not None,
            Gff3record.field_re.search(self.type) is not None,
            self.end >= self.start,
            (self.score == ".") or (type(self.score) == float),
            self.strand in "+-.?",
            # TODO: Expand _type check for SO version(s) of CDS features
            #       (Actually, this may be okay as is)
            ((self.phase == ".") and (self.type != "CDS"))
            or (type(self.phase) == int),
            isinstance(self.attributes, dict),
            all(isinstance(i, str) for i in self.attributes.keys()),
            all(isinstance(i, list) for i in self.attributes.values()),
            # TODO: Enforce additional assertions for reserved keys
            ))

    def __repr__(self):
        return str(self)

    def __str__(self):
        return "\t".join(map(str,(
            self.seqid,
            self.source,
            self.type,
            self.start,
            self.end,
            self.score,
            self.strand,
            self.phase,
            self.attribute_string())))

    def attribute_string(self):
        if(self.attributes is None):
            return ""
        retval = []
        for (key, vals) in self.attributes.items():
            for val in vals:
                retval.append("%s=%s" % (key,val))

        return ";".join(retval)

    # For compatibility with GffFile.GffRecord
    rest = property(attribute_string)

    def Locus(self, genome = None):
        return Locus(ref = self.seqid,
                     start = self.start,
                     stop = self.end,
                     strand = self.strand,
                     genome = genome)

    def Write(self, fp):
        fp.write("%s\n" % self)

class Gff3file:
    """Collection of GFF3 records."""
    def __init__(self, features = None):
        if(features is not None):
            self.features = features
        else:
            self.features = []

        # Generate name, type, and child indices
        #   (taking care not to insert new keys into the attributes
        #    defaultdicts)

        self.name_to_feature = {}
        self.type_to_features = defaultdict(lambda : [])
        for feature in self.features:
            self.type_to_features[feature.type].append(feature)
            if(feature.attributes is not None):
                if("ID" in feature.attributes):
                    for name in feature.attributes["ID"]:
                        self.name_to_feature[name] = feature
                elif("Name" in feature.attributes):
                    for name in feature.attributes["Name"]:
                        self.name_to_feature[name] = feature

        self.children = defaultdict(lambda : [])
        for child in self.features:
            if((child.attributes is not None) and
               ("Parent" in child.attributes)):
                for parent in child.attributes["Parent"]:
                    self.children[self.name_to_feature[parent]].append(child)

    @classmethod
    def fromFile(cls, fp):
        """Create a Gff3file from an open filestream in GFF3 format."""
        features = []
        for i in fp:
            if(i[0] != "#"):
                if(len(i.strip()) < 1):
                    # Case 0: blank line
                    continue
                else:
                    # Case 1: feature
                    features.append(Gff3record.fromString(i.rstrip("\r\n")))
            elif(i[1] == "#"):
                # Case 2: directive
                
                # Currently recognized directives from the GFF3 spec:
                # ##FASTA
                #      This notation indicates that the annotation portion
                #      of the file is at an end and that the remainder of
                #      the file contains one or more sequences (nucleotide
                #      or protein) in FASTA format. This allows features
                #      and sequences to be bundled together.

                if(i.startswith("##FASTA")):
                    break

            else:
                # Case 3: comment
                continue

        return cls(features)

    @classmethod
    def fromLoci(cls, loci,
                 source = "source",
                 _type = "type",
                 score = ".",
                 phase = ".",
                 attributes = None):
        """Generate a Gff3file from an iterable of loci."""

        if(type(source) == str):
            source = lambda i, locus, s = source: s
        if(type(_type) == str):
            _type = lambda i, locus, s = _type: s
        if(type(score) == str):
            score = lambda i, locus, s = score: s
        if(type(phase) == str):
            phase = lambda i, locus, s = phase: s
        if(attributes is None):
            attributes = lambda i, locus : {"Name":("Feature%05d" % i,)}
        elif(not hasattr(attributes, "__call__")):
            attributes = lambda i, locus, s = attributes: s

        return cls([Gff3record(seqid = locus.Locus().ref,
                               source = source(i, locus),
                               _type = _type(i, locus),
                               start = locus.Locus().start,
                               end = locus.Locus().stop,
                               score = score(i, locus),
                               strand = locus.Locus().strand,
                               phase = phase(i, locus),
                               attributes = attributes(i, locus))
                    for (i, locus) in enumerate(loci)])

    def __len__(self):
        return len(self.features)

    def __getitem__(self, i):
        return self.features[i]

    def Write(self, fp, header = True):
        if(header):
            fp.write("##gff-version 3\n")
        for i in self.features:
            i.Write(fp)

    def attribute_dot(self):
        """Return attribute dependency DAG in GraphViz dot format."""
        typemap = defaultdict(lambda : set())

        for (parent, children) in self.children.items():
            for child in children:
                typemap[parent.type].add(child.type)
        
        retval = """digraph G\n{\nsize="8,10";\ncenter=true;\nrankdir=LR;\n"""
        for (parent, children) in typemap.items():
            for child in children:
                retval += '"%s"->"%s";\n' % (parent,child)
        retval += """}\n"""

        return retval
