# Supplementary material for: Transcriptomic atlas throughout Coccidioides development reveals key phase-enriched transcripts of this important fungal pathogen
Source: PLoS Biol. 2025 Apr 15;23(4):e3003066. doi: 10.1371/journal.pbio.3003066 (PMC12077801; doi:10.1371/journal.pbio.3003066)
Supplement: S1 Code — Folder containing README document describing the scripts used to analyze the data and generate figures in this manuscript, as well as the scripts themselves and custom python three modules used in the scripts. (ZIP) [file pbio.3003066.s025.zip › Custom Code/lib/CdtAnnotator3.py]

#!/usr/bin/env python3
# Time-stamp: <CdtAnnotator3.py 2025-02-10 09:40:25 Mark Voorhies>
"""Simple table-based heatmap annotator.  Currently supports
Histoplasma and Coddidioides.  Goal is to have a simpler interface
relative to CdtAnnotator2.py and focus on pipelines where the source
annotation is 1-to-{0,1} so that we don't have to deal with
disambiguation in code.
"""

# Copyright 2025 Mark Voorhies, Christina Homer
#

#
# This program is free software: you can redistribute it and/or modify
# it under the terms of the GNU General Public License as published by
# the Free Software Foundation, either version 3 of the License, or
# (at your option) any later version.
#
# This program is distributed in the hope that it will be useful,
# but WITHOUT ANY WARRANTY; without even the implied warranty of
# MERCHANTABILITY or FITNESS FOR A PARTICULAR PURPOSE.  See the
# GNU General Public License for more details.
#
# You should have received a copy of the GNU General Public License
# along with this program.  If not, see <https://www.gnu.org/licenses/>.

from CdtFile import CdtFile, CdtRow
from MsvUtil import Table, hdict, revdict

import sys

def annotate_HcG217B(cdt, warn=True, keep=True,
                     uidcol="uid",map_from="PE"):
    """Return a heatmap with NAME overwritten by canonical name and
    default annotations added.
    If warn is True, warn on unmapped UIDs.
    If keep is True, retain existing annotation columns (otherwise drop them).
    uidcol: "uid" to map from the UNIQID column.
            "name" to map from the NAME column.
            integer to map from given annotation column.
    map_from: "PE" to map from HcG217B_PE gene names.
              "GSC" to map from HcG217B (GSC) gene names.
              "v3" to map from HcG217B v3 GenBank accessions.
    """
    if(uidcol == "uid"):
        def get_uid(row):
            return row.Uniqid()
    elif(uidcol == "name"):
        def get_uid(row):
            return row.Name()
    elif(isinstance(uidcol, int)):
        def get_uid(row, col = uidcol):
            return row.extra[col]
    else:
        raise ValueError("Unsupported uidcol value: %s" % uidcol)

    # TODO: put this in MySQL
    S4 = Table.fromTdt(     
        "/usr/local/HistoBase/data/primary/SilLab/tables/mBio_13_e0257421/Table_orthologs_with_accs.txt")
    if(map_from == "PE"):
        uid2row = dict((i["HcG217B"],i) for i in S4)
    elif(map_from == "GSC"):
        uid2row = dict((i["HcG217B_pred"],i) for i in S4)
    elif(map_from == "v3"):
        uid2row = dict((i["HcG217B_acc"],i) for i in S4)
    else:
        raise ValueError("Unsupported map_from value: %s" % map_from)
    
    chip_S2 = Table.fromTdt(
        # N.B. this is fixed relative to the published version by
        # dropping the 0x94 character (likely Excel contamination)
        "/usr/local/HistoBase/data/primary/SilLab/tables/PLoSBiology_11_e1001614/TableS2_fixed.txt", skip=1)
    gene2events = hdict(chip_S2, lambda x: x["GeneName"])
    
    new_anno = ["Description","HcG217B_pred","HcG217B_rc","HcG217B_acc"]
    if(map_from != "PE"):
        new_anno += ["HcG217B"]
    probes = []
    for row in cdt:
        # Overwrite NAME no matter what, so we don't retain old TLC for
        # genes that fail table lookup
        name = ""
        extra = [""]*len(new_anno)
        chip = [""]*4

        uid = get_uid(row)
        if(uid == ""):
            assert(uidcol != "uid")
            if(warn):
                sys.stderr.write("uidcol=<%s> not available for <%s>\n" % (
                    uidcol, row.Uniqid()))
        else:
            try:
                table_row = uid2row[get_uid(row)]
                name = table_row["Name"]
                extra = [table_row[i] for i in new_anno]

                pred = table_row["HcG217B_pred"]
                if(pred != ""):
                    try:
                        events = gene2events[pred]
                        for event in events:
                            for x in range(4):
                                if(event[4+x] == "Yes"):
                                    chip[x] = "Ryp%d_ChIP" % (x+1)
                    except KeyError:
                        pass
            except KeyError:
                if(warn):
                    sys.stderr.write("Unmapped UID: %s\n" % row.Uniqid())

        extra = extra + chip
        
        if(keep):
            extra = row.extra + extra

        probes.append(CdtRow.fromPrototype(
            row, name = name, extra = extra))

    extranames = new_anno + ["Ryp1_ChIP","Ryp2_ChIP","Ryp3_ChIP","Ryp4_ChIP"]
    if(keep):
        extranames = cdt.extranames + extranames

    return CdtFile.fromPrototype(cdt, probes = probes, extranames = extranames)

def annotate_CpSilveira(cdt, warn=True, keep=True,
                     uidcol="uid",map_from="V2"):
    """Return a heatmap with NAME overwritten by canonical name and
    default annotations added.
    If warn is True, warn on unmapped UIDs.
    If keep is True, retain existing annotation columns (otherwise drop them).
    uidcol: "uid" to map from the UNIQID column.
            "name" to map from the NAME column.
            integer to map from given annotation column.
    map_from: "V2" to map from Broad CpSilveira gene names.
              "V3" to map from Barker/Stajich
    """
    if(uidcol == "uid"):
        def get_uid(row):
            return row.Uniqid()
    elif(uidcol == "name"):
        def get_uid(row):
            return row.Name()
    elif(isinstance(uidcol, int)):
        def get_uid(row, col = uidcol):
            return row.extra[col]
    else:
        raise ValueError("Unsupported uidcol value: %s" % uidcol)

    # TODO: move this to /usr/local/HistoBase/data/primary/
    S2 = CdtFile.fromCdt(     
        "/usr/local/HistoBase/data/primary/SilLab/tables/PLoSPathogens_18_e1009832/Table_all_genes.cdt")
    if(map_from == "V2"):
        uid2row = dict((i.Uniqid(),i) for i in S2)
    elif(map_from == "V3"):
        ei = S2.extranames.index("Cp_new_GenBank")
        uid2row = dict((i.extra[ei],i) for i in S2)
    else:
        raise ValueError("Unsupported map_from value: %s" % map_from)
    
    new_anno = ["Cp_anno","CiRS","CiRS_anno","HcG217B","HcG217B_anno","Cp_new_GenBank","class","BGCOLOR"]
    probes = []
    ei = [S2.extranames.index(i) for i in new_anno]
    for row in cdt:
        # Overwrite NAME no matter what, so we don't retain old TLC for
        # genes that fail table lookup
        name = ""
        extra = [""]*len(new_anno)
        
        try:
            table_row = uid2row[get_uid(row)]
            name = table_row.Name()
            extra = [table_row.extra[i] for i in ei]
        except KeyError:
            if(warn):
                sys.stderr.write("Unmapped UID: %s\n" % row.Uniqid())
        
        if(keep):
            extra = row.extra + extra

        probes.append(CdtRow.fromPrototype(
            row, name = name, extra = extra))

    extranames = new_anno
    if(keep):
        extranames = cdt.extranames + extranames

    return CdtFile.fromPrototype(cdt, probes = probes, extranames = extranames)


def annotate_CiRS(cdt, warn=True, keep=True,
                   uidcol="uid"):
    """Return a heatmap with NAME overwritten by canonical name and
    default annotations added.
    If warn is True, warn on unmapped UIDs.
    If keep is True, retain existing annotation columns (otherwise drop them).
    uidcol: "uid" to map from the UNIQID column.
            "name" to map from the NAME column.
            integer to map from given annotation column.
    """
    if(uidcol == "uid"):
        def get_uid(row):
            return row.Uniqid()
    elif(uidcol == "name"):
        def get_uid(row):
            return row.Name()
    elif(isinstance(uidcol, int)):
        def get_uid(row, col = uidcol):
            return row.extra[col]
    else:
        raise ValueError("Unsupported uidcol value: %s" % uidcol)

    # TODO: move this to /usr/local/HistoBase/data/primary/
    S2 = CdtFile.fromCdt(     
        "/usr/local/HistoBase/data/primary/SilLab/tables/PLoSPathogens_18_e1009832/Table_all_genes.cdt")
    try:
        ei = S2.extranames.index("CiRS")
        uid2row = dict((i.extra[ei],i) for i in S2)
    except:
        raise ValueError("Unsupported map_from value: %s" % map_from)
    

    new_anno = ["Cp_GenBank","Cp_anno","CiRS_anno","HcG217B","HcG217B_anno","Cp_new_GenBank","class","BGCOLOR"]
    probes = []
    ei = [S2.extranames.index(i) for i in new_anno]
    for row in cdt:
        # Overwrite NAME no matter what, so we don't retain old TLC for
        # genes that fail table lookup
        name = ""
        extra = [""]*len(new_anno)
    
        try:
            table_row = uid2row[get_uid(row)]
            name = table_row.Name()
            extra = [table_row.extra[i] for i in ei]
            
        except KeyError:
            if(warn):
                sys.stderr.write("Unmapped UID: %s\n" % row.Uniqid())
            
        if(keep):
            extra = row.extra + extra
            probes.append(CdtRow.fromPrototype(
                row, name = name, extra = extra))

    extranames = new_anno
    if(keep):
        extranames = cdt.extranames + extranames

    return CdtFile.fromPrototype(cdt, probes = probes, extranames = extranames)


from MySQLGenomeFactory import MySQLGenomeFactory

def parse_inparanoid(inparanoid, taxonA, taxonB):
    # Based on LoadOrthologies.py
    fp = open(inparanoid,"rt")
    header = next(fp).strip().split("\t")
    assert(header == ["OrtoID","Score","OrtoA","OrtoB"])

    a_to_b = {}
    
    for (ortoID, score, ortoA, ortoB) in (
        line.strip().split("\t") for line in fp):
        ortoA = ortoA.strip().split(" ")
        ortoAacc = [taxonA.get_gene_by_sha(ortoA[i*2]) for i in range(len(ortoA)//2)]
        #ortoAper = [float(ortoA[i*2+1])
        #            for i in range(len(ortoA)//2)]

        ortoB = ortoB.strip().split(" ")
        ortoBacc = [taxonB.get_gene_by_sha(ortoB[i*2]) for i in range(len(ortoB)//2)]
        
        a_to_b[ortoAacc[0].Name()] = ortoBacc[0].Name()
        #ortoBper = [float(ortoB[i*2+1])
        #            for i in range(len(ortoB)//2)]
    return a_to_b
