# Supplementary material for: Transcriptomic atlas throughout Coccidioides development reveals key phase-enriched transcripts of this important fungal pathogen
Source: PLoS Biol. 2025 Apr 15;23(4):e3003066. doi: 10.1371/journal.pbio.3003066 (PMC12077801; doi:10.1371/journal.pbio.3003066)
Supplement: S1 Code — Folder containing README document describing the scripts used to analyze the data and generate figures in this manuscript, as well as the scripts themselves and custom python three modules used in the scripts. (ZIP) [file pbio.3003066.s025.zip › Custom Code/lib/LocusTransform.py]

#!/usr/bin/env python3
# Time-stamp: <LocusTransform.py 2024-08-02 01:46:14 Mark Voorhies>

# Copyright 2024 Mark Voorhies, Christina Homer, Claire Dubin, Jessie Uehling
#

#
# This program is free software: you can redistribute it and/or modify
# it under the terms of the GNU General Public License as published by
# the Free Software Foundation, either version 3 of the License, or
# (at your option) any later version.
#
# This program is distributed in the hope that it will be useful,
# but WITHOUT ANY WARRANTY; without even the implied warranty of
# MERCHANTABILITY or FITNESS FOR A PARTICULAR PURPOSE.  See the
# GNU General Public License for more details.
#
# You should have received a copy of the GNU General Public License
# along with this program.  If not, see <https://www.gnu.org/licenses/>.

# Note: LocusTransforms do not normally apply contig truncation.
#       we could add this as a post-processing step in the base
#       class, but it is more efficient to simply let it be a
#       specific subclass (this makes it easy to maintain temprorarily
#       out-of-bounds coordinates and to reserve clipping to the last
#       step in the chain).

# Note: currently using Locus.fromPrototype throughout to avoid
#       side effects on the input.  This _does_ imply a lot of
#       constructor calls for long chains.  We could try to avoid
#       this by doing a single instantiation at the begining of the
#       chain and doing in-place modifications everywhere else
#       (except for splits).  Cleanest way to make room for this
#       would be with an "in-place" flag (which could be in __call__,
#       __init__, or in a factory function mapping to two versions of
#       each class or that applies an optional "copy" decorator...

from bisect import bisect_left

from Locus import Locus, spanningLocus

class LocusTransform:
    """A transform between two sequence coordinate spaces.
    Abstract base class."""
    def __call__(self, loci):
        """Yield iterable of transformed loci.
        Input is an iterable of loci.
        There is not necessarily a one-to-one mapping
          between input and output loci (so, if you
          need to track input/output correspondence,
          make separate calls for each input).
        """
        raise NotImplementedError

    def simple_transform(self, locus):
        """Return result of one-to-one locus transformation, or
        raise an AssertionError if the mapping is not one-to-one."""
        retval = list(self([locus]))
        assert(len(retval) == 1)
        return retval[0]

class ChainTransform(LocusTransform):
    def __init__(self, transforms = None):
        """Init with optional iterable of trnasforms."""
        if(transforms is not None):
            self.transforms = list(transforms)
        else:
            self.transforms = []

    def append(self, transform):
        """Add transform to the end of the chain."""
        self.transforms.append(transform)

    def prepend(self, transform):
        """Add transform to the beginning of the chain."""
        self.transforms = [transform]+self.transforms

    def __call__(self, loci):
        """Yield net of transform chain applied left to right."""
        for i in loci:
            L = (i,)
            for j in self.transforms:
                L = j(L)
            for j in L:
                yield j

# Note: Given that ChainTransform works correctly for the empty case,
#       there might be no need for IdentityTransform...
class IdentityTransform(LocusTransform):
    def __init__(self):
        pass
    def __call__(self, loci):
        """Yield input unmodified (for use as placeholder)."""
        for i in loci:
            yield i

class OrientTransform(LocusTransform):
    def __init__(self, reflocus, ref = None):
        self.reflocus = reflocus.Locus()
        self.ref = ref
    def __call__(self, loci):
        """Yield input flipped and shifted such that reflocus
        has coordinates 1..n in 5'->3' "+" orientation.
        (I.e., yield coordinates suitable for a GFF feature
        with reflocus as reference sequence).
        """
        for i in loci:
            L = i.Locus()
            if(self.ref is not None):
                ref = self.ref
            else:
                ref = L.ref
            if(self.reflocus.strand == "+"):
                yield Locus.fromPrototype(
                    i,
                    ref = ref,
                    start = L.start - self.reflocus.start + 1,
                    stop = L.stop - self.reflocus.start + 1)
            else: #self.reflocus.strand == "-"
                if(L.strand == "+"):
                    s = "-"
                else:
                    s = "+"
                yield Locus.fromPrototype(
                    i,
                    ref = ref,
                    # stop is the new start
                    start = self.reflocus.stop - L.stop + 1,
                    stop = self.reflocus.stop - L.start + 1,
                    strand = s)

class InverseOrientTransform(LocusTransform):
    def __init__(self, reflocus):
        self.reflocus = reflocus.Locus()
    def __call__(self, loci):
        """Yield input flipped and shifted such that 1..(len(reflocus))
        has coordinates reflocus. I.e.
        InverseOrientTransform(L)(OrientTransform(L)(x)) == x
        """
        for i in loci:
            L = i.Locus()
            if(self.reflocus.strand == "+"):
                yield Locus.fromPrototype(
                    self.reflocus,
                    start = L.start + self.reflocus.start - 1,
                    stop = L.stop + self.reflocus.start - 1,
                    strand = L.strand)
            # Note that OrientTransform with minus-strand reflocus is
            #   its own inverse
            else: #self.reflocus.strand == "-"
                if(L.strand == "+"):
                    s = "-"
                else:
                    s = "+"
                yield Locus.fromPrototype(
                    self.reflocus,
                    # stop is the new start
                    start = self.reflocus.stop - L.stop + 1,
                    stop = self.reflocus.stop - L.start + 1,
                    strand = s)
                        
class StrandedShiftTransform(LocusTransform):
    def __init__(self, shift):
        self.shift = shift
    def __call__(self, loci):
        """Yield input shifted by a 5' offset (so, + strand inputs
        shift right and - strand inputs shift left).
        """
        for i in loci:
            L = i.Locus()
            if(L.strand == "-"):
                yield Locus.fromPrototype(
                    i,
                    start = L.start - self.shift,
                    stop = L.stop - self.shift)
            else:
                # L.strand == +
                yield Locus.fromPrototype(
                    i,
                    start = L.start + self.shift,
                    stop = L.stop + self.shift)

class OrderedSegmentTransform(LocusTransform):
    """An OrderedSegmentTransform is defined by
    lists of source and target loci
    where:
    * The lists are the same length
    * The lists have a consistent, non-overlapping ordering
    * Corresponding loci have the same size

    The corresponding transform takes each segment of a query locus
    that overlaps a source locus and takes it into the corresponding
    target locus.
    """
    def __init__(self, source_loci, target_loci):
        assert(len(source_loci) == len(target_loci))
        self.source_locus = spanningLocus(source_loci)
        self.transforms = []

        #self.base2transform = [None]*len(self.source_locus)
        for (source,target) in zip(source_loci, target_loci):
            assert(len(source) == len(target))
            T = ChainTransform((OrientTransform(source),
                                InverseOrientTransform(target)))
            self.transforms.append(T)

    def __call__(self, loci):
        for locus in loci:
            for tlocus in self.transform_locus(locus):
                yield tlocus

    def dump(self):
        """Print diagnostic dump of this transform."""
        # (Not implementing this as __repr__ because it is potentially very large)
        print(self.source_locus)
        for i in self.transforms:
            print(i.transforms[0].reflocus,len(i.transforms[0].reflocus),
                  i.transforms[1].reflocus,len(i.transforms[1].reflocus))
                
    def transform_locus(self, locus):
        # Completely out of bounds loci give null transform
        if((locus.ref != self.source_locus.ref) or
           (locus.stop < self.source_locus.start) or
           (locus.start > self.source_locus.stop)):
            return []

        loci = []

        for T in self.transforms:
            source = T.transforms[0].reflocus
            
            # Note that we could speed up arriving at the first good
            # source via bisection
            if(locus.start > source.stop):
                continue
            if(locus.stop < source.start):
                break
            
            loci.append(T.simple_transform(
                Locus.fromPrototype(locus,
                                    start = max(locus.start, source.start),
                                    stop = min(locus.stop, source.stop))))

        # Note that this result is probably shuffled relative to what we
        # want for the case where locus is on the opposite strand from
        # source_locus
        return loci

class UnspliceTransform(LocusTransform):
    def __init__(self, loci):
        self.stops = []
        self.transforms = []
        s = 0
        for locus in loci:
            s += len(locus)
            self.stops.append(s)
            self.transforms.append(InverseOrientTransform(locus))
            
    def __call__(self, loci):
        for locus in loci:
            for tlocus in self.transform_locus(locus):
                yield tlocus
                
    def transform_locus(self, locus):
        # TODO: add 1-to-1 init flag to the "unsplice" family of transforms.
        #       If set, the transform would throw an exception on out-of-bounds
        #       or clipping, such that the client can trust that any successful
        #       call yields a 1-to-1 mapping at the residue level.
        #       (Alternatively, make a good interface for handling 1-to-1
        #        operations at the level of the transform classes)
        
        # Completely out of bounds loci give null transform
        if((locus.stop < 1) or (locus.start > self.stops[-1])):
            return []
        
        # Clip to transformable range
        locus = Locus.fromPrototype(locus,
                                    start = max(locus.start, 1),
                                    stop = min(locus.stop, self.stops[-1]))

        x = locus.start
        i = bisect_left(self.stops,x)
        loci = []
        while(locus.stop > self.stops[i]):
            if(i == 0):
                left = x
                right = self.stops[i]
            else:
                left = x-self.stops[i-1]
                right = self.stops[i]-self.stops[i-1]
            loci.append(self.transforms[i].simple_transform(Locus.fromPrototype(locus, start = left, stop = right)))
            x = self.stops[i] + 1
            i += 1
        if(i == 0):
            left = x
            right = locus.stop
        else:
            left = x-self.stops[i-1]
            right = locus.stop-self.stops[i-1]
        loci.append(self.transforms[i].simple_transform(Locus.fromPrototype(locus, start = left, stop = right)))
        return loci

class UnspliceCdsTransform(UnspliceTransform):
    def __init__(self, gene):
        UnspliceTransform.__init__(self, gene.CdsLoci())

class UnspliceExonsTransform(UnspliceTransform):
    def __init__(self, gene):
        UnspliceTransform.__init__(self, gene.ExonLoci())

class UnspliceProteinTransform(LocusTransform):
    def __init__(self, gene):
        self.unsplice = UnspliceCdsTransform(gene)
    def __call__(self, loci):
        return self.unsplice(
            Locus(None, (locus.start-1)*3+1, locus.stop*3, "+", None)
            for locus in loci)

class SpliceTransform(LocusTransform):
    def __init__(self, loci):
        self.locus = spanningLocus(loci, strand = "auto")
        # TODO: should do this as a deep copy, casting to Locus
        self.loci = loci[:]

        self.transforms = []
        offset = 0
        for locus in loci:
            self.transforms.append(ChainTransform(
                (OrientTransform(locus),
                 StrandedShiftTransform(offset))))
            offset += len(locus)

    @classmethod
    def invertUnspliceTransform(cls, T):
        return cls([i.reflocus for i in T.transforms])
            
    def __call__(self, loci):
        for locus in loci:
            for tlocus in self.transform_locus(locus):
                yield tlocus
                
    def transform_locus(self, locus):
        if(locus.strand != self.locus.strand):
            raise NotImplementedError

        loci = []

        for (unspliced,T) in zip(self.loci,self.transforms):
            if(unspliced.Overlap(locus) > 0):
                loci.append(T.simple_transform(Locus.fromPrototype(
                    locus,
                    start = max(locus.start, unspliced.start),
                    stop = min(locus.stop, unspliced.stop))))

        return loci

if(__name__ == "__main__"):
    print("Hello, world")
