# Supplementary material for: Transcriptomic atlas throughout Coccidioides development reveals key phase-enriched transcripts of this important fungal pathogen
Source: PLoS Biol. 2025 Apr 15;23(4):e3003066. doi: 10.1371/journal.pbio.3003066 (PMC12077801; doi:10.1371/journal.pbio.3003066)
Supplement: S1 Code — Folder containing README document describing the scripts used to analyze the data and generate figures in this manuscript, as well as the scripts themselves and custom python three modules used in the scripts. (ZIP) [file pbio.3003066.s025.zip › Custom Code/lib/FastaGenome.py]

#!/usr/bin/env python3
# Time-stamp: <FastaGenome.py 2024-08-02 01:31:44 Mark Voorhies>

# Copyright 2024 Mark Voorhies, Christina Homer, Claire Dubin, Jessie Uehling
#

#
# This program is free software: you can redistribute it and/or modify
# it under the terms of the GNU General Public License as published by
# the Free Software Foundation, either version 3 of the License, or
# (at your option) any later version.
#
# This program is distributed in the hope that it will be useful,
# but WITHOUT ANY WARRANTY; without even the implied warranty of
# MERCHANTABILITY or FITNESS FOR A PARTICULAR PURPOSE.  See the
# GNU General Public License for more details.
#
# You should have received a copy of the GNU General Public License
# along with this program.  If not, see <https://www.gnu.org/licenses/>.

from Genome import Genome, Contig, MemGeneSet
from FastaFile import FastaFile
from Sequence import DnaSequence

class FastaGenome(Genome):
    """Genome assembly represented by FASTA file.
    """
    def __init__(self, fp, name, gff3 = None):
        self.assembly = dict((name, DnaSequence(seq))
                             for (name, seq) in FastaFile(fp).seqs.items())
        self.contigs = dict((key,
                             Contig(key, len(val), assembly = self.assembly,
                                    genome = self))
                            for (key,val) in self.assembly.items())
        self.name = name

        if(gff3 is not None):
            if(isinstance(gff3,str)):
                gff3 = open(gff3)
            
            self.genes = MemGeneSet.fromGbrowse2Gff3(
                gff3, genome = self)

        self.gene_index = None
        
    def Contigs(self):
        return self.contigs.items()

if(__name__ == "__main__"):
    print("Hello, world")
