# Supplementary material for: Transcriptomic atlas throughout Coccidioides development reveals key phase-enriched transcripts of this important fungal pathogen
Source: PLoS Biol. 2025 Apr 15;23(4):e3003066. doi: 10.1371/journal.pbio.3003066 (PMC12077801; doi:10.1371/journal.pbio.3003066)
Supplement: S1 Code — Folder containing README document describing the scripts used to analyze the data and generate figures in this manuscript, as well as the scripts themselves and custom python three modules used in the scripts. (ZIP) [file pbio.3003066.s025.zip › Custom Code/lib/Colors.py]

#!/usr/bin/env python3
# Time-stamp: <Colors.py 2024-11-21 20:40:19 Mark Voorhies>
"""Color-space transforms based on the Wikipedia HSL/HSV article
http://en.wikipedia.org/wiki/HSV_color_space

TODO: this should be dropped in favor of the equivalent functions in the
Python standard library and/or matplotlib.
"""

# Copyright 2024 Mark Voorhies, Christina Homer, Claire Dubin, Jessie Uehling
#

#
# This program is free software: you can redistribute it and/or modify
# it under the terms of the GNU General Public License as published by
# the Free Software Foundation, either version 3 of the License, or
# (at your option) any later version.
#
# This program is distributed in the hope that it will be useful,
# but WITHOUT ANY WARRANTY; without even the implied warranty of
# MERCHANTABILITY or FITNESS FOR A PARTICULAR PURPOSE.  See the
# GNU General Public License for more details.
#
# You should have received a copy of the GNU General Public License
# along with this program.  If not, see <https://www.gnu.org/licenses/>.

import sys
from math import sqrt, atan2, pi
sqrt3 = sqrt(3)

class RGB:
    def __init__(self, r, g, b):
        self.rgb = [float(i) for i in  (r,g,b)]
        assert(all((0.0 <= i <= 1.0) for i in self.rgb))

    @classmethod
    def fromEightbit(cls, r, g, b):
        return cls(r/255.0, g/255.0, b/255.0)

    @classmethod
    def fromHexcode(cls, s):
        s = s.strip()
        if(len(s) == 7):
            assert(s)[0] == "#"
            s = s[1:]
        assert(len(s) == 6)
        return cls.fromEightbit(*[int(s[i:i+2],16) for i in range(0,6,2)])

    def R(self):
        return self.rgb[0]

    def G(self):
        return self.rgb[1]

    def B(self):
        return self.rgb[2]

    def eightbit(self):
        #  This conversion is not quite clean
        return tuple(int(255*i) for i in self.rgb)

    def hexcode(self):        
        return "#%02x%02x%02x" % self.eightbit()

    # Hash by hexcode
    def __hash__(self):
        return hash(self.hexcode())

    def __str__(self):
        return self.hexcode()

    def __repr__(self):
        return "<RGB %f %f %f>" % tuple(self.rgb)

    # "hexagon" definitions
    def chroma(self):
        return max(self.rgb) - min(self.rgb)

    def hue(self):
        c = self.chroma()
        # Hue is undefined for pure greys
        #   (alternatively, greys may be assigned hue = 0 for convenience)
        if(c == 0.0):
            return None

        if((self.R() > self.G()) and (self.R() > self.B())):
            hprime = ((self.G() - self.B())/c) % 6
        elif(self.B() > self.G()):
            hprime = ((self.R() - self.G())/c) + 4
        else:
            hprime = ((self.B() - self.R())/c) + 2

        return pi*hprime/3.0

    # "circle" definitions
    def hue2(self):
        alpha = self.R() - .5*(self.G()+self.B())
        beta = sqrt3/2.0*(self.G() - self.B())
        return atan2(beta, alpha)

    def chroma2(self):
        alpha = self.R() - .5*(self.G()+self.B())
        beta = sqrt3/2.0*(self.G() - self.B())
        return sqrt(alpha**2 + beta**2)

    # Lightness definitions

    def intensity(self):
        return sum(self.rgb)/3.0

    def value(self):
        """Return HSV value"""
        return max(self.rgb)

    def lightness(self):
        """Return HSL lightness"""
        return (max(self.rgb)+min(self.rgb))/2.0

    def luma(self, gamma = None, rec = "sRGB"):
        if(gamma is None):
            if(rec == "sRGB"):
                gamma = (.21, .72, .07)
            elif(rec == "NTSC"):
                gamma = (.30, .59, .11)
            else:
                raise ValueError

        return sum(i*j for (i,j) in zip(gamma, self.rgb))

    # Saturation definitions

    def saturationHSV(self):
        c = self.chroma()
        if(c == 0.0):
            return 0.0
        else:
            return c/self.value()

    def saturationHSL(self):
        c = self.chroma()
        if(c == 0.0):
            return 0.0
        else:
            l = self.lightness()
            if(l <= .5):
                return c/l/2.0
            else:
                return c/(1-l)/2.0

    def saturationHSI(self):
        # HSI is used for computer vision and intended for shape separation.
        try:
            return 1.0 - min(self.rgb)/self.intensity()
        except ZeroDivisionError:
            #  If I = 0 then C = 0
            return 0.0

    def summary(self):
        h = self.hue()
        if(h is None):
            h = 0.0
        h2 = self.hue2()
        return "\n".join((
            "Hex:       %s" % self.hexcode(),
            "Red:       %6.3f" % self.R(),
            "Green:     %6.3f" % self.G(),
            "Blue:      %6.3f" % self.B(),
            "Hue:       %6.3f (%d degrees)" % (h, h*180.0/pi),
            "Hue(2):    %6.3f (%d degrees)" % (h2, (h2 % (2*pi))*180.0/pi),
            "Chroma:    %6.3f" % self.chroma(),
            "Chroma(2): %6.3f" % self.chroma2(),
            "Intensity: %6.3f" % self.intensity(),
            "Value:     %6.3f" % self.value(),
            "Lightness: %6.3f" % self.lightness(),
            "Luma(sRGB):%6.3f" % self.luma(rec = "sRGB"),
            "Luma(NTSC):%6.3f" % self.luma(rec = "NTSC"),
            "Saturation",
            "      HSV: %6.3f" % self.saturationHSV(),
            "      HSL: %6.3f" % self.saturationHSL(),
            "      HSI: %6.3f" % self.saturationHSI(),
            ))

# TODO:
#     CIE XYZ
#     CIE RGB (?)
#     CIE LAB
#     xkcd

from colorsys import hsv_to_rgb
golden_step = (3-sqrt(5))*pi

class BaseColorServer:
    """Incremental object to color mapper.
    The goal is to assign maximally different colors on demand.
    
    This is an abstract base class implementing the interface and
    common utilities.
    """

    def __init__(self, stringkeys = False):
        self.color = {}
        self.stringkeys = stringkeys

    def __setitem__(self, key, val):
        if(self.stringkeys):
            key = str(key)
        self.color[key] = val
        
    def __getitem__(self, key):
        if(self.stringkeys):
            key = str(key)
        try:
            return self.color[key]
        except KeyError:
            self.color[key] = self.assign_new_color()
            return self.color[key]

    def assign_new_color(self):
        raise NotImplementedError

    def toHTML(self):
        """Return current colormap as a string with an HTML format
        list with names as foreground and colors as background.
        """
        html = "<UL>\n"
        for (key,val) in sorted(self.color.items()):
            html += "<LI><SPAN style='background-color: %s'>%s</SPAN>\n" % (val,key)
        html += "</UL>\n"
        return html
    
    def saveGPL(self, fp, name = ""):
        """Write current colormap to GIMP Palette file, coercing
        all keys to strings."""

        fp.write("GIMP Palette\n")
        fp.write("Name: %s\n" % name)
        fp.write("#\n")

        # Coerce to strings first to give lexical sort
        # (this also avoids sort errors in ad hoc tuples)

        for (key,val) in sorted(((str(key),val)
                                 for (key,val) in self.color.items()),
                                key = lambda x: x[0]):

            (r,g,b) = RGB.fromHexcode(val).eightbit()
            fp.write("%d %d %d %s\n" % (r,g,b,key))

    def loadGPL(self, fp):
        """Add colors from GIMP Palette file to current colormap.
        Duplicate keys will be overwritten with the values
        from the file.
        """
        # The Inkscape/Gpick heuristic is: assume first line starting with a
        # digit is first non-header line.  We can match this behavior for
        # all reasonable GPL files and be robust to more broken ones by
        # simply using a regex.

        import re
        gimp_palette_re = re.compile(r"^(?P<R>[\d]+)[\s]+"
                                     r"(?P<G>[\d]+)[\s]+"
                                     r"(?P<B>[\d]+)[\s]+"
                                     r"(?P<key>.*?)[\s]*$")

        inHeader = True

        for line in fp:
            p = gimp_palette_re.search(line)
            if(p is not None):
                self.color[p.group("key")] = RGB.fromEightbit(
                    *[float(i) for i in
                      (p.group("R"),p.group("G"),p.group("B"))]
                    ).hexcode()

    @classmethod
    def fromGPL(cls, fp):
        """Initialize a colormap from a GIMP Palette file.
        Missing keys will be dynamically populated as for empty ColorServer.
        """
        obj = cls()
        obj.loadGPL(fp)
        return obj
    
class GoldenSectionColorServer(BaseColorServer):
    """Color server that assigns new colors by taking golden section steps
    around the color wheel, motivated by Lior Pachter's blog post:
    http://liorpachter.wordpress.com/2013/12/28/nature-is-irrational/
    """
    def __init__(self, stringkeys = False):
        BaseColorServer.__init__(self, stringkeys)
        self.angle = 0.

    def assign_new_color(self):
        newcolor = hsv_to_rgb(self.angle/pi/2.,1.,1.)
        self.angle += golden_step
        return RGB(*newcolor).hexcode()

# Colors from R/dittoColors.R in dittoSeq version 2d616544db6
ditto_palette = ["#E69F00", "#56B4E9", "#009E73", "#F0E442",
                 "#0072B2", "#D55E00", "#CC79A7", "#666666",
                 "#AD7700", "#1C91D4", "#007756", "#D5C711",
                 "#005685", "#A04700", "#B14380", "#4D4D4D",
                 "#FFBE2D", "#80C7EF", "#00F6B3", "#F4EB71",
                 "#06A5FF", "#FF8320", "#D99BBD", "#8C8C8C",
                 "#FFCB57", "#9AD2F2", "#2CFFC6", "#F6EF8E",
                 "#38B7FF", "#FF9B4D", "#E0AFCA", "#A3A3A3",
                 "#8A5F00", "#1674A9", "#005F45", "#AA9F0D",
                 "#00446B", "#803800", "#8D3666", "#3D3D3D"]
    
class DittoColorServer(BaseColorServer):
    """ColorServer based on the 40 color default palette in dittoColors.R
    from Dan Bunis's dittoSeq.
    """
    palette = ditto_palette[:]
    def __init__(self, stringkeys = False):
        BaseColorServer.__init__(self, stringkeys)
        # Number of palette colors that we've used.
        # Not necessarily identical to len(self.colors) as there
        # may be user-defined colors.  Note that we don't currently
        # check for collisions between the default palette and the
        # user defined colors.  We really ought to do so, at least
        # when loading from a GPL, as collisions are likely in this case.
        self.consumed = 0
        
    def assign_new_color(self):
        color = DittoColorServer.palette[self.consumed %
                                         len(DittoColorServer.palette)]
        self.consumed += 1
        return color

class AlternatingColorServer(BaseColorServer):
    """Color server that cycles a limited palette.
    """
    def __init__(self, period = 2, palette = None, stringkeys = False):
        BaseColorServer.__init__(self, stringkeys)
        if(palette is None):
            palette = ditto_palette

        assert(len(palette) >= period)
        self.palette = palette[:period]

    def assign_new_color(self):
        return self.palette[len(self.color) % len(self.palette)]
    
ColorServer = DittoColorServer
    
if(__name__ == "__main__"):
    white = RGB(1,1,1)
    print(white)
    print(white.__repr__())

    b = RGB.fromHexcode("#ddaa88")
    print(b)
    print(b.__repr__())

    b2 = RGB.fromHexcode("ddaa88")
    print(b2)
    print(b2.__repr__())

    c = RGB.fromEightbit(255,14,0)
    print(c)
    print(c.__repr__())
