# Supplementary material for: Transcriptomic atlas throughout Coccidioides development reveals key phase-enriched transcripts of this important fungal pathogen
Source: PLoS Biol. 2025 Apr 15;23(4):e3003066. doi: 10.1371/journal.pbio.3003066 (PMC12077801; doi:10.1371/journal.pbio.3003066)
Supplement: S1 Code — Folder containing README document describing the scripts used to analyze the data and generate figures in this manuscript, as well as the scripts themselves and custom python three modules used in the scripts. (ZIP) [file pbio.3003066.s025.zip › Custom Code/notebooks/Fig5.ipynb]

# %% [code]
%cd ../../Papers/Cocci_transcriptomics/data_for_code/Fig5/

# %% [code]
from LimmaTools import SingleFactorFit
from CdtFile import CdtFile, CdtRow
%load_ext rpy2.ipython
from glob import glob
from MsvUtil import Table
import os.path
from SafeMath import safelog
from ReadCountTools import PseudoCPMs
from csv import writer, excel_tab
from CdtAnnotator3 import annotate_CpSilveira as annotate
from MySQLGenomeFactory import MySQLGenomeFactory
from annotate_mysql import Annotation

# %% [markdown]
# Adding expression data for Coccidioides Transcription Factors

# %% [markdown]
Generated 'manual_annotation_Cocci_TFs.cdt' using PFAM hits as described in methods section 'Generating a list of candidate transcription factors'. 

# %% [code]
manual_cocci_TFs = CdtFile.fromCdt("../manual_annotation_Cocci_TFs.cdt")

# %% [code]
#Bring in expression data for each transcription factor
Fig2 = SingleFactorFit.fromHDF5("../Fig2/Combined/Fig3_Singlecomp_limma1.hdf5").toCdtFile(obs = False, parameters = True).mean_normalize_rows()
len(Fig2)

# %% [code]
probes = []
count = 0
for row in manual_cocci_TFs:
    try:
        ratios = Fig2.GetUid(row.extra[1])[:]
    except KeyError:
        count += 1
        ratios = [None]*len(Fig2.fieldnames)
    probes.append(CdtRow.fromPrototype(row, ratios=ratios))
cocci_TFs = CdtFile.fromPrototype(manual_cocci_TFs, probes = probes,
                                                  fieldnames = Fig2.fieldnames[:],
                                                  eweights = Fig2.eweights[:])

# %% [code]
tree = cocci_TFs.cluster(dist="u", method="m")

# %% [code]
cocci_TFs.writeCdtGtr("cocci_TFs.um",tree)

# %% [code]
len(cocci_TFs)
#basis for heatmap in Figure 5A after manually editing the columns to only include counts for each transcript and then clustering again

# %% [markdown]
# Generating Endospore-associated transcript heatmap

# %% [code]
%%R
library(limma)
library(edgeR)

# %% [markdown]
## Merge Kallisto TPMs from Fig 1 and Fig 2

# %% [code]
#Fig1
datadir = "../Fig1/"

sname2kallisto = dict(
    ("_".join(i.replace(".Silv_nanopore_mRNA.rf.kallisto","").replace(datadir,"").split("_")[0:-1]),i)
              for i in glob(datadir+"*.Silv_nanopore_mRNA.rf.kallisto") if "Spores_" not in i)


#Fig2
datadir = "../Fig2/"

for i in glob(datadir+"*.Silv_nanopore_mRNA.rf.kallisto"):
        sname = "_".join(i.replace(".Silv_nanopore_mRNA.rf.kallisto","").replace(datadir,"").split("_")[0:-3])
        sname2kallisto[sname] = i

snames = sorted(sname2kallisto, key = lambda x: (x[0:x.rfind("_")],x[x.rfind("_"):]), reverse=False)


# %% [code]
#Merge Step
genes = None
cols = []
counts = []
for i in snames:
    table = Table.fromTdt(open(os.path.join(
           sname2kallisto[i],
          "abundance.tsv")))
    if(genes is None):
        genes = table["target_id"]
    else:
        assert(genes == table["target_id"])
    cols.append([float(i) for i in table["tpm"]])
    counts.append([int(float(i)+.5) for i in table["est_counts"]])

tpm_trans = CdtFile(probes = [CdtRow(gid = i[0], uniqid = i[0], name = i[0],
                                        ratios = [safelog(j) for j in i[1:]])
                                 for i in zip(*([genes]+cols))],
                       fieldnames = snames,
                       eweights = [1]*len(snames))
tpm_trans.write(open("tpm_trans.cdt","w"))

trans_counts = CdtFile(probes = [CdtRow(gid = i[0], uniqid = i[0], name = i[0],
                                        ratios = i[1:])
                                 for i in zip(*([genes]+counts))],
                       fieldnames = snames,
                       eweights = [1]*len(snames))
trans_counts.write(open("trans_counts.cdt","w"))

len(tpm_trans), len(trans_counts)

# %% [code]
merge_pseudo = PseudoCPMs.fromCounts(trans_counts)
#pseudoCPMs are log transformed
#counts are to feed directly to limma

# %% [code]
#filter out transcripts that do not have at least 10 reads in at least 1 or more datasets
mask_10 = merge_pseudo.depth_filter_mask(10,.01)
mask_10.counts.write(open("Fig5b_counts_pseudoCPMs_for_paper.cdt", "w"))

# %% [code]
ct_counts = CdtFile.fromCdt("Fig5b_counts_pseudoCPMs_for_paper.cdt")
len(ct_counts)

# %% [markdown]
## Limma analysis

# %% [code]
#need to format ct_tpm for limma input
fout = open("ct_counts.txt", "w")

fout.write("\t".join(["gene"]+ct_counts.fieldnames)+"\n")
for row in mask_10.counts:
    fout.write("\t".join([row.Uniqid()]+[str(i) for i in row])+"\n")
fout.close()

# %% [code]
%%R
#Limma Single Factor Fit
# Read the count matrix, using the gene column as row names
C <- read.delim("ct_counts.txt",row.names=1)
#Convert the matrix to limma's preferred format, implicitly log2 transforming and depth normalizing to CPM values
dge <- DGEList(counts=C)

# %% [code]
out = writer(open("Fig5b_limma_simple_comp_samples.txt","w"),dialect = excel_tab)
out.writerow(("run","state"))
for i in snames:
    run = i
    if len(i) == 7:
        state = "Spores_Sil_CHAS01"
    elif "8h" in i:
        state = "Eighth_CHAS01"
    elif "-" in i:
        state = i.split("-")[0]
    else:
        state = "_".join(i.split("_")[0:-1])
    out.writerow((run, state))   
del out

# %% [code]
%%R -o d
samples <- read.delim("Fig5b_limma_simple_comp_samples.txt")
print(summary(samples))
state <- samples$state
d <- model.matrix(~0+state)
colnames(d) <- gsub("state","",colnames(d))
print(colnames(d))

# %% [code]
%%R
# Apply between-sample TMM normalization
dge <- calcNormFactors(dge)
# Estimate the mean-variance trend via locally-linear regression and use this trend
# to assign weights to the observations (counts)
v <- voom(dge, d, plot = TRUE)
cpm <- v$E

# %% [code]
%%R -o cpm,fc,cn,state
# Fit the model (classic linear regression)
fit <- lmFit(v, d)
#Generate the contrast matrix
contrast.matrix <- makeContrasts(
    DMEM - Spores_Sil, DMEM - D2_spherule_Sil, DMEM - D1_spherule_Sil, DMEM - RPMI, DMEM - D2_myc_Sil, DMEM - D1_myc_Sil,
    Day3-Day2, Day4-Day2, Day5-Day2, Day6-Day2,
    Day3-Day1, Day4-Day1, Day5-Day1, Day6-Day1,
    levels=d)
# Apply the contrast matrix
fit2 <- contrasts.fit(fit, contrast.matrix)
# Apply Empirical Bayes "shrinkage"
fit2 <- eBayes(fit2)
# Simple summary of significantly differential genes with no fold change filter
print(summary(decideTests(fit2)))

fc <- fit$coefficients
cn <- colnames(fit$coefficients)
cpm <- v$E


# %% [code]
name2row = dict((i.Uniqid(),n+1) for (n,i) in enumerate(ct_counts))


# %% [code]
name2row = dict((i.Uniqid(),n+1) for (n,i) in enumerate(ct_counts))
fit = SingleFactorFit(fc, cpm, name2row, cn, 
                      state, obs_samples = ct_counts.fieldnames, 
                      parameter_order = ("Spores_Sil","Eighth_spherule_Sil","D1_spherule_Sil", "D2_spherule_Sil", "D3_spherules_Sil", "D4_spherules_Sil", "D5_spherules_Sil", "D6_spherules_Sil", "Spores_Ryp1","Eighth_spherule_ryp1","D1_spherule_Ryp1", "D2_spherule_Ryp1", "D3_spherules_Ryp1", "D4_spherules_Ryp1", "D5_spherules_Ryp1", "D6_spherules_Ryp1", "DMEM", "RPMI", "Eighth_myc_Sil","D1_myc_Sil", "D2_myc_Sil", "D3_myc_Sil", "D6_myc_Sil", "Eighth_myc_Ryp1","D1_myc_Ryp1", "D2_myc_Ryp1", "D3_myc_Ryp1", "D6_myc_Ryp1"))
fit.toHDF5("Fig5b_singlecomp_limma1.hdf5")
fit2 = SingleFactorFit.fromHDF5("Fig5b_singlecomp_limma1.hdf5")

# %% [code]
ct_counts.mean_normalize_rows().bicluster("ct_tpm.norm.um",dist="u",method="m")

# %% [code]
%%R
write.csv(cpm,"limma1.countscutoff.cpm.csv")

# %% [code]
%%R
for(tc in colnames(fit2$coefficients)){
  print(tc)
  # Extract all genes significantly differential on this contrast for a 2x fold change cutoff and 5% FDR
  # Use write.csv rather than write.table for clean compatibility with python's csv.reader
  write.csv(topTable(fit2, coef=tc, n = 50000, lfc=1, p.value = .05),
            paste("limma1.",gsub(" ","",tc),".t0.csv",sep=""))
  # Extract the adjusted p-values for this contrast for all genes, independent of significance
  write.csv(topTable(fit2, coef=tc, n = 50000),
            paste("limma1.",gsub(" ","",tc),".t1.csv",sep=""))
}

# %% [code]
gene2cpms = dict((i[0],[float(j) for j in i[1:]]) for i in Table.fromCsv("limma1.countscutoff.cpm.csv"))
len(gene2cpms), len(ct_counts)

# %% [code]
limma1_cdt = CdtFile.fromPrototype(ct_counts, 
                                   probes = [CdtRow.fromPrototype(i, ratios = gene2cpms[i.Uniqid()][:])
                                             for i in ct_counts])
limma1_cdt = limma1_cdt.mean_normalize_rows()

# %% [code]
gene2contrasts = dict((i.Uniqid(),[]) for i in limma1_cdt)
gene2pvals = dict((i.Uniqid(),[]) for i in limma1_cdt)
gene2sigs = dict((i.Uniqid(),[]) for i in limma1_cdt)
contrast_names = []

contrast_csvs = sorted(glob("limma1.*.t1.csv"))
contrast_csvs = contrast_csvs[-1:]+contrast_csvs[:-1]
for i in contrast_csvs:
    cname = i.replace("limma1.","").replace(".t1.csv","").replace("-","/")
    contrast_names.append(cname)
    siglist = set(i[0] for i in Table.fromCsv(i.replace(".t1.",".t0.")))
    print(cname,len(siglist))
    for gene in Table.fromCsv(i):
        name = gene[0]
        lfc = float(gene["logFC"])
        gene2contrasts[name].append(lfc)
        gene2pvals[name].append(gene["adj.P.Val"])
        if(name in siglist):
            if(lfc > 0):
                gene2sigs[name].append(4.)
            else:
                gene2sigs[name].append(-4.)
        else:
            gene2sigs[name].append(0.)
        
limma1_cdt = CdtFile.fromPrototype(limma1_cdt,
    probes = [CdtRow.fromPrototype(i, ratios = i.ratios+gene2contrasts[i.Uniqid()]+gene2sigs[i.Uniqid()],
                                   extra = i.extra+gene2pvals[i.Uniqid()])
              for i in limma1_cdt],
    fieldnames = limma1_cdt.fieldnames+contrast_names+["%s_sig" % i for i in contrast_names],
    eweights = limma1_cdt.eweights+[1.]*2*len(contrast_names),
    extranames = limma1_cdt.extranames+["p(%s)" % i for i in contrast_names])

# %% [code]
limma1_cdt = CdtFile.fromPrototype(limma1_cdt, 
    probes = [CdtRow.fromPrototype(i, extra = i.extra + [str(j) for j in ct_counts.GetUid(i.Uniqid())])
              for i in limma1_cdt],
    extranames = limma1_cdt.extranames+["%s_counts" % i for i in ct_counts.fieldnames])

# %% [code]
limma1_cdt = annotate(limma1_cdt, warn = False, map_from="V3")

# %% [code]
limma1_cdt.write(open("limma1.countscutoff.cdt","w"))

# %% [code]
sig_cols = [n for (n,i) in enumerate(limma1_cdt.fieldnames) if(i.endswith("_sig"))]
contrast_cols = [n-len(sig_cols) for n in sig_cols]
limma1_sig= CdtFile.fromPrototype(limma1_cdt, probes = [i for i in limma1_cdt 
                                                        if(any([(i[j] != 0.) for j in sig_cols]))])
tree = limma1_sig.cluster(cols=contrast_cols,dist="u",method="m")
limma1_sig.writeCdtGtr("limma1_sig.countscutoff.contrasts_um",tree)
len(limma1_sig)

# %% [markdown]
## Making comparisons to define endospore-associated transcripts

# %% [code]
sig_cols_endospores = [] 
for n,i in (enumerate(limma1_sig.fieldnames)):
    if i.endswith("_sig"):
        if "DMEM" in i:
            if "D2" in i:
                print(i)
                sig_cols_endospores.append(n)
            elif "D1" in i:
                print(i)
                sig_cols_endospores.append(n)
            elif "RPMI" in i:
                print(i)
                sig_cols_endospores.append(n)
            elif "Spores" in i:
                print(i)
                sig_cols_endospores.append(n)
        elif "Day" in i.split("/")[1]:
            print(i)
            sig_cols_endospores.append(n)

# %% [code]
#Basis for Fig 5B (top aspect - manually reordered columns and clustered)
sig_cols = [n for (n,i) in enumerate(limma1_sig.fieldnames) if(i.endswith("_sig"))]
contrast_cols = [n-len(sig_cols) for n in sig_cols]
limma1_endospore_pos = CdtFile.fromPrototype(limma1_sig, probes = [i for i in limma1_sig 
                                                        if(all([(i[j] == 4.0) for j in sig_cols_endospores]))])
tree = limma1_endospore_pos.cluster(cols=contrast_cols,dist="u",method="m")
limma1_endospore_pos.writeCdtGtr("limma1_endospore_pos.contrasts_um",tree)
len(limma1_endospore_pos)

# %% [code]
#Basis for Fig 5B (bottom aspect - manually reordered columns and clustered)
limma1_endospore_neg = CdtFile.fromPrototype(limma1_sig, probes = [i for i in limma1_sig 
                                                        if(all([(i[j] == -4.0) for j in sig_cols_endospores]))])
tree = limma1_endospore_neg.cluster(cols=contrast_cols,dist="u",method="m")
#limma1_endospore_neg = annotate(limma1_endospore_neg, map_from="V3")
limma1_endospore_neg.writeCdtGtr("limma1_endospore_neg.contrasts_um",tree)
len(limma1_endospore_neg)

# %% [markdown]
# Defining Candidate Effectors

# %% [code]
f = MySQLGenomeFactory(assembly_caching = "eager", db = "Genome4")
genome = f.getGenome("CpSilveiraV3")
genes = [gene for (name,gene) in genome.Genes()]

# %% [markdown]
### Get cysteine content and length of predicted proteins

# %% [code]
probes = []
for (name, gene) in genome.Genes():
    seq = str(gene.ProteinSequence())
    if(len(seq) < 1):
        continue
    ratios = [seq.count("C"), len(seq)]
    gene_name = name
    probes.append(CdtRow(gid = gene.Name(), uniqid = gene.Name(), name = gene_name, ratios = ratios))


# %% [code]
cys_cdt = CdtFile(probes=probes, fieldnames = ["CysCount", "AAlen"] )
cys_cdt = annotate(cys_cdt, map_from="V3")

# %% [code]
cys_sigpep_cdt = CdtFile.fromPrototype(cys_cdt, 
    probes = [CdtRow.fromPrototype(i, ratios = i.ratios + [float(Annotation(i.uniqid).signalp == "Yes"),
                                                          ])
              for i in cys_cdt],
                             fieldnames = cys_cdt.fieldnames + ["sigpep"],
                             eweights = cys_cdt.eweights + [1.])

# %% [markdown]
### Look at spherule and hyphal expression

# %% [code]
#Load Fig3 expression data
Fig3 = CdtFile.fromCdt("../Fig2/Combined/limma1_sig.countscutoff.contrasts_um.cdt")

# %% [code]
D2_D3_D6_morph_indices = [[],[],[],[]]
for j,fieldname in enumerate(Fig3.fieldnames): 
    if fieldname == 'D6_spherules_Sil/D6_myc_Sil':
        D2_D3_D6_morph_indices[3] = j
    elif fieldname == 'D3_spherules_Sil/D3_myc_Sil':
        D2_D3_D6_morph_indices[2] = j
    elif fieldname == 'D2_spherule_Sil/D2_myc_Sil':
        D2_D3_D6_morph_indices[1] = j
    elif fieldname == "D1_spherule_Sil/D1_myc_Sil":
        D2_D3_D6_morph_indices[0] = j
print(D2_D3_D6_morph_indices)

# %% [code]
spherule = [i.uniqid for i in Fig3 if(i[91] >= 1 and i[102] >=1 and i[112] >=1 and i[130]>=1)]
hyphal = [i.uniqid for i in Fig3 if(i[91] <= -1 and i[102] <=-1 and i[112] <=-1 and i[130] <=-1)]
neutral = [i.uniqid for i in Fig3 if((i[91] < 1 or i[102] <1 or i[112] <1 or i[130]<1) and (i[91]>-1 or i[102] > -1 or i[112] >-1 or i[130] >-1))]

# %% [code]
print(len(spherule), len(hyphal), len(neutral))
print(len(Fig3))

# %% [code]
effectors = CdtFile.fromPrototype(cys_sigpep_cdt, probes = [i for i in cys_sigpep_cdt if (
(i.ratios[0]>=4)  and 
(i.ratios[2]>0)   and
(i.uniqid in spherule))])

# %% [code]
final_effector_list = []
for i in effectors:
    print(i.uniqid)
    final_effector_list.append(i.uniqid)

# %% [code]
#Generate heatmap for Fig 5c - manually edited and reordered to reflect columns in Fig 5c and then clustered again
effectors_final = CdtFile.fromPrototype(Fig3, probes = [i for i in Fig3 if i.uniqid in final_effector_list])

count_cols = [n for (n,i) in enumerate(effectors_final.fieldnames) if(("/" not in i) and ("yp" not in i) and ("edo" not in i))]
tree = effectors_final.cluster(cols=count_cols,dist="u",method="m")
effectors_final.writeCdtGtr("effectors.um", tree)

# %% [code]
