# Supplementary material for: Transcriptomic atlas throughout Coccidioides development reveals key phase-enriched transcripts of this important fungal pathogen
Source: PLoS Biol. 2025 Apr 15;23(4):e3003066. doi: 10.1371/journal.pbio.3003066 (PMC12077801; doi:10.1371/journal.pbio.3003066)
Supplement: S1 Code — Folder containing README document describing the scripts used to analyze the data and generate figures in this manuscript, as well as the scripts themselves and custom python three modules used in the scripts. (ZIP) [file pbio.3003066.s025.zip › Custom Code/notebooks/Fig2.ipynb]

# %% [code]
from CdtFile import CdtFile, CdtRow
from CdtAnnotator3 import annotate_CpSilveira as annotate
from LimmaTools import SingleFactorFit
from MsvUtil import Table
from csv import writer, excel_tab
from glob import glob
from math import log, atan2, pi
import os.path
import re
from SafeMath import safelog
from PCA import PCA
import matplotlib.pyplot as plt
%matplotlib nbagg
%load_ext rpy2.ipython
from ReadCountTools import PseudoCPMs

# %% [code]
%%R
library(limma)
library(edgeR)

# %% [markdown]
# Merge Kallisto TPMs - spherule only for Fig 2C

# %% [code]
cd ../../Papers/Cocci_transcriptomics/data_for_code/Fig2/Spher/

# %% [code]
#First Index

sname2kallisto = dict(
    ("_".join(i.replace(".Silv_nanopore_mRNA.rf.kallisto","").replace("../", "").split("_")[0:-3]),i)
              for i in glob("../"+"*.Silv_nanopore_mRNA.rf.kallisto") if("myc" not in i and "DMEM" not in i and "RPMI" not in i))

snames = sorted(sname2kallisto, key = lambda x: (x[0:x.rfind("_")],x[x.rfind("_"):]), reverse=False)

print(len(sname2kallisto))
print(snames)

# %% [code]
#Merge Step
genes = None
cols = []
counts = []
for i in snames:
    #print(i)
    table = Table.fromTdt(open(os.path.join(
           sname2kallisto[i],
          "abundance.tsv")))
    if(genes is None):
        genes = table["target_id"]
    else:
        assert(genes == table["target_id"])
    cols.append([float(i) for i in table["tpm"]])
    counts.append([int(float(i)+.5) for i in table["est_counts"]])

tpm_trans = CdtFile(probes = [CdtRow(gid = i[0], uniqid = i[0], name = i[0],
                                        ratios = [safelog(j) for j in i[1:]])
                                 for i in zip(*([genes]+cols))],
                       fieldnames = snames,
                       eweights = [1]*len(snames))
tpm_trans.write(open("tpm_trans.cdt","w"))

trans_counts = CdtFile(probes = [CdtRow(gid = i[0], uniqid = i[0], name = i[0],
                                        ratios = i[1:])
                                 for i in zip(*([genes]+counts))],
                       fieldnames = snames,
                       eweights = [1]*len(snames))
trans_counts.write(open("trans_counts.cdt","w"))

len(tpm_trans), len(trans_counts)

# %% [code]
merge_pseudo = PseudoCPMs.fromCounts(trans_counts)

# %% [code]
#filter out transcripts that do not have at least 10 reads in at least 3 or more datasets
mask_10 = merge_pseudo.depth_filter_mask(10,.07)
mask_10.counts.write(open("Fig2C_counts_pseudoCPMs.for_paper.cdt", "w"))

# %% [code]
ct_counts = CdtFile.fromCdt("Fig2C_counts_pseudoCPMs.for_paper.cdt")
len(ct_counts)

# %% [markdown]
## Limma analysis

# %% [code]
#need to format ct_tpm for limma input
fout = open("ct_counts.txt", "w")

fout.write("\t".join(["gene"]+ct_counts.fieldnames)+"\n")
for row in mask_10.counts:
    fout.write("\t".join([row.Uniqid()]+[str(i) for i in row])+"\n")
fout.close()

# %% [code]
%%R
#Limma Single Factor Fit
# Read the count matrix, using the gene column as row names
C <- read.delim("ct_counts.txt",row.names=1)
#Convert the matrix to limma's preferred format, implicitly log2 transforming and depth normalizing to CPM values
dge <- DGEList(counts=C)

# %% [code]
out = writer(open("Fig2_simple_comp_samples.txt","w"),dialect = excel_tab)
out.writerow(("run","state"))
for i in snames:
    run = i
    state = "_".join(i.split("_")[0:-1])
    out.writerow((run, state))   
del out

# %% [code]
%%R -o d
samples <- read.delim("Fig2_simple_comp_samples.txt")
print(summary(samples))
state <- samples$state
d <- model.matrix(~0+state)
colnames(d) <- gsub("state","",colnames(d))
print(colnames(d))

# %% [code]
%%R
# Apply between-sample TMM normalization
dge <- calcNormFactors(dge)
# Estimate the mean-variance trend via locally-linear regression and use this trend
# to assign weights to the observations (counts)
v <- voom(dge, d, plot = TRUE)
cpm <- v$E

# %% [code]
%%R -o cpm,fc,cn,state
# Fit the model (classic linear regression)
fit <- lmFit(v, d)
#Generate the contrast matrix
contrast.matrix <- makeContrasts(
    Eighth_spherule_Sil - Spores_Sil, D1_spherule_Sil - Spores_Sil, D2_spherule_Sil - Spores_Sil, D3_spherules_Sil - Spores_Sil, D4_spherules_Sil - Spores_Sil, D5_spherules_Sil - Spores_Sil, D6_spherules_Sil - Spores_Sil,
    Eighth_spherule_ryp1 - Spores_Ryp1, D1_spherule_Ryp1 - Spores_Ryp1, D2_spherule_Ryp1 - Spores_Ryp1, D3_spherules_Ryp1 - Spores_Ryp1, D4_spherules_Ryp1 - Spores_Ryp1, D5_spherules_Ryp1 - Spores_Ryp1, D6_spherules_Ryp1 - Spores_Ryp1,
    Spores_Sil - Spores_Ryp1,
    Eighth_spherule_Sil - Eighth_spherule_ryp1, D1_spherule_Sil - D1_spherule_Ryp1, D2_spherule_Sil - D2_spherule_Ryp1, D3_spherules_Sil - D3_spherules_Ryp1, D4_spherules_Sil - D4_spherules_Ryp1, D5_spherules_Sil - D5_spherules_Ryp1, D6_spherules_Sil - D6_spherules_Ryp1,
    D1_spherule_Sil - Eighth_spherule_Sil, D2_spherule_Sil - D1_spherule_Sil, D3_spherules_Sil - D2_spherule_Sil, D4_spherules_Sil - D3_spherules_Sil, D5_spherules_Sil - D4_spherules_Sil, D6_spherules_Sil - D5_spherules_Sil,
    levels=d)
# Apply the contrast matrix
fit2 <- contrasts.fit(fit, contrast.matrix)
# Apply Empirical Bayes "shrinkage"
fit2 <- eBayes(fit2)
# Simple summary of significantly differential genes with no fold change filter
print(summary(decideTests(fit2)))

fc <- fit$coefficients
cn <- colnames(fit$coefficients)
cpm <- v$E

# %% [code]
name2row = dict((i.Uniqid(),n+1) for (n,i) in enumerate(ct_counts))

# %% [code]
name2row = dict((i.Uniqid(),n+1) for (n,i) in enumerate(ct_counts))
fit = SingleFactorFit(fc, cpm, name2row, cn, 
                      state, obs_samples = ct_counts.fieldnames, 
                      parameter_order = ("Spores_Sil","Eighth_spherule_Sil","D1_spherule_Sil", "D2_spherule_Sil", "D3_spherules_Sil", "D4_spherules_Sil", "D5_spherules_Sil", "D6_spherules_Sil", "Spores_Ryp1","Eighth_spherule_ryp1","D1_spherule_Ryp1", "D2_spherule_Ryp1", "D3_spherules_Ryp1", "D4_spherules_Ryp1", "D5_spherules_Ryp1", "D6_spherules_Ryp1"))
fit.toHDF5("Fig2_spher_singlecomp_limma1.hdf5")
fit2 = SingleFactorFit.fromHDF5("Fig2_spher_singlecomp_limma1.hdf5")

# %% [code]
%%R
write.csv(cpm,"limma1.countscpm.cpm.csv")

# %% [code]
%%R
for(tc in colnames(fit2$coefficients)){
  print(tc)
  # Extract all genes significantly differential on this contrast for a 2x fold change cutoff and 5% FDR
  # Use write.csv rather than write.table for clean compatibility with python's csv.reader
  write.csv(topTable(fit2, coef=tc, n = 50000, lfc=1, p.value = .05),
            paste("limma1.",gsub(" ","",tc),".t0.csv",sep=""))
  # Extract the adjusted p-values for this contrast for all genes, independent of significance
  write.csv(topTable(fit2, coef=tc, n = 50000),
            paste("limma1.",gsub(" ","",tc),".t1.csv",sep=""))
}

# %% [code]
gene2cpms = dict((i[0],[float(j) for j in i[1:]]) for i in Table.fromCsv("limma1.countscpm.cpm.csv"))
len(gene2cpms), len(ct_counts)

# %% [code]
limma1_cdt = CdtFile.fromPrototype(ct_counts, 
                                   probes = [CdtRow.fromPrototype(i, ratios = gene2cpms[i.Uniqid()][:])
                                             for i in ct_counts])
limma1_cdt = limma1_cdt.mean_normalize_rows()

# %% [code]
#Generate columns indicating if a comparison is significant (2-fold cutoff and 5% FDR)

gene2contrasts = dict((i.Uniqid(),[]) for i in limma1_cdt)
gene2pvals = dict((i.Uniqid(),[]) for i in limma1_cdt)
gene2sigs = dict((i.Uniqid(),[]) for i in limma1_cdt)
contrast_names = []

contrast_csvs = sorted(glob("limma1.*.t1.csv"))
# put 8 hour first
contrast_csvs = contrast_csvs[-1:]+contrast_csvs[:-1]
for i in contrast_csvs:
    cname = i.replace("limma1.","").replace(".t1.csv","").replace("-","/")
    contrast_names.append(cname)
    siglist = set(i[0] for i in Table.fromCsv(i.replace(".t1.",".t0.")))
    print(cname,len(siglist))
    for gene in Table.fromCsv(i):
        name = gene[0]
        lfc = float(gene["logFC"])
        gene2contrasts[name].append(lfc)
        gene2pvals[name].append(gene["adj.P.Val"])
        if(name in siglist):
            if(lfc > 0):
                gene2sigs[name].append(4.)
            else:
                gene2sigs[name].append(-4.)
        else:
            gene2sigs[name].append(0.)
        
limma1_cdt = CdtFile.fromPrototype(limma1_cdt,
    probes = [CdtRow.fromPrototype(i, ratios = i.ratios+gene2contrasts[i.Uniqid()]+gene2sigs[i.Uniqid()],
                                   extra = i.extra+gene2pvals[i.Uniqid()])
              for i in limma1_cdt],
    fieldnames = limma1_cdt.fieldnames+contrast_names+["%s_sig" % i for i in contrast_names],
    eweights = limma1_cdt.eweights+[1.]*2*len(contrast_names),
    extranames = limma1_cdt.extranames+["p(%s)" % i for i in contrast_names])

# %% [code]
limma1_cdt = CdtFile.fromPrototype(limma1_cdt, 
    probes = [CdtRow.fromPrototype(i, extra = i.extra + [str(j) for j in ct_counts.GetUid(i.Uniqid())])
              for i in limma1_cdt],
    extranames = limma1_cdt.extranames+["%s_counts" % i for i in ct_counts.fieldnames])

# %% [code]
#assign count columns and cluster columns
count_cols = [n for (n,i) in enumerate(limma1_cdt.fieldnames) if("/" not in i)]
print(count_cols)
#cluster on count columns
tree = limma1_cdt.cluster(cols=count_cols,dist="u",method="m")
len(limma1_cdt)

# %% [code]
limma1_cdt = annotate(limma1_cdt, warn = False, map_from="V3")

# %% [code]
limma1_cdt.writeCdtGtr("limma1.countscutoff.cdt", tree)
#This spreadsheet was used for heatmap in Figure 2C

# %% [markdown]
# Merge Kallisto TPMs - hyphal only for Fig 2F

# %% [code]
cd ../Hyph/

# %% [code]
#First Index

sname2kallisto = dict(
    ("_".join(i.replace(".Silv_nanopore_mRNA.rf.kallisto","").replace("../", "").split("_")[0:-3]),i)
              for i in glob("../"+"*.Silv_nanopore_mRNA.rf.kallisto") if("her" not in i and "DMEM" not in i and "RPMI" not in i))

snames = sorted(sname2kallisto, key = lambda x: (x[0:x.rfind("_")],x[x.rfind("_"):]), reverse=False)

print(len(sname2kallisto))
print(snames)

# %% [code]
#Merge Step
genes = None
cols = []
counts = []
for i in snames:
    table = Table.fromTdt(open(os.path.join(
           sname2kallisto[i],
          "abundance.tsv")))
    if(genes is None):
        genes = table["target_id"]
    else:
        assert(genes == table["target_id"])
    cols.append([float(i) for i in table["tpm"]])
    counts.append([int(float(i)+.5) for i in table["est_counts"]])

tpm_trans = CdtFile(probes = [CdtRow(gid = i[0], uniqid = i[0], name = i[0],
                                        ratios = [safelog(j) for j in i[1:]])
                                 for i in zip(*([genes]+cols))],
                       fieldnames = snames,
                       eweights = [1]*len(snames))
tpm_trans.write(open("tpm_trans.cdt","w"))

trans_counts = CdtFile(probes = [CdtRow(gid = i[0], uniqid = i[0], name = i[0],
                                        ratios = i[1:])
                                 for i in zip(*([genes]+counts))],
                       fieldnames = snames,
                       eweights = [1]*len(snames))
trans_counts.write(open("trans_counts.cdt","w"))

len(tpm_trans), len(trans_counts)

# %% [code]
merge_pseudo = PseudoCPMs.fromCounts(trans_counts)

# %% [code]
#filter out transcripts that do not have at least 10 reads in at least 3 or more datasets
mask_10 = merge_pseudo.depth_filter_mask(10,.07)
mask_10.counts.write(open("Fig2F_counts_pseudoCPMs.for_paper.cdt", "w"))

# %% [code]
ct_counts = CdtFile.fromCdt("Fig2F_counts_pseudoCPMs.for_paper.cdt")
len(ct_counts)

# %% [markdown]
## Limma analysis

# %% [code]
#need to format ct_tpm for limma input
fout = open("ct_counts.txt", "w")

fout.write("\t".join(["gene"]+ct_counts.fieldnames)+"\n")
for row in mask_10.counts:
    fout.write("\t".join([row.Uniqid()]+[str(i) for i in row])+"\n")
fout.close()

# %% [code]
%%R
#Limma Single Factor Fit
# Read the count matrix, using the gene column as row names
C <- read.delim("ct_counts.txt",row.names=1)
#Convert the matrix to limma's preferred format, implicitly log2 transforming and depth normalizing to CPM values
dge <- DGEList(counts=C)

# %% [code]
out = writer(open("Fig2_simple_comp_samples.txt","w"),dialect = excel_tab)
out.writerow(("run","state"))
for i in snames:
    run = i
    state = "_".join(i.split("_")[0:-1])
    out.writerow((run, state))   
del out

# %% [code]
%%R -o d
samples <- read.delim("Fig2_simple_comp_samples.txt")
print(summary(samples))
state <- samples$state
d <- model.matrix(~0+state)
colnames(d) <- gsub("state","",colnames(d))
print(colnames(d))

# %% [code]
%%R
# Apply between-sample TMM normalization
dge <- calcNormFactors(dge)
# Estimate the mean-variance trend via locally-linear regression and use this trend
# to assign weights to the observations (counts)
v <- voom(dge, d, plot = TRUE)
cpm <- v$E

# %% [code]
%%R -o cpm,fc,cn,state
# Fit the model (classic linear regression)
fit <- lmFit(v, d)
#Generate the contrast matrix
contrast.matrix <- makeContrasts(
    Eighth_myc_Sil - Spores_Sil, D1_myc_Sil - Spores_Sil, D2_myc_Sil - Spores_Sil, D3_myc_Sil - Spores_Sil, D6_myc_Sil - Spores_Sil,
    Eighth_myc_Ryp1 - Spores_Ryp1, D1_myc_Ryp1 - Spores_Ryp1, D2_myc_Ryp1 - Spores_Ryp1, D3_myc_Ryp1 - Spores_Ryp1, D6_myc_Ryp1 - Spores_Ryp1,
    Spores_Sil - Spores_Ryp1,
    Eighth_myc_Sil - Eighth_myc_Ryp1, D1_myc_Sil - D1_myc_Ryp1, D2_myc_Sil - D2_myc_Ryp1, D3_myc_Sil - D3_myc_Ryp1, D6_myc_Sil - D6_myc_Ryp1,
    D1_myc_Sil - Eighth_myc_Sil, D2_myc_Sil - D1_myc_Sil, D3_myc_Sil - D2_myc_Sil, D6_myc_Sil - D3_myc_Sil,
    levels=d)
# Apply the contrast matrix
fit2 <- contrasts.fit(fit, contrast.matrix)
# Apply Empirical Bayes "shrinkage"
fit2 <- eBayes(fit2)
# Simple summary of significantly differential genes with no fold change filter
print(summary(decideTests(fit2)))

fc <- fit$coefficients
cn <- colnames(fit$coefficients)
cpm <- v$E

# %% [code]
name2row = dict((i.Uniqid(),n+1) for (n,i) in enumerate(ct_counts))

# %% [code]
name2row = dict((i.Uniqid(),n+1) for (n,i) in enumerate(ct_counts))
fit = SingleFactorFit(fc, cpm, name2row, cn, 
                      state, obs_samples = ct_counts.fieldnames, 
                      parameter_order = ("Spores_Sil","Eighth_myc_Sil","D1_myc_Sil", "D2_myc_Sil", "D3_myc_Sil", "D6_myc_Sil","Spores_Ryp1","Eighth_myc_Ryp1","D1_myc_Ryp1", "D2_myc_Ryp1", "D3_myc_Ryp1", "D6_myc_Ryp1"))
fit.toHDF5("Fig2_hyph_singlecomp_limma1.hdf5")
fit2 = SingleFactorFit.fromHDF5("Fig2_hyph_singlecomp_limma1.hdf5")

# %% [code]
%%R
write.csv(cpm,"limma1.countscpm.cpm.csv")

# %% [code]
%%R
for(tc in colnames(fit2$coefficients)){
  print(tc)
  # Extract all genes significantly differential on this contrast for a 2x fold change cutoff and 5% FDR
  # Use write.csv rather than write.table for clean compatibility with python's csv.reader
  write.csv(topTable(fit2, coef=tc, n = 50000, lfc=1, p.value = .05),
            paste("limma1.",gsub(" ","",tc),".t0.csv",sep=""))
  # Extract the adjusted p-values for this contrast for all genes, independent of significance
  write.csv(topTable(fit2, coef=tc, n = 50000),
            paste("limma1.",gsub(" ","",tc),".t1.csv",sep=""))
}

# %% [code]
gene2cpms = dict((i[0],[float(j) for j in i[1:]]) for i in Table.fromCsv("limma1.countscpm.cpm.csv"))
len(gene2cpms), len(ct_counts)

# %% [code]
limma1_cdt = CdtFile.fromPrototype(ct_counts, 
                                   probes = [CdtRow.fromPrototype(i, ratios = gene2cpms[i.Uniqid()][:])
                                             for i in ct_counts])
limma1_cdt = limma1_cdt.mean_normalize_rows()

# %% [code]
#Generate columns indicating if a comparison is significant (2-fold cutoff and 5% FDR)

gene2contrasts = dict((i.Uniqid(),[]) for i in limma1_cdt)
gene2pvals = dict((i.Uniqid(),[]) for i in limma1_cdt)
gene2sigs = dict((i.Uniqid(),[]) for i in limma1_cdt)
contrast_names = []

contrast_csvs = sorted(glob("limma1.*.t1.csv"))
# put 8 hour first
contrast_csvs = contrast_csvs[-1:]+contrast_csvs[:-1]
for i in contrast_csvs:
    cname = i.replace("limma1.","").replace(".t1.csv","").replace("-","/")
    contrast_names.append(cname)
    siglist = set(i[0] for i in Table.fromCsv(i.replace(".t1.",".t0.")))
    print(cname,len(siglist))
    for gene in Table.fromCsv(i):
        name = gene[0]
        lfc = float(gene["logFC"])
        gene2contrasts[name].append(lfc)
        gene2pvals[name].append(gene["adj.P.Val"])
        if(name in siglist):
            if(lfc > 0):
                gene2sigs[name].append(4.)
            else:
                gene2sigs[name].append(-4.)
        else:
            gene2sigs[name].append(0.)
        
limma1_cdt = CdtFile.fromPrototype(limma1_cdt,
    probes = [CdtRow.fromPrototype(i, ratios = i.ratios+gene2contrasts[i.Uniqid()]+gene2sigs[i.Uniqid()],
                                   extra = i.extra+gene2pvals[i.Uniqid()])
              for i in limma1_cdt],
    fieldnames = limma1_cdt.fieldnames+contrast_names+["%s_sig" % i for i in contrast_names],
    eweights = limma1_cdt.eweights+[1.]*2*len(contrast_names),
    extranames = limma1_cdt.extranames+["p(%s)" % i for i in contrast_names])

# %% [code]
limma1_cdt = CdtFile.fromPrototype(limma1_cdt, 
    probes = [CdtRow.fromPrototype(i, extra = i.extra + [str(j) for j in ct_counts.GetUid(i.Uniqid())])
              for i in limma1_cdt],
    extranames = limma1_cdt.extranames+["%s_counts" % i for i in ct_counts.fieldnames])

# %% [code]
#assign count columns and cluster columns
count_cols = [n for (n,i) in enumerate(limma1_cdt.fieldnames) if("/" not in i)]
print(count_cols)
#cluster on count columns
tree = limma1_cdt.cluster(cols=count_cols,dist="u",method="m")
len(limma1_cdt)

# %% [code]
limma1_cdt = annotate(limma1_cdt, warn = False, map_from="V3")

# %% [code]
limma1_cdt.writeCdtGtr("limma1.countscutoff.cdt", tree)
#This spreadsheet was used for heatmap in Figure 2F
