# Supplementary material for: Transcriptomic atlas throughout Coccidioides development reveals key phase-enriched transcripts of this important fungal pathogen
Source: PLoS Biol. 2025 Apr 15;23(4):e3003066. doi: 10.1371/journal.pbio.3003066 (PMC12077801; doi:10.1371/journal.pbio.3003066)
Supplement: S1 Code — Folder containing README document describing the scripts used to analyze the data and generate figures in this manuscript, as well as the scripts themselves and custom python three modules used in the scripts. (ZIP) [file pbio.3003066.s025.zip › Custom Code/notebooks/FigS3A_and_S4E.ipynb]

# %% [code]
cd ../../Papers/Cocci_transcriptomics/data_for_code/FigS4/

# %% [code]
%load_ext rpy2.ipython
from glob import glob
from MsvUtil import Table
import os.path
from CdtFile import CdtFile, CdtRow
from SafeMath import safelog
from ReadCountTools import PseudoCPMs
from PCA import PCA
import numpy as np
import matplotlib.patches as patches
import matplotlib.transforms as transforms
import matplotlib.pyplot as plt
%matplotlib nbagg
from csv import writer, excel_tab
from LimmaTools import SingleFactorFit

# %% [code]
%%R
library(limma)
library(edgeR)

# %% [markdown]
# Merge Kallisto TPMs

# %% [code]
#First Index datasets

sname2kallisto = dict(
    ("_".join(i.replace(".Silv_nanopore_mRNA.rf.kallisto","").split("_")[:-1]),i)
        for i in glob("*.Silv_nanopore_mRNA.rf.kallisto") )
snames = sorted(sname2kallisto, key = lambda x: (x[4:x.rfind("_")],x[:4]))

print(len(sname2kallisto))
print(snames)

# %% [code]
#Merge Step
genes = None
cols = []
counts = []
for i in snames:
    table = Table.fromTdt(open(os.path.join(
           sname2kallisto[i],
          "abundance.tsv")))
    if(genes is None):
        genes = table["target_id"]
    else:
        assert(genes == table["target_id"])
    cols.append([float(i) for i in table["tpm"]])
    counts.append([int(float(i)+.5) for i in table["est_counts"]])

tpm_trans = CdtFile(probes = [CdtRow(gid = i[0], uniqid = i[0], name = i[0],
                                        ratios = [safelog(j) for j in i[1:]])
                                 for i in zip(*([genes]+cols))],
                       fieldnames = snames,
                       eweights = [1]*len(snames))
tpm_trans.write(open("tpm_trans.cdt","w"))

trans_counts = CdtFile(probes = [CdtRow(gid = i[0], uniqid = i[0], name = i[0],
                                        ratios = i[1:])
                                 for i in zip(*([genes]+counts))],
                       fieldnames = snames,
                       eweights = [1]*len(snames))
trans_counts.write(open("trans_counts.cdt","w"))

len(tpm_trans), len(trans_counts)

# %% [code]
merge_pseudo = PseudoCPMs.fromCounts(trans_counts)
#pseudoCPMs are log transformed
#counts are to feed directly to limma

# %% [code]
mask_10 = merge_pseudo.depth_filter_mask(10,.01)
mask_10.counts.write(open("FigS4_counts_pseudoCPMs_ChIPSeq.cdt", "w"))

# %% [code]
ct_counts = CdtFile.fromCdt("FigS4_counts_pseudoCPMs_ChIPSeq.cdt")
len(ct_counts)

# %% [markdown]
# Limma analysis

# %% [code]
#need to format ct_counts for limma input

fout = open("ct_counts.txt", "w")

fout.write("\t".join(["gene"]+ct_counts.fieldnames)+"\n")
for row in mask_10.counts:
    fout.write("\t".join([row.Uniqid()]+[str(i) for i in row])+"\n")
fout.close()

# %% [code]
%%R
#Limma Single Factor Fit
# Read the count matrix, using the gene column as row names
C <- read.delim("ct_counts.txt",row.names=1)
#Convert the matrix to limma's preferred format, implicitly log2 transforming and depth normalizing to CPM values
dge <- DGEList(counts=C)

# %% [code]
out = writer(open("FigS4_simple_comp_samples.txt","w"),dialect = excel_tab)
out.writerow(("run","state"))
for i in snames:
    run = i
    state = "_".join(i.split("_")[0:-1])
    out.writerow((run, state))   
del out

# %% [code]
%%R -o d
samples <- read.delim("FigS4_simple_comp_samples.txt", header=TRUE, sep="\t")
print(summary(samples))
state <- samples$state
d <- model.matrix(~0+state)
colnames(d) <- gsub("state","",colnames(d))
print(colnames(d))

# %% [code]
%%R
# Apply between-sample TMM normalization
dge <- calcNormFactors(dge)
# Estimate the mean-variance trend via locally-linear regression and use this trend
# to assign weights to the observations (counts)
v <- voom(dge, d, plot = TRUE)
cpm <- v$E

# %% [code]
%%R -o cpm,fc,cn,state
# Fit the model (classic linear regression)
fit <- lmFit(v, d)
#Generate the contrast matrix
contrast.matrix <- makeContrasts(
    Ryp1_D1_Spher - Ryp1_Arth, Ryp1_D1_Hyph - Ryp1_Arth, 
    WT_8h_Spher - WT_Arth, WT_D1_Spher - WT_Arth, WT_D2_Spher -WT_Arth, WT_D4_Spher - WT_Arth, 
    WT_8h_Hyph - WT_Arth, WT_D1_Hyph - WT_Arth, WT_D2_Hyph - WT_Arth, WT_D4_Hyph - WT_Arth, 
    WT_Arth - Ryp1_Arth, WT_D1_Spher - Ryp1_D1_Spher, WT_D1_Hyph - Ryp1_D1_Hyph,
    WT_8h_Spher - WT_8h_Hyph, WT_D1_Spher - WT_D1_Hyph, WT_D2_Spher - WT_D2_Hyph, WT_D4_Spher - WT_D4_Hyph, 
    levels=d)
# Apply the contrast matrix
fit2 <- contrasts.fit(fit, contrast.matrix)
# Apply Empirical Bayes "shrinkage"
fit2 <- eBayes(fit2)
# Simple summary of significantly differential genes with no fold change filter
print(summary(decideTests(fit2)))

fc <- fit$coefficients
cn <- colnames(fit$coefficients)
cpm <- v$E

# %% [code]
%%R
print(summary(decideTests(fit2,lfc=1)))

# %% [code]
name2row = dict((i.Uniqid(),n+1) for (n,i) in enumerate(ct_counts))

# %% [code]
fit = SingleFactorFit(fc, cpm, name2row, cn, 
                      state, obs_samples = ct_counts.fieldnames, parameter_order = ("WT_Arth","WT_8h_Spher","WT_D1_Spher", "WT_D2_Spher", "WT_D4_Spher", "WT_8h_Hyph", "WT_D1_Hyph", "WT_D2_Hyph", "WT_D4_Hyph", "Ryp1_Arth", "Ryp1_D1_Spher", "Ryp1_D1_Hyph"))
fit.toHDF5("FigS4_singlecomp_limma1.hdf5")
fit2 = SingleFactorFit.fromHDF5("FigS4_singlecomp_limma1.hdf5")

# %% [code]
ct_counts.mean_normalize_rows().bicluster("ct_counts.norm.um",dist="u",method="m")

# %% [code]
%%R
write.csv(cpm,"limma1.countscutoff.cpm.csv")

for(tc in colnames(fit2$coefficients)){
  print(tc)
  # Extract all genes significantly differential on this contrast for a 2x fold change cutoff and 5% FDR
  # Use write.csv rather than write.table for clean compatibility with python's csv.reader
  write.csv(topTable(fit2, coef=tc, n = 50000, lfc=1, p.value = .05),
            paste("limma1.",gsub(" ","",tc),".t0.csv",sep=""))
  # Extract the adjusted p-values for this contrast for all genes, independent of significance
  write.csv(topTable(fit2, coef=tc, n = 50000),
            paste("limma1.",gsub(" ","",tc),".t1.csv",sep=""))
}

# %% [code]
gene2cpms = dict((i[0],[float(j) for j in i[1:]]) for i in Table.fromCsv("limma1.countscutoff.cpm.csv"))
len(gene2cpms), len(ct_counts)

# %% [code]
limma1_cdt = CdtFile.fromPrototype(ct_counts, 
                                   probes = [CdtRow.fromPrototype(i, ratios = gene2cpms[i.Uniqid()][:])
                                             for i in ct_counts])
limma1_cdt = limma1_cdt.mean_normalize_rows()


# %% [code]
#Generate columns indicating if a comparison is significant (2-fold cutoff and 5% FDR)

gene2contrasts = dict((i.Uniqid(),[]) for i in limma1_cdt)
gene2pvals = dict((i.Uniqid(),[]) for i in limma1_cdt)
gene2sigs = dict((i.Uniqid(),[]) for i in limma1_cdt)
contrast_names = []

contrast_csvs = []
for i in glob("limma1.*.t1.csv"):
    if "spores" not in i and "week" not in i and "PBS" not in i and "4deg" not in i:
        contrast_csvs.append(i)
contrast_csvs = sorted(contrast_csvs)

for i in contrast_csvs:
    cname = i.replace("limma1.","").replace(".t1.csv","").replace("-","/")
    contrast_names.append(cname)
    siglist = set(i[0] for i in Table.fromCsv(i.replace(".t1.",".t0.")))
    print(cname,len(siglist))
    for gene in Table.fromCsv(i):
        name = gene[0]
        lfc = float(gene["logFC"])
        gene2contrasts[name].append(lfc)
        gene2pvals[name].append(gene["adj.P.Val"])
        if(name in siglist):
            if(lfc > 0):
                gene2sigs[name].append(4.)
            else:
                gene2sigs[name].append(-4.)
        else:
            gene2sigs[name].append(0.)
        
limma1_cdt = CdtFile.fromPrototype(limma1_cdt,
    probes = [CdtRow.fromPrototype(i, ratios = i.ratios+gene2contrasts[i.Uniqid()]+gene2sigs[i.Uniqid()],
                                   extra = i.extra+gene2pvals[i.Uniqid()])
              for i in limma1_cdt],
    fieldnames = limma1_cdt.fieldnames+contrast_names+["%s_sig" % i for i in contrast_names],
    eweights = limma1_cdt.eweights+[1.]*2*len(contrast_names),
    extranames = limma1_cdt.extranames+["p(%s)" % i for i in contrast_names])

# %% [code]
sig_cols = [n for (n,i) in enumerate(limma1_cdt.fieldnames) if(i.endswith("_sig"))]
contrast_cols = [n-len(sig_cols) for n in sig_cols]
limma1_2x = CdtFile.fromPrototype(limma1_cdt, probes = [i for i in limma1_cdt 
                                                        if(any([(i[j] != 0.) for j in sig_cols]))])
tree = limma1_2x.cluster(cols=contrast_cols,dist="u",method="m")
limma1_2x.writeCdtGtr("limma1_2x.countscutoff.ChIPSeq.contrasts_um",tree)
len(limma1_2x)

# %% [markdown]
# Looking at the ryp1 vs WT arthroconidia signature in this experiment where the arthroconidia did not sit at 4C, can compare to the D1 comparisons with Ryp1 only

# %% [code]
sig_cols_ryp = [] 
ryp_tp_histogram_pos = {}
ryp_tp_histogram_neg = {}
for n,i in (enumerate(limma1_2x.fieldnames)):
    if i.endswith("_sig"):
        if "WT" in i.split("/")[0]:
            if "Ryp1" in i.split("/")[1] or "ryp1" in i.split("/")[1]:
                sig_cols_ryp.append(n)
                print(i)
                ryp_tp_histogram_pos[i] = 0
                ryp_tp_histogram_neg[i] = 0
sig_cols = [n for (n,i) in enumerate(limma1_2x.fieldnames) if(i.endswith("_sig"))]
contrast_cols = [n-len(sig_cols) for n in sig_cols]

for sig_col in sig_cols_ryp: 
    for i in limma1_2x:
        if i[sig_col] == 4.0:
            ryp_tp_histogram_pos[limma1_2x.fieldnames[sig_col]] += 1
        elif i[sig_col] == -4.0:
            ryp_tp_histogram_neg[limma1_2x.fieldnames[sig_col]] += 1


# %% [code]
#Fig S3A
pos_reordered = sorted(ryp_tp_histogram_pos.items(), key=lambda t:(t[0].split("_")[1],t[0].split("_")[0]))
pos_reordered_new = [pos_reordered[0]] + [['',0]] +[pos_reordered[2]]+ [['',0]] + [pos_reordered[1]]
pos_keys = []
pos_values = []
for entry in pos_reordered_new:
    pos_keys.append(entry[0])
    pos_values.append(entry[1])

neg_reordered = sorted(ryp_tp_histogram_neg.items(), key=lambda t:(t[0].split("_")[1],t[0].split("_")[0]))
neg_reordered_new = [neg_reordered[0]] + [['',0]] +[neg_reordered[2]]+[['',0]]+[neg_reordered[1]]
neg_keys = []
neg_values = []
for entry in neg_reordered_new:
    neg_keys.append(entry[0])
    neg_values.append(-1*entry[1])

x = range(len(neg_values))
fig = plt.figure()
ax = plt.subplot(111)
ax.bar(x,pos_values, width=1, color='mediumpurple')
ax.bar(x,neg_values, width=1, color='limegreen')
fig.savefig("ryp1_dependence_counts.svg")

# %% [markdown]
# Define morphology-dependent genes

# %% [code]
sig_cols_morph_wt = [] 
for n,i in (enumerate(limma1_2x.fieldnames)):
    if i.endswith("_sig"):
        comp = i.split("/")
        if "WT" in comp[0] and "8h" not in i:
            if "Ryp" not in comp[1] and "ryp" not in comp[1] and "Arth" not in comp[1]:
                if "pher" in comp[0]:
                    if "pher" not in comp[1]:
                        print(i)
                        sig_cols_morph_wt.append(n)

        elif "Arth" not in comp[1]:
            if "spherule" in comp[0] and "spherule" not in comp[1]:
                print(i)
                sig_cols_morph_ryp1.append(n)

sig_cols = [n for (n,i) in enumerate(limma1_2x.fieldnames) if(i.endswith("_sig"))]
contrast_cols = [n-len(sig_cols) for n in sig_cols_morph_wt]
limma1_morphdep_all_wt = CdtFile.fromPrototype(limma1_2x, probes = [i for i in limma1_2x
                                                        if(all([(i[j] != 0.) for j in sig_cols_morph_wt]))])
tree = limma1_morphdep_all_wt.cluster(cols=contrast_cols,dist="u",method="m")
limma1_morphdep_all_wt.writeCdtGtr("limma1_morphdep_all_wt.contrasts_um",tree)
print(len(limma1_morphdep_all_wt))

# %% [code]
chipseq_peaks = CdtFile.fromCdt("../Fig4/chipseq_peaks.um.cdt")

#make a list of consistently morphology-regulated and directly bound using Fig S4 data
count = 0
for row in limma1_morphdep_all_wt:
    matched = False
    gene = row.uniqid
    for row2 in chipseq_peaks:
        if row.uniqid == row2.uniqid:
            matched = True
    if matched == True:
        count += 1
print("bound genes: {0}".format(count))
print("% bound: {0}".format(float(count)/len(limma1_morphdep_all_wt)))
print(len(limma1_morphdep_all_wt))

# %% [code]
#make a list of consistently morphology-regulated and directly bound using Fig 2 data
morph_Fig2 = CdtFile.fromCdt("../Fig2/Combined/limma1_morphdep_all_wt.contrasts_um.cdt")

count = 0
for row in morph_Fig2:
    matched = False
    gene = row.uniqid
    for row2 in chipseq_peaks:
        if row.uniqid == row2.uniqid:
            matched = True
    if matched == True:
        count += 1
print("bound genes: {0}".format(count))
print("% bound: {0}".format(float(count)/len(morph_Fig2)))
print(len(morph_Fig2))

# %% [code]
#Fig S4E
xs = ["Fig 2", "Fig S4"]
rna_targets = [1,1]
bound = [308./551.,418./786.]
fig = plt.figure()
ax = plt.subplot(111)
barlist = ax.bar(xs,rna_targets, width=1, color='mediumpurple', edgecolor='black')
barlist1 = ax.bar(xs,bound, width=1, color='rebeccapurple', edgecolor='black',hatch='//')
fig.savefig("morphology_dependence_bound_relationship_normalized.svg")
fig.savefig("morphology_dependence_bound_relationship_normalized.png")

# %% [code]
