# Supplementary material for: Transcriptomic atlas throughout Coccidioides development reveals key phase-enriched transcripts of this important fungal pathogen
Source: PLoS Biol. 2025 Apr 15;23(4):e3003066. doi: 10.1371/journal.pbio.3003066 (PMC12077801; doi:10.1371/journal.pbio.3003066)
Supplement: S1 Code — Folder containing README document describing the scripts used to analyze the data and generate figures in this manuscript, as well as the scripts themselves and custom python three modules used in the scripts. (ZIP) [file pbio.3003066.s025.zip › Custom Code/notebooks/Fig3_and_S2_and_S3.ipynb]

# %% [code]
cd ../../Papers/Cocci_transcriptomics/data_for_code/Fig2/Combined

# %% [code]
from CdtFile import CdtFile, CdtRow
from CdtAnnotator3 import annotate_CpSilveira as annotate
from LimmaTools import SingleFactorFit
from MsvUtil import Table
from csv import writer, excel_tab
from glob import glob
from math import log, atan2, pi
import os.path
import re
from SafeMath import safelog
from PCA import PCA
import matplotlib.pyplot as plt
%matplotlib nbagg
%load_ext rpy2.ipython
from ReadCountTools import PseudoCPMs
from matplotlib_venn import venn3, venn3_circles
import statistics

# %% [code]
%%R
library(limma)
library(edgeR)

# %% [markdown]
# Merge Kallisto TPMs - combined spherule and hyphae Fig 3

# %% [code]
#First Index

sname2kallisto = dict(
    ("_".join(i.replace(".Silv_nanopore_mRNA.rf.kallisto","").replace("../", "").split("_")[0:-3]),i)
              for i in glob("../"+"*.Silv_nanopore_mRNA.rf.kallisto") )

snames = sorted(sname2kallisto, key = lambda x: (x[0:x.rfind("_")],x[x.rfind("_"):]), reverse=False)

print(len(sname2kallisto))
print(snames)

# %% [code]
#Merge Step
genes = None
cols = []
counts = []
for i in snames:
    table = Table.fromTdt(open(os.path.join(
           sname2kallisto[i],
          "abundance.tsv")))
    if(genes is None):
        genes = table["target_id"]
    else:
        assert(genes == table["target_id"])
    cols.append([float(i) for i in table["tpm"]])
    counts.append([int(float(i)+.5) for i in table["est_counts"]])

tpm_trans = CdtFile(probes = [CdtRow(gid = i[0], uniqid = i[0], name = i[0],
                                        ratios = [safelog(j) for j in i[1:]])
                                 for i in zip(*([genes]+cols))],
                       fieldnames = snames,
                       eweights = [1]*len(snames))
tpm_trans.write(open("tpm_trans.cdt","w"))

trans_counts = CdtFile(probes = [CdtRow(gid = i[0], uniqid = i[0], name = i[0],
                                        ratios = i[1:])
                                 for i in zip(*([genes]+counts))],
                       fieldnames = snames,
                       eweights = [1]*len(snames))
trans_counts.write(open("trans_counts.cdt","w"))

len(tpm_trans), len(trans_counts)

# %% [code]
merge_pseudo = PseudoCPMs.fromCounts(trans_counts)

# %% [code]
mask_10 = merge_pseudo.depth_filter_mask(10,.07)
mask_10.counts.write(open("Fig3_counts_pseudoCPMs.for_paper.cdt", "w"))

# %% [code]
ct_counts = CdtFile.fromCdt("Fig3_counts_pseudoCPMs.for_paper.cdt")
len(ct_counts)

# %% [markdown]
## Limma analysis

# %% [code]
#need to format ct_tpm for limma input
fout = open("ct_counts.txt", "w")

fout.write("\t".join(["gene"]+ct_counts.fieldnames)+"\n")
for row in mask_10.counts:
    fout.write("\t".join([row.Uniqid()]+[str(i) for i in row])+"\n")
fout.close()

# %% [code]
%%R
#Limma Single Factor Fit
# Read the count matrix, using the gene column as row names
C <- read.delim("ct_counts.txt",row.names=1)
#Convert the matrix to limma's preferred format, implicitly log2 transforming and depth normalizing to CPM values
dge <- DGEList(counts=C)

# %% [code]
out = writer(open("Fig3_simple_comp_samples.txt","w"),dialect = excel_tab)
out.writerow(("run","state"))
for i in snames:
    run = i
    state = "_".join(i.split("_")[0:-1])
    out.writerow((run, state))   
del out

# %% [code]
%%R -o d
samples <- read.delim("Fig3_simple_comp_samples.txt")
print(summary(samples))
state <- samples$state
d <- model.matrix(~0+state)
colnames(d) <- gsub("state","",colnames(d))
print(colnames(d))

# %% [code]
%%R
# Apply between-sample TMM normalization
dge <- calcNormFactors(dge)
# Estimate the mean-variance trend via locally-linear regression and use this trend
# to assign weights to the observations (counts)
v <- voom(dge, d, plot = TRUE)
cpm <- v$E

# %% [code]
%%R -o cpm,fc,cn,state
# Fit the model (classic linear regression)
fit <- lmFit(v, d)
#Generate the contrast matrix
contrast.matrix <- makeContrasts(
    Eighth_spherule_Sil - Spores_Sil, D1_spherule_Sil - Spores_Sil, D2_spherule_Sil - Spores_Sil, D3_spherules_Sil - Spores_Sil, D4_spherules_Sil - Spores_Sil, D5_spherules_Sil - Spores_Sil, D6_spherules_Sil - Spores_Sil,
    Eighth_spherule_ryp1 - Spores_Ryp1, D1_spherule_Ryp1 - Spores_Ryp1, D2_spherule_Ryp1 - Spores_Ryp1, D3_spherules_Ryp1 - Spores_Ryp1, D4_spherules_Ryp1 - Spores_Ryp1, D5_spherules_Ryp1 - Spores_Ryp1, D6_spherules_Ryp1 - Spores_Ryp1,
    Spores_Sil - Spores_Ryp1,
    Eighth_spherule_Sil - Eighth_spherule_ryp1, D1_spherule_Sil - D1_spherule_Ryp1, D2_spherule_Sil - D2_spherule_Ryp1, D3_spherules_Sil - D3_spherules_Ryp1, D4_spherules_Sil - D4_spherules_Ryp1, D5_spherules_Sil - D5_spherules_Ryp1, D6_spherules_Sil - D6_spherules_Ryp1,
    D1_spherule_Sil - Eighth_spherule_Sil, D2_spherule_Sil - D1_spherule_Sil, D3_spherules_Sil - D2_spherule_Sil, D4_spherules_Sil - D3_spherules_Sil, D5_spherules_Sil - D4_spherules_Sil, D6_spherules_Sil - D5_spherules_Sil,
    Eighth_myc_Sil - Spores_Sil, D1_myc_Sil - Spores_Sil, D2_myc_Sil - Spores_Sil, D3_myc_Sil - Spores_Sil, D6_myc_Sil - Spores_Sil,
    Eighth_myc_Ryp1 - Spores_Ryp1, D1_myc_Ryp1 - Spores_Ryp1, D2_myc_Ryp1 - Spores_Ryp1, D3_myc_Ryp1 - Spores_Ryp1, D6_myc_Ryp1 - Spores_Ryp1,
    Spores_Sil - Spores_Ryp1,
    Eighth_myc_Sil - Eighth_myc_Ryp1, D1_myc_Sil - D1_myc_Ryp1, D2_myc_Sil - D2_myc_Ryp1, D3_myc_Sil - D3_myc_Ryp1, D6_myc_Sil - D6_myc_Ryp1,
    D1_myc_Sil - Eighth_myc_Sil, D2_myc_Sil - D1_myc_Sil, D3_myc_Sil - D2_myc_Sil, D6_myc_Sil - D3_myc_Sil,
    Eighth_spherule_Sil - Eighth_myc_Sil, D1_spherule_Sil - D1_myc_Sil, D2_spherule_Sil - D2_myc_Sil, D3_spherules_Sil - D3_myc_Sil, D6_spherules_Sil - D6_myc_Sil,
    Eighth_spherule_ryp1 - Eighth_myc_Ryp1, D1_spherule_Ryp1 - D1_myc_Ryp1, D2_spherule_Ryp1 - D2_myc_Ryp1, D3_spherules_Ryp1 - D3_myc_Ryp1, D6_spherules_Ryp1 - D6_myc_Ryp1,

    levels=d)
# Apply the contrast matrix
fit2 <- contrasts.fit(fit, contrast.matrix)
# Apply Empirical Bayes "shrinkage"
fit2 <- eBayes(fit2)
# Simple summary of significantly differential genes with no fold change filter
print(summary(decideTests(fit2)))

fc <- fit$coefficients
cn <- colnames(fit$coefficients)
cpm <- v$E

# %% [code]
%%R
print(summary(decideTests(fit2,lfc=1)))
#Used for Fig S2C and Fig S2E

# %% [code]
name2row = dict((i.Uniqid(),n+1) for (n,i) in enumerate(ct_counts))

# %% [code]
name2row = dict((i.Uniqid(),n+1) for (n,i) in enumerate(ct_counts))
fit = SingleFactorFit(fc, cpm, name2row, cn, 
                      state, obs_samples = ct_counts.fieldnames, 
                      parameter_order = ("Spores_Sil","Eighth_spherule_Sil","D1_spherule_Sil", "D2_spherule_Sil", "D3_spherules_Sil", "D4_spherules_Sil", "D5_spherules_Sil", "D6_spherules_Sil", "Spores_Ryp1","Eighth_spherule_ryp1","D1_spherule_Ryp1", "D2_spherule_Ryp1", "D3_spherules_Ryp1", "D4_spherules_Ryp1", "D5_spherules_Ryp1", "D6_spherules_Ryp1","DMEM", "RPMI", "Eighth_myc_Sil", "D1_myc_Sil","D2_myc_Sil","D3_myc_Sil","D6_myc_Sil", "Eighth_myc_Ryp1", "D1_myc_Ryp1","D2_myc_Ryp1","D3_myc_Ryp1","D6_myc_Ryp1"))
fit.toHDF5("Fig3_Singlecomp_limma1.hdf5")
fit2 = SingleFactorFit.fromHDF5("Fig3_Singlecomp_limma1.hdf5")

# %% [code]
ct_counts.mean_normalize_rows().bicluster("ct_tpm.norm.um",dist="u",method="m")

# %% [code]
%%R
write.csv(cpm,"limma1.countscpm.cpm.csv")

# %% [code]
%%R
for(tc in colnames(fit2$coefficients)){
  print(tc)
  # Extract all genes significantly differential on this contrast for a 2x fold change cutoff and 5% FDR
  # Use write.csv rather than write.table for clean compatibility with python's csv.reader
  write.csv(topTable(fit2, coef=tc, n = 50000, lfc=1, p.value = .05),
            paste("limma1.",gsub(" ","",tc),".t0.csv",sep=""))
  # Extract the adjusted p-values for this contrast for all genes, independent of significance
  write.csv(topTable(fit2, coef=tc, n = 50000),
            paste("limma1.",gsub(" ","",tc),".t1.csv",sep=""))
}

# %% [code]
gene2cpms = dict((i[0],[float(j) for j in i[1:]]) for i in Table.fromCsv("limma1.countscpm.cpm.csv"))
len(gene2cpms), len(ct_counts)

# %% [code]
limma1_cdt = CdtFile.fromPrototype(ct_counts, 
                                   probes = [CdtRow.fromPrototype(i, ratios = gene2cpms[i.Uniqid()][:])
                                             for i in ct_counts])
limma1_cdt = limma1_cdt.mean_normalize_rows()

# %% [code]
gene2contrasts = dict((i.Uniqid(),[]) for i in limma1_cdt)
gene2pvals = dict((i.Uniqid(),[]) for i in limma1_cdt)
gene2sigs = dict((i.Uniqid(),[]) for i in limma1_cdt)
contrast_names = []

contrast_csvs = sorted(glob("limma1.*.t1.csv"))
# put 8 hour first
contrast_csvs = contrast_csvs[-1:]+contrast_csvs[:-1]
for i in contrast_csvs:
    cname = i.replace("limma1.","").replace(".t1.csv","").replace("-","/")
    contrast_names.append(cname)
    siglist = set(i[0] for i in Table.fromCsv(i.replace(".t1.",".t0.")))
    print(cname,len(siglist))
    for gene in Table.fromCsv(i):
        name = gene[0]
        lfc = float(gene["logFC"])
        gene2contrasts[name].append(lfc)
        gene2pvals[name].append(gene["adj.P.Val"])
        if(name in siglist):
            if(lfc > 0):
                gene2sigs[name].append(4.)
            else:
                gene2sigs[name].append(-4.)
        else:
            gene2sigs[name].append(0.)
        
limma1_cdt = CdtFile.fromPrototype(limma1_cdt,
    probes = [CdtRow.fromPrototype(i, ratios = i.ratios+gene2contrasts[i.Uniqid()]+gene2sigs[i.Uniqid()],
                                   extra = i.extra+gene2pvals[i.Uniqid()])
              for i in limma1_cdt],
    fieldnames = limma1_cdt.fieldnames+contrast_names+["%s_sig" % i for i in contrast_names],
    eweights = limma1_cdt.eweights+[1.]*2*len(contrast_names),
    extranames = limma1_cdt.extranames+["p(%s)" % i for i in contrast_names])

# %% [code]
limma1_cdt = CdtFile.fromPrototype(limma1_cdt, 
    probes = [CdtRow.fromPrototype(i, extra = i.extra + [str(j) for j in ct_counts.GetUid(i.Uniqid())])
              for i in limma1_cdt],
    extranames = limma1_cdt.extranames+["%s_counts" % i for i in ct_counts.fieldnames])

# %% [code]
limma1_cdt.writeCdt("limma1.countscutoff.cdt")

# %% [code]
sig_cols = [n for (n,i) in enumerate(limma1_cdt.fieldnames) if(i.endswith("_sig"))]
contrast_cols = [n-len(sig_cols) for n in sig_cols]
limma1_sig= CdtFile.fromPrototype(limma1_cdt, probes = [i for i in limma1_cdt 
                                                        if(any([(i[j] != 0.) for j in sig_cols]))])
tree = limma1_sig.cluster(cols=contrast_cols,dist="u",method="m")
limma1_sig.writeCdtGtr("limma1_sig.countscutoff.contrasts_um",tree)
len(limma1_sig)

# %% [markdown]
# Note everything from here down is filtered on significant p-value with 2x fold-cutoff change for stated comparisons

# %% [code]
#Looking at transcripts that are completely Ryp1-dependent D1-D6 in spherules and hyphae both
sig_cols_ryp = [] 
for n,i in (enumerate(limma1_sig.fieldnames)):
    if i.endswith("_sig"):
        if "Sil" in i.split("/")[0] or "sil" in i.split("/")[0]:
            if "Ryp1" in i.split("/")[1] or "ryp1" in i.split("/")[1]:
                if "Spores" not in i:
                        if "Eight" not in i:
                            sig_cols_ryp.append(n)
                            print(i)
sig_cols = [n for (n,i) in enumerate(limma1_sig.fieldnames) if(i.endswith("_sig"))]
contrast_cols = [n-len(sig_cols) for n in sig_cols]
limma1_ryp1dep_all_minus_arth = CdtFile.fromPrototype(limma1_sig, probes = [i for i in limma1_sig 
                                                        if(all([(i[j] != 0.) for j in sig_cols_ryp]))])
tree = limma1_ryp1dep_all_minus_arth.cluster(cols=contrast_cols,dist="u",method="m")
limma1_ryp1dep_all_minus_arth.writeCdtGtr("limma1_ryp1dep_all.contrasts_um",tree)
len(limma1_ryp1dep_all_minus_arth)

# %% [markdown]
## Next, look at ryp1-regulated genes over spherulation or hyphal growth


# %% [code]
#transcripts that are ryp1-dependent D1-D6 in spherules
sig_cols_ryp_spher = [] 
for n,i in (enumerate(limma1_sig.fieldnames)):
    if i.endswith("_sig"):
        if "Sil" in i.split("/")[0] or "sil" in i.split("/")[0]:
            if "Ryp1" in i.split("/")[1] or "ryp1" in i.split("/")[1]:
                if "spherule" in i and "Eight" not in i:
                    sig_cols_ryp_spher.append(n)
                    print(i)
sig_cols = [n for (n,i) in enumerate(limma1_sig.fieldnames) if(i.endswith("_sig"))]
contrast_cols = [n-len(sig_cols) for n in sig_cols]
limma1_ryp1dep_spherule = CdtFile.fromPrototype(limma1_sig, probes = [i for i in limma1_sig 
                                                        if(all([(i[j] != 0.) for j in sig_cols_ryp_spher]))])
tree = limma1_ryp1dep_spherule.cluster(cols=contrast_cols,dist="u",method="m")
limma1_ryp1dep_spherule.writeCdtGtr("limma1_ryp1dep_spherule.contrasts_um",tree)
len(limma1_ryp1dep_spherule)

# %% [code]
#which of these spherule-ryp1-regulated genes have spherule-associated expression?
sig_cols_ryp_spher = [] 
for n,i in (enumerate(limma1_sig.fieldnames)):
    if i.endswith("_sig"):
        if "Sil" in i.split("/")[0] or "sil" in i.split("/")[0]:
            if "Ryp1" in i.split("/")[1] or "ryp1" in i.split("/")[1]:
                if "spherule" in i and "Eight" not in i:
                    sig_cols_ryp_spher.append(n)
                    print(i)

   
sig_cols_morph_wt = [] 
for n,i in (enumerate(limma1_sig.fieldnames)):
    #print(i)
    if i.endswith("_sig") and 'ight' not in i:
        comp = i.split("/")
        #print(comp)
        if "Sil" in comp[0] or "sil" in comp[0]:
            if "Ryp" not in comp[1] and "ryp" not in comp[1] and "Spores" not in comp[1]:
                if "pher" in comp[0]:
                    if "pher" not in comp[1]:
                        print(i)
                        sig_cols_morph_wt.append(n)
                
sig_cols = [n for (n,i) in enumerate(limma1_sig.fieldnames) if(i.endswith("_sig"))]
contrast_cols = [n-len(sig_cols) for n in sig_cols]
limma1_ryp1dep_spherule_spherassoc = CdtFile.fromPrototype(limma1_sig, probes = [i for i in limma1_sig 
                                                        if(all([(i[j] != 0.) for j in sig_cols_ryp_spher]) and 
                                                              all([(i[k] > 0.) for k in sig_cols_morph_wt]))])
tree = limma1_ryp1dep_spherule_spherassoc.cluster(cols=contrast_cols,dist="u",method="m")
limma1_ryp1dep_spherule_spherassoc.writeCdtGtr("limma1_ryp1dep_spherule_spherassoc.contrasts_um",tree)
len(limma1_ryp1dep_spherule_spherassoc)

# %% [code]
#transcripts that are ryp1-dependent D1-D6 in hyphae

sig_cols_ryp_myc = [] 
for n,i in (enumerate(limma1_sig.fieldnames)):
    if i.endswith("_sig"):
        if "Sil" in i.split("/")[0] or "sil" in i.split("/")[0] :
            if "Ryp1" in i.split("/")[1] or "ryp1" in i.split("/")[1]:
                if "myc" in i and "Eight" not in i:
                    sig_cols_ryp_myc.append(n)
                    print(i)
sig_cols = [n for (n,i) in enumerate(limma1_sig.fieldnames) if(i.endswith("_sig"))]
contrast_cols = [n-len(sig_cols) for n in sig_cols]
limma1_ryp1dep_myc = CdtFile.fromPrototype(limma1_sig, probes = [i for i in limma1_sig
                                                        if(all([(i[j] != 0.) for j in sig_cols_ryp_myc]))])
tree = limma1_ryp1dep_myc.cluster(cols=contrast_cols,dist="u",method="m")
limma1_ryp1dep_myc.writeCdtGtr("limma1_ryp1dep_mycelia.contrasts_um",tree)
len(limma1_ryp1dep_myc)

# %% [code]
#which of these hyphal-ryp1-regulated genes have hyphal-associated expression?
sig_cols_ryp_myc = [] 
for n,i in (enumerate(limma1_sig.fieldnames)):
    if i.endswith("_sig"):
        if "Sil" in i.split("/")[0] or "sil" in i.split("/")[0] :
            if "Ryp1" in i.split("/")[1] or "ryp1" in i.split("/")[1]:
                if "myc" in i and "Eight" not in i:
                    sig_cols_ryp_myc.append(n)
                    print(i)

   
sig_cols_morph_wt = [] 
for n,i in (enumerate(limma1_sig.fieldnames)):
    #print(i)
    if i.endswith("_sig") and 'ight' not in i:
        comp = i.split("/")
        #print(comp)
        if "Sil" in comp[0] or "sil" in comp[0]:
            if "Ryp" not in comp[1] and "ryp" not in comp[1] and "Spores" not in comp[1]:
                if "pher" in comp[0]:
                    if "pher" not in comp[1]:
                        print(i)
                        sig_cols_morph_wt.append(n)
                
sig_cols = [n for (n,i) in enumerate(limma1_sig.fieldnames) if(i.endswith("_sig"))]
contrast_cols = [n-len(sig_cols) for n in sig_cols]
limma1_ryp1dep_spherule_spherassoc = CdtFile.fromPrototype(limma1_sig, probes = [i for i in limma1_sig 
                                                        if(all([(i[j] != 0.) for j in sig_cols_ryp_myc]) and 
                                                              all([(i[k] < 0.) for k in sig_cols_morph_wt]))])
tree = limma1_ryp1dep_spherule_spherassoc.cluster(cols=contrast_cols,dist="u",method="m")
limma1_ryp1dep_spherule_spherassoc.writeCdtGtr("limma1_ryp1dep_myc_mycassoc.contrasts_um",tree)
len(limma1_ryp1dep_spherule_spherassoc)

# %% [markdown]
## Now looking at morphology-dependent genes

# %% [code]
# which transcripts are differential between spherule-inducing and hyphal-inducing conditions in WT and ryp1∆
sig_cols_morph_wt = [] 
sig_cols_morph_ryp1 = []
for n,i in (enumerate(limma1_sig.fieldnames)):
    if i.endswith("_sig") and "ight" not in i:
        comp = i.split("/")
        if "Sil" in comp[0] or "sil" in comp[0]:
            if "Ryp" not in comp[1] and "ryp" not in comp[1] and "Spores" not in comp[1]:
                if "pher" in comp[0]:
                    if "pher" not in comp[1]:
                        print(i)
                        sig_cols_morph_wt.append(n)

        elif "Spores" not in comp[1]:
            if "spherule" in comp[0] and "spherule" not in comp[1]:
                print(i)
                sig_cols_morph_ryp1.append(n)

        
print(sig_cols_morph_wt)

sig_cols = [n for (n,i) in enumerate(limma1_sig.fieldnames) if(i.endswith("_sig"))]
contrast_cols = [n-len(sig_cols) for n in sig_cols_morph_wt]
limma1_morphdep_all_wt = CdtFile.fromPrototype(limma1_sig, probes = [i for i in limma1_sig
                                                        if(all([(i[j] != 0.) for j in sig_cols_morph_wt]))])
tree = limma1_morphdep_all_wt.cluster(cols=contrast_cols,dist="u",method="m")
limma1_morphdep_all_wt.writeCdtGtr("limma1_morphdep_all_wt.contrasts_um",tree)
print(len(limma1_morphdep_all_wt))

sig_cols = [n for (n,i) in enumerate(limma1_sig.fieldnames) if(i.endswith("_sig"))]
contrast_cols = [n-len(sig_cols) for n in sig_cols_morph_ryp1]
limma1_morphdep_all_ryp1 = CdtFile.fromPrototype(limma1_sig, probes = [i for i in limma1_sig
                                                        if(all([(i[j] != 0.) for j in sig_cols_morph_ryp1]))])
tree = limma1_morphdep_all_ryp1.cluster(cols=contrast_cols,dist="u",method="m")
limma1_morphdep_all_ryp1.writeCdtGtr("limma1_morphdep_all_ryp1.contrasts_um",tree)
print(len(limma1_morphdep_all_ryp1))

# %% [markdown]
## Now enforce directionality of the morphology gene change

# %% [code]
sig_cols_morph_wt = [] 
sig_cols_morph_ryp1 = []
for n,i in (enumerate(limma1_sig.fieldnames)):
    if i.endswith("_sig") and 'ight' not in i:
        comp = i.split("/")
        if "Sil" in comp[0] or "sil" in comp[0]:
            if "Ryp" not in comp[1] and "ryp" not in comp[1] and "Spores" not in comp[1]:
                if "pher" in comp[0]:
                    if "pher" not in comp[1]:
                        print(i)
                        sig_cols_morph_wt.append(n)

        elif "Spores" not in comp[1]:
            if "spherule" in comp[0] and "spherule" not in comp[1]:
                print(i)
                sig_cols_morph_ryp1.append(n)

        
print(sig_cols_morph_wt)

sig_cols = [n for (n,i) in enumerate(limma1_sig.fieldnames) if(i.endswith("_sig"))]
contrast_cols = [n-len(sig_cols) for n in sig_cols_morph_wt]
limma1_morphdep_all_wt_ind = CdtFile.fromPrototype(limma1_sig, probes = [i for i in limma1_sig
                                                        if(all([(i[j] == 4.0) for j in sig_cols_morph_wt]))])
tree = limma1_morphdep_all_wt_ind.cluster(cols=contrast_cols,dist="u",method="m")
limma1_morphdep_all_wt_ind.writeCdtGtr("limma1_morphdep_all_wt_induced.contrasts_um",tree)
print(len(limma1_morphdep_all_wt_ind))
limma1_morphdep_all_wt_rep = CdtFile.fromPrototype(limma1_sig, probes = [i for i in limma1_sig
                                                        if(all([(i[j] == -4.0) for j in sig_cols_morph_wt]))])
tree = limma1_morphdep_all_wt_rep.cluster(cols=contrast_cols,dist="u",method="m")
limma1_morphdep_all_wt_rep.writeCdtGtr("limma1_morphdep_all_wt_repressed.contrasts_um",tree)
print(len(limma1_morphdep_all_wt_rep))

sig_cols = [n for (n,i) in enumerate(limma1_sig.fieldnames) if(i.endswith("_sig"))]
contrast_cols = [n-len(sig_cols) for n in sig_cols_morph_ryp1]
limma1_morphdep_all_ryp1_ind = CdtFile.fromPrototype(limma1_sig, probes = [i for i in limma1_sig
                                                        if(all([(i[j] == 4.0) for j in sig_cols_morph_ryp1]))])
tree = limma1_morphdep_all_ryp1_ind.cluster(cols=contrast_cols,dist="u",method="m")
limma1_morphdep_all_ryp1_ind.writeCdtGtr("limma1_morphdep_all_ryp1_induced.contrasts_um",tree)
print(len(limma1_morphdep_all_ryp1_ind))
limma1_morphdep_all_ryp1_rep = CdtFile.fromPrototype(limma1_sig, probes = [i for i in limma1_sig
                                                        if(all([(i[j] == -4.0) for j in sig_cols_morph_ryp1]))])
tree = limma1_morphdep_all_ryp1_rep.cluster(cols=contrast_cols,dist="u",method="m")
limma1_morphdep_all_ryp1_rep.writeCdtGtr("limma1_morphdep_all_ryp1_repressed.contrasts_um",tree)
print(len(limma1_morphdep_all_ryp1_rep))

# %% [markdown]
### Ryp1-regulated genes in arthroconidia

# %% [code]
sig_col_arth = []
for n,i in (enumerate(limma1_sig.fieldnames)):
    if i.endswith("_sig"):
        if "Spore" in i.split("/")[0]:
            if "Spore" in i.split("/")[1]:
                sig_col_arth.append(n)
                print(i)

print(sig_col_arth)

sig_cols = [n for (n,i) in enumerate(limma1_sig.fieldnames) if(i.endswith("_sig"))]
contrast_cols = [n-len(sig_cols) for n in sig_cols]
probes = []
for i in limma1_sig:
        if all([(i[j] != 0.) for j in sig_col_arth]):
            probes.append(i)

limma1_ryp1_arth = CdtFile.fromPrototype(limma1_sig, probes = probes)   
tree = limma1_ryp1_arth.cluster(cols=contrast_cols,dist="u",method="m")
limma1_ryp1_arth.writeCdtGtr("limma1_ryp1dep_arth.contrasts_um",tree)
len(limma1_ryp1_arth)

# %% [markdown]
# Venn diagram section


# %% [code]
#Basis for Fig 3D
plt.figure()
morph_WT = set(i.uniqid for i in limma1_morphdep_all_wt)
spher_ryp1 = set(i.uniqid for i in limma1_ryp1dep_spherule)
myc_ryp1 = set(i.uniqid for i in limma1_ryp1dep_myc)
venn = venn3([spher_ryp1,myc_ryp1, morph_WT], ("Spher_ryp1", "Myc_ryp1", "morph"))
print(len(morph_WT), len(spher_ryp1), len(myc_ryp1))

# %% [code]
# What genes are dependent on Ryp1 in all conditions and also differential between spherule/mycelia in WT?
morph_ryp1_overlap_no_arth = [ ] 
for row in limma1_morphdep_all_wt:
    gene_morph = row.uniqid
    for row2 in limma1_ryp1dep_all_minus_arth:
        gene_ryp = row2.uniqid
        if gene_morph == gene_ryp:
            morph_ryp1_overlap_no_arth.append(gene_ryp)
            
print(len(morph_ryp1_overlap_no_arth))
print(sorted(morph_ryp1_overlap_no_arth))

# %% [markdown]
# Looking at overlaps between spherule-ryp1-regulated genes and morphology genes

## What is the overlap between ryp1-induced genes (in spherules) and spherule-induced genes? 


# %% [code]
sig_cols_ryp_spher = [] 
for n,i in (enumerate(limma1_sig.fieldnames)):
    if i.endswith("_sig"):
        if "Sil" in i.split("/")[0] or "sil" in i.split("/")[0]:
            if "Ryp1" in i.split("/")[1] or "ryp1" in i.split("/")[1]:
                if "spherule" in i and "Eight" not in i:
                    sig_cols_ryp_spher.append(n)
                    print(i)
sig_cols = [n for (n,i) in enumerate(limma1_sig.fieldnames) if(i.endswith("_sig"))]
contrast_cols = [n-len(sig_cols) for n in sig_cols]
limma1_ryp1dep_spherule_ind = CdtFile.fromPrototype(limma1_sig, probes = [i for i in limma1_sig 
                                                        if(all([(i[j] == 4.0) for j in sig_cols_ryp_spher]))])
tree = limma1_ryp1dep_spherule_ind.cluster(cols=contrast_cols,dist="u",method="m")
limma1_ryp1dep_spherule_ind.writeCdtGtr("limma1_ryp1dep_spherule_induced.contrasts_um",tree)

ryp1spher_ind_spher_ind_overlap = [ ] 
for row in limma1_morphdep_all_wt_ind:
    gene_morph = row.uniqid
    for row2 in limma1_ryp1dep_spherule_ind:
        gene_ryp = row2.uniqid
        if gene_morph == gene_ryp:
            ryp1spher_ind_spher_ind_overlap.append(gene_ryp)
            
print(len(ryp1spher_ind_spher_ind_overlap))

limma1_ryp1spher_ind_spher_ind_overlap = CdtFile.fromPrototype(limma1_sig, probes = [i for i in limma1_sig
                                                        if i.uniqid in ryp1spher_ind_spher_ind_overlap]) 
tree = limma1_ryp1spher_ind_spher_ind_overlap.cluster(cols=contrast_cols,dist="u",method="m")
limma1_ryp1spher_ind_spher_ind_overlap.writeCdtGtr("limma1_ryp1spher_ind_spher_ind_overlap.contrasts_um",tree)

limma1_ryp1dep_spherule_rep = CdtFile.fromPrototype(limma1_sig, probes = [i for i in limma1_sig 
                                                        if(all([(i[j] == -4.0) for j in sig_cols_ryp_spher]))])
tree = limma1_ryp1dep_spherule_rep.cluster(cols=contrast_cols,dist="u",method="m")
limma1_ryp1dep_spherule_rep.writeCdtGtr("limma1_ryp1dep_spherule_repressed.contrasts_um",tree)


# %% [markdown]
# Now quantify ryp1-dependent transcripts at each timepoint


# %% [code]
sig_cols_ryp = [] 
ryp_tp_histogram_pos = {}
ryp_tp_histogram_neg = {}
for n,i in (enumerate(limma1_sig.fieldnames)):
    if i.endswith("_sig"):
        if "Sil" in i.split("/")[0] or "sil" in i.split("/")[0]:
            if "Ryp1" in i.split("/")[1] or "ryp1" in i.split("/")[1]:
                sig_cols_ryp.append(n)
                print(i)
                ryp_tp_histogram_pos[i] = 0
                ryp_tp_histogram_neg[i] = 0
sig_cols = [n for (n,i) in enumerate(limma1_sig.fieldnames) if(i.endswith("_sig"))]
contrast_cols = [n-len(sig_cols) for n in sig_cols]

for sig_col in sig_cols_ryp: 
    for i in limma1_sig:
        if i[sig_col] == 4.0:
            ryp_tp_histogram_pos[limma1_sig.fieldnames[sig_col]] += 1
        elif i[sig_col] == -4.0:
            ryp_tp_histogram_neg[limma1_sig.fieldnames[sig_col]] += 1
        
    
print(ryp_tp_histogram_pos)
print(ryp_tp_histogram_neg)

# %% [code]
#Figure 3A
pos_reordered = sorted(ryp_tp_histogram_pos.items(), key=lambda t:(t[0].split("_")[1],t[0].split("_")[0]))
pos_reordered_new = [pos_reordered[0]] + [['',0]] +[pos_reordered[8]]+pos_reordered[6:8] + pos_reordered[9:]+ [['',0]] + [pos_reordered[5]]+pos_reordered[1:5]
pos_keys = []
pos_values = []
for entry in pos_reordered_new:
    pos_keys.append(entry[0])
    pos_values.append(entry[1])

neg_reordered = sorted(ryp_tp_histogram_neg.items(), key=lambda t:(t[0].split("_")[1],t[0].split("_")[0]))
neg_reordered_new = [neg_reordered[0]] + [['',0]] +[neg_reordered[8]]+neg_reordered[6:8] + neg_reordered[9:]+[['',0]]+[neg_reordered[5]]+neg_reordered[1:5]
neg_keys = []
neg_values = []
for entry in neg_reordered_new:
    neg_keys.append(entry[0])
    neg_values.append(-1*entry[1])

x = range(len(neg_values))
fig = plt.figure()
ax = plt.subplot(111)
ax.bar(x,pos_values, width=1, color='mediumpurple')
ax.bar(x,neg_values, width=1, color='limegreen')
fig.savefig("ryp1_dependence_counts.svg")

# %% [markdown]
### Let's highlight morphology-dependent genes within this


# %% [code]
sig_cols_ryp = [] 
ryp_tp_histogram_pos = {}
ryp_tp_histogram_morph_pos = {}
ryp_tp_histogram_neg = {}
ryp_tp_histogram_morph_neg = {}
for n,i in (enumerate(limma1_sig.fieldnames)):
    if i.endswith("_sig"):
        if "Sil" in i.split("/")[0] or "sil" in i.split("/")[0]:
            if "Ryp1" in i.split("/")[1] or "ryp1" in i.split("/")[1]:
                sig_cols_ryp.append(n)
                ryp_tp_histogram_pos[i] = 0
                ryp_tp_histogram_neg[i] = 0
                ryp_tp_histogram_morph_pos[i] = 0
                ryp_tp_histogram_morph_neg[i] = 0
sig_cols = [n for (n,i) in enumerate(limma1_sig.fieldnames) if(i.endswith("_sig"))]
contrast_cols = [n-len(sig_cols) for n in sig_cols]

for sig_col in sig_cols_ryp: 
    for i in limma1_sig:
        if i[sig_col] == 4.0:
            if "Spores" not in limma1_sig.fieldnames[sig_col] and "D4" not in limma1_sig.fieldnames[sig_col] and "D5" not in limma1_sig.fieldnames[sig_col]:
                if "D3" in limma1_sig.fieldnames[sig_col] or "D6" in limma1_sig.fieldnames[sig_col]:
                    morph_dep_fieldname = "{0}_spherules_Sil/{0}_myc_Sil_sig".format(limma1_sig.fieldnames[sig_col].split("_")[0])
                else:
                    morph_dep_fieldname = "{0}_spherule_Sil/{0}_myc_Sil_sig".format(limma1_sig.fieldnames[sig_col].split("_")[0])
                for m,field in enumerate(limma1_sig.fieldnames):
                    if field.endswith("_sig"):
                        if field == morph_dep_fieldname:
                            if i[m] != 0.:
                                ryp_tp_histogram_morph_pos[limma1_sig.fieldnames[sig_col]] += 1
                                ryp_tp_histogram_pos[limma1_sig.fieldnames[sig_col]] += 1
                            else:
                                ryp_tp_histogram_pos[limma1_sig.fieldnames[sig_col]] += 1
            else:
                ryp_tp_histogram_pos[limma1_sig.fieldnames[sig_col]] += 1 
        elif i[sig_col] == -4.0:
            if "Spores" not in limma1_sig.fieldnames[sig_col] and "D4" not in limma1_sig.fieldnames[sig_col] and "D5" not in limma1_sig.fieldnames[sig_col]:
                if "D3" in limma1_sig.fieldnames[sig_col] or "D6" in limma1_sig.fieldnames[sig_col]:
                    morph_dep_fieldname = "{0}_spherules_Sil/{0}_myc_Sil_sig".format(limma1_sig.fieldnames[sig_col].split("_")[0])
                else:
                    morph_dep_fieldname = "{0}_spherule_Sil/{0}_myc_Sil_sig".format(limma1_sig.fieldnames[sig_col].split("_")[0])
                for m,field in enumerate(limma1_sig.fieldnames):
                    if field.endswith("_sig"):
                        if field == morph_dep_fieldname:
                            if i[m] != 0.:
                                ryp_tp_histogram_morph_neg[limma1_sig.fieldnames[sig_col]] += 1
                                ryp_tp_histogram_neg[limma1_sig.fieldnames[sig_col]] += 1
                            else:
                                ryp_tp_histogram_neg[limma1_sig.fieldnames[sig_col]] += 1
            else:
                ryp_tp_histogram_neg[limma1_sig.fieldnames[sig_col]] += 1


# %% [code]
#Figure 3B
pos_reordered = sorted(ryp_tp_histogram_pos.items(), key=lambda t:(t[0].split("_")[1],t[0].split("_")[0]))
pos_reordered_new = [pos_reordered[0]] + [['',0]] +[pos_reordered[8]]+pos_reordered[6:8] + pos_reordered[9:]+ [['',0]] + [pos_reordered[5]]+pos_reordered[1:5]

pos_keys = []
pos_values = []
pos_morph_values = []
for z, entry in enumerate(pos_reordered_new):
    pos_keys.append(entry[0])
    pos_values.append(entry[1])
    if entry[0] != '':
        pos_morph_values.append(entry[1] - ryp_tp_histogram_morph_pos[entry[0]])
    else:
        pos_morph_values.append(0)
        
neg_reordered = sorted(ryp_tp_histogram_neg.items(), key=lambda t:(t[0].split("_")[1],t[0].split("_")[0]))
neg_reordered_new = [neg_reordered[0]] + [['',0]] +[neg_reordered[8]]+neg_reordered[6:8] + neg_reordered[9:]+[['',0]]+[neg_reordered[5]]+neg_reordered[1:5]
print(neg_reordered_new)
neg_keys = []
neg_values = []
neg_morph_values = []
for y,entry in enumerate(neg_reordered_new):
    neg_keys.append(entry[0])
    neg_values.append(-1*entry[1])
    if entry[0] != "":
        neg_morph_values.append(-1*(entry[1] - ryp_tp_histogram_morph_neg[entry[0]]))
    else:
        neg_morph_values.append(0)
    
x = range(len(neg_values))
fig = plt.figure()
ax = plt.subplot(111)
ax.bar(x,pos_values, width=1, color='rebeccapurple')
ax.bar(x,pos_morph_values, width=1, color='mediumpurple')
ax.bar(x,neg_values, width=1, color='darkgreen')
ax.bar(x,neg_morph_values, width=1, color="limegreen")
fig.savefig("ryp1_dependence_counts_with_morph_relationship.svg")

# %% [markdown]
# Now look at morphology-dependent transcripts in WT at each timepoint

# %% [code]
sig_cols_morph = []
morph_tp_histogram_pos = {}
morph_tp_histogram_ryp_spher_pos = {}
morph_tp_histogram_ryp_myc_pos = {}
morph_tp_histogram_neg = {}
morph_tp_histogram_ryp_spher_neg = {}
morph_tp_histogram_ryp_myc_neg = {}
for n,i in (enumerate(limma1_sig.fieldnames)):
    if i.endswith("_sig"):
        comp = i.split("/")
        if "Sil" in comp[0] or "sil" in comp[0]:
            if "Ryp" not in comp[1] and "ryp" not in comp[1] and "Spores" not in comp[1]:
                if "spherule" in comp[0] and "spherule" not in comp[1]:
                        print(i)
                        sig_cols_morph.append(n)
                        morph_tp_histogram_pos[i] = 0
                        morph_tp_histogram_ryp_spher_pos[i] = 0
                        morph_tp_histogram_ryp_myc_pos[i] = 0
                        morph_tp_histogram_neg[i] = 0
                        morph_tp_histogram_ryp_spher_neg[i] = 0
                        morph_tp_histogram_ryp_myc_neg[i] = 0
        elif "Spores" not in comp[1]:
            if "spherule" in comp[0] and "spherule" not in comp[1]:
                print(i)
                sig_cols_morph.append(n)
                morph_tp_histogram_pos[i] = 0
                morph_tp_histogram_ryp_spher_pos[i] = 0
                morph_tp_histogram_ryp_myc_pos[i] = 0
                morph_tp_histogram_neg[i] = 0
                morph_tp_histogram_ryp_spher_neg[i] = 0
                morph_tp_histogram_ryp_myc_neg[i] = 0   
                    
for sig_col in sig_cols_morph: 
    for i in limma1_sig:
        if i[sig_col] == 4.0:
            if "D3" in limma1_sig.fieldnames[sig_col] or "D6" in limma1_sig.fieldnames[sig_col]:
                ryp_spher_fieldname = "{0}_spherules_Sil/{0}_spherules_Ryp1_sig".format(limma1_sig.fieldnames[sig_col].split("_")[0])
            elif "ighth" in limma1_sig.fieldnames[sig_col]:
                ryp_spher_fieldname = "{0}_spherule_Sil/{0}_spherule_ryp1_sig". format(limma1_sig.fieldnames[sig_col].split("_")[0])
            elif "D2" in limma1_sig.fieldnames[sig_col] or "D1" in limma1_sig.fieldnames[sig_col]:
                ryp_spher_fieldname = "{0}_spherule_Sil/{0}_spherule_Ryp1_sig".format(limma1_sig.fieldnames[sig_col].split("_")[0])
            else:
                ryp_spher_fieldname = "{0}_spherule_Sil/{0}_spherules_Ryp1_sig".format(limma1_sig.fieldnames[sig_col].split("_")[0])
            ryp_myc_fieldname = "{0}_myc_Sil/{0}_myc_Ryp1_sig".format(limma1_sig.fieldnames[sig_col].split("_")[0])
                
            for m,field in enumerate(limma1_sig.fieldnames):
                if field.endswith("_sig"):
                    if field == ryp_spher_fieldname:
                        if i[m] != 0.:
                            morph_tp_histogram_ryp_spher_pos[limma1_sig.fieldnames[sig_col]] += 1
                            morph_tp_histogram_pos[limma1_sig.fieldnames[sig_col]] += 1
                        else:
                            morph_tp_histogram_pos[limma1_sig.fieldnames[sig_col]] += 1
                    elif field == ryp_myc_fieldname:
                        if i[m] != 0.:
                            morph_tp_histogram_ryp_myc_pos[limma1_sig.fieldnames[sig_col]] += 1
        
        elif i[sig_col] == -4.0:
            if "D3" in limma1_sig.fieldnames[sig_col] or "D6" in limma1_sig.fieldnames[sig_col]:
                ryp_spher_fieldname = "{0}_spherules_Sil/{0}_spherules_Ryp1_sig".format(limma1_sig.fieldnames[sig_col].split("_")[0])
            elif "ighth" in limma1_sig.fieldnames[sig_col]:
                ryp_spher_fieldname = "{0}_spherule_Sil/{0}_spherule_ryp1_sig". format(limma1_sig.fieldnames[sig_col].split("_")[0])
            elif "D2" in limma1_sig.fieldnames[sig_col] or "D1" in limma1_sig.fieldnames[sig_col]:
                ryp_spher_fieldname = "{0}_spherule_Sil/{0}_spherule_Ryp1_sig".format(limma1_sig.fieldnames[sig_col].split("_")[0])
            else:
                ryp_spher_fieldname = "{0}_spherule_Sil/{0}_spherules_Ryp1_sig".format(limma1_sig.fieldnames[sig_col].split("_")[0])
            ryp_myc_fieldname = "{0}_myc_Sil/{0}_myc_Ryp1_sig".format(limma1_sig.fieldnames[sig_col].split("_")[0])
                
            for m,field in enumerate(limma1_sig.fieldnames):
                if field.endswith("_sig"):
                    if field == ryp_spher_fieldname:
                        if i[m] != 0.:
                            morph_tp_histogram_ryp_spher_neg[limma1_sig.fieldnames[sig_col]] += 1
                            morph_tp_histogram_neg[limma1_sig.fieldnames[sig_col]] += 1
                        else:
                            morph_tp_histogram_neg[limma1_sig.fieldnames[sig_col]] += 1
                    elif field == ryp_myc_fieldname:
                        if i[m] != 0.:
                            morph_tp_histogram_ryp_myc_neg[limma1_sig.fieldnames[sig_col]] += 1


# %% [code]
pos_reordered = sorted(morph_tp_histogram_pos.items(), key=lambda t:(t[0].split("_")[-2],t[0].split("_")[0]))
pos_reordered_new = [pos_reordered[9]]+pos_reordered[5:9] + [["", 0]] +[pos_reordered[4]] + pos_reordered[:4]
pos_keys = []
pos_values = []
pos_ryp_spher_values = []
pos_ryp_myc_values = []
for entry in pos_reordered_new:
    pos_keys.append(entry[0])
    pos_values.append(entry[1])
    if entry[0] != '':
        pos_ryp_spher_values.append(entry[1] - morph_tp_histogram_ryp_spher_pos[entry[0]])
        pos_ryp_myc_values.append(entry[1] - morph_tp_histogram_ryp_myc_pos[entry[0]])
    else:
        pos_ryp_spher_values.append(0)
        pos_ryp_myc_values.append(0)

neg_reordered = sorted(morph_tp_histogram_neg.items(), key=lambda t:(t[0].split("_")[-2],t[0].split("_")[0]))
neg_reordered_new = [neg_reordered[9]]+neg_reordered[5:9] + [["", 0]] +[neg_reordered[4]] + neg_reordered[:4]
neg_keys = []
neg_values = []
neg_ryp_spher_values = []
neg_ryp_myc_values = []
for entry in neg_reordered_new:
    neg_keys.append(entry[0])
    neg_values.append(-1*entry[1])
    if entry[0] != '':
        neg_ryp_spher_values.append(-1*(entry[1] - morph_tp_histogram_ryp_spher_neg[entry[0]]))
        neg_ryp_myc_values.append(-1*(entry[1] - morph_tp_histogram_ryp_myc_neg[entry[0]]))
    else:
        neg_ryp_spher_values.append(0)
        neg_ryp_myc_values.append(0)

# %% [code]
#Fig 3E
neg_values_for_wt = neg_values[0:5]
pos_values_for_wt = pos_values[0:5]
neg_ryp_spher_values_for_wt = neg_ryp_spher_values[0:5]
pos_ryp_spher_values_for_wt = pos_ryp_spher_values[0:5]


neg_values_for_ryp1 = neg_values[6:]
pos_values_for_ryp1 = pos_values[6:]
pos_ryp_spher_values_for_ryp1 = pos_ryp_spher_values[6:]
neg_ryp_spher_values_for_ryp1 = neg_ryp_spher_values[6:]

#Graph just WT without highlighting ryp1-dependent
x = range(len(neg_ryp_spher_values_for_wt))
fig = plt.figure(figsize=(3,6))
ax = plt.subplot(111)
ax.bar(x,pos_values_for_wt, width=1, color='yellow')
ax.bar(x,neg_values_for_wt, width=1, color='lightblue')
fig.tight_layout()
fig.savefig("morph_dependence_counts_wt_only.svg")


# %% [code]
#Fig 3F
neg_values_for_wt = neg_values[0:5]
pos_values_for_wt = pos_values[0:5]
neg_ryp_spher_values_for_wt = neg_ryp_spher_values[0:5]
pos_ryp_spher_values_for_wt = pos_ryp_spher_values[0:5]

#Graph
x = range(len(neg_ryp_spher_values_for_wt))
fig = plt.figure(figsize=(3,6))
ax = plt.subplot(111)
ax.bar(x,pos_values_for_wt, width=1, color='darkgoldenrod')
ax.bar(x,pos_ryp_spher_values_for_wt, width=1, color = 'yellow')
ax.bar(x,neg_values_for_wt, width=1, color='blue')
ax.bar(x,neg_ryp_spher_values_for_wt, width=1, color = 'lightblue')
fig.tight_layout()
fig.savefig("morph_dependence_counts_with_ryp1_spher_wt_only.svg")

# %% [code]
#Fig 3G
neg_values_for_wt = neg_values[0:5]
pos_values_for_wt = pos_values[0:5]
neg_ryp_myc_values_for_wt = neg_ryp_myc_values[0:5]
pos_ryp_myc_values_for_wt = pos_ryp_myc_values[0:5]


#Graph
x = range(len(neg_ryp_myc_values_for_wt))
fig = plt.figure(figsize=(3,6))
ax = plt.subplot(111)
ax.bar(x,pos_values_for_wt, width=1, color='darkgoldenrod')
ax.bar(x,pos_ryp_myc_values_for_wt, width=1, color = 'yellow')
ax.bar(x,neg_values_for_wt, width=1, color='blue')
ax.bar(x,neg_ryp_myc_values_for_wt, width=1, color = 'lightblue')
fig.tight_layout()
fig.savefig("morph_dependence_counts_with_ryp1_myc_wt_only.svg")

# %% [markdown]
# Graph Ryp1 Expression in WT

# %% [code]
data = fit2.get_transcript("D8B26_000722")
graph_cols = []
for l,parameter in enumerate(data.fit.parameter_names):
    if "yp1" not in parameter and "DMEM" not in parameter and "RPMI" not in parameter:
        graph_cols.append(l)


# %% [code]
xticklabels = ['Spores_Sil',
               'Eighth_spherule_Sil',
               'D1_spherule_Sil',
               'D2_spherule_Sil',
               'D3_spherules_Sil',
               'D4_spherules_Sil', 
               'D5_spherules_Sil',  
               'D6_spherules_Sil',
               'Eighth_myc_Sil',
               'D1_myc_Sil',  
               'D2_myc_Sil',  
               'D3_myc_Sil', 
               'D6_myc_Sil',  ]

# %% [code]
yvalues = []
xs = []
x = 1
stdevs = []
for label in xticklabels:
    for j, label2 in enumerate(data.fit.parameter_names):
        if label == label2:
            yvalues.append(data.parameters[j])
            std = statistics.stdev(data.obs[j])
            stdevs.append(std)
            xs.append(x)
            x += 1
            

# %% [code]
#Fig S3E
fit = plt.figure()
plt.plot(xs, yvalues, marker="o", linestyle = "none", color="black")
plt.errorbar(xs, yvalues, yerr = stdevs, color='black', linestyle='none')
plt.ylim(0,8.5)
plt.axvline(8.5, color='black')
plt.savefig("ryp1_wt_expression.svg")

# %% [markdown]
# Next, look at scatter plots of WT spher/hyph vs WT/ryp1 in spherulation conditions (or hyph conditions) at 8h, D1, D2, D3, and D6

# %% [code]
scatter_morphology = {}
scatter_ryp1_hyph = {}
scatter_ryp1_spher = {}

#get list of columns for WT spher/myc comparison log2 values
log2cpm_cols_morph = []
for n,i in (enumerate(limma1_cdt.fieldnames)):
    if "sig" not in i and "/" in i:
        comp = i.split("/")
        if "pher" in comp[0] and "myc" in comp[1]:
            if "il" in i:
                log2cpm_cols_morph.append(n)

#get log2(cpm) comparisons for morphology comparisons for all genes
for col in log2cpm_cols_morph:
    cpms = []
    for i in limma1_cdt:
        tp = limma1_cdt.fieldnames[col].split("_")[0]
        cpms.append(i[col])
    scatter_morphology[tp] = cpms
                    
#get list of columns for WT/ryp1 comparison in spherule timepoints
log2cpm_cols_ryp1_spher = []
for n,i in (enumerate(limma1_cdt.fieldnames)):
    if "sig" not in i and "/" in i:
        comp = i.split("/")
        if "pher" in comp[0] and "pher" in comp[1]:
            if "il" in comp[0] and "yp" in comp[1]:
                if "D4" not in i and "D5" not in i:
                    log2cpm_cols_ryp1_spher.append(n)
                    
#get log2(cpm) comparisons for spherule ryp1-dependent comparisons for all genes
for col in log2cpm_cols_ryp1_spher:
    cpms = []
    for i in limma1_cdt:
        tp = limma1_cdt.fieldnames[col].split("_")[0]
        cpms.append(i[col])
    scatter_ryp1_spher[tp] = cpms
    
#get list of columns for WT/ryp1 comparison in hyph timepoints
log2cpm_cols_ryp1_hyph = []
for n,i in (enumerate(limma1_cdt.fieldnames)):
    if "sig" not in i and "/" in i:
        comp = i.split("/")
        if "yc" in comp[0] and "yc" in comp[1]:
            if "il" in comp[0] and "yp" in comp[1]:
                if "D4" not in i and "D5" not in i:
                    log2cpm_cols_ryp1_hyph.append(n)
                    
#get log2(cpm) comparisons for hyphal ryp1-dependent comparisons for all genes
for col in log2cpm_cols_ryp1_hyph:
    cpms = []
    for i in limma1_cdt:
        tp = limma1_cdt.fieldnames[col].split("_")[0]
        cpms.append(i[col])
    scatter_ryp1_hyph[tp] = cpms

# %% [code]
#Looking at morphology-regulated genes correlation with spherule-ryp1-reg, hyphal-ryp1-reg, and arthr-ryp1-regulated
#Basis for Fig S3C
rvalues = [[],[]]

import scipy.stats
tps = ["Eighth","D1", "D2","D3", "D6"]

rows = 2
cols = 5
fig, ax = plt.subplots(rows,cols, sharex='col', sharey='row')
for row in range(rows):
    for col in range(cols):
        scatter_x = scatter_morphology[tps[col]]
        if row == 0:
            scatter_y = scatter_ryp1_spher[tps[col]]
        elif row == 1:
            scatter_y = scatter_ryp1_hyph[tps[col]]
        else: 
            scatter_y = scatter_ryp1_arth
        ax[row,col].plot(scatter_x, scatter_y, "k,")
        rvalue = scipy.stats.pearsonr(scatter_x,scatter_y)[0]
        ax[row,col].text(-6,14,round(rvalue,5))
        if row <2:
            rvalues[row].append(rvalue)
        ax[row,col].set_ylim(-10,10)
        ax[row,col].set_xlim(-10,10)
        ax[row,col].set_box_aspect(1)
ax[0,0].set_ylabel("S ryp1-reg")
ax[1,0].set_ylabel("H ryp1-reg")
plt.show()
plt.savefig("Arth_ryp1_reg_morphology_correlations_with_pearson.svg")


# %% [code]
#Used to label quadrants in Fig 3C
fig = plt.figure()
xs = scatter_morphology["D3"]
ys = scatter_ryp1_spher["D3"]
plt.scatter(xs,ys, edgecolors='black', s=1)
plt.xlabel("spherule/hyphae")
plt.ylabel("S WT/ryp1")
plt.axhline(1, color="black", linewidth = .5)
plt.axhline(-1, color="black", linewidth = .5)
plt.axvline(1, color="black", linewidth = .5)
plt.axvline(-1, color="black", linewidth = .5)
plt.text(-0.5, 9.5, "632")
plt.text(9.5, -0.5, "495")
plt.text(-9.5,-0.5, "533")
plt.text(-0.5,-9.5, "468")
plt.text(9.5,9.5, "700")
plt.text(-9.5,-9.5,"591")
plt.text(9.5,-9.5, "28")
plt.text(-9.5,9.5,"44")
plt.show()
plt.savefig("D3_scatter_labels.png")

# %% [code]
#Basis for Fig 3C
fig = plt.figure()
xs = scatter_morphology["D3"]
ys = scatter_ryp1_spher["D3"]
plt.scatter(xs,ys, edgecolors='black', s=1)
plt.xlabel("spherule/hyphae")
plt.ylabel("S WT/ryp1")
plt.axhline(1, color="black", linewidth = .5)
plt.axhline(-1, color="black", linewidth = .5)
plt.axvline(1, color="black", linewidth = .5)
plt.axvline(-1, color="black", linewidth = .5)
fig.axes[0].set_box_aspect(1)
plt.show()
plt.savefig("D3_scatter.png")

# %% [code]
#Fig S3D
xvalues = [0.333333,1,2,3,6]
fig = plt.figure(figsize=[2,4])
plt.xticks([1,2,3,6])
plt.plot(xvalues,rvalues[0], marker='o', color='gold',linestyle='-', markeredgecolor='k')
plt.plot(xvalues,rvalues[1], marker='o', color='darkblue',linestyle='-', markeredgecolor='k')
plt.show()
plt.savefig("Correlation_tc_rvalues.eps")

# %% [markdown]
# Looking at transcription factors and overlap with Ryp1-dependence and spherule-enriched

Analysis described in the text section on transcription factors

# %% [code]
txn_factors = CdtFile.fromCdt("../../Cocci_TFs.cdt")

txn_factors_cpsilv3 = []
for tf_id in txn_factors.uids:
    row = txn_factors.GetUid(tf_id)
    txn_factors_cpsilv3.append(row.extra[1])

# %% [code]
txn_factors_set = set(txn_factors_cpsilv3)
ryp1_spherule_set = set(limma1_ryp1dep_spherule.uids)
ryp1_myc_set = set(limma1_ryp1dep_myc.uids)

# %% [code]
print(len(txn_factors_set.intersection(ryp1_spherule_set)))
print(txn_factors_set.intersection(ryp1_spherule_set))
print(len(txn_factors_set.intersection(ryp1_myc_set)))
print(txn_factors_set.intersection(ryp1_myc_set))

# %% [code]
