# Supplementary material for: Transcriptomic atlas throughout Coccidioides development reveals key phase-enriched transcripts of this important fungal pathogen
Source: PLoS Biol. 2025 Apr 15;23(4):e3003066. doi: 10.1371/journal.pbio.3003066 (PMC12077801; doi:10.1371/journal.pbio.3003066)
Supplement: S1 Code — Folder containing README document describing the scripts used to analyze the data and generate figures in this manuscript, as well as the scripts themselves and custom python three modules used in the scripts. (ZIP) [file pbio.3003066.s025.zip › Custom Code/lib/HistoPlot2/core.py]

"""Top level abstract classes"""
from MsvUtil import prototypeable

class SearchEngine:
    """A mapping from a list of query objects to a plotable object."""
    def __init__(self):
        # Initialize data sets
        pass

    def __call__(self, *args):
        """Yield an iterable of plotable objects corresponding to query
        objects.
        If multiple return values are possible, yield "better" hits first.
        """
        raise NotImplementedError
    
    def lucky(self, *args):
        """Return top (I'm feeling lucky) search result.
        Raise KeyError for no results"""
        try:
            return next(self(*args))
        except StopIteration:
            raise KeyError

from matplotlib.pyplot import subplots, figure

# In theory, we should use matplotlib's transform framework for
# rotating data on vax, but I can't figure out how to do so.
# For the moment, we hack it ourselves:
def ht(f,x,y,*args,**kw):
    return f(x,y,*args,**kw)
def vt(f,x,y,*args,**kw):
    return f(y,x,*args,**kw)

@prototypeable
class Layout:
    """A Frame factory."""
    def __init__(self, tracks, color_server = None, dpi = None, figsize = None,
                 height_ratios = None):
        """Initialize from a sequence of tracks, where a track
        is a Glyph or sequence of Glyphs."""
        self.color_server = color_server
        self.dpi = dpi
        self.figsize = figsize
        if(height_ratios is None):
            self.gridspec_kw = None
        else:
            assert(len(height_ratios) == len(tracks))
            self.gridspec_kw = {'height_ratios':height_ratios}
        
        # Initialize glyphs
        self.tracks = []
        for i in tracks:
            try:
                it = iter(i)
                self.tracks.append(i)
            except TypeError:
                self.tracks.append([i])

        assert(len(self.tracks) > 0)

    def plot(self, locus, dpi = None, figsize = None, gridspec_kw = None):
        if(dpi is None):
            dpi = self.dpi
        if(figsize is None):
            figsize = self.figsize
        if(gridspec_kw is None):
            gridspec_kw = self.gridspec_kw
        
        (fig, axes) = subplots(nrows = len(self.tracks),
                               sharex = True,
                               squeeze = False,
                               subplot_kw = {#"ylim":(0.,1.),
                                             "xlim":(locus.start, locus.stop),
                                             },
                               dpi = dpi,
                               figsize = figsize,
                               gridspec_kw = gridspec_kw
                               )

        artist2feature = {}

        transform = ht
        for (ax, track) in zip((i[0] for i in axes), self.tracks):
            self.plot_track(track, locus, Target(ax, transform), artist2feature)

        return Frame(locus, fig, axes, artist2feature)

    def plot_track(self, track, locus, target, artist2feature):
        for glyph in track:
            artist2feature.update(glyph.draw(target, locus,
                                             self.color_server))
        glyph.set_ylim(target) # last glyph in track specifies scaling

class GimpLayout(Layout):
    """A Layout that puts each track in a separate figure, a la the Gimp."""
    def __init__(self, *args, **kw):
        Layout.__init__(self, *args, **kw)

    def plot(self, locus):
        artist2feature = {}

        transform = ht

        ax1 = None
        figs = []
        axes = []
        for track in self.tracks:
            fig = figure()
            figs.append(fig)
            if(ax1):
                ax = fig.add_axes([.1,.1,.8,.8], sharex = ax1,
                                  xlim = (locus.start, locus.stop))
            else:
                ax = ax1 = fig.add_axes([.1,.1,.8,.8],
                                        xlim = (locus.start, locus.stop))
            axes.append(ax)

            self.plot_track(track, locus, Target(ax, transform), artist2feature)

        return MultiFrame(locus, figs, axes, artist2feature)
        
class Frame:
    """An interactive data plot of a single Locus (x coordinate).

    Similar to MatplotLib's Figure, but with event tracking/etc."""
    def __init__(self, locus, fig, axes, artist2feature):
        self.locus = locus
        self.fig = fig
        self.axes = axes

        # All events received by this frame, first to last
        self.eventbin = []
        # All events resolved to features, first to last
        self.clickbin = []
        # Map from clickable matplotlib artists to corresponding features
        self.artist2feature = artist2feature

        self.fig.canvas.mpl_connect('pick_event', self.onpick)

    def Locus(self):
        return self.locus

    def onpick(self, event):
        self.eventbin.append(event)
        try:
            feature = self.artist2feature[event.artist]
            self.clickbin.append(feature)
        except:
            self.clickbin.append(None)

class MultiFrame(Frame):
    """A Frame split over multiple figures.

    TODO: refactor so that base frame class understands multiple figures
    """
    def __init__(self, locus, figs, axes, artist2feature):
        self.locus = locus
        self.figs = figs
        self.axes = axes

        # All events received by this frame, first to last
        self.eventbin = []
        # All events resolved to features, first to last
        self.clickbin = []
        # Map from clickable matplotlib artists to corresponding features
        self.artist2feature = artist2feature

        for fig in self.figs:
            self.fig.canvas.mpl_connect('pick_event', self.onpick)

    # For backwards compatability with Frame, expose first figure as fig
    @property
    def fig(self):
        return self.figs[0]

    def onpick(self, event):
        self.eventbin.append(event)
        try:
            feature = self.artist2feature[event.artist]
            self.clickbin.append(feature)
        except:
            self.clickbin.append(None)

class Target:
    """Simple struct of plotting surface w/ associated transform.
    Clients are expected to know toolkit-specific details of the
    plotting surface."""
    def __init__(self, ax, transform):
        self.ax = ax
        self.transform = transform

class Glyph:
    """A strategy for drawing a particular type of locus-specific
    data on a particular type of plot.

    Toolkit specific Glyph variants will live in separate modules
    with parallel naming schemes."""

    def __init__(self, search_engine):
        self.search = search_engine

    def draw(self, target, locus, color_server = None):
        raise NotImplementedError

    def set_ylim(self, target):
        pass
