# Supplementary material for: Transcriptomic atlas throughout Coccidioides development reveals key phase-enriched transcripts of this important fungal pathogen
Source: PLoS Biol. 2025 Apr 15;23(4):e3003066. doi: 10.1371/journal.pbio.3003066 (PMC12077801; doi:10.1371/journal.pbio.3003066)
Supplement: S1 Code — Folder containing README document describing the scripts used to analyze the data and generate figures in this manuscript, as well as the scripts themselves and custom python three modules used in the scripts. (ZIP) [file pbio.3003066.s025.zip › Custom Code/lib/HistoPlot2/browsers.py]

# Copyright 2025 Mark Voorhies, Christina Homer
#

#
# This program is free software: you can redistribute it and/or modify
# it under the terms of the GNU General Public License as published by
# the Free Software Foundation, either version 3 of the License, or
# (at your option) any later version.
#
# This program is distributed in the hope that it will be useful,
# but WITHOUT ANY WARRANTY; without even the implied warranty of
# MERCHANTABILITY or FITNESS FOR A PARTICULAR PURPOSE.  See the
# GNU General Public License for more details.
#
# You should have received a copy of the GNU General Public License
# along with this program.  If not, see <https://www.gnu.org/licenses/>.

from .core import *
from .glyphs import *
from .search import *

from MacsTools import parse_MACS_unknown_xls
from MySQLGenomeFactory import MySQLGenomeFactory as GenomeFactory

import h5py

class SimpleCoverageBrowser:
    """Optimized for one-off web query.
    """
    def __init__(self, factory = None, pad = 2000, genome = "HcG217B"):

        # Initialize data sets

        if(factory is None):
            self.f = GenomeFactory(assembly_caching = "eager")
        else:
            self.f = factory
        if(isinstance(genome, str)):
            self.genome = self.f.getGenome(genome)
        else:
            self.genome = genome
        
        self.predicted = PredictedGeneFeatureSet(
            self.f, default_genome = self.genome.name)
        
        # Initialize query interface
        self.search = SpanningSearch(self.f, pad = pad,
                                     default_genome = self.genome.name)
        # Initialize layout(s)
        self.layout = Layout([
            (ExonGlyph(self.predicted,color="#666666",alt="#333333"),CdsGlyph(self.predicted, color="#bbbbbb"),),
            ])

    def __call__(self, *query):
        return self.layout.plot(self.search.lucky(*query))

class Universal_Binding_browser:
    def __init__(self,
                 # tracks = ["atac"|"chip",
                 #           [color, [X,...]],
                 #          ],[(color,MACS),...]]
                 data,
                 target = "HcG217BV3",
                 control_locus = None, log2 = False, average = True,
                 pad = 2000,
                 factory = None):
        # Set up genome
        self.f = factory
        if(target == "HcG217BV3"):
            if(self.f is  None):
                self.f = GenomeFactory(db = "Genome4", assembly_caching = "lazy")
            self.genome = self.f.getGenome("HcG217BV3")
            self.gname = "HcG217BV3"
        elif(target == "HcG217B_PE"):
            if(self.f is None):
                self.f = GenomeFactory(db = "Genome", assembly_caching = "lazy")
            self.genome = self.f.getGenome("HcG217B_PE")
            self.gname = "HcG217B"
        elif(target == "CpSilveiraV3"):
            if(self.f is None):
                self.f = GenomeFactory(db = "Genome4", assembly_caching = "lazy")
            self.genome = self.f.getGenome("CpSilveiraV3")
            self.gname = "CpSilveiraV3"            
        else:
            raise ValueError("Unsupported target %s" % target)
            
        self.genes = PredictedGeneFeatureSet(self.f, self.genome.Name(), reverse_force = True)

        # Set up fixed tracks

        self.search = SpanningSearch(self.f, default_genome = self.genome.name, pad = pad)        

        tracks = [(ExonGlyph(self.genes,color="#999999",alt="#999999"),
                   CdsGlyph(self.genes,color="#bbbbbb"),),]
        height_ratios = [1.5]
        
        # Set up binding tracks

        linestyles = ["-","--",":","-."]

        self.hdfs = []
        
        for (type_, hdf, covtracks, macstracks) in data:
            #  Set up coverage
            track = []
            self.hdfs.append(h5py.File(hdf,"r"))
            for (color, samples) in covtracks:
                if(type_ == "atac"):
                    if(average):
                        track.append(RatioCoverageGlyph(
                            MeanCoverage(
                                [AtacHdfCoverage(
                                    self.hdfs[-1],self.f,sample,
                                    gname=self.gname,control_locus = control_locus,
                                    default_genome = self.genome.name)
                                 for sample in samples],
                                self.f, log2=log2, default_genome = self.genome.name),
                            color = color))
                    else:
                        for (n,sample) in enumerate(samples):
                            # Note that we use single element MeanCoverage to handle reversing the log2 transform
                            track.append(RatioCoverageGlyph(
                                MeanCoverage(
                                    [AtacHdfCoverage(
                                        self.hdfs[-1],self.f,sample,
                                        gname=self.gname,control_locus = control_locus,
                                        default_genome = self.genome.name)], 
                                    self.f, log2=log2, default_genome = self.genome.name),
                                color = color,
                                linestyle = linestyles[n % len(linestyles)]))

                else:
                    assert(type_ == "chip")
                    if(average):
                        track.append(RatioCoverageGlyph(
                            MeanCoverage(
                                [self.make_search(
                                    self.hdfs[-1],self.f,chip, control,
                                    gname=self.gname,control_locus = control_locus,
                                    default_genome = self.genome.name)
                                 for (chip,control) in samples],
                                self.f, log2=log2, default_genome=self.genome.name),
                                color = color))                        
                    else:
                        for (n,(chip,control)) in enumerate(samples):
                            # Note that we use single element MeanCoverage to handle reversing the log2 transform
                            track.append(RatioCoverageGlyph(
                                MeanCoverage(
                                    [self.make_search(
                                        self.hdfs[-1],self.f,chip, control,
                                        gname=self.gname,control_locus = control_locus,
                                        default_genome = self.genome.name)], 
                                    self.f, log2=log2, default_genome=self.genome.name),
                                color = color,
                                linestyle = linestyles[n % len(linestyles)]))
                            
            #  Set up peaks
            macs_tracks = []
            for (color, macs_xls) in macstracks:
                macs_peaks = parse_MACS_unknown_xls(macs_xls, genome = self.genome)
                macs_tracks.append(FeatureGlyph(SimpleFeatureSet(macs_peaks),color))
            tracks += [track]+macs_tracks
            height_ratios += [2]+[1]*len(macs_tracks)

        self.layout = Layout(tracks, height_ratios = height_ratios)

    def __call__(self, *query):
        return self.layout.plot(self.search.lucky(*query))

    def isLR(self, hdf):
        gname = next(iter(hdf["/"]))
        contig = next(iter(hdf["/%s" % gname]))
        track = next(iter(hdf["/%s/%s" % (gname,contig)]))
        return (sorted(hdf["/%s/%s/%s" % (gname,contig,track)]) == ["L","R"])

    
    def make_search(self,hdf,f,chip,control,gname,control_locus,default_genome):
        if(self.isLR(hdf)):
            search=ChIPratioHdfCoverageLR2
        else:
            search=ChIPratioHdfCoverage
        return search(hdf,f,chip,control,gname=gname,control_locus=control_locus,default_genome=default_genome)
