# Supplementary material for: Transcriptomic atlas throughout Coccidioides development reveals key phase-enriched transcripts of this important fungal pathogen
Source: PLoS Biol. 2025 Apr 15;23(4):e3003066. doi: 10.1371/journal.pbio.3003066 (PMC12077801; doi:10.1371/journal.pbio.3003066)
Supplement: S1 Code — Folder containing README document describing the scripts used to analyze the data and generate figures in this manuscript, as well as the scripts themselves and custom python three modules used in the scripts. (ZIP) [file pbio.3003066.s025.zip › Custom Code/lib/HistoPlot2/search.py]

"""Subclasses of SearchEngine.  Currently, SearchEngine is a very generic
interface, so deriving from it is mostly a matter of semantics...

We'll also follow the rule of not creating abstract subclasses until we
have something concrete to derive from them.

Classes in search.py are distinguished from classes in data.py by virtue
of representing more ambiguous retrieval problems (i.e., "map this
heterogenous collection of strings and/or objects to a location" is
more ambiguous than "retrieve the genes at this location")"""

# Copyright 2025 Mark Voorhies, Christina Homer
#

#
# This program is free software: you can redistribute it and/or modify
# it under the terms of the GNU General Public License as published by
# the Free Software Foundation, either version 3 of the License, or
# (at your option) any later version.
#
# This program is distributed in the hope that it will be useful,
# but WITHOUT ANY WARRANTY; without even the implied warranty of
# MERCHANTABILITY or FITNESS FOR A PARTICULAR PURPOSE.  See the
# GNU General Public License for more details.
#
# You should have received a copy of the GNU General Public License
# along with this program.  If not, see <https://www.gnu.org/licenses/>.

from .core import SearchEngine

from Collisions import RefCollisions, SortLoci
from Genome import Locus, spanningLocus, MemGene
from Gff3 import Gff3file
from MsvUtil import hdict, Table, argmax
from MySQLGenomeFactory import MySQLGenomeFactory as GenomeFactory

import gzip

# TODO: Consider splitting off numpy-dependent classes into a separate module
import numpy as np

class SpanningSearch(SearchEngine):
    """Default object->Locus mapping.  Yields a single, plus strand locus.

    Supported query elements:
    * Anything supporting the Locus() interface
    * Gene names
    * Gbrowse coordinates (assumes default genome)
    * Extended gbrowse coordinates (genome::ref:start..stop)
    """
    def __init__(self, factory = None, default_genome = "HcG217B",
                 pad = 0):
        if(factory):
            self.f = factory
        else:
            self.f = GenomeFactory()

        if(isinstance(default_genome, str)):
            self.default_genome = self.f.getGenome(default_genome)
        else:
            self.default_genome = default_genome

        self.pad = pad

    def __call__(self, *args):
        if(len(args) < 1):
            raise(ValueError, "Empty Query")
        loci = [self.coerce_arg(i) for i in args]
        if(len(loci) < 1):
            raise KeyError
        yield spanningLocus(loci).pad(self.pad)

    def coerce_arg(self, s):
        if(isinstance(s, str)):
            try:
                if("::" in s):
                    (gname, coords) = s.split("::")
                    return Locus.fromCoords(
                        coords, genome = self.f.getGenome(gname))
                else:
                    return Locus.fromCoords(s, genome = self.default_genome)
            except:
                return self.f.getGene(s).Locus()
        else:
            locus = s.Locus()
            if(locus.genome is None):
                return Locus.fromPrototype(locus, genome = self.default_genome)
            else:
                return locus

class PredictedGeneFeatureSet(SearchEngine):
    """Search engine for predicted gene sets across all genomes in HistoBase."""
    def __init__(self, factory, default_genome = "HcG217B",
                 reverse_force = False,
                 force_factory = False):
        self.f = factory
        self.default_genome = self.f.getGenome(default_genome)
        self.force_factory = force_factory
        self.reverse_force = reverse_force

    def __call__(self, locus):
        if(isinstance(locus, str)):
            locus = Locus.fromCoords(locus, self.default_genome)

        if(not self.reverse_force):
            genome = locus.genome
        else:
            genome = None
        if(genome is None):
            genome = self.default_genome
        if(self.force_factory):
            genome = self.f.getGenome(genome.name)
        for i in genome.getGenesByLocus(locus):
            yield i


class FileGeneFeatureSet(SearchEngine):
    """File-based Feature set using collisions module for locus lookups."""
    def __init__(self, *args, **kw):
        self.genes = SortLoci(self.load_genes(*args, **kw))

    def load_genes(self, *args, **kw):
        raise NotImplementedError

    def __call__(self, locus):
        for i in RefCollisions((locus,), self.genes).OverlapA(locus):
            yield i

    # TODO: add this to higher level API
    def __iter__(self):
        names = sorted(self.genes.keys())
        for i in names:
            for j in self.genes[i]:
                yield j

class GbrowseGeneFeatureSet(FileGeneFeatureSet):
    """Feature set based on Gbrowse2-compatible GFFv3 gene set."""
    def __init__(self, gff3, genome = None, minorf = 60*3,
                 startcodons = ["ATG"], closecds = False):
        self.minorf = minorf
        self.startcodons = startcodons
        self.closecds = closecds

        FileGeneFeatureSet.__init__(self, gff3, genome)
        
    def load_genes(self, gff3, genome):
        if(isinstance(gff3, str)):
            gff3 = Gff3file.fromFile(open(gff3))

        genes = []
        for (name, gene) in gff3.name_to_feature.items():
            exons = [i for i in gff3.children[gene] if(i.type == "exon")]
            locus = gene.Locus()
            if(locus.strand == "+"):
                ex = [(i.Locus().start - locus.start + 1,
                       i.Locus().stop - locus.start + 1)
                      for i in exons]
            else:
                ex = [(locus.stop - i.Locus().stop + 1,
                       locus.stop - i.Locus().start + 1)
                      for i in exons]

            temp = MemGene(name = name,
                           locus = Locus.fromPrototype(locus,
                                                       genome = genome),
                           exons = ex)

            transcript = temp.TranscriptSequence()

            cds = transcript.disjoint_cds(startcodons = self.startcodons,
                                          minlen = self.minorf,
                                          closecds = self.closecds)
            if(len(cds) > 0):
                cds = [argmax(cds, lambda x: x[1]-x[0])]

            genes.append(MemGene(name = temp.Name(), locus = temp.Locus(),
                                     exons = temp.Exons(), cds = cds))

        return genes

class GffFeature:
    def __init__(self, gff, genome):
        self.gff = gff
        self.locus = gff.Locus(genome = genome)
    def Locus(self):
        return self.locus

class GffFeatureSet(SearchEngine):
    """Generic FeatureSet read from GFF file."""
    # Note: for the current GffFile implementation, we can not specify
    #       genome.
    def __init__(self, gff, genome):
        # Case 1: file stream --> parse it as GFFv2
        if(hasattr(gff, "read")):
            features = GffFile(gff)
        # Case 2: string --> file name to open and parse as GFFv2
        elif(isinstance(gff, str)):
            features = GffFile(open(gff))
        # Case 3: it better be an iterable of GFF-like records
        #    (if not, SortLoci should throw an exception)
        else:
            features = gff

        self.features = SortLoci(GffFeature(i,genome) for i in features)

    def __call__(self, locus):
        for i in RefCollisions((locus,), self.features).OverlapA(locus):
            yield i

    # TODO: add this to higher level API
    def __iter__(self):
        names = sorted(self.features.keys())
        for i in names:
            for j in self.features[i]:
                yield j

class StrandedFeatureSet(SearchEngine):
    def __init__(self, feature_set, strand):
        self.feature_set = feature_set
        self.strand = strand

    def __call__(self, locus):
        for i in self.feature_set(locus):
            if(i.Locus().strand == self.strand):
                yield i

class ChIPratioHdfCoverage(SearchEngine):
    def __init__(self, hdf, factory, chip, control, default_genome = "HcG217B",
                 gname = None, control_locus = None):
        self.hdf = hdf
        self.f = factory
        self.default_genome = self.f.getGenome(default_genome)
        if(gname is None):
            self.gname = self.default_genome.Name()
        else:
            self.gname = gname
        self.chip = chip
        self.control = control
        self.stranded = False
        
        if(control_locus is None):
            control_locus = self.f.getGene("ucsf_hc.01_1.G217B.06520").Locus()
            m = control_locus.midpoint()
            control_locus = Locus.fromPrototype(
                control_locus, start = m - 2500, stop = m + 2499, strand = "+")
        
        self.normalize(control_locus)
        
    def normalize(self, locus):
        """Set normalization constant so that the median log ratio signal at
        locus is 0."""
        self.norm = np.median(self.log_ratio(locus))
    
    def log_ratio(self, locus):
        """Return log2 ratio of (chip/control) with pseudocount."""
        y1 = np.zeros((len(locus),),dtype="int")
        for strand in "+-":
            y1 += np.array(self.hdf["/%s/%s/%s/%s/" % (
                self.gname,locus.ref,self.chip,strand)][locus.start:locus.stop+1])
        y0 = np.zeros((len(locus),),dtype="int")
        for strand in "+-":
            y0 += np.array(self.hdf["/%s/%s/%s/%s/" % (
                self.gname,locus.ref,self.control,strand)][locus.start:locus.stop+1])

        return np.log2(y1+1) - np.log2(y0+1)
    
    def __call__(self, locus):
        if(isinstance(locus, str)):
            locus = Locus.fromCoords(locus, self.default_genome)
            
        yield self.log_ratio(locus) - self.norm

class ChIPratioHdfCoverageLR2(ChIPratioHdfCoverage):    
    def log_ratio(self, locus):
        """Return log2 ratio of (chip/control) with pseudocount."""
        y1 = np.zeros((len(locus),),dtype="int")
        for mate in "LR":
            for strand in "+-":
                y1 += np.array(self.hdf["/%s/%s/%s/%s/%s/" % (
                    self.gname,locus.ref,self.chip,mate,strand)][locus.start:locus.stop+1])
        y0 = np.zeros((len(locus),),dtype="int")
        for mate in "LR":
            for strand in "+-":
                y0 += np.array(self.hdf["/%s/%s/%s/%s/%s/" % (
                    self.gname,locus.ref,self.control,mate,strand)][locus.start:locus.stop+1])

        return np.log2(y1+1) - np.log2(y0+1)
                
class AtacHdfCoverage(SearchEngine):
    """Search engine for normalized ATAC-seq paired-end coverage."""
    def __init__(self, hdf, factory, state, default_genome = "HcG217B", gname = None, control_locus = None):
        self.hdf = hdf
        self.f = factory
        self.default_genome = self.f.getGenome(default_genome)
        if(gname is None):
            self.gname = self.default_genome.Name()
        else:
            self.gname = gname
        self.state = state
        self.stranded = False
        
        if(control_locus is None):
            # Default normalizer is middle of NPS1 CDS
            control_locus = self.f.getGene("ucsf_hc.01_1.G217B.06520").Locus()
            m = control_locus.midpoint()
            control_locus = Locus.fromPrototype(
                control_locus, start = m - 2500, stop = m + 2499, strand = "+")
        
        self.normalize(control_locus)

    def normalize(self, locus):
        "Set normalization constant so that the median log coverage signal at locus is 0."
        self.norm = np.median(self.log_ratio(locus))
        
    # This function is named log_ratio so that we can refactor to share a common base with ChIPratioHdfCoverage
    def log_ratio(self, locus):
        """Return log2 of signal with pseudocount."""
        if(isinstance(locus, str)):
            locus = Locus.fromCoords(locus, self.default_genome)

        try:
            y = np.zeros((len(locus),),dtype="int")
            for mate in "LR":
                for strand in "+-":
                    y += np.array(self.hdf["/%s/%s/%s/%s/%s/" % 
                                           (self.gname,locus.ref,self.state,mate,strand)][locus.start:locus.stop+1])

            return np.log2(y+1)

        except KeyError:
            # This is expected when querying on genomes not present
            # in the hdf file
            pass
        
    def __call__(self, locus):
        if(isinstance(locus, str)):
            locus = Locus.fromCoords(locus, self.default_genome)
            
        yield self.log_ratio(locus) - self.norm
                
class MeanCoverage(SearchEngine):
    """Coverage track that combines multiple input coverage tracks by averaging them."""
    def __init__(self, tracks, factory, default_genome = "HcG217B",
                 log2 = True, # If False, apply x->2**x after taking the mean
                 ):
        self.f = factory
        self.default_genome = self.f.getGenome(default_genome)
        self.tracks = tracks[:]
        # TODO: generalize this based on wrapped tracks?
        self.stranded = False
        self.log2 = log2
        
    def __call__(self, locus):   
        if(isinstance(locus, str)):
            locus = Locus.fromCoords(locus, self.default_genome)

        y = np.zeros((len(locus),),dtype="float")

        for track in self.tracks:
            y += track.lucky(locus)
            
        y /= float(len(self.tracks))

        if(self.log2):
            yield y
        else:
            yield 2**y
                
class SimpleFeatureSet:#(SearchEngine):
    def __init__(self, features):
        self.features = SortLoci(features)
        
    def __call__(self, locus):
        # Note that a bisection search would be better for a single locus query
        for i in RefCollisions((locus,), self.features).OverlapA(locus):
            yield i
            
    def __iter__(self):
        names = sorted(self.features.keys())
        for i in names:
            for j in self.features[i]:
                yield j
        
class OrfFeatureSet(SearchEngine):
    def __init__(self, factory, cache_size = 5,
                 minlen = 3*60, startcodons = ("ATG",),):
        self.f = factory
        self.cache_size = cache_size
        self.minlen = minlen
        self.startcodons = startcodons
        self.cache = {}
        self.cstack = []

    def get_orfs(self, genome, ref):
        try:
            return self.cache[(genome,ref)]
        except KeyError:
            if(len(self.cstack) == self.cache_size):
                del self.cache[self.cstack[0]]
                self.cstack = self.cstack[1:]
            assert(len(self.cstack) < self.cache_size)

            clocus = genome.GetContig(ref).Locus()

            orfs = [Locus(ref = ref, start = i[0], stop = i[1],
                          strand = "+", genome = genome)
                    for i in clocus.Sequence().disjoint_cds(
                                          minlen = self.minlen,
                                          startcodons = self.startcodons,
                                          closecds = False,
                                          bothstrands = True)]

            self.cache[(genome,ref)] = orfs
            self.cstack.append((genome,ref))
            return orfs

    def __call__(self, locus):
        for i in self.get_orfs(locus.genome, locus.ref):
            if(i.Overlap(locus) > 0):
                yield i

class RegexFeatureSet(SearchEngine):
    # Based on ConsensusSearch 
    def __init__(self, regex, cache_size = 5):
        self.cache_size = cache_size
        self.regex = regex
        self.cache = {}
        self.cstack = []

    def get_hits(self, genome, ref):
        try:
            return self.cache[(genome,ref)]
        except KeyError:
            if(len(self.cstack) == self.cache_size):
                del self.cache[self.cstack[0]]
                self.cstack = self.cstack[1:]
            assert(len(self.cstack) < self.cache_size)

            clocus = genome.GetContig(ref).Locus()
            cseq = clocus.Sequence()

            hits = (
                [Locus(ref = ref, start = i.start()+1,
                       stop = i.end(),
                       strand = "+", genome = genome)
                 for i in self.regex.finditer(str(cseq))]+

                [Locus(ref = ref, start = len(cseq) - i.end() + 1,
                       stop = len(cseq) - i.start(),
                       strand = "-", genome = genome)
                 for i in self.regex.finditer(str(cseq.Complement()))])

            self.cache[(genome,ref)] = hits
            self.cstack.append((genome,ref))
            return hits

    def __call__(self, locus):
        for i in self.get_hits(locus.genome, locus.ref):
            if(i.Overlap(locus) > 0):
                yield i
