# Supplementary material for: Transcriptomic atlas throughout Coccidioides development reveals key phase-enriched transcripts of this important fungal pathogen
Source: PLoS Biol. 2025 Apr 15;23(4):e3003066. doi: 10.1371/journal.pbio.3003066 (PMC12077801; doi:10.1371/journal.pbio.3003066)
Supplement: S1 Code — Folder containing README document describing the scripts used to analyze the data and generate figures in this manuscript, as well as the scripts themselves and custom python three modules used in the scripts. (ZIP) [file pbio.3003066.s025.zip › Custom Code/lib/HistoPlot2/glyphs.py]

# Copyright 2025 Mark Voorhies, Christina Homer
#

#
# This program is free software: you can redistribute it and/or modify
# it under the terms of the GNU General Public License as published by
# the Free Software Foundation, either version 3 of the License, or
# (at your option) any later version.
#
# This program is distributed in the hope that it will be useful,
# but WITHOUT ANY WARRANTY; without even the implied warranty of
# MERCHANTABILITY or FITNESS FOR A PARTICULAR PURPOSE.  See the
# GNU General Public License for more details.
#
# You should have received a copy of the GNU General Public License
# along with this program.  If not, see <https://www.gnu.org/licenses/>.

from .core import Glyph

from Locus import Locus
from LocusTransform import UnspliceExonsTransform
from Colors import ColorServer
# Is there a way to fold this into Target?
from matplotlib.pyplot import get_cmap
from matplotlib.collections import LineCollection

class SimpleColorServer(ColorServer):
    def __init__(self, color):
        self.color = color
    def __getitem__(self, key):
        return self.color

class StrandedFeatureColorServer(ColorServer):
    def __init__(self, pcolor, mcolor):
        self.pcolor = pcolor
        self.mcolor = mcolor
    def __getitem__(self, key):
        if(key.Locus().strand == "-"):
            return self.mcolor
        return self.pcolor

class AlternatingFeatureColorServer(StrandedFeatureColorServer):
    def __init__(self, p1, p2, m1 = None, m2 = None):
        self.p = (p1,p2)
        if(m1 is None):
            m1 = p1
        if(m2 is None):
            m2 = p2
        self.m = (m1,m2)

        self.reset_state()
        
    def reset_state(self):
        self.pstate = 1
        self.mstate = 1

    def __getitem__(self, key):
        if(key.Locus().strand == "-"):
            self.mstate ^= 1
            return self.m[self.mstate]
        self.pstate ^= 1
        return self.p[self.pstate]

class FeatureGlyph(Glyph):
    """A box representing an unstranded feature"""
    def __init__(self, feature_set, color = None, y0=.2, y1=.8):
        Glyph.__init__(self, feature_set)
        if(color is None):
            self.color_server = None
        else:
            self.color_server = SimpleColorServer(color)
        self.y0 = y0
        self.y1 = y1

    def resolve_color_server(self, color_server):
        if(self.color_server is not None):
            color_server = self.color_server
        if(color_server is None):
            color_server = SimpleColorServer("blue")
        return color_server

    def draw(self, target, locus, color_server = None):
        color_server = self.resolve_color_server(color_server)
        
        ax, transform = target.ax, target.transform
        artist2feature = {}
        for feature in self.search(locus):
            x0 = feature.Locus().start
            x1 = feature.Locus().stop
            y0 = self.y0
            y1 = self.y1
            for i in transform(ax.fill,[x0,x1,x1,x0,x0],[y0,y0,y1,y1,y0],
                               color = color_server[feature], picker = True):
                artist2feature[i] = feature
        return artist2feature

    def set_ylim(self, target):
        target.ax.set_ylim(0.,1.)

class StrandedGlyph(FeatureGlyph):
    def __init__(self, feature_set, mcolor = None,
                 squash_strands = False, edgecolor = None,
                 linewidth = None, *args, **kw):
        FeatureGlyph.__init__(self, feature_set, *args, **kw)

        if(mcolor):
            if(self.color_server is None):
                raise ValueError("StrandedGlyph initialized with mcolor but not color")
            self.color_server = StrandedFeatureColorServer(
                self.color_server.color, mcolor)

        self.squash_strands = squash_strands
        self.edgecolor = edgecolor
        self.linewidth = linewidth

    def draw(self, target, locus, color_server = None):
        color_server = self.resolve_color_server(color_server)

        ax, transform = target.ax, target.transform
        artist2feature = {}
        for feature in self.search(locus):
            flocus = feature.Locus()
            color = color_server[feature]
            if(flocus.strand == "+"):
                if(self.squash_strands):
                    y0 = .1
                    y1 = .5
                    y2 = .9
                else:
                    y0 = .6
                    y1 = .75
                    y2 = .9
                x0 = flocus.start
                x1 = max(x0, flocus.stop - 200)
                x2 = flocus.stop
            else:
                if(self.squash_strands):
                    y0 = .1
                    y1 = .5
                    y2 = .9
                else:
                    y0 = .1
                    y1 = .25
                    y2 = .4
                x0 = flocus.stop
                x1 = min(x0, flocus.start + 200)
                x2 = flocus.start

            for i in transform(ax.fill,[x0,x1,x2,x1,x0,x0],[y0,y0,y1,y2,y2,y0],
                               color = color, edgecolor = self.edgecolor,
                               linewidth = self.linewidth,
                               picker = True):
                artist2feature[i] = feature
        return artist2feature
                
class ExonGlyph(StrandedGlyph):
    def __init__(self, feature_set, alt = None, malt = None, alpha = 1.,
                 *args, **kw):
        StrandedGlyph.__init__(self, feature_set, *args, **kw)

        if(alt is not None):
            if(self.color_server is None):
                raise ValueError("ExonGlyph initialized with alt but not color")
            try:
                pcolor = self.color_server.pcolor
                mcolor = self.color_server.mcolor
            except AttributeError:
                pcolor = mcolor = self.color_server.color
            self.color_server = AlternatingFeatureColorServer(
                pcolor, alt, mcolor, malt)

        self.alpha = alpha
        
    def draw(self, target, locus, color_server = None):
        color_server = self.resolve_color_server(color_server)

        ax, transform = target.ax, target.transform
        artist2feature = {}
            
        for feature in self.search(locus):
            flocus = feature.Locus()
            color = color_server[feature]
            if(flocus.strand == "+"):
                y0 = .6
                y1 = .75
                y2 = .9
                x0 = flocus.start
                x1 = max(x0, flocus.stop - 200)
                x2 = flocus.stop
            else:
                y0 = .1
                y1 = .25
                y2 = .4
                x0 = flocus.stop
                x1 = min(x0, flocus.start + 200)
                x2 = flocus.start

            # "gene" line
            for i in transform(ax.plot,[x0,x2],[y1,y1],color = color,
                               picker = True):
                artist2feature[i] = feature

            # "exon" arrows
            for exon in feature.ExonLoci():
                assert(exon.strand == flocus.strand)
                if(exon.strand == "-"):
                    x0 = exon.stop
                    x1 = min(x0, exon.start + 200)
                    x2 = exon.start
                else:
                    x0 = exon.start
                    x1 = max(x0, exon.stop - 200)
                    x2 = exon.stop

                for i in transform(ax.fill,[x0,x1,x2,x1,x0,x0],
                                   [y0,y0,y1,y2,y2,y0], color = color,
                                   alpha = self.alpha,
                                   picker = True):
                    artist2feature[i] = feature

        return artist2feature
    
class CdsGlyph(FeatureGlyph):
    def __init__(self, feature_set, color = None):
        FeatureGlyph.__init__(self, feature_set, color = color)
        if(not self.color_server):
            self.color_by_frame = True
        else:
            self.color_by_frame = False
        
    def draw(self, target, locus, color_server = None):
        color_server = self.resolve_color_server(color_server)
        
        ax, transform = target.ax, target.transform
        artist2feature = {}

        for feature in self.search(locus):
            flocus = feature.Locus()
            if(flocus.strand == "+"):
                colors = "red","green","blue"
                y0 = .6
                y1 = .75
                y2 = .9
                x0 = flocus.start
                x1 = max(x0, flocus.stop - 200)
                x2 = flocus.stop
            else:
                colors = "magenta","brown","cyan"
                y0 = .1
                y1 = .25
                y2 = .4
                x0 = flocus.stop
                x1 = min(x0, flocus.start + 200)
                x2 = flocus.start

            # "gene" line
            #for i in transform(ax.plot,[x0,x2],[y1,y1],
            #                   picker = True):
            #    artist2feature[i] = feature

            # "cds" arrows
            consumed = 0
            
            for cds in feature.CdsLoci():
                assert(cds.strand == flocus.strand)
                if(cds.strand == "-"):
                    x0 = cds.stop
                    x1 = min(x0, cds.start + 200)
                    x2 = cds.start
                    # Double-check this
                    if(self.color_by_frame):
                        color = colors[(cds.stop + (consumed%3)) % 3]
                    else:
                        color = color_server[feature]
                else:
                    x0 = cds.start
                    x1 = max(x0, cds.stop - 200)
                    x2 = cds.stop
                    if(self.color_by_frame):
                        color = colors[(cds.start - (consumed%3)) % 3]
                    else:
                        color = color_server[feature]

                for i in transform(ax.fill,[x0,x1,x2,x1,x0,x0],
                                   [y0,y0,y1,y2,y2,y0], color = color,
                                   alpha = 1.,
                                   picker = True):
                    artist2feature[i] = feature

                consumed += len(cds)

        return artist2feature

from numpy import arange, vstack

class VectorGlyph(Glyph):
    def __init__(self, vector_set, ylim = None):
        self.vector_set=vector_set
        self.ylim = ylim

    def set_ylim(self, target):
        if(self.ylim):
            target.ax.set_ylim(-self.ylim,self.ylim)

class CoverageGlyph(VectorGlyph):
    def __init__(self, vector_set, color="blue", rasterized = False, step = None,**kw):
        VectorGlyph.__init__(self, vector_set, **kw)
        self.color = color
        self.rasterized = rasterized
        self.step = step
        
    def draw(self, target, locus, color_server = None):
        # Note: disregarding transform
        #       we should at least support 90 degree rotation
        #       need to thing about this (TODO)

        X = arange(locus.start, locus.stop+1)
        if(self.step is not None):
            sample = arange(0,len(X),self.step)
            X = X[sample]
        else:
            sample = None
        segs = []
        (ymin,ymax) = target.ax.get_ylim()
        try:
            Y = self.vector_set.lucky(Locus.fromPrototype(locus, strand = "+"))
            if(sample is not None):
                Y = Y[sample]
            ymax = max(ymax,max(Y))
            segs.append(vstack((X,Y)).T)
            if(self.vector_set.stranded):
                Y = self.vector_set.lucky(Locus.fromPrototype(locus, strand = "-"))
                if(sample is not None):
                    Y = Y[sample]
                ymin = min(ymin,min(-1.*Y))
                segs.append(vstack((X,-1.*Y)).T)

            lc = LineCollection(segs,color=self.color)
            if(self.rasterized):
                lc.set_rasterized(True)

            target.ax.add_collection(lc)
            target.ax.set_ylim(ymin,ymax)
        except KeyError:
            target.ax.set_ylim(0,1)
            target.ax.text((locus.start + locus.stop)/2,
                           .5,"Coverage data not available")

        return {}

class RatioCoverageGlyph(VectorGlyph):
    def __init__(self, vector_set, color="blue", linestyle = "-", rasterized = False, step = None,**kw):
        VectorGlyph.__init__(self, vector_set, **kw)
        assert(self.vector_set.stranded == False)
        self.color = color
        self.linestyle=linestyle
        self.rasterized = rasterized
        self.step = step
        
    def draw(self, target, locus, color_server = None):
        # Note: disregarding transform
        #       we should at least support 90 degree rotation
        #       need to thing about this (TODO)

        X = arange(locus.start, locus.stop+1)
        if(self.step is not None):
            sample = arange(0,len(X),self.step)
            X = X[sample]
        else:
            sample = None
        segs = []
        (ymin,ymax) = target.ax.get_ylim()
        try:
            Y = self.vector_set.lucky(Locus.fromPrototype(locus, strand = "+"))
            if(sample is not None):
                Y = Y[sample]
            ymin = min(ymin,min(Y))
            ymax = max(ymax,max(Y))
            segs.append(vstack((X,Y)).T)

            lc = LineCollection(segs,color=self.color,linestyle=self.linestyle)
            if(self.rasterized):
                lc.set_rasterized(True)

            target.ax.add_collection(lc)
            target.ax.set_ylim(ymin,ymax)
        except KeyError:
            target.ax.set_ylim(0,1)
            target.ax.text((locus.start + locus.stop)/2,
                           .5,"Coverage data not available")

        return {}
    
class SixFrameGlyph(FeatureGlyph):
    def __init__(self, feature_set,
                 pcolors=("red","green","blue"),
                 mcolors=("magenta","brown","cyan")):
        FeatureGlyph.__init__(self, feature_set)
        self.colors = pcolors+mcolors
        self.offsets = [.8/6*i+.1 for i in range(7)]

    def draw(self, target, locus, color_server = None):
        ax, transform = target.ax, target.transform
        artist2feature = {}
        for feature in self.search(locus):
            flocus = feature.Locus()
            if(flocus.strand == "+"):
                frame = flocus.start % 3
            else:
                frame = (flocus.stop % 3) + 3

            x0 = flocus.start
            x1 = flocus.stop
            y0 = self.offsets[frame]
            y1 = self.offsets[frame+1]
            for i in transform(ax.fill,[x0,x1,x1,x0,x0],[y0,y0,y1,y1,y0],
                               color = self.colors[frame], picker = True):
                artist2feature[i] = feature
        return artist2feature
